# Supplementary material for: Robustness of open source community multi-project knowledge collaboration network based on structural hole theory
Source: PLoS One. 2024 Jan 2;19(1):e0292444. doi: 10.1371/journal.pone.0292444 (PMC10776177; doi:10.1371/journal.pone.0292444)
Supplement: S1 Data — (XLSX) [file pone.0292444.s001.xlsx]

## Sheet: Sheet1
I kind of like the s k design and the lines going upwards from front to back. I'm not so sure about the high shoulder line and lines of sight for the driver though, and it seems to have a rather high point of gravity. Most of all though I'm afraid the overall design seems rather bland and lacks in innovative thinking -it fits the brief well enough but it so ow doesn't surprise.
I like the design it is simple and s k
I like it... I like it very much... it could be good militar vehicle but also a good civil car too... I would olve it to have in my garage ;) A very sportive pick up!!! cool!!! but I'm also agree with that it lacks some innovative thinking. Yes, you are vehicle is in the upper part of my favourite projects... but I miss some surprise... something that blow my mind that take you to the top
Would have been nice to see some more provision for defense. Some of the versions don't have any way to defend while underway.
Thanks guys for your comments, Yeah you wright..Not innovate and surprise...But i'm wanted to do fast pick for transportation cargo, people etc..\rAbout defensive, tomorrow i'll try to show place for machine gun on top..Rear roof easy to change to armored, in the middle of the front window can be placed 2 vertical septum for more hardness..And pickup have simple forms, someone have already said i…
Looks nice and fast. Would like to see some functional innovation to break it out from the pack.
as promised ..
Lots of work there ! Great .
Fuctionality i give you 10/10 that can do the job straight nice .....
Nice low profile and I like the wide cargo area.
You seem a little disenchanted with this, but we still like it! Looks tough! The windows are a great idea.
Unique looking design that appears to meet all the guidelines. Nice.
well proportioned, well laid out. a very solid package. maybe too solid, those glass panels are 50mm thick!!!
thx for the feedback guys! i thought of approaching this on an a ost fully utilitarian way, hence a maybe-not-so-aesthetic look : thx, i had wiki-ed bulletproof glass and it said its generally used at thicknesses starting from 100mm, which sounded insane. so i thought i'd tone it down to 50 instead. however, since im not a ballistics expert, the crew could fix the correct thicknesses if t choose …
I actually quite like the utilitarian aesthetics of this , and it has a nice stance. The interior layout seems simply but effective. For me though, the focus on armor actually makes this a somewhat weaker proposal than it could've been. The whole glass idea seems a little too trivial for the amount of time you spend on making it work, and I'm having my doubts about the advantages of the armor aga…
very true, i had realized this problem after visiting the tinychat, however, i had already finished the main design by then and only had details to add. this is why the armoured bodywork is still present. the advantage of this design is that the
this design is definitely very unique and you utilize the space quite well. I would be curious to see what a hybrid of both your entries into one design might look like. Great work!
a very good suggestion, worth a try! i shall try working on it! :) thx!
build the tail lights into the rear vertical bars. the departure tail would be drug on rocks and logs. tearing them off. LED rounds are easy to install and cheap. i like your simple design.
looks cool! but im not sure about the bottom part of your vehicle just after the front wheel, seems pretty low.. might affect the off-road ability. :)
Very good visibility, but I notice the same issue as , the front bottom part is extremely low for its main purpose (land ).
i don t know how visibility is good in this case,if u draw a line from the guy's eyes to the ground intersecting the base of he windshield you will have visibility at 15-30 m ....
why the low ground clearance?
The front part is design in 2 way, outside is high, true.\r but going trough the middle going down till reach the frame of casis.
view was not up load
I much prefer your first over this one to be honest. The low ground clearance seems odd. There's a few neat ideas here and there, but I think my main comment would actually be for you to focus on a single design for the next challenge and go a little more in-depth with it.
This is a nice render even if it is a little low to the ground. Thanks again for the submissions!
If so, would have liked to see where you were going with that.
From me - the highest vote for the design.
this would *definitely* be my ride of choice
My absolute favorite!
I can't help but hear this in my head when I see this
looks very well proportioned, in the concept sketch. do you have any more work from the general assembly overlay?
Good looking for me a little too superficial for this challenge.
I can see the police using this as well! Nice job!
Very s k. The headroom seems unnecessarily low in your sketches.
Looks like a street beast - what happens when it goes offroad?
Looks fantastic but ride clearance looks way to low in the renders.
engine cooling would be an isue here... I like the character of this car....
Looks like you spent a lot of time on your renders.
Loses it a bit for me when I see the orthos.
thanh for comment.....
nice work done here but something seem heavy .......
Beautiful design. It would fit very well in service.
I like the overall design (one of my favorites so far), but wonder why the large crease above the sill .
Cool. I like the truck version. Looks mean.\rI want one for the street.
Great visibility and carries the people it's supposed to. Nice strong lines.
promising design however i see issues with the outer prone positions.
Thanks for customs notes. I dont think about a lot of technical staff, like suspension construction, transmission etc.
Great overall! It could use a bit of refinement on multiple aspects, but in general it fits the brief rather well and looks good too.
you definitely have a very good presentation and pretty renderings of your design, but the fact that your own comments reflect that you do not think too much of the technical details stops me for giving you high s.
I like it... I like it very much.... really nice work... not very sure about engine refrigeration.. but I can't see nothing wrong... the car looks very beautiful (for me).. the designs seems that works.
I like it. Visibility is good. Room in the rear is good. Attention to detail like the v-bottom, skid plates looks good. Nice .
I've liked this concept since I first saw it in checkup. Nice submission! Thanks for all your work.
I am inspired by your artistic ability.
this is really great! i think this has to be one of my favorite designs in the competition! well done!
unique concept and ideation but too small...good luck
cool ity! the personnel transport module seems a little weird tho, like it might tip the car backwards a bit. other than that, pretty cool! :) good luck!
I like the idea of having pre-loaded cargo modules ready to go at a moments notice.
Some similar concepts to mine here. Great minds think alike?
please explain...the engineering/construction sketch.
I quite like the idea of the quick unloading capability.
I do like the small/light approach though.
The personal transport I would limited very much the off road capabilities... but I like the base configuration... looks really agile and fast.
The largest versions don't seem to have enough departure clearance, would only be suitable for roads in my opinion.
hope ya like it cause i ain't waiting around for ya to sign!' .
Its nice to see someone who took it that second level of detail explaining how ity is enabled.
i like the engineering aspect of this car, as its functions are pretty cool.
All of you are amazing! Thanks for even considering the ugly duckling .
if people here are good designers t would be able to visualize your work without you needing to submit too much of 'artistic' drawings. the idea sometimes counts more than drawing skills, atleast for this competition ;)
A job well done-- executing your thoughts and showing your ideas and your concept to the best of your ability!
I like the pocket armor idea .. that's a patent waiting to happen!
I think having a receiver for winch or hitch is a great idea. I meant to inc it in mine!
You have to keep the winch inside too because wichever end you put it on will always be buried in a hillside when you need it.
I can only echo the earlier comment on here, although I'm not entirely sold on the armor plates actually.
Glad to see you cut your design teeth here and with such a nice design to boot.
What is heavy for a man to haul around on a hot day is no problem for a vehicle.
Just to give additional protection to those in the vehicle when it is used.
I just came across some statistics when checking out armor and found that ceramic armor is great as armor but also one of the heaviest materials to use is why I mentioned it.
My hats off to you for engineering it the best way you knew how.
good design is not necessary a good drawing... really good ideas here.... good work ;)
Well, this is discouraging....
Thanks guys it was a lot of work , here is a sort of update ...good luck to you too guys !
One thing that may not be clear in your panels, how do you fit 3 prone men?
Well, after taking a second look I kind of want to call you out on the aerodynamic advertisement.
looks light and capable off-road
Thanks very much for the comments guys as i was designing this vehicle i did thought of that ..many times ...but think about it if i had to make it more aerodynamic this means less space and stylish flow ect and not good visibility for front passengers i tried it ....
Nice concept. Vehicles have to be aerodynamic over-0km/h.At this vehicle it's not a keypoint, but it's good.
I meant to imply that it doesn't have to be aerodynamic. A ost no design here is aerodynamic, and the ones that are make poor use of space.
I like the bubble shape (side view) of the cabin.
your resea h and inspiration was really good, but i feel it didn't inspire the final design enough.
I like the idea of the final concept here, it seems nice and light while making good use of space.
Thanks every one ...Me putting the aerodynamic board is just showing the process i went through as i was designing this vehicle
Given the speed of ground combat vehicles it is unclear what benefit is gained by aerodynamics.
here is an update on the design this is anther option for the design .
I like it it has a sort of old school style to it
Good . I agree that the final design is not really that aero. I disagree with other comments that a military off road vehicle has no need for aerodynamics.
Nice ! Your progressive sketches show how much thought you gave this. You presented this very well. Thanks for your !
Sorry I must say but your aerodynamic is a little bit naive.... additional equipment stored over the car... auxiliary lights, open doors, pick up box... will destr the aerodynamic fluid very fast...the radiator doesn't look very aerodynamic, this step that you put in front the wind shield doesn't look very aerodynamic too...
you can base your vehicle in aerodynamic...and then make a vehicle not aerodynamic at all --
I like your thought process. I think you could have skipped and kept more people's attention.
Good job and highly improvement. All the best
Good work, but how do you do prone?
Thanks guys for your comments,\r i didnt understand what you want to ask me?
very mini/ compact but yh its all good .....its got that high chance of it being fast ..due to the shape nice one
I like the design reasonword for you
Thanks guys for your comments appreciate it :)
I like the idea of a vinyl wrap. Can you get one that is flat/dull?
It looks very fast :) Maybe the nose a little too long? Thumb up!
Thanks For your comments guys.
And look a lot safer than.....open top vehicle to give a max visibility...So one more thing dont take me wrong but you are not competent to tell me that you\rseeing the benefit of this vehicle or not.
I might've been a bit h in my comment actually, I've been writing a few too many over the weekend ;
No problem but you need to know to that every one have different ideas,but sometimes you cant introduce all yourideas if you have weak computer...
A killing machine indeed could have done with one of them last week ....
Thanks a lot Antonijo for your support,could have been even better with more detail and stuff but my pc couldn't handle it
merkler put this machine in to production
i will send 300 in Libya and i hope it will be enough
Great looking renders! Thanks for all your hard work on your submission.
It looks to much civil for me with the good (it can be easy camouflaged as a \"normal\" car) and the bad (more fragility... more expensive to build)...
I live in the Northwest US where everyone loves Subaru for their AWD. I would like to see more windows.
wow man thats some amazing attention to details, and you managed to make a car that suits all the scenarios stated in the brief!
Very good attention to details indeed.
Very good detailing and a capable design. I would be a little concerned about visibility from the interior as the windows seem a little small.
Very nice work man.
I thought alot about the windows before settling on what you see.
One of the contest highlights...really nice work! A lot of\rfeatures/details that fits to army needs.
Visibility over the hood seems rather poor too. Still, one of the better entries I've seen :]
Thanks for the comments - I appreciate the feedback, both positive and negative.
Thanks,. Your comment means alot to me.\r\rI really enj ed this competition.
I wanted to use the glass strategically, as even the advanced stuff is quite heavy (19 lbs/sf).
amazing job... i really I enj looking all the details... Maybe it looks a little bit heavy..
I know what you mean about the weight. It’s not the lightest here, but even now, I don’t think I would have changed much. I really feel strongly that a minimal degree of protection outweighs (no pun intended) a minor sacrifice in power-to-weight. I didn’t design this for the special fo es operators that willingly assume higher risk levels.
I like the raw, strong look, it does look a bit heavy, but I totally understand why, the protection is necessary...\rAbout the system on the back,
That’s nice to hear from someone who actually has an artistic gift.Regarding weight, most of the tubular structures (cargo rack, liftgate support, and litter frame) would be made from aluminum to reduce weight. I probably over-designed the rear end a bit, but thought that a thin-walled, tapered box section structure knitting together the rollcage and RF chassis would do a lot to improve overall d…
A lot of work here! I enj ing all of details, the work on steel frame is great!
Great thorough presentation. Would have liked more visibility.
i love your style of presentation! :) very nice as well!
The styling is not its strong point, but I like very much its simplicity and space utilisation.
This is somewhat cool. I feel as if I've seen some of the ideas like the turret on the passengers seat on a previous checkup...
I like that the overall design is simple and realistic, but wonder a) how cargo is stored and retrieved atop the closed compartment and b) if airless tires are not attainable, where do you put the spare?
Thank you all for your comments!! :-), sure you see the ideas in other intries, maybe it is because that was the competition ask, dont you think?.
This design has little extra to offer in comparison to some other entries I've seen. It's certainly not bad, but it doesn't excel either I'm afraid.
I'm totally agree . :-). It's hard for me to think \"out of the box\" sometimes.
Functional and nice presentation. I need something that makes this more memorable.
i like your design! i have an issue with the assault mode tho.
Thanks for the comment. Well about assault mode...it is assumed that the third passenger would \"stick out\" with a machine gun fired at the enemy.
whoa really complex sounding tires!
I mean, this is really cool, but that rear overhang is a bit much on the medical.
all wounded are in hospital, the mission is completed!
Love the front end as well, and its looks are great. I second the comment on the wounded compartment though, that overhang is quite extreme.
I think that roof windows will ann if the the crew want to open fire from that positions...
Тhanks for the feedback, I hope the attached scheme answer to your questions.
I missed to put the attached picture in presentational boards.
that's what i call a terrific look !
You've got some good ideas here, thanks for sharing them with the team.
I like the overall design. It definitely has the military look and fits perfectly the comp brief. Well done.
Thanks for all the comments and kind words!
I like the bulletproof
design is alright, but arent those really big windows? i mean, wont there be a bigger chance t might break under attack? cos if the are bulletproof, thats gonna be heavy too :)
Thank you for your comment! The original purpose of the design was to create a variation of weight according to the nature of the mission and environment.
I think your idea of making the vehicle look more civilian has merit.
Hm this design is a little bit of an ugly duckling I'm afraid -the proportions of greenhouse/hood/wheelbase don't work for me. I can see where you're going with the dynamic paneling, but I'd need to see a little more structural and mechanical backing to really buy into it.
You clearly put a lot of thought into the versatility of your design. These ideas will be helpful moving forward.
Is complicated to me understand your project... I would need to see how all this pieces are moving... It looks very interesting concept...
Pretty basic looking. Opening panel idea is interesting and unique. It needs something more to stand out.
i like your stretcher idea and the fact that you have 2 different versions,
t haven't earned for food yet
Great work. I've really enj ed watching this one come together
you should consider sending a promo package/renders to European manufacturers.
this is a solid : looks light and well thought out.
It may be a bit top heavy with 3 people, about 500 pounds, up top. But I still love it. It's definitely a very solid design.
I like your professionalism. It looks so ...military. Very nice presentation!
sure looks ready for action.\r
Very nice design and thoughtful work...now go feed your mannequins! Best of luck in the competition
glad to read your first rase! :) but those rase sounds on my native language
Solid design for sure, one of the more down-to-earth and realistic designs of the competition.
very realistic, feasible design that looks ready to go! ...nice work. You can definitely tell what this thing would look like if actually built . Also, fits the brief very well.
gunny this is a very good presentation, good ideas and well thought out! top s from me!
I cant believe that still i didnt comment your project.
Great design- did you have a drawing with a central fighting position? I like the completeness of the design.
Here is my view
looks very professional!
Wow, this looks really professional! I like the multiple variations. Seriously, there has to be laws about treating your mannequins that poorly. :)
Thanks for feeding! I wanna say that changes never stop in any field of creation, and each design could be improved one more time. Today, for example, I make some changes in my one.
Side view
super presentation style! its like im looking at some old documents containing a proposed concept vehicle
This is the bench for me to judge the competition. It looks good and fit the brief perfectly.
Great job! It gets the mission done is adaptable and actually looks like a military vehicle.
Thanks for the comments guys!
I liked the presentation and the functionality of the vehicle
I have started a car on this,it is a ost done but some details need to be done, if you want i would like you to finish it and insert it into the competition,only if u like it after i will email it to you!Let me know what you think,please!
I remember jglick talking in video chat last Saturday about how people with a gut injury usually want their legs up.
Hi, thanks for the comment, however I don't see any problem with my design regarding that issue. I remember him saying that.
Really impressed with the simplicity. One (minor) gripe I have is with your pack storage arrangement. The hooks appear too close to ground level.
As we were discussing earlier, you have a similar design ilosophy to ours. Very well thought out!
Clean and simple. Great presentation!!
I agree with previous coments :) It's smiply, clear and presentation is complete but not wordy. Looks strong and light. :)
Now thats what I´m talking about! Simple, solid & light! Thats how things need to be in conflicts, If youre wounded you need to leave fast! Simple access speeds up the deal... Love the design, it adapts perfecly to the purpose, Its not the purpose adapting to a fancy design.
Smart work. I like the layout, but self recovery is a question in my mind. I really like the rendering style, projects the concept well.
beautiful sketch work and presentation. wish i could draw like that but my hand keeps smudging what i just drew.
Very good points! My core idea is to provide a rock solid platform where you can build on many rollcage designs, like the venerable Jeep.
I like talking with you because you like details and you like creating a vision of your vehicle.
Very nice work on design thought and rendering.
I hear you man, I got hooked on the project just 4-5 days before deadline but I didn't care, I love real utility vehicles, jeeps, trucks and this was even better with in, beautiful brief, material, I couldn't pass on this.
Simplicity seems to be key here, very effective! I'm a fan of the spartan layout of your design, which allows for a wide variety of possible functions.
a fan of your stretcher arrangement and mechanicals.
Very clean design. Weight reduced to minimum, which is good!
I like how the wheel a hes flow into the running boards.
Cool for sure. Aesthetically it could've used a little refinement, but it seems to tick the right boxes in terms of functionality
but... I would like to say that really I like this car... looks light, well studied, seems very fast and very maneuverable... and I repeat it, it is really beautiful car
Really really nice..both with n w/o roof.. got killing looks.
looks and serves a purpose! :) my first
A space ship is coming. Just one thing : no protection apart from speed.
For those who think that sentinel need more protections, we can add some armor panels for special missions.
Another strong . Great design. Well done! I would cover it, not necessary for more protection, but for the wounded ... severe weather conditions ...
Looks like a lot of fun to play with. But I wouldn't go into combat without the roof. One grenade in the tub and we'd all be done for!
Exciting to look at and imagine on the field. Cuts to the gut of the mission with your minimalist approach.
Oh man, I love the battle rifles.
This is the only one im giving 5's too, I envy everything about it and I think not only is it badass
I like this one as well just like the other guys before me
Nice design. Completely ignores the engineering guideline \"every centimeter of distance from the exterior of the vehicle to the passenger increases the chances of survivability\"
Love this . You've obviously focussed on the 'speed and agility' part of the brief...and the design walks the talk! And the renders are fantastic!
I think this actually balances function and aesthetics well... great work.
well I guess you do have a sort of roll cage in some of your renders.
well this seems to catch the eye! also seems to be the ninja type of vehicle has been imagining all along.
You can't have three in the prone position, just does not work and would not be possible with the rear shocks!
It's beautiful, and functional in most respects,
I agree with , great looks but it hasn't outside cargo capacity and you just can't place 3 prone men because of the shocks. Sometimes I wonder why I bothered following the brief.
deteachable doors (light or heavy) or case - for bettter protection or speed
thats some amazing level of ity!
it goes with the competition brief really will...\r
Really neat , seems to fit the brief rather well. I rather like the sliding system in the back, although it might topple the car over in fully extended and loaded mode.
not very fan of the \"face\" of the work... but I admit that in this contest this is not so important..
everybody is basing themselves on the hummer remember we have to make something meaner,
I really like the the level of customization available to the end user.
I love the attention to the interior detail and packing. and the outstanding visibility.
This car scream functionality! I'm impressed with all the different variations you've incorporated.
Good function. Simple clean design. Can't see anything wrong with it. I would like to see what it would look like with a top.
i so ow like some of your sketches more
Also for me it looks massive, but is well equipped. Maybe the side doors are too small? Good place for the spare tire, although exposed.
Agree with , your sketches look faster..
getting in an out looks difficult for guys with armor.
I like how you managed to keep the main bulk reasonably well within the track width and length and I like the way it looks,
Your early sketches reminded me of a shoe. Your final design looks great!
Your renders have come a long way from your initial sketches. Nice job! Thanks for all your effort in the competition and good luck.
Really hard go inside your vehicle (for don't to say impossible) mainly if we think that this was important requirement of the brief....
This really evolved into a nice design. Looking at it more closely now, I think you should have eliminated the spare tire and increase the size of the door to improve ingress/egress.
front reminds me of the International CXT, but other than that, not bad! :)
I like the one mirror.
Nice looking orthographic views. I like your rear door, as well. Thanks for your and good luck with the competition.
I think is very centred in the style (very aggressive style)... but I miss some more functional development, I think that this contest should be more focused in the functional aspects.
It seems to have all the basic functional pieces but more detail would be great.
its got a chevy style to it which i like, but seems rather bulky
I tried to do a utilitary modern one and with style
I really, really like the front and agree with .
, them Did you like or not?
Great presentation! You have a gift for rendering.
The attack and exit angles are very low....
Sorry for not getting back to you sooner. I definitely like the front end and your overall style. And I think it is original. Your presentation is sharp, colorful, and refreshing. Good job.
very nice design! i like it! did you use solidworks to model your vehicle?
Hello , yes I did use solidworks. The renders I did in lightwave
Not bad. My only crit would be the gullwing doors.
It's been fun to watch this evolve from the beginning. Nice work!
you are right, regular door would have been cheaper and easier. However a sniper just needs an open target, even someone getting into a tank is exposed at some point.\r\rI might have approached this contest too much like a real job, focusing solely on the requirements. But it has been a lot of fun, and the feedback from the community and the experts with the check-ups has been great.
I like the simplicity, not looking heavy, being functional and to me it looks like F-22, I don't know why, but I like the feeling that the design gives me, nice job, and I think it goes with the design brief really well. thumbs up!
It's been good seeing this develop has been interesting! I like the end solution. This looks very capable, and all of the features are really well thought out. I agree about the gullwing doors possibly slowing down ingress/egress. The flat bed with folding walls is great tho! I like the thinking shown with having a \"friendly\" distinguishable headlight shape. Good work!
extremely utilitarian and so much the better for it, now all you had to do is make it with more 'bling'....and you would have had a winner.
Nice one Pfunky! I´ve liked this one from the start, the side beds and the way you can carry wounded got me, I love it.
, thanks for your comments! much appreciated. This is my first contest and I learned so much. Including how presentation can help in vote getting. I am excited to see who wins! One of the reasons tried this contest idea with is to see ideas quick, unusual in the current method of design submission for the military. I think this contest proved their hunch was correct!
in the event of a rollover, you can kick the glass panels out. I agree, the defense module could use a re-design, I have some ideas, but the deadline is done!
looks good, utilitarian, good approach and departure angles
if you sunk the radiators t lost efficiency (the important is the the air go Inside the radiator... if you put any obstacle is very easy that the air get deflected (the aerodynamic studies for the radiators are very complicated, look in you tube for the Harley V Road development.. t explain that this was one of the biggest problem) . A SEAT engineer told me that even some grill designs makes prob…
It meets all the functional requirements. Not digging the look that much, but , it works. Jump seats are definitely unique.
I like the design a lot. Would like to see how you would transport the wounded.
Cool, but I'd take a laptop with a camera and a j stick over a periscope. Takes up less room, can be operated from anywhere in the vehicle and weighs less.\r\rHowever, I like the overall design. Before I cast my vote, I'd like an explanation of how medical evacuation works in this vehicle.
Nice styling, Is it me or the doors are on the smallish side? Also, the front bumper is a little bit too low and takes away from the approach angle. I agree with , we need to see the 3 prone wounded
I love the side view, and the overall shape i think is one of the best, but u know what, I think nobody can get in through that doors, aren't u with me...though t would be safe after getting in...
get it made. reduce to a two man crew with gunner in front not center..
Poor visibility for the driver. He probably can't tell where the front of the vehicle is.
take a look here. some more explanations about the project.
tried uploading but doesn't work...\rI try again
driver/passenger doors are too small... please explain how a 6ft/200 lbs man in a hurry can get through that thing! I give you credit for some of the styling details though!
your vehicle looks fine.. but I'm not sure about this big gun... sure that is heavy... and not very easy to remove when is not need for else kind of missionno so \"aggressives\"
seems pretty bulky but well designed. however i do have a question.... why are the rear wheel a hes so big? do t have any storage function inside or something?
That is why the original position of shock and long suspension travel 50 cm or 20 \"that generates very large wheel a hes. It is a requirement of engineering, I would have liked to be of smaller size.
Was the driver relocated? She/he appears to be sitting quite high up. Maybe its just an illusion.
I like your preview image...I see I'm not the only one who's a bit \"shrewd\" on that end of advertising one's design. Good luck, a great design you have here!
i like what you have done with the spare wheel, just wondering would this interfere with maintance or possibly decrease engine heat dissapation and or melt the tyre?
wheel will not interfere with engine cooling. Please Look at this picture
Has a glass surface to 360 degrees and elevated position, as a good 4x4.\rAs a minivan cargo space is secured, also supported in the ceiling for an extra charge, no spare tire is considered ann ing and also to the fuel tank of 150 liters or 39 gallons, which was not specified, but takes place and is necessary.\rYou will take into account the weight distribution on both axes, which allows greater …
It's a neat looking design, but you've moved the driver up 300 mm? What happened to \" you may not change the location of the driver?\"
Well, , is not need to move the seat... you can put some pillows over the seat :-))) ;)
Interesting. Would like to see more explanation of function. Not digging the wheel on the front. Its kind of distracting. Functional though.
Driver can't see out without significant change in driver position, violates the brief.
pretty massive, but pretty badass as well! i like your attention to the angle of visibility. you seem to have only shown front 3/4s of the left side... can we see what it looks like from the right side? :)
I concur, truly great design, though so ow heavy, but well protected. One of most intriguing so far. Thumb's up.
While I still like this design, visibility to the driver's right while the turret is there is a ost non-existent.
Very innovative design, but like the before yours, it appears that you've relocated the driver position upwards. Isn't that a breach of the engineering requirements?
Cool shape! I remember at the beginning, when you had the same idea we did of moving the driver to a forward-control position. Too bad we couldn't go with it, huh? Nice work, here!
Thanks for your comments.First, the lack of vision with the turret mounted. You can see on the 6th page that the turret is consuming less than 80° on the 240°.\rSecondly, it's true that I woud have like to have the driver cockpit upon the whole volume.
is true : I moved the driver. I didi this only in Z direction : regarding the packaging I believe it's a light modification feasible in terms of space and not too important to be corrected with the steering colum.
great idea, about the co-driver position, but i think that idea made u to increase the overall height, so your looks a little heavy, i think it can pass through the hell, but not so fast :)\rthank u anyway, nice job...
fantastic design!\r\rslight out of the box thinking. common sense and rapid ability to produce. focus more on Behind armor weaponry. and even remote fire by driver and crew. video games are the future don't be afraid to incorporate that into design.
Robust armored vehicle, I like the consideration for the vehicle driver's view.
sure that one of the designs with bigger personality of the contest.... I really I appreciate the work and the brain that you put in this project.... you really were developing this project and ove oming all the problems that people were pointing and you solve them always with clever and surprising ideas..
Certainly offers alot of protection to the driver and passengers, as well as neat offensive capability - but its so heavy!
If you put a ring mounted cannon instead of a turret to the driver's right, visibility would be less compromised. Good overall design, always liked it.
interesting take on the brief, I like your drawings\r\rwell done :)
I really like this . I clicked \"I want it.\" But, I'm really having a hard time getting around raising the driver up ~300 mm.
, I just love the look of this vehicle. I have liked the way it looked since your first checkup. Yeah, it is a bit much for the brief. But I am sure your design could be used in a movie. It's kind of like, what if you were to armor up one of those big Caterpillar construction machines, or maybe an armored monster truck. If I was this thing, I'd be afraid of simply getting run over.
not bad, however, i'm not sure if you can fit 3 people side by side like that with the rear suspension in that position, i only managed to get 2 people to fit there. plus, might wanna move the rear passengers (the ones lying down) a little more to the rear, since you'll need to accomodate some space for the seats up front. good luck!
Thanks for the great feedback. It would be a fairly easy modification to extend the hump (on the back) towards the rear a bit more and then i could suspend one prone passenger in the \"hump\" area above the other two passengers lying prone below. It also wouldn't take much to extend the overall length of the rear section to make room for the seats. Either way i definately need to go buy a CAD pro…
looks very lightweight and agile.... double cockpit doesn't seem good idea to me because it limited the crew interaction, add weight with not any apparent benefit (to me) more than \"looks cool\"... but I really love the lightweight of your vehicle
Twin cockpits look cool, but its hard to talk to each other. I got to hand it to you for integrating the logo into the front end. :-)
Looks good. My only complaint might be forever hip-checking the beam as I get in and out of it
It looks fast, and for the driver and co-driver it seems to be easy to get in and out, but for the others I dont think so, especially with their position.
excellent exterior design, really well done. would love to have seen more detail and more work here.
I agree completely with you, but i guess the way i thought about it was just simply being able to have multiple seating arrangement possibilities. i figured that the last thing soldiers, especially wounded soldiers would be worrying about would be comfort, especially if in any type of under fire situation. with this chassis, space is already an issue, so my direction went more with utilizing ever…
! man solid design...would have loved to see that mid section bar be so ow mimmiced in the front grill/rear bumper! ...i know you didnt have a lot of time to get this baby done..but maybe if you revisit this project you could give it a go.
1 on the hip-check. I'd like to see the nuts and bolts of a \"unique locking system\" that allows for a stretcher to be cantilevered from one end, and still support a person.
I like the driver protection... but at the same time I don't know how it could complicate the enter/exit from the vehicle. By the way it looks very lightweight and solid at the same time. Good work
Clean design workable for military and consumer. It has conventional looks that would allow it to remain stealthy in an urban environment.
lot of work... but hard to go inside your project... presentation doesn't help so much (hand write is not the best idea to present a huge project)
I can see you put a lot of work into this. Maybe you don't have CAD or other software. I think if you had done this in PowerPoint or maybe an OpenOffice equivalent, it would be easier to read. You should also take a look at GIMP, an open sou e program like otoShop.
Thank u for your suggest. I'll investigate the GIMP program.; Yeah I agree with you. Learnt alot from the other entries, Will do better next time.\r
Great work! One of the few entries that follows specs. One thing that I would have changed is is the diagonal raise on the bed, I think this hurts rear-side vision and access but I understand you used this as a styling element and to allow the door movement. Good job.
It's amazing, in details and overall shape, and what's interesting is that even it's gesture is fast and agile, well done man...
you design rocks! As always. I want you to design my car. And my moto ycle. And while you are at it, my house!!!
: I am imagining an electrical assist like the system VW has for their new golf steering system (electrical assist) ...ballistic rails. In close quarters like alleyways or crowds a sliding door would be most beneficial. Also the vehicle can
Yeah, I can't dock you for the sliding door since that's not the kind of thing I rate.
the vehicle 3d model is built around the chassis provided by ..to esact specs..if you pay attention the prone Oscars are on gurneys that raised also the rear cabin is longer than the regular bed. T Fit Perfectly!
Thanks for your comments! I am not worried about the sliding doors, the vehicle doors can be installed traditional or sliding. Yes I was not going for pretty or high concept..I am a bit more practical..I rather design something that can be
Great work! Fits the briefing with a lot of features and ity, nice renderings. The army occupants would be happy if t could get a vehicle like this. Good Job and all the best!
sorry bout the '(<3)' thing.. that was supposed to show the greek letter sigma. anyways, the symbol is still shown in the panel :) cheers guys!
i was waiting for this nice ... i like it ... but i really like it more for carrying cargo ...and i like the storages nice concept ....really nice
chrome frame, rear lights, and camouflage = nice job
thankx for your feedback guys! :D i hope you meant lots instead of lost of features? :P
ha! yes, of course i meant LOTS of features. it also has LOTS of charm and cool (or maybe spicy) Indian flavour. :)
Very nice indeed. Great to see this hard work on screen. I'm continually impressed by this design group. Best of luck in the competiion...
Cool easy access cargo space in your design! gets my vote! - and thanks for the big ups on my sub ;)
Great to see you post this one as a second , I like how this one came about as a bit of joke turned into a serious
Your presentation looks very professional, is very sober and clear despite the project is really funny. I like more the \"civil\" version (well the brown in the upper corner) Is the frame modify there? looks more tilted (or maybe is perspective effect) but looks more dynamic. I have big wish to put the exhaust tubes in the upper part of your iconic frame (the part is looking back, I don't know if…
thx man! the crhomish bars were for presentation only... i havent decided exactly on what material the frame would be made of... but even if it were metal, it could still be coated in e
Congrats on taking a risk! While this may not serve 's needs, I think you have a really fine design concept worth exploring in greater detail, perhaps if revists the Intersection competition for a beach vehicle. If anything, I'd like to see the \"sigma\" rails canted inward instead of outward, and growing in mass at the bottom instead of the top. future!
Heh it wasn't a comment about the chrome part so much as about the bold frame itself. It's purely an aesthetic and personal issue though so :P
i wasnt sold on the seat-spine idea, until i saw it used in helicopter rescues.... that is an idea! im not sure how much that seating system's gonna cost, but anyways, a 5 for design :)
The seats and heli-cage are innovative (good ideas), but I'm not sure the body is right for the competition.
It will be an helicopter flying always over your vehicle? ... .... so then... why not put the soldiers directly inside the helicopter? :)
Really neat idea with the ejection interior. Not sure how often it would get used, but would be cool in a movie.
pretty nice design, i like the stratos-spoiler wings :)
Well you get my high score on using space ...for cargo but when it comes to speed am not sure ......i really like this concepts its really cool
As always, thanks Gabi :) Thanks Nyasha and thanks Pietja5! Reply to Nyasha: It is slower than other designs, but... it is always a compromise; a choice has to be made...hopefully the right one. And someone will be responsible ... tough decisions ... Thumb's up!
I would put them in the back as from the comp. requirement. Two side by side and one on top.
is the car going to fly? why does it need spoilers? if it is a combat vehicle. worry about making it climb over a pile of rubble and burning tires instead of making it look cool.\r\r
I would put some lights or a defensive gun there, but you've just given me a brilliant idea :) Cheers!
Step down the styling.. get in the game of what really works, not style. This is the military not a fashion show.
Stelule..nu iti fa grije de dobitocii ca USGear. latra toti ca lupii la luna si nu intelege de ce. Dai ainaite ca designul ai fain.
I wanted to show also the open (light) version of the vehicle. Indulge the missing stretchers and the frame that will sustain the 3rd wounded person. The spare rear wheel has been removed and additional loading capability has been taken away.
Photo upload again.
Sweet design and very cool renders. door windows - very good solution. Door handle in the shape of a ci le looks nice.\rSolid project!
I'll echo 's comment, I really like the door handle. I like the whole package actually.
Thanks . Here are some updates on the main dimensions: new length 4825mm and width 2000mm. Height remains (correct value on the main slide 2094mm - not on this additional upload). The height it's imposed by the 3rd person and the clearance to the ground (
I would say the the doors open will interfere with the front wheels in turns... is pity.. it could be very interesting the positivity to drive with open doors... Is complicated to see how the passenger will fit inside the car... but I would say that it would be complicated to fit the back passenger as you want.... the vehicle is really beautiful... i see lot of god ideas here but I think that the…
Nice combination of sketches and artwork. Just needs something to give it distinct functional innovation.
Here is one more translucent design blueprint for your reference. Thanks for looking at my design.
profile view of this car looks really conventional, and slightly bulky, imo. car seems to appear a little heavy as well. however, the socket joint door is genius! love that!
Stand-off for RPG \"fence\" is insufficient. Take a look at currently equipped Strykers and you'll see that it is at least 5 times the distance from the hull as what you show. Besides, trying to protect against an RPG on a light vehicle such as this is pretty well pointless. Fence or no fence, if you hit this thing with an RPG you are dead! It would be a huge mistake to imply to the occupants tha…
This should be your project!!! :) (if you manage to adapt this to the brief you would be in the top ten)
, thanks for looking at my stuff. I joked with a friend about that too after looking at all the other submissions. Unfortunately, even though I designed the Raider, EA owns it.
Some cool things about it, but disappointed that it's called the thrasher but has no visible set-up for defensive armaments (unless I'm missing something). The slat armor is a great idea, but relies on more stand-off distance I think.
Very thorough implementation of the brief. Would have liked to see medevac given its size.
well.. your looks a little bit conventional.... yes renders are really cool but I think you should be more brave and take more risk... yes, it's fine ... but not so different of others entries... the light weight slat armour is a nice touch... I would go in this direction deeply ... a vehicle only armoured with this... and nothing else!!!.. this would be a podium by sure
Thanks all for looking and commenting on my design.
Thanks , I did miss that. The remote system would be hard hitting, like it alot. Seems like it needs space, but also the weight might be too much (like 300 pounds). In any event, one of these mounted on your vehicle would earn the title \"thrasher\" for sure and I stand corrected. Good job, man.
its not showing the email ...scroll down to the bottom of this page you will find contact details ....
Cool. I like your concept sketches. I prefer the sloped windshield to the more vertical one because it would have taken it further away from a Jeep, but overall, it's a pretty safe design to submit.
Great work. Love the sketches. I like the design and the profile. I think the front needs to look a bit more aggressive.
I think the front bumper ought to be raised and brought back so that it has an easier time climbing up on rocks.
ross! i thought i had already commented on this but i guess not...well i think this is sweet.
Funky. I would like to see it in a different color scheme. The black and yellow throws me off a bit.
nice and simple ..... i had same idea but as a result i doubt if it would be fast so i had to change it alot ..but here its all good
OMG, it is so ugly I love it! Seriously the only vehicle in the contest that I hit \" I want it\" Brilliant
i like your clean simple design. buggy, boxy shape.. as a fabricator i could see making your design a little more processable. than those where everything is radius-ed and rounded. designs should be processable.. Function OVER Form. just because it looks cool doesn't make it work.
I like it.... it doesn't blow my mind... but it's fine... personally I like a little bit more risky designs,... but this is only personal opinion. The project fits perfectly (IMO) with contest requeriments
I like it! Looks like it fits the brief well, the design is also not bad. The front with thous big lights and bulky mask reminds me more of a t car, the windshield is also too much upright. Nice work!
Oh, and it doesn't seem to seat more than two people, the brief requires as many as possible for evacuations and such...
Very unique aesthetic. I like your innovative way of incorporating the running board into the body such that IED damage would not blow it off. A little more function would have increased the votes.
cool, it looks like a civillian vehicle, could be an advantage for reconnaissance and urban stealth s ;)
Why RTM? Why not baked prepreg? That is an implementation issue that doesn't seem to have any bearing on the design. What's with the loop on the roof? Are you implying a single point sling load capability? If so, that doesn't seem reasonable.
Nice work, you could´ve go a bit further on the project, but the utility is there.\rOne concern I have is about the back door, I think it´s best to open up then to the side, since it´s a big door (length), if you have a wall near it you can´t open it that easily and sometimes you don´t have time to move the car a bit forward or a bit backward.\rNice and great effort.\rGood luck. :)
, thanks for the comments!\rAnd about the rear opening I agree with you, but anyway if this project will have a finalisation, it will be possible to choose and develop the best solution for the rear opening.\r , RTM becasue it's the used tecnology in stead of the autoclave to produce light structures made of carbon fiber.
nice and clean... and seems it fits very well the brief.... but I miss something.... some that make it stand out of the rest
I really like the interior body panel. It seems very well thought out and a unique idea I have not seen anyone else come up with.
car looks wicked, however, the windows seem rather narrow for good visibility (in reference to the side windows)
This does look really easy to manufacture, even in your garage like you say. I'd like to see more of the functionality like you started to show on the first board with the seats, and a clear view showing the passengers in the side view.
yes. I had some ideas about interior elements. and armor panels, and frontview is not so good). I don`t know why, but I thank, that deadline in the 7th, so i really have no time for visualization all my ideas. Maybe later.
I think that we had similar idea... so obviously I like it...
The side profile is sweet. More windows would be better for visibility. Maybe you could have them body colored kind of like how buses have advertisements so that you would keep your slick look but still provide visibility.
In compliance with STANAG 2040-- “Stretchers, Bearing Brackets and Attachment Supports” for Nato Standards with the field stretcher you have to either clamp them on or fasten them with straps on the poles I provide..
Thanks. I really did not go for anything fancy. The war zone is pretty complicated so proposing something simple and yet functional was the top priority for me :)
nice, and simple... the net idea looks cool .
design looks cool, can you explain why there are 2 bars running from the windscreen down to the front of the bonnet? and why are the windscreen windows raked forward?
2 bars has 2 functions. 1- , 2-antijungle)
The corner of a windscreen has a protection from specks and snipers. Bad gay dont see you)
mmmmhhh... bad guy don't see you.. but you don't see the bad guy too... visibility was important point of the brief. I like the uniqueness and personality of your project but i miss some information: How you would carry wounded soldiers?..
It's like a pillbox on 4 wheels. I like it as an armored vehicle.
Thank you, guys))) This is my argument raked forward windscreen windows .
open version
Very good ! We share the ilosophy of simplicity. Nitpicking, I'm not sure about the radiators placement... maybe I´m wrong but wouldn't t get sprayed and pelted with dust, mud, rocks and stuff from the spinning wheels? Otherwise, great job!
Thanks! I think we're both on the right track. As for the radiators, there is a plastic radiator shroud on the bottom (item #23) that I wasn't able to draw clearly from this high angle.
ideas! i like the way you guys have thought of a ost all the possible things that could go wrong with a certain component, and design the component to ove ome all those things...... , simply !~ :)
I like many of the details (especially the bed system), just wish you'd kept the overall width from exceeding that of the tires. Great job!
guys, I really like the presentation style, especially the numbered balloons w/corresponding descriptions.
You make the difficult... but not the easy... you mange that your perspective views looks light and agile...
I really like the innovation of the fold out, extending back for medevac mission. It is a stunningly simple, functional solution. Impressed.
Thanks my friend.
Check your drawings, I think the front-on view has a significant innacuracy in it that make the visibility look worse than it is.
looks a little bit massive.. the front visibility looks good (but maybe you should consider to rise your driver).... the back visibility is not so good. the stretcher system looks really interesting.... god work!!!
There are a few designs that look similar to yours, but I like yours the best. Nice execution.
Thank you , For the cameras, imagine you have a big screen in the interior, the same size to the windows but it is a screen ;-). May be I can make a sketche :-)
Light, stylish, but not so practical. At least not for now. Equipment is bulky, the wounded need the min req. space. 5 for design :)
Bon taf Fred ! J'aime beaucoup tes sketches de reche hes, et le rendu chromé dans le désert là... impressionnant ! Et me i pour ton commentaire.
Thanks for the submission. The camera idea is definitely different. Would make for a great recce vehicle.
"In the cokpit, a screen for each camera. The roof can be removed.\"\ranywho, if the cameras get damaged it wouldnt be fun to be flying blind, but cool concept and i can see how omitting glass could mean safety,
Thank you mens !!!\r\rFor the cameras you have a sketche on the 4 board.\r\rFor Iron man,
the interior, I hope to see.
great job, but i think it's easy to say no glass my car is hightech, why not my car is a robot and it's flying?
Package with the placement of character
Sorry for the suspension in the 7th picture, I have removed. ;-)
amazing sci-fi project.... but not sure feasible in 6 months... anyway you have my vote for brave...
you male an ambulance version... but you didn't show how you will carry a wounded soldier.... in the other hand very good simplicity
pretty compact packaging! so ow i do feel the guy lying on top might feel a lil' crammed since he has no opening like the guy below him, or am i wrong? is the top open for the guy lying on top?
, the guy on top will have some light coming from his left side-where the central frame is; the space there is compact because injured people need to be securely fixed while the car is moving and shaking
Actually, injured people can't be packaged without space to lift their legs. According to jglick, people with a gut injury will want their legs up. People might also have compound fractures where the bones stick out several inches. So, for that reason, there's really not enough room in that back spot.
Definitely fast. But not so much space for the wounded. 3rd person? I like though the design. Thumb up!
I hate you... every time I see your renders I hate you more and more :D I love their \"simplicity\" but at the same time their accurateness ... t are so and \"real\"Well... about the design... a little bit claustrophobic the back part... and also would like a little more of versatility
I'm not so worried about the wounded being able to bend their knees as I am about the LH coilover occupying the same space as the ribcage of the LH lower evacuee.
Maybe he's more inboard. It's difficult to tell. Either way, the vehicle looks great! If everything fits, even better. Good work.
Thank you for your comments and critics guys. I'm happy that some of you like the design.
Nice style, althoutgh i´m not a fan of open tops, it looks great, a bit more funcionality and ity would be great.\rGood luck. :)
Front 3/4 view looks ready to rock! Looks a bit like a dustbuster in profile.
I wish I had more time. This was a really fun project.\rThanks and .\r:)
Thanks .\r\rThe closer I got to 'finishing', the more I wanted to take it out and rip around in it... lol\r\r(I say 'finishing' because artists never truly finish... only abandon their work due to lack of time!)
I really like what you did. It fits well in the comp. I can't tell , but I'm afraid that the rear wheel movement is limited by your configuration (less than
Yes, I paid special attention to the wheel travel. It caused me a fair bit of issue to make work... but it DOES work. - Thanks!
strong , it seems to tick all the boxes. could be tail heavy and likely to jack tail fully loaded though.
For those mentioning the rear end, I just want to clarify that the weight of the rear end actually straddles the rear frame.The center of gravity for the modules is actually*in front of the rear wheels, near the axle*..
a very good design! i liked this since i saw it on the checkups. very simple, even has the spirit of the ATV in it :) rear may be a little heavy tho :)
you mean center of gravity or computer graphics??
Excellent design! I especially like the pack system. Using off-the-shelf flatbed winching system is very clever.
Thanks for the and l, it is appreciated. I never saw the Thunderbirds, but Google was nice enough to show me what you were talking about. lol\r\r_____________________________________________
Oops... I goofed on the last image.\rThis one is the updated/accurate one.
Arg... upload error.
Thanks and ! , I actually think your design is one of the best in the competition. Well done. Cheers!
well done is what the enemy would not want to meet ;) in my opinion, hmm but looks less solid but it's ok, as long as fit chassis ;) nice
, it definitely fits the chassis. The lower front of the chassis actually protrudes past the body. This is what the front bush guard/skid plate attach to, as well as makes an opening for the front winch mounted behind the skid
I wish you inc d a few more views with feature callouts. It's difficult to give your design a fair critique without having more detail on which to base it. Like the front end, though..
agree with dru, sea hing how the wounded will be carried. great front view design! i like the angular agressive look of the front.
Yeh it a shame i let myself down with the presentation.\rThought i handed it in at the last second but i see more entries being added well after i did...Thanks for the comments though.
looks ok, there might be a serious visibility issue regarding the A-pillars. how about posting descriptive pictures here on the comments so others can see and understand more? :)
Yeh the are a blind spot some what..my initial idea was to mount some speakers there for like a PA system... believe u could get 4 men in the rear even if it was somewhat tight.
ah descriptions are much better! yes, the headroom is pretty tight, might wanna increase the rear roof height a few inches to ease stress on the soldiers ;) PA speaker instal ent on the A-pillar is a pretty cool idea, better than just leaving that place blank. how bout making that a system, where you could switch between a glass window or a speaker system (same shape, so easy to switch)>? :)
I am with you. It has optimal heigth, well protected 360 degrees. Maybe the side windows a little larger? Well done! Thumbs up!
Added a pic with a quarter window..i think it opens the front up alot better.
nice work, looks solid and not complicated to build... but I would say that is looking for a more lightweight vehicle
Thanks guys..Being the first ive entered here i wasnt sure once the time was over whether u could then add pics like we can or whether it was locked out for voting. So rushed at the end just to get entered but should have just entered a better explanation board after. Live and learn will try harder next time.
I like it. It looks pretty robust/heavy, so that might work against you, but the vehicle itself is pretty cool
Very elaborated! I like it! Suitable for any climate. Maybe too heavy? but I could say the same of my design :-) I like also the top openings and the front view. Thumb up!
design! My firs I want it and I don't give them out like cookies. However it looks heavy despite your roofless iterations. And why making a new vehicle if it is like any other already existing military vehicle?
Bad visibility, wasted space with extruding out of the model. The wheel wells need a bit of space.
Thanks everyone for comments! Let me share my thoughts with you.\rAbout heavy/bulky appearance.\rIf we’ll talk about civil version than we have different tasks and the shape of windows, for example, could change the general attitude to form in whole.
About wheel a hes.\rI suppose that it’s possible find out some space inside.\rAbout visibility\rI tried to accommodate a manthat is sitting face back.\rIt’s possible to play with A pillar incline. Thank you once again!
Excellent work and no \"fantasy\" car like the most in this contest.
Bulky Soviet design look, seems top heavy! You are a great 3d modeler but you took too many ideas from other contestants that have posted in the checkups sections early on.
...you took too many ideas from other... It's just not true but your thought is up to you
The and now? You are done??? You don’t have anything more productive to do? Maybe it’s why you can’t design a car… With your age I had designed hundreds of them if not thousands…
So, where did you get 119 votes? I mean, I'm not saying you definitely campaigned to a bunch of friends, but you were always like 20-25 votes ahead of the next most voted designs. I suppose there could be another reason for the number of votes to be fair with you, but I hope you're honest in answering me (and the community) as to where that number came from. I mean, I suppose there's no rule agai…
Since then yesterday I had been not in top 10% I could suppose that I have not only good scores as well as I have not only my friend. And for sure I told my friends about my . Thanks everyone for attention on this !
LOL... I think naming it 'C.O.C.' might not have been the best choice for a bunch of army s.\r\rOther than that, it sure looks robust :)
i really like the design of this...just wish it didnt look so heavy. Really though this thing looks mean. nice work.
excellent details for eye candy flavour. design could end up too heavy for off road and only 2wd though.
Like your module concepts. Would have been nice if you briefly mentioned how pallets could be removed in the field (I assumed it would roll out the back on some kind of roller-system)
Nice design, intimidating. I like how the cowcatcher can be used for storage, but I think the lower portion messes up your approach angle. If I were a driver, I would plan on times when I need to get airborne to escape, and would like a smooth nose for landing.
I was very very very near to make similar project as your... this vehicle reminds me very much to the russian BTR40... a vehicle that really takes my attention during the investigations for this contest. The problem of 3d is that if t change the priorities of the brief requirements (like it was the case of the contest where the lightweight takes more and more importance) is more complicated to re…
Guys,\r\rthanks for all the positive and also critical comments.
let me know if this one's better
simple design easy to build.. not bad... but not brilliant...
wooooooooooooow....nice concept ..... really unique ..but not sure if it will be fast .....it could be ,,,,,,,, one of the best ... so far
design, proportions look perfect, and especially dig the pull-out O2 tank/med kit on wheels and body panels that double as shields.
This is' HAAAAAAAAAAAAWTTTTTT - hotter than a menage trois w/ the Veronicas!!!
Very nice work!\rHowever, can't do it!!! Because people can't seat inside the spaceframe, an off-road vehicle need some room to the driveshaft....
This is badass amazing incredible fabulous beutifull and wonderful design.... well.. your habitual level..
Very nice and detailed design! Lots of great ideas and innovations.
- very nice design...very nice presentation...extremely well thought out.
Here is the front 3qtr of the UN s --->
And the rear 3qtr ---->
, great to see you trying to answer the requests to sooth intrigue and resolve unknowns. i have just one more request, if i may. please overlay the project brief mannequins and frame - correctly positioned relative to each other - over your new profile. thanks.
Nice work in answering the critique with a solid solution! All the more momentum to make that podium again...
what can i say...good professional work!
stacking is useful. interesting challenge to make a flat deck look attractive.
One of the best. The idea is to accomplish the mission - being sexy doesn't count. Glad to see someone else responding to the requirements as opposed to trying to out draw the others. some features are a stretch, but I would rather see my tax dollars going to accomplishing the mission rather than paying for sexy.
with the exception to the central driving position issue in the evacuation mode and a possible slight issue with ingress egress, this is perfect. the idea of stacking the cars on top of each other is a very smart idea. hopefully you reach top ten. good luck! :)
First of all, thanks to everyone for taking the time to review and comment on the design.
very good ideas...you can tell that you spent a lot of time and energy putting together an innovative concept.
Wow!!!! really love the \"simplicity\" and \"complexity\" of your project.... sadly your vehicle is not a beautiful car and for experience I know that you r project will not be able to ove ome this... Personally this one of the more clever designs here... I hope that final decision to build it or not to build it wouldn't be over final contest results..
You have to believe me when I tell you that any similarity in concept between the U-ACCT and the JCP is purely accidental.
Sorry that my previous disclaimer was so long I didn't respond to the comments. Actually if you note in slides (especially # 6,7),
So true. Compared to some of the more gorgeous entries,
I really like this design. Simple and intelligent use of materials. I wouldn't have sacrificed ground clearance for (supposed) IED protection, though.
Big doors, clever use of materials, feasible, simple... not very good for long travels for more than 2 people (but this was not a requirement, so nothing to say) The clever simplicity makes this design to stand up from the majority of the project... but still I miss some \"I don't know what\
Thank you for commenting and - great feedback! I have to wholewheartedly agree with the \"magic\" comment. Found out about this competition three days before the deadline, and consequently, did not have time to develop a 'story' around the concept, nor generate nice renderings for the boards. But a chance to work with both Local Motors and was simply irresistible and fun! Especially for a non car…
Good functional design. Looks a bit similar to many other styled designs here. Needs a little something to set it apart.
I love that you took a Lamborghini profile and made it into a combat vehicle. Very clever using a proven, sexy design and incorporating it into your own.\r\rI like it. Well done!
Nice to see some civilian rescue livery in a sea of military green and beige (I'm also guilty of that color choice). Looks ready to attack a few dunes too. A well-spirited , Shantanu.
Light, aero, and fast. Would benefit from a front skidplate, the radiator will be lnerable to damage as the design is currently.
YES!!! this is FAST!!!!! I'm fan of your project... I really believe that your vehicle is fast... you don't need to expalin nothing.. the drawings say all (for this reason is a good design IMHO). The grill and the tent are awefull... but the rest is brilliant.\r \"I want it\" for you ;)
Nice work, like others said, protection to the front would be nice, to avoid getting your radiator destr ed but bullets and other issues.\rLooks nice and fast, good luck. :)
, I actually like this design. It's similar in concept to mine, but more 'truck-ish' whereas mine has more dune buggy in its DNA.Good work! I like your sketching style.
Your renderings show the nice options you've designed into this vehicle. Good luck in the competition -
yes start very strong... but final results are not so good as I was expecting...
Looks tough. Your renders look nice. But your orthos look way less cool.
Very nice renderings! I like your design for the door openings. Would be interesting to see how the rear occupants fit in battle gear...for any future images/opportunities. Good luck in the competition -
Thanks a lot for the comments guys !\ryeah maybe is a bit tight for the rear occupants, tats why I just put 2 of them on the back,\rMaybe I'll upload this files in my portfolio dough ...
exhaust tubes looking up doesn't seem a good idea for me. The water will be retained there and it will not go out easily. This shiny reflections doesn't help me to understand your design (mainly a military vehicle). In other hand you r vehicle looks very aggressive and light weight and funny to drive
Amazing job, great design, great presentation, !!! I think here´s the winner.\rCONGRATS
Great proportions! Your frictionless loading system is well thought out too. A well-balanced and appropriately-sized vehicle for the task Neo. Nice renders too.
Probably the best design in the competition. Great work. Just love the surfaces. Nice evolution from your checkup also. Just one thing, what makes this different from a hummer or any other military vehicle for that er?
I love the renderings. Good work. I don't think its a good idea to have gas cans on your door? ;-)
guys! thanks for all your comments! Well...now some answers for the queries... \"Extreme\" -
big improvement from the 1st crazy check up ;) you manage to retain a little of the strong personality of the 1st check up... but with more feasibility.... Amazing work... great evolution... congratulations
Great job, Neo. One of my new favorites for combat evac, but why no non-combatant / TALO options? Seems like your concept could have been expanded to accommodate them.
The cans you see around the door are water cans! I thought water would be really useful in rescue situations! but it is just a representational image! on the other hand the space provided is flexible enough to accommodate any other stuff like b
Whew for a second there I thought I saw the Cobra logo on the water cans and my trigger finger started twitching!
Concur with these comments on the excellence of your rendering. Very nice. Good luck -
Looks hot but the layout does not work. The oscars used are way too small and interfere with the shock assemblies.
The cars looks very solid (not heavy) ..
Thanks for the comments, everyone.
Nice styling in general. Don't care for the front end. Not sure the RF frame is compatible with all of your function.
Nice work and presentation, great , but I don´t think you could fit that many passengers.\rGood luck. :)
3D layout 2/3
3D layout 3/3
As requested, here are some 3D images of the passenger layout. Thanks for everyone's feedback!
Truck-like designs sure give a lot of options. Nicely thought out. Good luck in the competition -
simple and nice.... but sadly for you I already saw lots and lots of designs...
Lots of thought here going into the ingress/egress of occupants in battle gear under duress. Thank you for the hard work and good luck with the competition -
is that a dead body in the second pic? if thats a victim, i think he should have a little more vertical space :p other than that, pretty cool looking design!
yea even if thats a corpse in the second frame, hes interfering with the frame. Other than that very nice job. good luck.
the car really rocks!... but my God! the wounded guy could claim that he is under torture... Imagine your self inside there meanwhile the vehicle is crossing a craggy track
Ok, I´m laughing, don´t get me wrong. but that guy sandwiched between two floors... That doesn´t work.\rThe rest looks great, simple and to the point.\rGreat work and good luck. :)
Your work and forethought here are tremendous. It is obvious you've thought of the needs associated with each mission you've designed this vehicle for. At a minimum several of these innovations are worthy of reciprocal designs on future battlefields. Thanks for your hard work and best of luck in the competition -
I don't want to play halo with you, if i get wounded you will stuff me in the back of your vehicle and fold me up!
During torso traumu the standard procedure is to increasse leg elevation to prevent body shock, hence the knee-up position
Really innovative here. Great job on everything. I would vote for keeping the solar panel, but dump the electric motors, magnets, and huge battery to gain speed and agility. I like all the cargo containers, drop and go...
mmmmh.... lot, lot and lot of innovative ideas... and amazing imagination and great attention for the details... I love the telescopic stretcher... but at the same time all this will add to much weight and all this looks a little bit complex .... and probably it will need lot of engineering development... so I'm not sure that this vehicle could be ready in 6 month
Great ideas, but a bit too bulky and heavy, also I see some issues regarding front visibility... Appart from that, seems to be a great concept.\rGood luck. :)
Thanks for the positive feedback guys, -
I love this! It reminds me of the Hummer HX Concept, on steroids. I want one of these for camping, or the apocalypse!
Interesting flexibility in the rear seating options...makes me wonder if all the folks would fit with gear on. I appreciate all the hard work you put on this and the excellent renderings! Good luck in the competition -
Is it a station wagon or a bad ass military vehicle, or are t two different vehicles? I would hate to be the sharp shooter with that suspension in my crotch.
nice job, great interior explanation of your seats. i like the idea of the seats becoming a stretcher.
I made you long comment but seems that it didn't appear :P well more or less I told you that I love mainly all the work that you made in the interior. The exterior is not bad... but nothing that blow my mind... The gunner position (as you drawn) are not possibly for the rear suspension... The rest is good, really good... but the best is the interiors... t are (!!!)
cool design, the guns-below-windscreen idea is soo bond-ish :P pretty cool! obvious issues as stated already, position of the gunners... i also wanted to know how the second gunner is going to fire through the spare tire?
Neat stuff. I like your seats and how you can lay them flat as stretchers. Great functionality.
Kind of detailing is very good and extreme situation are taken care, sliding seat with convertible stretcher is a very good idea
very first time I have participated in the competition and I have got very nice feedback from all you guys .....thanx\rNext time ill try my best
Great rendering, style and ity, but I don´t think you can fit all the people you stated on your presentation.\rGood luck. :)\r
Nice! Too nice in fact. All this luxury might make my leathernecks go soft,
I am really sorry for the spell mistakes\r Ya.. it should be Combat Evacuation rather than 'combat evation'\rthanx.
You've already won before. Give some other people a chance!XD\r\rBeautiful renders, very solid design. I wish I could do that. Looks built for the job.
hi, thanks for comments, especially from fellow entrants. i will do the same, after i get some s p!\rif you have any question feel free to ask, i will answer each one. not all has been explained in detail; limited time and two young kids....\r, who said i will win again?
I was making a quick joke/re about how re able the quality of your vehicle is.
Super-detailed. Plenty of evidence to suggest you listened intently to the objective, and responded with some killer visuals!
Great expression of the project! I was working on the detachable cabin feature outside as well and it's good to see someone do it well. Having all panels swing off of the cage is a great idea too, I hope this one goes ahead!
super sweet work here! This definitely is all business, and the ity is a key attribute. Looking forward to top 10% finish for you, if not even better!
hmm. nice work , but i don't like the styling on the front end very much. the 'tweels' are no good in sand or mud, and well, the f15 air intake is poorly modelled. anyway, i understand you may have some limitations so i understand. good luck.
Alright ! This has gotta be a top 5...you've got renderings with F-15s! Absolutely world class! The ity and innovation appears to be your standard...and that's a good standard from what I can tell. Good luck -
here is your answer. i have also discovered something - head can actually fit 4 (not 3 as first specified) wounded pilots with red he ets, plus sit two up front. thanks for the question.
image fails to load below, attached again --->
still can't see it. last attempt ----------->
just wondering having a middle track system would this detract from visibitlty?
You found the prone configuration that everyone should be using.
geeeeez i have to work it hard to make it in the top ten! you guys are ball breakers!
im surprised this one isnt on the top 10% too. can someone answer this question for me since im new to this site. How is the winner going to be choose? by the votes in here or what ?\rthanks
here is a bit of background as to why the design looks t way it does.\r1 of 4, here we go....
Thanks for your thought and hard work designing for this mission set. Good luck in the competition -
Whats going on in the back there, can I see what it looks like in there?
tailgate seems a little complicated. plus, if it stretches down on the floor like that, soldiers might need to access the rear a little sideways or t might step on the door and damage it. other than that, not bad... good luck!
mmmmmh... looks to much \"civil\" the attack angle is not very good and will limited very much off-road driving
Excellent visibility, and has a feel that it is well-suited for the RF chassis. Your \"clip-on\" turret idea lends a great deal of defensive versatility to this.
You've got some nice features, but it's not clear to me how you package the different Oscar configurations. Good luck!
Nice options for a medevac mission. Appreciate all the work on this design. Good luck in the competition -
I keep coming back to this page and wishing there was a \"6\" to click on.\r\rIs that top shot from one of the Red Bull Dakar Touaregs?
pretty cool! rear fender storage and the extendable bed design are nice ideas! good luck!
I too wish there was a page 6. I thought I would have more time to do this project during February, but sales calls and design projects for the company I'm at took precedence. I would've wanted to show the upper frame in FAR greater detail
Excellent design...
No, I meant I wish there was a \"6\" score that I could click on! x2 5's and an \"I want it\" are all I can give. And I hear you on time crunch: darn work getting in the way!
beautiful, beutifull machine.... really beutifull... very good the Spartan inspiration....
the prone IS a little far back, but I had hoped that my 5th panel would explain why. Thing is, you're right he could be closer. I wanted to make it so there'd be room for a prone passenger and someone manning the gun turret, but I kinda flu
To much focused in the style and not so much in the function in my opinion... and this is always dangerous because I can like it or not... and this all I have to judge but a car more focused in function despite I like or not... if the idea is good the project is good
I like the roll away roof. Would have preferred if the back was taller and it could handle another prone passenger.
Nice idea on the back extending part, lovelly.\rOverall looks ok.\rGood luck. :)
I don't vote based on people's ability to execute the concept. I hope no one else does either. This is a pretty good configuration so I'll rate you well...
In a military vehile simplicity is elegance. I like your design. The big doors are great! I'm a big guy too and even with the much smaller amount of gear I carry when hunting getting in and out of some vehicles is slowed and akward. Your experience shows in this design. Good work.
I realized today that I didn't have a picture that showed the 3rd prone passenger very well. You can see his foot in the second image, and you can see him in the dimensioned print, but not very well.
Nice work, a bit bulky and big, but fits the briefing very well. Great work and good luck. :)
sorry man, I must apologize about my last post... I was very angry by the time I read the comments on my
All my respect for your experience... sure that ideas that you show here should be take it in consideration with the respect that experience gives. Personally I like more the design in the Check up than in the final . The door is very interesting... The rear configuration is also very interesting... I would like to have your 3D as base to give some style over your car... Yes, I know that style do…
Simple and feasible! I like it , the issue of measures is no problem in this design, very well made and explained, you touch many points of the design a vehicle over a steel frame! You have my vote! ! :D
Functional design that matches the brief. Needs something to set it apart from the rest though.
You seem to have a keen sense of graphic harmony evidenced by how your b pillar strakes reflect other triangular elements. Your beginning thumbnail sketches are even more intriguing.
Olivier! So happy to see your work here again on , always enj your sweet design work.
Thanks guys ! , yeeeees ! It's been a while ! Thanks for your comment. I wish I will have time to put additionnal sketches to explain the versatility of the vehicle.\rThanks a lot !\r
beautiful looking design! however, how many victims can it accomodate? wont extra victims interfere with the driver? maybe adding a little length to the rear could solve the issue :)
I would recognize this wind shield in any part... It makes me think in your Texas project ;)
Great styling and rendering, but a bit more ity would be great.\rThe overall look of the vehicle reminds me of the old VW golf, but pimped up to military look. hehe :)\rGood luck. :)
Exciting to see the evolution of this Anej. From the athletic \"crouched tiger\" gesture to the compact proportions , it really communicates speed and efficiency. Personally, despite its visibility shortcomings, I preferred your middle concept of the three preliminary iterations. But an excellent resolution overall.
I agree, your middle 3 concepts are superb! I could easily see these being used by the military.
Thanks! That would be my fav also, but was dismissed do to the feed back in the checkup stage. Lack of head room and pore visibility lead to further ideations.My apologies for the spelling and other mistakes, it was one o'clock in the morning when I finished work and submitted the files.
I believe it's one of the nicest concept in this competition. I'm realy impressed by the concept evolution and the final rendering but I think it's clearly illustrating the difficulty of respecting the initial packaging : The last image shows that the two passengrs could not be seated right behind the driver (no place for seat
love how this design ended up!... wish the final renders were more emphasized a little more because it is a really cool design!
Good to see the detailed feedback across the community. The options for evac missions hold the most promise in your design to me. Good luck in the competition -
Thanks for the comments! but the point was a bit bigger ATV not a hummer. Mission diversification is a bit explained in the first paragraph, but did not have enough time to show it better. Maybe still will...
Thanks! The overall presentation didn't turned out the way I hoped, I really were too much exhausted, to explain it better. Maybe next time :)
how is this not in the top 10%?...after looking at this again ...i like it even more... very nice design man.
Thanks a lot Paul. Your comment made my day. I guess I did not explained it as well as \"some\
I like very much the evolution of your project....
Great work, great stance and great renderings/presentation. My only issue is the interior layout, I don´t think you could fit that many inside (4 passenger configuration), also, on the blueprint, your passenger has his \"behind\" sunk in the RF strutcture, which affects the overall shape, I guess it would need a bit more of head room (yes, even more).\rThe rest is great, looks mean with that stan…
Thanks a lot to all for voting and thous sweat comments! Really appreciate it. Well I know there have been some issues with the vehicle space would be one of them, although even this could be solved. there is some opened space in which it could be able to squeeze the seat into the frame a bit to make a better use of the entire structure and gain more space above. thanks a lot. The middle one woul…
and thanks! Actually I tryed to reach all 3 goals, what . mentioned. To . : Other passanger will fit there too, I considerd so, seats are enough low ( drivers head is not at the top of the roof). Unfortunately I saw that contest a little bit late and couldn`t not show details I wanted. But this design allows to adapt wehicle for all metioned goals.
Something about this, maybe the color and shape make me think tough hedgehog. Unique design style!
Well-considered tire choice. Looks supremely lightweight and purposeful. Also enj ed your touch of humor in the callouts.
This thing should have Lambo style doors
As much as I hate to say it, I REALLY like this one. There are a lot of logical, practical use elements worked into the overall design. Very well done.
10 points for lightness! this would be perfect for the job, if everyone is happy about being exposed to all weather and elements.
Speed is life in combat and you've optimized the chances for that. Nicely done...I appreciate all the hard work that went into making this. Good luck -
This is so minimalistic, maybe too much so. At least you could have given it some fenders, without you'll have interior full of sand, mud... Nice work though!
one of my favourite designs cos it truly fits the brief perfectly! just add some wheel fenders and an option to have a roof,windshield protection etc if needed (a place with fixtures where these modules could be fixed if necessary) and this would be more than perfect :D all 5's and an I WANT IT :)
one of my fav!!! so what more I can said? ;)\rOnly i would like to know how the doors work
I really like this. It's beautifully simple but can it hold 3 passengers in the prone position as required?
Ignore previous comment. That is and 'OR' requirement. Would love to own one of these but still seems to barely scrape by on the seating requirement since it doesn't even have a seat for the guys in the back. Would have like to see it scaled up a hair to incorporate more functionality. Great work though.
Agree with other comments. This would be extremely fast. Would definitely need some form of fender or else stretched fabric protection for engine compartment to prevent dust incursion. Could use a tailgate or netting in the back. Really nice.
looks good, I like, but I think it's not good to carry,at least I see no back door, rear passengers will fly,because off speed and car runs off road, ;)
Love the style! I think could sell this retail as an alternative styling to the RF.
Nice and light, great styling, might be a bit cramped, but I think it still fits.\rGreat work.\rGood luck. :)
nice simple and fast !! i wanted to do something as light as this but an emotional decision made me go for heavier solution ,, Nice work ..!!
Thanks all for the feedback and voting. Should my design be chosen to go forward with,
I like very much the side view.. the front view too... but I have the feeling that there is not space for the wheels inside the mudguards.... I'm not fan of the front lights (but this is only subjective impression). Really good work ;)
Here is a quick sketch that shows the third seat a bit better.
thanks for the kind words. Functional simplicity caries a lot of weight in a design like this, that is what I was going after.
Very nice sketches/illustrations...a simple but effective concept\rfor a combat vehicle. Good Luck! Bye the way: C.O.C. is a great band :-)!
nice sketching and nice design! its simplicity makes it agile and smart! i personally like the fender pockets :)
, Thanks for the post. Glad you like it. I had a lot of fun designing the vehicle. Great contest, fantastic challenge.
As for everyone's comments about the fender clearance, adjusting that would be a simple er. Thanks for all the posts.
Some nice simple solutions for addressing some of the issues put forth by the brief.
Form follows function - perhaps not easy to sell as fun vehicles have a hard stand in Geneva these days....\r\rGood luck! -
Form and function work together here, neither leads the other.\rWOW, what is with all the hating about my wheel travel? Odd, I don't see any where in the brief that actually shows the wheel travel that needs to be accommodated for in the project. If it's that important then it should have been inc d in the brief or in the CAD data. Adjusting the inner wheel fenders or raising the body a bit is pr…
don't worry about the guys that abandon the doc design over style..you have a solid design, simple and build able. I have faith that both and guys are taking in consideration that some of the entrants have taken liberties with thei
I think you hit the nail on the head. I could not have said it better myself. The guys are quite astute! I have noticed that from their comments. Thanks for the encouragement.
what i don't understand ...is yea fixing the jounce might be easy in your particular case...but you could say that about what you have been harping on everyone for...fixing the seating arrangements in some of the designs would also be an easy fix.
You've got a great sketching style, nice to see an with traditionally rendered drawings.
Thanks, glad you like the rendering (yours are sweet as well), I had fun doing them. The people fit in the prone position,
good looking vehicle and i like the loading module alot! visibility from the sides might be a slight issue imo :) good luck!
Love the load feature (but how accommodating is it to rocky/muddy/irregular terrain?).
the co-driver will brake his head against the wind shield (or the wind shield if he wear he ets) in the first pothole.... the head clearance for back passengers is not very good too.... but I see that you improve the visibility (mainly to rear). There are lot of good ideas here and sure that has big different personality... and really you manage to stand out from the rest of the entries, so is re…
Very nice styling. I like the uniqueness of how the side back half doors retract. Seems a little difficult to build, but cool concept.
Great renderings, style and presentation, but you have issues with passenger head room and overall visibility in my opinion.\rGreat never the less. Good luck. :)
I like the back-open doors. Unconventional, but has merit for some combat situations. Good luck in the competition -
I love your presenation. Love the name of the vehicle. I think the forward visiblility would be a tough challange.
Interesting concept, very dynamic (IMO) the covered rear wheels could be interesting... but I'm not sure that it could affect the wheel in the suspension travel
well, i like the mono volume shape. one problem, the scale drawing does not match the concept drawing?
You definitely are giving ity and mission some good options. thanks for your work on this. Good luck in the competition -
Thanks for the comment . I need to work on my perspective a bit i guess, to match up the two.
Good work. I love the sketch in the middle underneath the large rendering on the first page. Your final concept stayed true to the sketches.
It's true that the orthographic views doesn't seem very accurate and maybe visibility would be an issue
Nice work, but I see some issues on the driver visibility from your blueprint.\rSeems a bit bulky, the rest is nice.\rGood luck. :)
Nice work! For me it's also a good design for Fornasari Car that is a powerfull cars manufacturer.
The most intriguing. I do not feel it fits well, but I definitely love your design. Thumb up!
I like a number of things about it, but would change the front and rear bumper design, and get rid of the linear feature running the length of the car. This will cast an unnecessary shadow that makes the car easier to recognize regardless of camo used.
I like very much your vehicle from the side... and I like even more from back... but from the front it looks a little bit old for me (reminds me a cars for 50's) ... anyway this is not (or it should not be) a style contest. The bubble top is not very realistic... but the rest is very, very, very good...
fairly nifty vehicle, ive noticed in your and alot of others where the two passengers are seated behind the driver and passenger, t should be facing the other way in an accident t have a chance of hitting there heads on roof and also killing the driver and copilot
Very stylish. Don't care for the he ets on your soldiers. Look a little Germany WW2-ish.
Nice work, I have my issues about that glass dome, might be hard to subtitute it everytime it gets shot.\rThe rest looks cool.\rGood luck. :)
Wow this is a really neat design. The 4 bar linkage doors/runningboards are very interesting. As is the rear tailgate system. At first glance of this design I flashed to an image of Harold's sport-hearse from \"harold and maude\". thank you for sharing this. I want.
think that the oscar has 1,80 m. (by convention).\rI measure only 1,73 m.... this means that I can't drive your car because I will not be able to look trough the side window... you should take care of this details ;) the rest is quite fine... very interesting the sliding roof
this is a very nice design with some good harmony using angular surfaces. well done & goodluck!
Thanks everyone for the comments.I have to say something for .
How does the gunner get in and out? Does that housing have to slide back and forth or does he have to climb out the front door like a coupe? Just thinking you wont be able to get him out if you have cargo in the bed.
Hello, Wazoic.The gunner will get out using the side doors in the situation the you mentioned.
Great work brother! You and I had the same train of thought. (VISIBILITY and ITY is key)
I agree with you that a pick-up truck a hitecture is the way to go. However, I think your TALO configuration could be improved to eliminate multiple blindspots.
Wow. So similar to the winning design in shape. Yours however is substantive, consistent, and precise. Not vaporous.
all, I am neither an artist or an industrial designer. I hope people can look past my lack of rendering and see this design for its out of the box ideas. Good Luck to all!
I appreciate your efforts on this and I really do like the out of the box ideas you have here. Best of luck!!!
Really love the versatile approach. Cherry Bomb glasspacks are usually used on muscle cars & hot rods to increase exhaust sound, though :-0
Thanks B ,\rCherry Bomb glass packs increase exhaust sound when used in place of a tradition muffler/resonator. T also increase power since t have less back pressure. I am proposing to add a glass pack in addition to RF's existing muffler/resonator and tune the hole spacing and diameter to reduce sound. We are using the same technology to reduce dB's on a work project right now. Again thank you.
Finally figured out how to turn shadowing on. Looks better.
if you worked together with an industrial designer this would result in possibly the best .
- you definitely should get an award for covering the most options! Nice to see the big brains in action. Good luck in the competition -
This is what my vehicles look like with quick rendering.
the variations this car could have are endless, due to its customizable top, which i think is :) 5 for design!
unmanned option for the vehicle is . very clever!! with unmanned drones i can see this very practical on the battle field.
, My fall back for if the inflatable gets punctured is two-fold.
Just learned how to render on Friday after the submittal date. Here is how I intended my vehicles to be presented.
Nice first run on renders. What program are you using AutoCad or Inventor? You asked about how I did my characters, its simple really, however I used 3d studio max, not sure the procedure on other systems, but it must be similar. I downloaded a free 3d Soldier model and biped object at mixamo.com, then simply imported both into the scene. Posing the characters is a little tricky as there are a lo…
For those voting, consider this, an XC2V vehicle that looks really cool and unique is going to stick out.
Thanks and for the complements. It appears that people are voting based on looks rather than function, even though we were told that function was more important. Function saves American lives. Isn't that what this competition is about?\r\rMaybe I can team with one of you next time. :-)
Well, your comment to Jglick got my attention at least :-o !
, after reviewing your concept again, I gave you a 5/5 for a solid design and thinking \"outside the box\" (ironic because your design is rather 'boxy' :-) but I realize that just may be your skill level at this moment in time, so all good). The drone idea is definitely a show-stopper, as long as the unmanned tech system can easily be dropped in and hooked up within the chassis/frame w/o too much…
You know, might be helpful for you to read staff's reassurance since you seem to be leaving your concerns on the profile pages of the guys... Just trying to be of help.
Thanks , indicated to me that the winner would most likely be determined by the vote as it has in the past.
No prob, you're not upsetting people - this is , not South Central, so you can say what you feel w/o getting a Glock mag emptied on your block :) Hope you get better soon!!
Tell your son to keep rocking the lego cars - all of us car crazy folks were building lego rides back in the day and look where we are now, designing and building full size lego cars lol !!
yo cheer up you are not the only one bed ridden during this competition.
nice sketch work, except in this instance the final design is too close to hummer / jeep.
Agree with on your rendering...very nice. Large cargo compartment would yield more options in combat environs. Good luck in the competition -
What has what it looks like got to do with anything? Unless I misunderstood the point was to design a mission capable system, not put on an art contest, and not design something that looks sexy. If sexy was the deciding factor there would not be any HMMWV's. I would take survivable over sexy any day given the mission profiles.
Cool ideas for storage and keeping things accessible! Great sketchwork. I don't think there's anything wrong with this looking like this or that, BUT I do think that your first sketch board had some very original details and \"faces\" for the vehicle that I wish were carried through to the end result. Still, nice end solution. Good work.
i like how you have the hood to open up with wheel wells, very good access for servicibility. would like to have seen an opening for gunner. overall well done.
I'm agree with ... from far I would have problem to distinguish from a Hummer..
Thank you for your comments!I partly agree that it has some common stylistic elements with hummer/jeep,
The sketches are lively, beautiful work. Looses that light feeling in the rendered model though, I think it's the windshield and roof that makes it look a bit heavier.
The overhead windows would be difficult for the driver to look out while driving. More grate in the window would solve this problem as well as counter design similarities with jeep/hummer.
thanks for the design and thought going into this...lots of options for cargo here. Good luck in the competition -
Great sketches. Your sketches match your package drawing. Thumbs up for that. Keep it up!
very fast and lightweight... i see some lack in cargo capability... so not very good for medical evacuation... but for exploration will be stunning machine ;)
Your artistic drawings are ! Loses a little for me when I see the orthographic. The tires in the front and back view seem bigger than in the profile and top.
Concur with on your rendering skills...tremendous! Lots of hard work and the votes are showing it. Good luck in the competition -
Great design for a Recce fighter! It looks very appropriate for the Rally Fighter's chassis\r\rAlso, : the recce fighter scenario does not require that the vehicle carry wounded.
One of my favorites. Do you have any showing it with wounded? Front grill and hood lines well done.
Thanks everyone for the comments. Much appreciated. The third panel contains an option where up to two wounded can be placed.
Great work and presentation. I love the front end. It looks mean and aggressive.
Definitely one of the ones that I clicked \"I want it.\" It looks great, especially the front grill/surround/lights. Low and s k !
I do have to say even if it is taller than the current Humvee, the Recce Scenario demands that the roof line be lower although you do lose some functionality to offset the difference. a lower profile means less chance you will be spotted (consid
t we created of the Recce scenario. I'd like to thank Zill for letting us interview you with your endless knowledge and experience on the battlefield and for serving our country. we salute you .
i'm diggin the front end. great design.everything is straight forward and to the point. good luck you guys!
I get the picture enough. I wish I had more time for mine more than you wish you had time for yours.\r\rIt's pretty good man. Good work. And you got the roll bars in there! Yay! Albeit t could have a little more side coverage, but the engineers can take care of that little bit.
Wow, I love the progress from your first angular closed-Humvee-esque checkup to this light, open, versatile platform. It really meets the recce (that's the word everyone's throwing around, right?) mission nicely as well as filling the other needs of recon & medevac. Great work, strong and contender for podium!!
Yeah :) . Simply, light, smooth. High sketching skill :). Clear, simply boards layout, without disturbing elements - concept is a main element of presentation. But maybe to misery driver and pilot armor - when t would be killed, vehicle can't back home :)
This one looks cool and simple but it's hard to check the real feasibility when the real measurements and Oscars are not used. I would love to see how t really fit and how you avoid the shocks. And I'm not sure about the flip up doors, t seem a little awkward to open and close as you would have to move your arms and reach for the handles a lot. If the vehicle was low, like a sports car, t would r…
I don't think so. I like 's design. I find it innovative, and it gets the job done well, keeps the profile of the vehicle low. I would like to see a top 10% finish for this one.
Thanks for the comments so far everyone! :]
I see, cool, but it seems to add an unnecessary complex system for something so trivial like opening a door. To me it's just adding something else than can brake down and make you lose time on a critical moment. It's like having electric windows on a military vehicle, why?\rIf this was a recreational sports vehicle I would want one in my garage, bad, don't get me wrong!
I disagree the opening of the door is trivial, actually. Doors add some extra protection to the occupants, and these do so both in open and closed position. However, having to walk around opened doors or problems opening a door in narrow corridors are avoided in this way which makes access a lot easier. The system is actually not much more complicated than your everyday rear hatch of a car -2 hin…
well done on the outcome. i see you wanted a rally fighter front end, yet adapted body to suit mission. could be cold for those uncovered wounded soldiers...and those dust storms...and toxic gases. anyway, nice concept.
Excellent renderings...I appreciate the hard work! You've definitely kept the flexibility and ity on focus. That'll hopefully result in a good finish for you! Great to see big brains at work. Good luck in the competition -
The doors are sick...keep them!
I love the door as a shield, great idea! and the wounded guy with an attitude, fantastic. Not sold on the rear seating config with the wounded though.
Great renders. Really like your concept overall, it is very much in spirit of the brief!
i like the presentation and your renderings! very cool! the door-shield idea is pretty cool! :)
: well, you said t were going to be electrically actuated so that sounded complex and breakdown prone (especially in super dirty environments where fine dust reaches everywhere). Using hydraulic struts improves things a little bit.\r\rAbout protection, do you mean ballistic protection or \"fall out of the car\" protection?
: yeah I should've made a drawing of it rather than explaining it afterwards ;] Protection against both really, I know it's not much for ballistic protection but it's at chest height for protecting the important bits -and to cover a little area between top of the dashboard and chest.
You're a really talented artist and designer.
Normally I made big and long comments... but you let me with out words ;) I only can say
Without a roof over head I think you are constantly exposed to bullets. A wounded and uncovered are not very safe. I think a lot of difficult people hopping on the rear positions. If the eye does not deceive me I see that quite closely. If prevoziš two wounded t must be quite high and the outdoors .. (drawing) and that would not have the legs coming out of the vehicle ... then there is no place f…
I wouldn't worry about the protection, or the back . Just put a footstep in the final design. Don't criticize for detail flaws, criticize for overall function, since the details will get worked out later by engineers. An open design is good. It does need a windsheild/screen option since the vehicle is going to be equipped with a 430 HP engine when built, but again, that's one of those issues that…
Thanks for the feedback again everyone, much appreciated! I'm trying to return the favor as much as I can but there's a ton of entries to go through. o3Dsign: I actually don't understand the obsession I've noticed in general with seeing this type of vehicle constantly hitting the front lines entering firefights and whatnot. I understand there's a certain need for protection *if* the vehicle ends …
I'm wondering if the unique doors are really what is driving this concept. I think I liked it more when you had that roll cage protection and simpler set up. Hell, why does the front door need to extend all the way into the center of the vehicle and also not provide full coverage to the side? I think you can still have this door design, but something that more closely resembles a Lamborghini door…
: The reason I didn't go for my earlier 'simpler' concept is because I decided to focus on maximum visibility all around with this concept -the rollcage and setup I had blocked vision and created blind spots. The current setup (not the central bar) comes up right besides the headrests simply because it provides the least obstruction to visibility and is based on the roll cage in dragsters. I agre…
Just a quick shot at a windscreen, simple vacuum formed or heat shaped scratch-resistant polymer. Don't mind the color, it's mostly a style thingy ;]
I like how this design has evolved. Really like the swappable headlights idea. From an engineering perspective, the wheel swap design would not work.... at least not with the materials in existence today. Too much torque required on a bolt head with no moment arm. You could clamp it on, but probably never get it back off.
thanks ...yea i know thats how t do it for formula one cars so i figured it might be able to apply to this.
excellent flexibility for mission related needs Paul. I like the ingress/egress work you've rendered...shows promising intellectual work. Good luck in the competition -
- thanks for the comment- the scale drawing is in the second slide. and - thanks for the positive feedback :)
Single nut wheels are nice until the thread strips then ur hosed. Scale drawing were required I thought?... There is just no way you can seat two in the back and a prone position human in between them!
i have scaled drawings t are on the second page directly over the local motors chassi...
do you think you are good or something??? . Nice work..those early mornings and late nights rendering paid off.. Well thought out proposal with lots of great features and functions. I agree that when necessary room can be made even if cramped to save a life..
That's one of my favourites. Nice sketches and look!\rIt would have been great to see the package/dimension drawing on one chart...but anyway, great concept! Good Luck!
amazing level of detail! full s on my list! i specifically love the revive mode's extension and the easy-to-remove lights. kudos mate, and the best of luck!
put this together really quick just to show scale more accurately.
This had a ton of positive attention from the first day in checkup. You listened well to feedback and ended up with a great project. Beautiful renderings and presentation! Plenty of smart features here. Good work!
Nicely simple solution to closing out the \"prone zone\" by implementing the tail gate. Great sophistication not only in form, but in rendering technique (love the inte hangeable light idea and its halo graphic, too). You continue to impress Paul. A truly great effort deserving of the podium!
Great , and a quite solid design. Looks good -both aesthetically-wise and in presentation. I like how you implemented the feedback throughout your checkups, though so ow for me it seems to lack something innovative. It's very much a spruced up SUV to me, and while that is fine for this competition I think you could've pushed for a little more out-of-the-box solution.
brian and - thank you so much! i really did try to listen to everyones feedback and apply it...this is the first competition that i've really relied on checkups to influence my design and i'm super glad it is paying off. - Totally agree 100% ...i think i got caught up in creating a safe and took into account what military vehicles look like in todays world. I think since this is going to be built…
Good styling but is it me or the white Oscars are a little shrunk in size? Might me an issue with the cargo design and shock towers.
I like the options for the aft end and the door openings for ease of ingress/egress in battle conditions. Good luck in the competition -
styling, looks hot! Some nice functions, my favorite are the rails that go down the whole length of the vehicle that you can attach anything to and places to stand allover the vehicle. I agree with others that I'm not convinced of fitting the amount of people shown. Also, it might be hard to see over a wounded soldier with their gear on when t're laying down in your front view on the hood.
The carrying capacity for personnel seems overestimated for the outline seen on the final sheet, and the oscars do appear shrunken to me. Carrying someone on the hood seems out-of-the-box, but I think in combat people would be hesitant to do this. Reminds me too much of that Mad Max movie.
Thanks for the feedback everyone, there are a few proportion issues, however those are always easily changed. I think its the ideas that count in military applications.My resea h inc d interviewing two former Iraq depl ees, and t both said there were times when you just had to get out, it didn't er if you were in or on the vehicle.\r\r , do your homework! :)
ww2 jeeps with hood stretchers.
Very nice project... There are lot of clever solutions here.... I see that you were thinking lot in carrying....
I love your sketching technique. Great illustrations. Great work. I would have loved to see you finish your final concept renderings.
Great renderings and love the style, but I have my doubts it could fit all the people you stated.\rAlso, that guy in the front... It cuts too much driver visibility and going as fast as he can go, he needs to see the road (or whatever is speeding on) the best he can.\rGreat .\rGood luck. :)
love the design.. love the stance of the vehicle.. it has some visibility issues, I guess. The sketches are !
I conceptualized it more like this:
In other words, this thing will indeed be able to get the hell out of danger very fast and it is designed for speed and climbing. Trophy trucks tear up vast rough swaths of desert at 90-115 mph. This wouldn't do that much because t won't give it the parts to (yet, if t make a production vehicle t should give it that added performance), but if you threw in the right stuff it certainly would.\r\rI …
Man I like the detail you put into this and the flexibility for mission is a nice touch as well. A lot of work certainly! thanks for that. Good luck in the competition -
Neat design. Well thought out. Clean graphics. Just a minor critique... the call-outs spilling out onto the left side of the first page is a bit distracting and seems the whole layout could have been centered more. Otherwise a solid job.
This image is kind of how I'd have portrayed my vehicle if I had the time.\r\rI really had a Trophy Truck in mind when making this, but smaller.
I like the coloring of the vehicle. It also looks like its very versatile and can adapt to any ci umstance the vehicle may encounter. Very good job.
does seem a little hummer-ish from the front, but very good details that fit and respect the brief. great work and kudos!
The reason it looks like a hummer may be because the hummer already works very well for transportation of people and things.
Sure, it's got some similarity to the hummer, because t share a very easy to manufacture flat-sided construction and off the round lights. Aerodynamic overall? Not so much. Utilitarian and capable? Very much yes. You've put a very deep level of thought into the details and putting yourself in the seats of the soldiers. You were very realistic with headroom/constraints and respect to the current p…
Nice job. The benefit to having an open top where EVERYONE in the back can stand up? - You get significant firepower without the weight of a turret. Good!
One other comment. Understand why the windows are flat, but this combined with the recessed mount is significant aero liability. Idea - could have a double-bubble curved polycarbonate windshield mounted in same frame.
I did some figuring with aerodynamics and the speeds I've achieved in a Nissan Pathfinder. I
In case the image doesn't end up working, here's a link:\r\r
really very focused in the brief.... this is a \"secure\" project... with the good and the bad that it means.... personally I like more \"risky\" projects... but is completly personal opinion. You are not offering nothing new... please don't take it bad.... sure that this project will work very well... but I think that as designers we should try offer something \"new\". By the way the vehicle is …
My seating/laying/cargo configuration is highly efficient, switchable on the fly and completely unique.
Very solid - though I think you're a bit ambitious as to how many people you can fit in the back of the vehicle. I don't know how comfortable a passenger will be with one of the rear shocks bisecting his torso.
When you actually need to fit 6 people, you will be able to do it. This will not be an every day ci umstance, but you may want to be able to carry 6 people. The driver and co-driver will have to pull their seats forward to make room for the two passengers located immediately behind them. The shocks will also be covered and padded. So yes, it's a tight squeeze, but it's very doable. Just like in a…
I like the large opening for medevac purposes. interesting to see that you made the back open up verses clamshell that opened out (swing out door). Good luck in the competition -
im not sure if there is enough space lengthwise for prone victims, but other than that, pretty simple and feasible design
Hehe, when I saw this one the first thing that poped in my head was: it looks like a military Renault 4L. :P\rNice work.\rGood luck. :)
Absolutely world class in flexibility! Appreciate all the hard work and ingenuity in your design! Good luck in the competition -
clean and tidy. excellent ity. but, what about rear passengers?
Thanks for your comments, guys!\rFlexibility was the main goal in my design. , the vehicle itself is a two-seater, but you can always have a 2-seat module, like the one in this image.
In fact, ity is so efficient that the doors are also inte hangeable. The lowering gate can be easily taken off and the door frame can be clipped in place.\rThis way it's easy to have multiple variations - opentop with doors, or even a hardtop version with doors on one side and lowering gate on the other...
I like the ity, but the pieces seem quite big and bulky, like you'd have to use a forklift to swap them out (especially with the equipment being stored within). Why not focus instead on making the stuff inside easily inte hangeable? Overall, a neat design..
It's a good point, , but consider this: for mission preparation or last-minute changes,
! Doors lie the BMW Z1... cool inspiration... yes this really could work!!!! (mainly for the special configuration of the RF frame) I buy your doors! ;) The main problem I see in your solution is that you would need a big warehouse for unused modules.... and this will not be always available.
! Thanks! I love the concept of the Z1 doors (in fact, I love the Z1 hehe). You can open the door even if you have no space beside the vehicle and that way you won't get stuck inside.\rYou're right -- storage would be a problem. I guess resea h would have to be made to think of a system that made the module box foldable and stackable, like a collapsible crate... that way the problem could be mini…
This would be a cool vehicle even non-military. Would have been nice if you could have had a more capable rescue option.
Seems light and fast, cool work, love the ity.\rI only have issues with the sizes of the back cargo module, by the heigth you show on the blueprint, I don´t think 3 men would fit inside.\rAppart from that, great renders and presentation, congrats!\rGood luck e boa sorte! :)
I know my rescue option has only one wounded. The good thing about ity is that you can think up endless solutions without having to redesign the car. ;)\rThanks!
Wheel clearance might be an issue, and a rendering would be nice. Looks like a utility truck you can buy right now that the power companies use.
looks pretty heavy, or maybe its because of the lower ground clearance (might wanna raise the car)
nice idea for the rear passengers. i can visualize a lot of different seating arrangements and storage. also i can see if being used in civialian applications.
Thanks for the feedback! The low ground-clearance is just an illusion (due to the side steps). If you look at the semi-transparent Chassis renders (especially the side view), you will see the exterior vehicle frame comes down to the the bottom of the Rally Fighter chassis. The only thing below the chassis is the running board (i.e. side step). That could be removed or made to hinge-up-and-down, i…
I like the proportions in the perspective view. the leader is a clever idea... the wheel clearance is an issue even in the orthographic views. i think you should rise the mudguards a little. It reminds me very much the Dodge 3/4 from IIWW, vehicle which i love
Looks like a hummer and truck toghether, seems to have lots of space, but doesn´t seem that fast.\rCool work.\rGood luck. :)
The concept was based around the skeleton. This was to deliver a The rear is set up to be a pallet jack/ flatbed towtruck setup, The winch and pulleys spread around the frame would make object pickup, possible anywhere. ity would be quick and possible, at any point of time with minimal manpower.
The frame is really versatile. This would probably have pretty fast acceleration due to light weight, but top-end would be compromised by aerodynamics.
the cowb wagon is really funny :-)))) Is really ugly vehicle... but who cares? I love it... it's really brilliant!!! simple an fuctional
Thanks for the comments, enj ing the consensus of versatile, simple, functional, light, and very ugly.
This is so functional, it is crazy! It's kind of one of those things that is so ugly that you fall in love with it-- like you fall in love with the beauty of the functionality, and then kind of forget that it's supposed to look cool. But for this competition, that was only part of it. A TON of thought went into this!
image number 3...
44993
Really nice work, It's very difficult put the third occupant over the frame... I adopted another solution checkout mine!\rDo you remembered the engine cooling system????
Really like the shape overall and the open back. I do think the C/G has to be taken into consideration. The top fighting position looks like it would be more effective with some more thought about function, the position is good, but the seating prevents movement.. Please take a look at mine, \"Badger\" (the ugly badly drawn one of the two). I tried to leverage that center location so it could mov…
not bad, however, doesnt seem to inspire confidence over issues relating to stability, especially in situations involving swerves, fast turns or high-approach-angle inclines. good luck! :)
I like the concept and design. It looks top heavy. How can you lower some of the mass?
First of all, thanks to everybody for your comments.
Agree with observations about the high CG. The M2 machine gun by it self is 84 pounds, and two 45 pound off-road tires equals 174 pounds high-up. Without modification, in dynamic turns this design could be prone to rollovers. Many other things are good though.
Some of these configurations look a little top-heavy.\r\rNevertheless, I can sympathize with trying to work around the limitations of the stock rear suspension. I'm not a fan of the live axle myself.
I like your . It looks cool, and the presentation style is top notch. I'm concerned about how tall it is though. It is taller than it is wide. That should be the other way around. Also, if the goal of the competition is to design a vehicle that falls somewhere between an ATV and a HMMWV, it should be smaller than a HMMWV. W/o racks, this design is still wider than a semi.
Thanks again for the comments... everybody is concerned about how tall is my design, about CG, in general about dimensions..
Same concerns as others stated - you could probably tone down the cargo capacity (seems excessive for quantity of supplies likely to be requested). Also, rack seems to interfere with sweep of weapons platform. I like the general design, just think it should be \"right-sized\"..
Nice vehicle!!! putting so up and mainly so back the weight could make the direction a little bit light... making the driving so precisely as a Rally Fighter's son should be (the spare wheels it will not help you in this too)... I know that it could same that I'm exaferated but the 1st Porsche 911 put the engine only some cm behind the back wheel and during lot of years it had very bad handling f…
Very functional and looks tough. A little bit top heavy with the frame. Maybe it could be ?
ideas here, great looks, but the center of gravity is a killer, especially when fully loaded.\rThe rest is very cool.\rGood luck. :)
This is a cool design man. i would love to roll around in one of these.
I like this aesthetic design a lot. I did not understand the aim of the two front wings. Now it's done with page 8.
its also have protective role. it's like a \"ram\" Yes, with inegrated LED light but t protected by frame
This is a great exploration. I would like to have seen a central fighting location and a bit more accessories. An alternative view of it dirty- in use with gear hanging on it etc. A ladder to the top etc. and a list of features inside. The top cargo idea is innovative.
Hadn't time for all. unfortunately..but this construction have possibilites for large transformation and modification
unique, but i think there might be a visiblity issue with your front quarter fender coming up that high with the shape you have. i like what you did with the back.
Really different. The visibility could be improved by making more of the wing a skeleton all the way down to the fender line. Needs a turret/hatch/gunport. I like the overhead rack a lot. Only problem is this car's CG is going to be forward b/c of the engine and occupant placement, so too much on a forward rack could be a problem unless the back is fully loaded,
really nice project... very unique... I already told you about visibility regarding this front wing.. but the rest is really brilliant (I love the small windows, really brilliant)
Wild design. Not a big fan of the caved in front section due to potential ricochet/blast deflection issues. I think it would have been cool if the front extended up to give it some water fording capability. It would make those up-sticking sections in the front even more functional.
Same as many, originality, but those front flaps don´t help visibility...\rThe rest is great, kudos.\rGood luck. :)
I MESS UP ON THE ADDING IMAGES AND I DOUBLE ADDED ONE. I SUBMITTED A NEW ONE WITH THE CORRECT IMAGES. SORRY
I voted on both the same...maybe can just delete the first in lieu of the updated , or avg out the scores of both same entries?? Great work on the design!
Concur with on his comments...very nice work on this design. Of course, I'm an Air Fo e guy so I like designs with the same name as airplanes! I think you've got some of the highest thoughts going into the ease of /exit. Good luck in the competition -
b thanks. im going to contact so t can delet the first one where i have a duplicate picture frame . thanks
. thanks for the comment. i tried very hard to achieve all of the objectives with the chassis that was given it to us. my design is based on one simple design for all tasks without adding or taking anything from it.\rthanks again
those are optional lol..but yea i dont like the looks with them either but you need them just in case :D
wanst really sold on the aesthetics of the design, but im totally sold on its capabilities! this makes for an excellent supplies vehicle! :) for the capabilities, i score full s!
.\rthanks for comment and vote. here is another picture i forgot to enter since i run of time. on this picture you can see how t rear seats become a place to also place the injured.
hmm.. interesting layout.... might wanna harness those guys at the tailgate :) wont the tailgate wobble badly when travelling on rough ground though, causing discomfort?
. my design is actually based on 2 rear doors that open to the sides so no tail gate :D there will platforms attach to the frame but of course when traveling most of the people will have harness specially the injured .
thanks for your comment. you always aporting extremelly good points. the spare yea i forgot to mention in there it was optional here is a picture without it and showing the carbon fiber body. i know i only increased the rally fighter body by about 20% with all my computer calculations right now this car is about 3500 lb and by adding twin turbo the power to weight ratio should be extremelly good.
Problem is that I already see lot of ... your project is very good... but I don't see nothing that makes it stand up from the rest... personally I think that aerodynamic would not be so important in this kind of vehicle... a load off road vehicle very rarely would be able to go faster than 120-140 km/h (out of the road). so I think that you are very focused in something than in my humble opinion …
when making a car everything counts. one of this things t want this vehicle to go is fast right ? so how do u figure aerodynamics are not important when going fast? if u look closely at my design aero is not the only thing i focused on . i tried to cover all the areas. fast, good visibility, some protection, capable of carying cargo, capable of carying enough people,capable of self defense from t…
thanks for your comment. One Final note to just in case t look this way :) i lost about 30 points from double posting so people were voting on both of my designs. I know you guys know the kind of vehicle that will be best. I think my design covers all the areas without making any modifications to the body like i seen in many designs in here that you have to add and take for each task. My design i…
One last note . i know im not in the top 10% but i see that maybe some people didnt give me a good number scores? my question is why to the people that didnt give me a good number scores didnt comment on why ? no one really seem to have something negative about this design like i seen in many of the top 10?
Um... I don't know if it's been mentioned yet, but the curvature of the rear doors look like t'll prevent each other from opening. I like the design of the overall vehicle, but if there's any chance, I'd like to see the rear doors both opened to about 25 degrees, then another shot at 45 degrees. That might clear it up for me.\rCheers :)
Sorry... I tried to make comment in EVERY ... plus my English is not very good, plus I don't have so much time this makes seems that I'm impolite when is not my intention. I tried to make a sincere and personal comment beyond \"very nice\". Yes sure that aerodynamic is important ...but how many km/h you will win with this? 7 km/h, maybe 10 km/? Baja racers (thinking for competition) doesn't seem …
I realy like this original Design.How do you see the passenger positionning (page 1) compared to the driver fixed one ? It would be interesting to see this in the last image (packaging)
pretty good idea,why don't military companies build something like this?this is the way to the future and it can be built right now
I gotta say its an design , it looks great as a military vehicle, i really like it Gerry totally 5/5 men congratulations, keep it like that!
Beautiful renders and some innovative concepts for sure! Observations inc the front end does not have a good approach angle for off-road. It looks like the positioning of the driver and second row passengers in the 1st board (silver color) is different than in the line drawing. Also would be nice to see how the 6 passenger rear would look on the vehicle.
Hi! nice improvement, I agree with about the hinderence point but I like the overall design! The soldiers render (above black) looks great! Suerte Gerry!
Great looks, looks stealthy and evil, the front end, like already said is a issue, don´t know the overall proportions... Also those 4 back doors, you should make them two only, to ease the time to open and close them, which is very important during a firefight.\rOverall great ,Good luck. :)
Oh, forgot to mention, I don´t think your interior configuration would work, not much space for that many people inside... :/\rGood luck.
that top front view render is pretty wicked...it looks a little heavy...but i'm really diggin that front end.
to make this type of vehicle it would be way too heavy for a off road 2wd. but interesting concept nonetheless.
and ,\r\rThank you for your comments! We really appreciate the feedback.We tried to keep the vehicle as compact and light as possible. We were going off of a size similar to the Porsche Cayenne.We do also have a lot of features for this car but we were thinking, its easier to strip down than to add on in the end.Our goal was to have a car that is loud and aggressive with the appearance of being l…
Very cool! I love the first two renderings. T caught my attention. I agree with other two, it looks a bit heavy. It looks aggressive and very tough. Good luck .
nice lookin' vehicle but wayy too massive looking and massive=less agility. good luck :)
nice renderings, i like your frontal view in your fourth slide, it looks light there. Good Job! it looks loud!
Great looks, design is good overall, roomy for medevac. I like how the middle gunner position was conceived. The gun for the co-driver is a good idea, the swivel looks good, but the gun will not be able to elevate at all as currently depicted.
Thank you all for the great comments!\r\rYes, our goal is to create a vehicle that is very loud and aggressive. Though it may seem larger than it actually is, its actually quite compact if you take a look at the orthographics. Its just a bit longer than the chassis at the front and back. Our group should have made more of an effort to communicate this point. I'm glad that it was pointed out. We'l…
Love the renderings, especially the first one. The design looks aggressive, menacing but it also has a sense of elegance to it. One of my favorites in the competition.\rGood job guys!!!
wow. one word: dramatic. so dramatic. especially the hero shot. one thing im not really digging is the passenger mounted armaments in the window. it is efficient as far as defensive/offensive capabilites go but i feel it could be more and mounted elsewhere. t way the door articulate is very cool and interesting but defensive positions are sacrificed as you only have the vehicle to hide behind. no…
You cleaned it up. Nice. The stai ase looks a lot less in the way now. It's a sweet idea, but I think it's overly complicated and should be saved for a civilian vehicle. I'd kind of like to see more competitions that have the sole purpose of coming up with design details like that. Lets see, to refine the rear step, I'd make the lower portion of the door even shorter, but give it enough room to f…
Mean machine. Wheels need a bit more travel clearance I think.
Seems evil! But a bit heavy.\rGreat and great presentation.\rGood luck. :)
yes really good but a little bit overelaborate.... as a military friend told me \"less is more\" in a military vehicle
this one is pretty good. Well designed aesthetically.
all very good, until i saw the last scale drawing/// how is the driver's vision?
I see your concerns, . We reconciled that the driver's seat would be placed much higher than depicted in the blueprints, giving him better visiblilty of the terrain.
Your team has placed an excellent . The layouts, artwork, and mutiple mode diagrams are really good. I agree with , though regarding the driver placement. Since the competition states you can't move the driver this may be a problem. Not as bad as one other team I saw that moved the driver dramatically forward which causes more problems than just lifting up. Hope this problem can be rectified with…
by looking at your renderings, you can still preserve your proportions of the body by scaling the height overall to solve your seating problem. great presentation .
I think that the funtionality of this design can still be retained, by slightly altering the roofline. Like said, simply scaling the top down still provides clearance for all of the passengers as well as chassis considerations. Here's a quick otochop, that shows how it could be accomadated
The roofline can still be lowered just a bit more (based on the otoshop pic) to give it a lower profile...that or raise the seat a little bit for an elevated view for the occupants. Not a major issue in my opinion. Solid job on the info-graphics.
wow you guys really made an effort all the way down to the details. wonderfully executed with the story layout. lots of options as an armored vehicle. it makes me wonder though how heavy this vehicle will be considering it looks fairly large. the numerous seating options are a nice touch but yes again with the driver position and roofline. all addressed already. i love the presentation, numerous …
Really pity.... here I see some communication problems in the team?... Maybe I'm mistaken but I think that probably the problem was that blueprints was made as the last.... and a (basic) blueprint should be made as one of the first things.... This blueprint is obviously wrong so now the problem is I don't have any \"real\" tool to judge your project... Is it place for 2 soldiers or for 20 behind?…
great presentation guys. you guys seemed to have gone through some thorough resea h. the fender being able to pop out for easier access to the engine is pretty cool. same comment as the others though, the orthographics are confusing. i'm pretty sure you guys didn't mean for it to be that tall.\r\rgood luck to you guys! solid .
Nice presentation and design. I see designs with less aesthetics and functionality in the top 10%. Don't know why.
Great project, but there some real issues with proportions... Appart from that looks like a cool .\rGood luck. :)
Your vehicle is to the point, one that you can picture going to war with.
Thanks. I wanted to draw on my experience with working vehicles and working on them. I am a weak illustrator, so I didn't do a good job of getting the design details to the extent I wanted. I appreciate your comment.
nice solution for the machine gun turret, it keeps the idea of the overall design... light and functional... about mine, I can say that I choosed avoiding mechanisms in the turret, the weight of it and also the requirement of a heavy mounting structure, so I choosed a single rotatory point-rack over the cockpit frame to mount the M2... for the gunner standing position there's a plattform in the c…
I thought about that, but I am using the extra vertical structure as a safety roll bar in the middle, anchored on the tunnel structure.
OK, so to past and future voters, I have a little something to say: This was drawn in MS Paint. Now that you know that, you will realize why this is such an impressive .
MS Paint by TV light and hockey games! I appreciate your feedback.
yes... simple sure it works... nice proposal and sure that effective.
Too much text, too little explanation of concept with more views and things that makes people want to see it more closely.
The learning curve is slight once you learn the tools. The main things to learn are: shift
great work brendan...fits the brief very well and it is a nice clean simple design.
very neat and tidy - good design. not so clear on the rear seated passengers, and prone...
I am not convinced the wounded would fit in there with out their legs hanging out.
I realize that I didn't show rear configurations as well as I could have, but I'm hoping to do some quick additional sketches to show them better than the orthographics do. , your comment is correct concerning the base configuration, but with the medevac module attached the wounded would be completely enclosed in the vehicle. My goal with this design was to create a simple, lightweight vehicle th…
I think this is a solid , and the modules look adequate for the purposes intended, the wounded do seem to have enough room. The only thing I see is that is not well protected compared to other entries, there is no provision for a roof hatch or turret, no ring for the bed. If you put a roof rack on it, you will not be able to have any kind of protection through the roof.
I'm agree with ... very nice design... but rear passengers are not very well solved in my opinion.... you went for a light weight vehicle and I must to admit that you manage... good work\r
Looks also with the frame uncovered. very nice design. Concerned though, about defending it and the wounded. Thumbs up!
Thanks for the comments--I definitely went for speed over armor, but I still tried to maintain a balance of protection vs. openness. With the relatively low max. weight limit I felt like this was especially important.
Brendan, this is such an -- I think with some injection molded wheel covers for the front wheels this is exactly what I had in mind for a kind of lightweight vehicle. I love the big round headlights-- kind of hearkens back to classic cars, but at the same time gives this vehicle a great look--- very distinct. I DO hope you do those additional renderings if you have the time, because I think it wi…
Thanks for the submission, I really like the look of this vehicle. Very functional.
i really like the lines on this, just wondering how it goes for storage and transportation of items etc, also im not sure about leaving the frame exposed to the environment as you have :)
I must've totally missed this one so far, it has some nice solutions. Really like the way you seem to have managed to keep it light weight. The little shapes in the door make it look cool and at the same time have a function as well which is great. My only issue with this is the rear seating/wounded arrangement and medevac module, which haven't been worked out very well from what I can see. Since…
Great overall concept. Don't understand why you just didn't design a single rear passenger module. T're so similar in size already, but different enough to require a module swap if the required module is not already attached. Not a big deal, just curious.
everyone, thanks for the comments and feedback. I was finally able to do some additional sketches (if only I didn't have final projects for school to do...); better late than never, I suppose!\r\rIt's mostly hidden by the net in the rear 3/4 render, but the rear features an in-floor rail system that allows for quick inte hange of seating, a rack for stretchers, or any other possible attachments.\…
I don't think that file uploaded correctly... here's another try.
Simple and unique. People seem to like it. I would have personally like to see more innovation.
Nice lines and drawings, but not really substantive--it just seems like a very normal buggy to me. Two prone wounded on stretchers don't fit flat between the rear shock towers. With most designs, either the towers or the stretchers disappear from the drawing when the wounded are loaded. In this case it's the towers.\r\ri'll admit it has nice looks though.
Cleand and lovelly looking, a bit more interior explanation and overall capabilities of this baby and you would make me go \"wow\".\rAppart from that, great .\rGood luck. :)
After talking with the engineers here at , t think most parts of this design are feasible if this were to get built, except that the front grill would have to be a bit wider to accommodate the radiators and protect them a bit. In addition to that, the small panels that wrap around the lower part of the chassis, we could build these but not arm them obviously. Also, we would probably build the rea…
I agree that it would've been nice to see some more innovations built in... that's mainly because there was a lot of innovation brought by so many entries in the competition. I wish your level of thought and detail was applied more to the rear portion and showing the different modules. As far as lightness and agility, I think you gave what t were looking for. In fact, I think if I were to give th…
Brendan. Light and fast and simple to operate in the multiple configurations imagined. This is the basic brief on your concept. I LIKE. It is true that the rear appears to be small...perhaps too small, but the added sketch helps some. I would love to manufacture this vehicle and to develop it to be all it can be. Very well done and good luck.
I don't know if this rear hatch has more advantages than disadvantages.... I see pretty complicated... a a little heavy (it should need strong structure so support)... at the same time I don't if with a simple big door it will not have the same utility
Rear hatch is cool but seems a bit over the top. It looks but not sure how it greatly improves function.
Interesting. One of those soldiers is not like the others. I like the shape of the roll bars.
interesting hatch, a bit more detail and it would a great .\rLove the originality, good work.\rGood luck. :)
some drawings are unclear, seems the soldier at the right sketch is magically levitating himself :P
Hello, sorry about the drawings..I make a new ones, what do you think?, here the fence.
side.
top
3d
that rear tip up view is great....i would have liked to see the sketches and that render more towards the top of your presentation ...t are more captivating images.
360 view is great to pursue, pity you had to sacrifice rear cargo space for this solution though. lovely sketch, second last slide.
It looks like you did your homework and its kool!!!\r\rFocus On dis all the way Ga ia .... I want one =)
Looks great. It looks like it would be great as a QRF vehicle. I'd love to just have one to drive everyday to work.
Thanks for the love y'all! , yes I wanted to put the renderings on the top to catch peoples attention but I preferred telling the story and building the suspense. ;-)
Really nice job... I'm not sure the the 2 back seate d passengers will fit there (mainly with soldier equipment) but the rest looks pretty solid.... really nice work with lot of brain juice here ;) I like it
As far as presentations go this is beautiful! As far as designs go, this is just really as well! I love the multitudes of configurations using a relatively simple design. Looks like it could be a bit tall, but at the same time, this may not be a serious problem if the body is kept light. Very cool to see an from you -- congrats!
Some additional info: a removable frame can be made, which to be put on the rear door is used as a platform. Soldiers just attach the frame to the main one and, here you are - about 30-50cm extra place :) I didn't make such details as removable parts and interior, beacause my computer had started getting stuck every 5 minutes and I was affraid of run-time errors :X Anyway, here's a pic of the rea…
Oh, it's just a link and I didn't see it... Sorry, it's just 9.30 am here as I went to s p at about 7.00 am ...
Opening the rear door to horizontal position adds about 40cm. I'm workin' on an additional secure frame for this place. I'll also try to expand the whole trunk but I can't promise much :)
Here's an additional frame for the rear trunk extension - just opening the door and klick-putting the frame.
not very fan of the front.... but the back view and profile looks interesting. light and agile.... I would like to see this project more developed
Yup... When talking about the competition, I really can't finish the project, cuz my computer is veeery slow and gets stuck every 3 or 4 minutes when the model is too big(I haven't shown the chassis on the pics, but I use it in the model) Anyway, I'm planning to finish it sooner or later.
mmmmmmhhhh..... I would say that the wheels don't fit inside the mudguards.... in other hand the renders quality is stunning
Nice looking design. So many of these designs show wider tires. Clearly the Requirement of the \"track width should not be changed in any way\" Is not a real requirement or many of these designs would be disqualified. Wider tires change the track width, but look way nicer. Guess that wasn’t truly a requirement.\r\r
The only question are the wheels?\r\rFor me...\rSpectacular, Sober, Elegant in its type, strong and very good proposal in opportunity to attack.C O N G R A T U L A T I O N S B
Yeah, the wheels definitely need more movement space.\r\rAlso, I think side storage would have been a better option than top storage. It would provide more protection, less risk of things falling off the top, and a lower center of balance. That could still be done to it though.\r\rI'm a bit skeptical about the visibility and rear space being a top 10% design. There are other vehicles with more sp…
excellent ima and feel of concept totally conveyed. in practical terms though, there is no way you will get 5 seated people in this design.
I think one of the problems with the voting and designing here is that people think that vehicles need to be small volumetrically speaking, but if you see some of the winning trophy trucks, t're huge and can tear up vast swaths of desert in no time. Granted the big ones have 1000 hp engines in the back, it still illustrates how a light frame is more important than having a small volume.\r\rI hope…
Briliant technical presentation...efficient, performance driven concept! Congrats...\r
That thing looks bad ass man. controll of rendering surfaces,
i love your presentation! design is not bad, however your closed version profile of the car reminds me a bit of the made by zdenko koja a.k.a z koja6 :)
Love the second cad model rendering. Good job and good Luck!
An amazing job. Only issues are the size, which could be scaled up without much difficulty, and the lack of clearance for the wheels. You have only inches of wheelwell above each tire, needs significant review.
The presentation is beautiful. I think said it best- the feeling you put forth was conveyed perfectly. This will look great in your portfolio, but would need to be modified before fitting this challenge. I don't see you fitting enough gear into/onto this, and definitely not all the people t're asking for. Again I've got to say that the presentation itself is excellent!
Really great work here. Love the vehicle but have seen others with a little more functionality for what t are looking for.
there! Sorry for not answering before, my last weekend I went to see the World Rally Championship in Leon and I'm back : PThanks to all for your wonderful comments guys! I'm glad that you enj my work!
apollinar, nice looking . The second image in particular is amazing. Would you mind posting up an image with length, height, width dimensions? Thanks! P.S. wish I could have been at Rally Mexico as well!
I really appreciate your efforts on this. Great ideas. Sorry about your friend, but I'm sure he also appreciates what you've done here. Good luck!!
A creative and apparently practical design. I would think that the military would be very interested in the Sapo Rapido. I'd love to see the springtail in action!
odd that the quarter views board is repeated. i remember double checking them before submitting. there is another panel that is supposed to be in there but it's not a big deal. main thing it pointed out was that the front line attached to the nose is a tensioned cable rather than a rigid member. i only had a week or so to do the whole thing, and teach myself CAD in the process, so perhaps no surp…
I love the idea of this vehicle. To be able to roll is great idea, but to be able to actually right itself is inspired. Good luck
Really nice design. I like the concept of the roll cage, the only weak point is the A-Pillar looks like it should be built thicker. This would be very light and fast.
Amazing idea.... I don't know if it would work... but sure that deserves an opportunity to try it.... I would love to see a model of that and test it.... I'm shocked that is not in the top ten... but the problem of contest is that always win \"cool looking cars\" ... than real and new good ideas... I'm sure that you will not win (sadly) ....but I hope that someday somebody clever will take it and…
... i bow down humbly to your intelligence.. i have a ost finished checking on a ost every and i have not seen a single one yet, that covers the issues you have. seriously, great work! Tyler will definitely be proud of you! the springtail design is worth a try, not sure if it may work on more slushy environments, maybe it could also feature some sort of inflatable balloon that can aid it. overall…
Interesting idea -- One of the nice things about a platform as light as the stock chassis is that a ost any thoughtfully crafted roll bar would let the operator upright the vehicle after an accident.
By far one of the most well thought out entries in this competition. I highly encourage voters to READ ABOUT THIS ! I was so amazed when this came in, you really pulled it together. To have learned Sketchup as you went and to turn in such a professional presentation with so many great ideas-- it was just really to see this make it to the final stage! Well done man! Your friend would be proud! It …
Some details on where I was going with the panels. I'd love feedback. I am always thinking of the soldier in the field, away from most support systems, but still needing to be able to adapt to ever changing situations.
A design i was thinking of for panels that open either way. It's difficult to depict. I hope it is understandable. I imagine being inside a vehicle and needing to observe or respond to a contact from any direction. I had thought of doing something similar to this for door panels, as well, which is even harder to depict, ha. having the rear panels open this way and opened rearward also gives the g…
And a pic showing the view out the front.
great stuff!, one of my favs\r\rhow many g fo es could the occupants survive inside the vehicle do you think?
i think it would be important to look at energy dissipation within the vehicle to best protect the occupants, ie padding
I remember seeing this in the check ups as only pencil text with a few sketches, I'm really glad you managed to push it to a sketch-up model. I'm surprised this isn't in the top 10%, I think it's my favorite of all so far. Very well thought out, tackling a number of issues in a rather original manner. The zip-up hood is my favorite detail I think. I dunno about the Springtail, I can see it work i…
Having taken a look at (a ost) all the entries, here are the reasons why I think this one is extraordinary:\rIt offers up several new concepts design-wise, i.e it has the potential to lead to real steps forward. Each element has been thought through in such a way as to convince me of the designers experience off-roading and/or connection to military uses.\rThese are very detailed sketches - the a…
Thanks everybody!
This thing is bursting at the zipper-seam with innovation! I think that no er what, this should get made to try out some of these functions as an overall prototype-innovation mule. So much good stuff going on here. You would be proud, and you've got some fans within the community already. Great work, .
Nice work, but as you saw in my , I did it closed, because nobody want to risk their lives in hostile terrain with minimum protection...
Another question, why you made the body so close of the occupants??? To make it more stylish??? I didn't with you in this claustrophobic environment several hours... Very, very, very bad!!!
- Fair enough about being very open. I designed mine to have the option of being very open because I took heavy influence from a quote from a representative for this challenge. \"Avoiding a fight is more important than enduring one
I think it looks great, and I love how it doesn't look like any others...and it doesn't look at all claustrophobic to me :) Good job!
I thought a truck-like form factor applied really well to the project brief. After some of the feedback we got from the people at , I was further inclined to make my concept as open as it is now.
the angular stealth design works well here. this would work.some more actions shots would be nice.
I really like how this design looks. The hood on your rendering looks flat whereas the orthographic is slanted. I like the flat one better. My one reservation is that the door window glass is really close to the driver and co-driver's heads. I had cockpit design of similar proportion, but changed it because of the guideline, \"every centimeter of distance from the exterior of the vehicle to the p…
Thanks! I'm glad Good call on the inconsistency of the hoods. About the distance between the soldiers and the outside of the vehicle, I think that applies to where there's potential to armor. If a bullet came through glass, it wouldn't er
I appreciate the design re , and I was going for ease of build-ability :) Great to hear! Maybe you can have one someday if t build it! I thought about a lot of details of cost efficiency when in the build ase
i really like the stealth look in your concept and think this stands out from a lot of entries. Great work and i agree with the more open design direction you chose. Well done.
I agree it is a nice desing, but once again another dsigner without practical application experience.
Thanks, ! That means a lot, as it's tough to stand out in some competitions. I would greatly appreciate your feedback on what I could do to make this design improve in terms of practical experience. I had originally planned for more panels to remove to become mobile armor in an emergency situation, but ended up doing away with a lot of the paneling that was on the vehicle. I also think that if th…
Here's an action shot of the Messenger testing top speed on the desert flats >
And here's Messenger with a Multicam vinyl wrap >
Really beutifull vehicle!!! you manage to mix style with function... and this was not at all easy.... I only have one doubt.... I see that you put radiator over the hood.... One time one engineer told me that manage that the air go to the radiators is a very very complicated problem.... Over the an a ost horizontal hood I'm afraid that you will have big problems of refrigeration
.... and you should rethink a little bit the windows... think that the oscar has 1,80 m. I have only 1.73m. this means that I will not be able to drive your vehicle because I will not be able to look trough the side window
great looking design, only concern is wounded rolling out of their stretchers during hard corners...but more detail could have resolved that i am sure.
What kind of technology is used to levitate the wounded? I am not familiar with it.
Design is original, but not as practical as should be. Those doors only keep people from getting out, t don't protect or facilitate egress.
i agree with . the doors also seem to be a very complex thing to manufacture and repair.
long front overhang might also be an issue with approach angles
and thank u all for the comments.
this is config 2
and this is config 3, parts would be locked together to prevent from falling in quick turns and rough terrains, and we can design some sort of particular stretchers to make the wounded safer and more comfortable, these are just schematics for them.
thank u that u came here and commented, I really appreciate it, u are really active hear. but i think these doors are the simplest doors out there. just a hinge to rotate around it and nothing else, and t really make it easy to access insi
mmmmhh. the prone guy in the lower position will have smashed is head after the 2nd pothole.... but the rest is really cool... really unique and unconventional... I really like it and there are lot of fresh ideas here... probably the best design here (in terms of originality, that for me is the more important in design)
nice idea and design but poor renders and presentation. by the way one of the best here, thumbs up!
Very stylish but not that practical, I like some of the ideas, especially the four wounded configuration.\rThe two passengers on the back don´t seem to fit, I think t would be either really cramped or t would be bumping into the rear suspention.\rDesign wise looks great, congrats on that.\rGood luck. :)
I think the personnel in the back are seated far too high, without any way to hold on. I wouldn't want to be in it while off-road.
design is ok... not sure about arranging the prone victims to the sides, as there would be major interference from the rear shocks. good luck :)
I think you could add a few more structural elements in the rear such as rollover bars and side supports. It would have increased cargo load and improved safety.
sadly for you I already saw lots and lots of designs... and same of them very similar to your idea... so why your design should be better than those?. OK. I like your roof... but nothing more that it makes stand out from the rest... yes it's cool, and yes it fits the brief... and sure will make a good work.. but the other projects can claim the same... I miss some \"WOW!! AMAZING IDEA!!\" in your…
An nice design, seems to fit everything in the brief, simple and to the point, needs a bit of something-something...\rGood luck. :)
looks ok, how do the doors open? would you need to remove all the panelings just to get out?
is there back seats for 3 more passengers? i am not seeing where t would be.
Nice and clean... but I miss some explanation... more over concerning to the doors... I don't understand how t works.... Nice start.... your fi looks pretty interesting but you end the fi in the middle... I miss a concussion (where is the happy end?). ;)
Seems simple, but it does lack a bit more of explaining, the interior, the exterior, what made you get to this idea.\rBecause in terms of looks, it looks cool.\rGood luck. :)
if taken with a bit more care the concept could have given you a very unique . the scale people do not look ...happy.
, I agree with your comments. I had the idea, I just didn't spend enough time refining it. Thank you, I appreciate your feedback.
, thank you for the comment. It is a start, I'm still working on it. I hope to have some more completed images up soon.
, I am thinking the same thing. I am chiseling the form down to lose some of the bulkiness and add athleticism to it, without thinning it too much. I will have an image up tomorrow. Thanks for the comment.
Here is a new side profile view.
.
Front
that front end is coming along, bit wooried about visabilty on the sides though,
Glad to see you evolving your design. Your front view seems a bit out of proportion with the wheels.
I don't know if wheels could be changed... the idea is interesting (really looks intimidating) but I think that this configuration will rest agility... and I think that guys were more interested in agility and speed than protection... anyway really interesting ideas with big potential.
, thank you. It is a fine line between having good visability and being protected from ballistic projectiles. I was thinking cameras to supplement the dlo's, but this could be investigated more...
, the wheels could definitely be changed, this is still all very sketchy. I will definitely have speed ( modified LS3 engine with supe hargers). As far as agility, are you referring to the wheel travel (specifically front wheels)? Then I agree with you, more clearance is probably necessary. I was definitely going for an intimidating element, for crowd control if nothing else. I really appreciate …
Rear
Man, people are liking the idea...\r\rI put on a and I see them everywhere all of the sudden. I wonder if I popularized the in this competition, since I don't remember seeing any before I put mine up. It would be interesting to look for s before my checkup... It would work well with this vehicle though.\r\rIt's a sweet vehicle, maybe a little cramped, but very well suited without really anything …
After giving it some thought, this is one of my favorites, possibly favorite. In the build ase I think t'd just add a bit of space if it ends up winning.
mmmmmmhh.... the 1st sketches were more cool... but true is that now it fits better to the brief... this is always problem... anyway you manage to redirect the project to the \"new\" brief requirements.. with out to loose so much in the way.. and not so many mange to do it as well as you did.... so well done. I think that back side windows are a little bit \"normal\" and you could do \"Idontknoww…
First off, I respect the fact that you resisted the urge to add another Halo caricature to the competition - this looks somewhat feasible. The major weakness is probably the stretcher system - too many failure modes (abrasion of the straps do to lateral loading, reliance on multiple ratcheting mechanisms, questionable integration into under-designed roll cage etc). Plus, it seems difficult (even …
Nice! And really with this shape and small adjustments may also be an amphibious vehicle!
guys, thanks for the coments so far. :) I hear you! I get the same feeling in other competitions, but frankly, I think it´s a coincidence, in my case, I didn´t added in the beginning because I was worried about other issues, to me a is a MUST in such a vehicle, a vehicle that has to pass to all kinds of terrain can´t have a normal tail pipe or you´ll be stuck in the first mudhole you find. Thanks…
Hum... I see that one of the images is not loading.
is air intake, not exhaust. Exhaust can just bubble out under the water since the engine is powerful enough to blast air out the back.But that doesn't er since you got it in the right spot. I think this one really ought to finish well.
sketches are always cooler, but I really like how you brought it down to the real world! job!
Yes, my bad, didn´t explain myself well :P, thanks for the coments. :) Yes, I would like to have more cool sketches, but since this was based on the 3D frame I thougth I would reach a much more realistic c
Really good. I don't agree that the stretcher suspension system is a bad idea. There should not be much of a worry about abrasion, rock climbers use this type of straps on a daily basis as anchors, you just replace them when t get too a ed. It a more weight-saving invention than some kind of cantilevers.
fantastic ideas here. innovative and potentially very effective. the vehicle looks light and agile, yet has all the features needed. great stuff .
I gave your design full s (5/5) and only mention my concerns because I feel that as a serious contender, it deserves further scrutiny.\r\rI think its great that you approached the project from the eyes of the customer. No over-stylized lamps (I like how you added character w/o resorting to an expensively tooled bespoke unit), a utilitarian and practical body shape (not so sure of the materials..)…
need to work on surfaces smoothe out curves
Solid design. Good layout. Good innovations. Well done :)
in terms of design, the car looks cooler in some of your sketches, however, there is an incredible amount of detail within your design that makes this deserve a 5 and 5! :) good luck man!
Nice work. Having two wounded men outside of the vehicle sounds unsafe. I like the three men laying down solution. I love the simple solution for the man laying down on top of the other two.
I agree with on the strap system for the stretcher. T solve more problems than t create and, while your set-up may not be the final answer, I bet you are darn close.\r\rGreat creativity!!
Just for clarification: does the TALO officer sit in the turret? Or is the roof removed for that task? Thx
Thanks for the coment! Glad you like it.
Coming back to this one and giving more consideration to the 430 HP engine, this one is a little bit too small for the cargo roll. It doesn't need to be this small. It can loose a little aerodynamic drag to get more space. Even if it were larger it will still do well over 100 and accelerate exceptionally because of the Corvette engine.
to car like. You desingers with no real world applications; this thing would not carry the noted personnel.. no one would hang themselves off a target like this.
Well done, nice presentation. Thumbs up!
Please take note the air inlet on top of the roof; it is a . There are step mounts behind the front wheel well and grab bar near the A-pillar. This is for quick recovery and dismount of personnel. The key feature on this vehicle is the sliding side doors. This was designed for restricted areas: forest, tight spaces, and quick ingress / egress. Also it gives the vehicle a low front and rear signat…
Only problem with a on the roof is that the conduit must then pass through the passenger compartment. Don't see any front inlet for radiator. Otherwise pretty good with strengths as you describe.
thanks for bringing this up! I was thinking the conduit for the could run along the upper sill line and down the A-pillar. As for the cooling the air will pass through the front lights and vent out through the top of the hood and one of the side vents. The other side vent is for an air filter. Both will need a feasibilty study, I appreiciate your comments!!!
How exactly are the wounded floating in space like that?
The wounded will be on stretchers, two laying down on the back floor board and the third will be on top of the center dog house. I ran out of time to illustrate this sorry about that. I started this a week ago.
It may be a little wide, but i wanted the occupants with full battle gear on to be comfortable, plus the possibilities of storage in the interior. thanks for the feedback will take it in consideration,
Great job brother! I love the sliding door. When a door swings out you can actually collect multiple highlights giving away your position to the enemy. How long did you work on this project?
, thanks man! I heard about the competition last weekend, so basically a few days to do it.
My design was inspired by the German halftrack sdkfz 251 and 252. It is a modern verision shown in first page. T were known for the fear it put on the allies. It was fast and reletivly light especially the 252. Take a look at the attached image
Great job on this design. I too like the sliding doors idea, thats why I have mine do that as well. I opted for forward sliding for a feature, though its not stated in my design. I figured that when you approach a hostile situation that if you could press a button and when the veicle braked, the door would unlatcha nd gravity would make the door open automatically. This way both driver and codriv…
Cool design, seems to fit the bill quite well. Seems a tad bulky with a high point of gravity, but the interior layout works well with it. If anything though, I think it's not really pushing any boundaries compared to other entries -considering the late start this is a neat proposal though.
i was thinking of the same thing for mine to slide forward but on mine the doors would slide over the front wheels and feared if the wheels were turned the door would not open. it would have been cool coming full speed and stopping with the doors sliding open and taking off again and the doors sliding back to the shut position. great minds think alike. nice job on yours dawg!!!
, looking at my model i can take out 10\" in the overall width but the height would need to stay the same. i wanted enough head clearance for the driver. it has currently about-0mm from the top of the head to headliner. i was thinking if the driver/ passenger has a he et on with night vision 5\" of clearance will allow that to happen. but the width definately could get narrower. thanks for your f…
oops, it has currently about-0mm from the top of the head to headliner.
Nice style job, has no practical application. As soon as u put a gunner outside any protective envelope you are now a tartgeted system. The sliding doors will jamb in the field. Wheel overhangs do not comply with the suspension travel and frame torsion float.
This rocks! I like the opened top! Best idea. There is the required space so ...you've got my max vote for functionality. Thumbs up!
, nice work, very clean and simple.\rInspired by the german halftracks, hehe, great inspiration, I love those, t inspired me too for my project. :)\rAbout the practicality of the concept, you nailed most of it, but I have two concerns, the sliding doors are very practical, which I love, but have one major flaw, t tend to get stuck soon sand, mud or anything gets in the rail.\rThe other concern ar…
, thanks for the good feedback!! the sliding doors will be a good challenge to the engineers. i was thinking of using a similiar approach t use to the military helicopters ie hueys and blackhawks. the rear door lower cut line can be lowered by 300mm which will be enough for ingress/ egress. i admit this was my last board to submit and it was rushed in the last 20 minutes. Again thanks for the fee…
Simple straightforward design. Like the collapsible rear cover, very aerodynamic. Only weak point is ingress/egress for the second row, unless you position them backward to exit at the rear.
Thanks for your comment! Yes, the back seat may be a little bit harder to get into, my intention was just a single large door where you can just jump back (with space enough to not have to fold the first seat forward like you'd think) maybe my drawing doesn't show that effectively. This is my first contest, but i'm very proud of what i have accomplished in this design with the short time period.
very nice design, pretty simple and subtle. the sliding mechanism is a very smart and cost effective idea, i think its great! kudos! :)
I like this vehicle... looks very lightweight and agile.... but I'm always have the same doubt about this vehicles... Where do you put all this modules when t are not in use? you will need a big warehouse for every car and all the unused modules
I like this, looks cool and light, I like the idea of the extra cargo attach, really nice.\rGood luck. :)
The opposite lateral doors may require a huge rear hinge wich may be very proheminent for the rear passengers.\r\rI like the flat rear seats.
The driver and co-driver have been moved forward and upwards according to reference points I can see. Not sure if allows this.
There is no way you can put three side by side with out the suspension being moved. Lay out is not feasible.
Thanks for the input, To address some of your concerns. I feel that the rear door hing could be made in a way to not encumber the rear passengers. The FJ cruiser's door is only 6 inches shorter and there is little problem with its hinges. But I see your need for concern, thanks.\r - I did move the driver forward 4 inches and leaned the oscar forward about 15 deg to allow a little more room for th…
i definitely agree that this is a very hard chassi to work around! ...this is such a professional layout and the 3-d model is beautiful!! only if there was a little more time left to submit we could see a money shot that would WOW everyone! great job though...very good .
good seat design. the rear passengers wont fit in that position due to the design of the chassis, and 3 prone-position victims might not fit in such an arrangement with the shocks in the way. you may need to amend the design a bit by increasing the overall height towards the rear in order to allow headroom. good luck! :)
, my was initially rejected because i had repositioned my rear shocks. im not sure how quite a few entries managed to get accepted by not precisely following certain rules, such as driver position and shocks position.
Good looking , even without the 'money shot' in your presentation panels. I agree the chassis was a challenge to work with for this brief and I can see why you'd change it, but it does make this a weaker proposal for me simply for not following the guidelines and trying to deal with it.
As I did change the driver’s position by a few inches I can see where the concern for this stems from. But as stated before in my previous comment, I did not modify the chassis and the brief never stated we couldn't modify the rear shock position. So in my opinion besides the driver position this follows the guidelines of the brief.
But, even if I didn’t move the driver’s position my seating arrangement would still work.( view attached Image) Orange is the supplied model, blue is my new package. It would be a bit tight but could be pulled off depending on what front seats are used. I only moved the H-point of the driver to accommodate a bit more room for the rear occupants and a higher H-point would actually benefit a vehicl…
Here are ref images of how the rear passengers could be seated without modifying the chassis.(which I never did) As you can see in the images you could just recess seats inside the frame. The first image also shows the position of the shock location, which is in the shoulder of Oscar. By repositioning the shocks top mounting point back a bit there would be no problem packaging people this way.
another image showing room for rear passenger.
I like the overall design, but I doubt its functionality.As mentioned before: impossible to accomodate 3 ppl in the back. With given rear shock it is impossible to have the 3rd and 4th door. I vote for you hoping the rear shocks will be repositioned :) Thumbs up!
Another one far too much like the FJ to be considered a design in my opinion. Looks like a little more practical than the FJ with it's increased size and functionality, but would rather have seen a more original style.
Good design and passengers area modifications.
I like how you fit in two more passengers, though it appears you had to elevate the driver and co-driver a bit to make it all fit. I am not sure whether that was prohibited or not.
Nice work.\rI have my doubts about the two passengers behind the driver, co-driver, I don´t think you have enough leg room for them.\r(I´ve seen your updated images, but I still don´t think you have that many space, remember, soldiers don´t travel naked... :P ).\rGood luck. :)
Oh, also, where you placed your wounded there´s a suspention arm, t would need to be a bit higher so t fit.\rGood luck.
...just to defend the seating arrangement for jrobbins...i know that the oscars he was using are especially large to accomodate for how much space t would actually have. totally get your concerns though.
In the back suspension is crossing the back passenger arms.... it will be not very comfortable travel like this, yes, soldiers are hard b s... but with the arm s p after hours travelling in strange position the will not be very useful... some people solve this turning the back seats.... I ask if it would be posible to change a little the rear suspension and he say that is impossible for technical…
Method of defending vehicle, and full medevac configuration not shown.
, your right, time ran out for me and I didn't get to complete the accessorizing of the vehicle. What you see is the beginning of the medevac capability with the two lower stretchers on tracks allowing cantilever so that loading can be done quickly and efficiently. IN addition the extra width in back will accommodate storage elements that will add protection to the casualties. The width of the ba…
design is OK, if the thing sticking out is a medevac stretcher. its way too narrow imo.
Thanks for the comments everyone\r\r\r\r.It is just a stretcher platform that cantilevers out to speed loading the wounded into a safe position.\rJust to satisfy myself I am in the process of adding driver vision assist and a gun. Along with desert camo.\rStefell\rThanks, I was striving for a clean, simple and functional vehicle.\r\rThanks again for the feedback\r
Had a little problem with siftware but here are some renders, WIP.
Here is another view, showing the diver vision assist mounted on cab roof.
mmmmm... I don't know.... i'm not sure of this long tail, I think it could affect the off road driving. the exit angle will not be very good ... at the same time I would say the centre of gravity could go excessive to the back making the direction to much light (mainly with the vehicle loaded)
Here is a CROWs automated gun WIP for the vehicle.\rDOD has bought 10,000 to help reduce headwound injuries from traditional gunner positions. Also reduces weight when compared to a traditional gun & turret.
Here is the nearly complete automated gun system on vehicle
Top view with gun
reminds me of a halftrack. the to the rear bed is pretty high, no? i have a truck (an actual one, that is) with a similar height at the back and it is a pain to load/unload, plus rear view is atrocious. maybe a backup cam?
Thanks for the comment, your input encouraged me to tackle the gun station. , yeah the back is a little high, I was thinking about trying to make the rig capable of very rough terrain, or even debris in an urban setting that might require the vehicle to have very good suspension travel and short overhangs or high ground clearance. THere is a box under the load platform that can be used for a spar…
Back in the camo again.
A simple basic truck. Front is fine. Back could use more development.
hehe, I think you enough space, nice.\rThe crows, I used the same turret, take a look. :)\rGood luck. :)
One last image post
Updated front end with lights
Needs a different front skid plate, sharp angle not good for serious off-roading. Otherwise good. Like the high rear door for portecting occupants.
Doesn't show medevac configuration.
i think the steps on the side will get in the way especially when getting in and out of the vehicle fast.
lying 3 people in prone position side by side might be an issue due to the suspension configuration in the chassis. door-steps might need to be shortened a bit or else there may be space issues within the cabin when closed. cheers, and good luck! :)
The gravity point seems to be high especially because of the overall height, heavy frames, door mechanism, top hatch. It would substantially take away from the vehicles handling.
I like the idea of the rotating seats for the driver and co-driver though I am unsure if this is really feasible in the RF frame.
This door steps will be a little bit ann ing inside the cockpit... It looks a little bit tall (tall car = tall target)... but in other hand it looks very solid and simple to build... with a little more of development it could be a great
Simple and sturdy, those steps might take some room for driver and co-driver, the rest seems nice.\rGood luck. :)
This appears to be a well thought-out, practical design. There is nothing so exotic that this can't be produced now. The angled seating is a great idea. Only thing I see is the windows are too big (if you are going to armor it, why not put the sills up 4-6 inches more).
just one thing, maybe you can't see the recessed light globes from the air, but can you see the light as t light up the ground ?
seating arrangement is a cool idea, i wish i thought of it. nice design overall.
nice and simple... god job!!! im not very sure if i would like to be evacuated in this vehicle with my head out of the back window but the rest seems pretty solid
Love the thought put into the details. Hinge pins, seating system. not sold on the side gun mounts yet.
Interesting seating arrangement though it looks like you changed the position of the driver and co-driver a bit. T appear to sit more upright now.
what I see looks very interesting... but sadly I don't see very much... this front sketch looks really cool. Nice proposal... but it needs more development (more over if you compared with some other entries).
personally I prefer the sketch page... I see there some design that I like more than the final proposal... anyway the proposal is really good. I love the front wind shields. Only I think this \"mechanic eye\" overshadow the rest of the design... I love the initial sketch. I know that go in that this direction would be to much risk... but personally I like brave designs... anyway the final project…
i agree with ...i think there was some more personality to some of the sketches...but either way good man! good luck
I think the \"Initial Sketch\" was the best looking, but I appreciate that you seriously adjusted your design to meet the guidelines. Your concept was very unique. The eye is a bit too sci-fi for me.
Really nice innovations here. Things I would worry about is how small the rear opening is on the enclosed model. The open models with frames are . The \"eye\" seems like an interesting idea, but it will block their normal vision too much, and systems that already exist are smaller and mount on either the hood or above the driver where t don't interfere. All it would take is one shot and your driv…
well sorted, fully equipped, a ost a tank, but is it light? will the 2wd system bog down is heavy sand with all that equipment?
guys\ra few answers to your feedback\r - that opening in the back is the window removed not the door, the door opens as a split hatch,, The eye is 'a bit out there' but could lead to something, Wouldnt it be better if that was shot, then you remove it and carry on rather than being shot in the front window, and possibly your head? sort of an extra layer of protection :) , I think it is more pract…
here what it would look like sans the lens
Way to go, great presentation..Love the whole package.\r details. The best overall. Good luck!
Awsome ..some hard work here i see...hope I get good comments on mine as you have.
Awsome vehicle. Could be the future of getting to work safely. I'll put my order in early so i can secure the first ones off the line. let me know when you start production.
This is really cool! I like the opened versions the most, t really seem to capture the brief (a bigger ATV), with sufficient space. One of the most innovative designs in the comp for sure!
thanks Extreme and , much appreciated\rI thought I would post it in its most minimal mode as a result of your comments, thought it might be interesting to see
I wish I had more time to model it in nurbs or Sub D's, it would have looked like the sketched versions
- I saw this and wanted to ask about how you do such excellent art- which software do you use? The small top down view you posted is excellent. I like the concept and shape, in the story board, the concept of the wounded pods is very creative. Nice work. T.
, thanks for giving me feedback I most definetly appreciate it, its hard to get int top 10%!\rI use Autodesk Sketchbook Pro and Maya
- I'm really liking this design.\rI agree with Extreme - i would think that this design is one of the most innovative and definitely the most distinctive of all the entries. has it correct, your artwork is most impressive and thanks for sharing that info, good to know from an emerging designers perspective. I find your sketches possess a lot of life to them, really well done. I would recommend a …
team! please the first \"package panel\" it's wrong, by my error. Please delete the package panel without Oscar.\rThanks!
Very nice rendering but, as say , a few space. Other re , such large glasses may be hard to be bullet proof
sweet, sweet, sweet design... I would love to have it in my garage.... but I'm not sure that I would like to go to war in this... yes.. I know that only is subjective impression but it doesn't look very \"resistant\"... I would be to much afraid to spoil it this beautiful design ;)
Yep. I really dig this design. I think it might be a bit too 'futuristic' for this comp, BUT I think this is a kick-ass design. Fantastic renders too. Mad skills.
guys, thank you very much for the compliments.\rA friend told me: it was too feminine for war xD\r...and it may be true.\r\rI wanted to give it a technological aesthetics such as helicopters and planes of last generation, movement in the shapes and always looking to escape the traditional box with wheels.\r\rAlthough small machine guns or barrels can be installed on the roof, I've focused the ide…
Cool design, but not enough room for medevacs - drawing shows the head of the supine person a ost touching the driver.
i like the stealth look, only issue i see is lack of space for war gear with full occupancy.
If t don't mount weapons on it, I would gladly commute with it in Boston! Very nice. It would need a bigger bumper..nice interior.Cheers!
that really is a XC2V mu ielago :P i do feel the rear might need to be a tad longer for the victims to have ample space to lie down. other than that, pretty rad design!
Does it have space for rear passengers? Love the lambo design. Looks very fast.
Something different. Very nice design, but it does not have enough space for the 3rd passenger. Anyway good job! Thumbs up!
guys!\rFor the third passenger and the other 2, I thought of a removable roof, or articulated. But I had no time to represent it.\rThank you very much for the comments! Greetings!
This is so cool! As said I want it in my garage! However it does seem not to be functional for the specific missions that are required.
Wow, military meets lamborghini. :P looks.\rPity you didn´t had more time to develop the interior layout, because this has a great look. A bit cramped, but the rest is cool.\rGood luck. :)
wish you had time to develop the interior as this is pretty sweet. the stance seems high, but then again i have seen the RF first hand at full ride height, and its a montster!!!
Looks good. Would be nice if the co-driver had a window over him, as this would be where a forward observer would be sitting.
nice proportions, but at a big sacrifice to the passengers. even the wounded must smell exhaust gases.
nice, simple, and fits the brief... nothing bad to say.. .but personally I like more risky design (but this is subjective opinion). If I don't see nothing here that blow my mind (except the render technical that is really amazing)... I miss some \"spicy\" here.... something that make say \"wow! amazing idea\" but I repeat that is very, very, very, good project
it seems like a Touareg From Hell!!! good Body work... but the rear lacks of space to meet the brief
Thanks for the comments guys. I realize that I didn't show some things and features. , your comment is correct concerning exhaust gases but it looks that vehicle has the ability to carry up passengers plus their gear in the prone position without evacuation module in case of emergency\r\rI'll post some updates concerning window over co-driver and rear lacks of space.\r
I was gonna say the same thing :) Looks cool, maybe even too cool for the military :P However there seems to be very little space in the back, even though you have ity options, the roof should have been higher at the back.
I see in the first picture that there is an integral winch for self recovery. Can you explain the \"wheel self recovery\" in the second picture?
No one will take your first 10% place :) Excelent! Thumbs up!
\"Wheel self recovery\" situation:
Explanation for the wheel self recovery:
Explanation for the wheel self recovery part 2
Updates for . Exstension version.
side view
Thanks for the wheel recover explanation , that's kind of what I thought you had in mind. Not sure how well that will work on the front wheel though... :)\r\rFrom the original pictures, is your passenger seating plan depicted in the 4th image? Sitting on the tailgate doesn't look too bad, but the other position looks downright terrifying.
Nice Renders! I changed my vote after new images you just added.I love the head lights Good work man.
thanks you for feedback!\r I ll make blueprints update.\r\rЕnvironment version:
Nice looking, clean, and functional. I don't see any unique innovation relative to what everyone has brought to the table.
Ignore my last comment about innovation. I see your wheel self recovery. Not sure if it better or more useful than a winch but interesting. Your design bears some similarity to the .
A QUICK RENDER TO SHOW THE VEHICLE ON ITS SHORT TRACK BASE OPTION WITH 750MM WHEELS.
A QUICK RENDER TO SHOW THE VEHICLE ON ITS SHORT TRACK BASE OPTION WITH 750MM WHEELS.
this vehicle is like from alternative reality!
Some real innovation here, for sure. Unfortunately the driver location can't be changed per the rules (unless t grant you some kind of waiver ?). The louvered window is interesting, but looks like it would stop working if it ever got sand in it, or got muddy from true off-road driving.
A QUICK RENDER TO SHOW THE VEHICLE ON ITS SHORT TRACK BASE OPTION WITH 750MM WHEELS
10 points for innovation! pity you can't change the driver position....
very unique, too bad we had to stick with the driver position.
by far one of my favourites.... why you changed the driver position????.... it was not need at all... the design was enough strong to don't need it (IMO).... if you would fit the brief about technical aspect I wouldn't have any problem to give you top 5 in all... now sadly I can't in \"fit the brief\". You made the more difficult (you have here an unique design with strong and amazing personalty …
owh man, sweet looking design but it doesnt seem to fit the brief for 2 things in my view,.... driver position and the change of the track width :( its pretty sad cos i like this design
THE INITIAL CONCEPT WAS BASED ON A TRICERATOPS WITH A FULLY ARMORED FACE. THIS WOULD MEAN THAT THE VEHICLE WOULD OF HAD NO WINDSCREEN JUST SLIM PROFILED SIDE WINDOWS. TO TACKLE THE VISIBILITY ISSUES TITAN CAN BE DRIVEN COMPLETELY BLIND BY THE USE OF AN INTERIOR SCREEN. THE ULTRA HIGH DEFINITION SCREEN USES SENSORS AROUND THE BODY TO PROVIDE THE DRIVER WITH COMPLEX COURSE ANALYSIS DISPLAYED IN SPE…
Increased visibility panel
increased visibly panel design 2
Liked your design before, but now with the changes it fits the brief a little bit more. Great work!
Great looks, but doesn't match the design brief all that well in terms of passenger arrangement.
Hell yeah! War in 2020 here we come! :P\rLooks man, if it would fit the brief it would be a top 10.\rGood work and good luck. :)
Looks cool, but some concerns. The third board looks pretty similar to the existing Rally Fighter (i:e no expanded capabilities). None of them appear to have rear overhang sufficient for medevac, nor is how patients would be laid out depicted.
in general it looks like the Rally fighter, but it doesn't...why not? why so close? good idea for the stairs, but could be a heavy construction.
Instead of focusing on a heavy, robust, and armored design, the goal is to design a fast, lightweight, highly capable vehicle that will make speed and agility its two centers of gravity. This is in discription. And vehicle uses the same base as rally fighter. That is why i made it like this(sports look). Yea it looks a bit like rally only on a third picture but from profile.
i like the step idea if it can work, concerned with how the mechanism will work, needs more explanation.
This concept stays too close to the original Rally Fighter to really cut it for me -especially since I am not convinced this challenge actually called for a Rally Fight 2.0. The rear steps are a nice detail, but I don't really see this as a selling point here plus I'm concerned about weight issues and loss of interior space. Overall I think you could've pushed this a little further both in functi…
Spy shots... Headline reads: Are you the next generation Rally Fighter? Agree with on this one. Nice design tho, wouldn't be bad for the RF.
tnx...i know it fails for this competition, but im going to redesign this model, especially on the side cause I havent got much time to be creative with this one. XD
The only issue I have with this one is the fact that looks too much like the Rally Fighter... :/ So, not that original.\rThe rest it looks great, I have my issues with those back steps, t do look a bit over-complicated, maybe if you find a way to make them open when you open the door itself, no need to make two movements, a bit like the civilian jets, also, not much space for medevac.\rKudos for …
bups!!! looks really angry!!!... and even hungry... seems that it will bite me in any moment... really scare me!!\rNice stylistic approach.... I see lot of work in this direction...but I think that this vehicle should need also a more functional development. I think I understand what you are trying to do here.... some psychologically war...which is cool.... but not always will be interesting to s…
Excellent. On one of the side views of the Medevac version, there appears to be insufficient head room at the anterior portion of the stretcher - the roll cage may need revised slightly(?)
granted more headroom for the rear seated, this vehicle would do a splendid job in reality i think.
Its unlikely the second row of seating would actually work that close to the suspension. You do have to attach the suspension to something, That kinda blows a hole in your concept. Nice over all look, good gesture and stance in the vehicle.
nice proportions, is that an exterior storage pocket in the rear tail gate?? if so cool idea!
I'm on the headroom train. That could be fixed with a bubble-like area in the roof... otherwise, looks simple, original, effective. Cool surfacing! Overall, I see a podium finish. Great work!
Would like to see more ity. Poor use of available planview envelope. Neat cargo floor idea. Ingress/egress (particularly out back) seems challenging.
Looks cool, but your wheels are wider than what was provided and thus, the wheel surrounds will probably protrude out beyond the body a lot on the real vehicle.
Design wise, very cool! Love the bulky angry look.\rIn terms of space, there are issues, I don´t think those 2 passengers on the back fit, there is no space for legs where you placed them (I tried that option too... No space).\rThe rest looks great.\rGood luck. :)
I was sure that I already commented this long time ago, sorry... Really is a strong , Im not sure that you could put 2 guys in the back seats as you pretend and a little more of visibility in the back would be fine.... the rest of the vehicle is really . One of the best by sure
Design does not seem to offer any innovations over a'40's Willys /Jeep except increased storage and litters for medevac.
Nice touches on the bed. This looks TOO simple, in the way that the completely flat surfaces would be weaker than some stamped/formed structural aids (why large \"X\"s are stamped in large rectangles of metal). Also, I'd much rather have that spare somewhere other than right in my forward field of vision when visibility is so crucial. Keep going with this.
I did not realize that a Jeep was constructed with a space frame and a modern V8 and power transmission, had provisions for a sensor package, provided a hardtop, had a 6000 lb GVW, etc.
pretty simple design, like said, might be good to add those stamped \"X\"s
it is a bit too simple, maybe adding some form to your design would help. but simple could work!
The injured people, go outdoors, unprotected, expose fire enemy, climate, danger. The wheels spin at high speed when expelled stones, mud and sand against the injured person. That's not good. and visibility to the triangular frame to see that complicated.
If this design is an updated Willys Jeep, that's actually high praise indeed! Good design is timeless after all and the classic Jeep - a vehicle first built in'40 - over 70 years ago - hundreds of thousands made, served EVERYWHERE - both in the US and with its allies - is one iconic design. Indispensible in the US armed fo es until it was (finally) replaced by the Humvee in the early 80's. And ev…
if you had a creative idea in you, it would die of loneliness. This is the most unimaginative in this competition. Your design offers nothing!
Nothing would be gained by stiffeners and \"X\"s since the body is not a stressed member.
Wounded were placed on side litters on helicopters in the Korean war with great success. Mainly, because t were easily loaded and unloaded. T WERE susceptible to being shot, but it was more important to get them out quickly.
I would love to see your sketches. You can tell you put some thought into the project, so keep it up.
To all: Insurgents will always change their tactics and adapt. The ability to reconfigure a vehicle is critical to survivability. Look at the HMMWV which has some 50 different configurations. , the HMMWV or Hum-Vee, is the military version and the Hummer (later the Hummer H1) is the civilian version. The civilian turbo-charged H1 is the identical chassis as the expanded capacity HMMWV. I know, I …
A lot of carrying capacity. That's right, simple body is easier to build than complex structure.Seems to address mission scenarios. Good luck !
Funny, I didn't see \"elegant\" in the requirements? I am amazed at the prevalent attitude that seems to ignore that we, the taxpayers, are going to get to pay for this thing. In a rational world this would eliminate all of the marginally capable, but \"pretty\" designs. The HMMWV is ugly because because AM General/LTV was only concerned with requirements and ignored \"pretty\".
Not a big fan of the forward leaning roof above the windshield due to ricochet. Maybe it would be okay if t were designed to be blown off. Maybe the triangles on the side could be windows? Guess what confuses me a little is that the windshield looks so protected when the sides are open. I have no problem with the open sides. Clean design.
Not very sure about prone guy... it seems very exposed to the rocks that could be projected from wheels, branches in the way... or (I don't want to think about) a knock over of the vehicle... Korean war helicopter were very powerless and small (t were very recent invention, so primitive in that time) luckily now a days t don't already put poor wounded guys out there in the helicopters... and heli…
Hum, this seems like a ww2 jeep, that front windshield thing is not necessary, it cuts visibility.\rGood luck. :)
THe sloped windshield is to cut down on the possibility of reflection. In the first Gulf war the Army guys were smashing out the windows of the HMMWV's because of of this. Better to slope the window in to address the reflection issue than having them smash out the windows. , a ricochet would be deflected downward into the hood, but ricochet is probably not something t would be concerned about any…
Looks too short for medevacs. Submission lacks detail to see how it would be defended.
Good start. I would go back to the drawing board. Dont get caught up in making it into 3D. Spend the time showing more of the hand illustrations. I would love to see your sketches and the train of thought. Keep it up, you have what it takes.
... Are those rockets on the roof!?!?! If t are, , great firepower. :P\r\rAbout the project, nice space, simple shape, not a bad vehicle, just needs that extra something-something to make it different.\rGood luck. :)
Hummer-like design actually very solid, turret great, visibility and ingress/egress good. Exception is doesn't seem to have enough rear overhang for medevac, no info about how rear door opens at all
Lighting\r\rLighting was done in five days to the automotive design challenge
The turret looks great, at the same time very heavy and expensive (not necessary for this vehicle's purposes). made a good point about not showing us how to access the back of the Lightning. This looks visually very heavy, but very easily produce-able. Nice work.
Thanks for the comment.\r\rWhy reinvent the wheel??? This is the way to make military vehicles. Closed and controlled environment, flat surfaces, armor, visibility, guns, low profile, low costs; yes military need taxes money so effectiveness, simplicity and lower prices is essential to maintain taxpayers happy!\r\rThe first objective that I have when design a vehicle is respect the limitations. T…
Also, just noticed you haven't shown anyone prone in your concept, and the back doesn't look like it could accommodate that easily. Have you thought of a solution?
Just saw your response to about passengers, so please retract my previous statement about passengers being prone. Still, for this competition, I think showing a view of how to deal with injured people is more important than showing a dedicated gunner. Otherwise, it's good you've respected real-life dimensions of soldiers in the front (headroom) and the chassis dimensions.
Thanks for the comment.\r\rThink that is you inside a vehicle in hostile terrain in a patrol near a airfield, you will want 100% of protection to portable guns?? Protected environment?? 360 degrees of visibility??? 2 guns to impose some respect??? I will!!!\r\rThat's the porpoise of the turret, I think is better save money with flat armored surfaces so You can do more sophisticated stuff to save …
actually a very sensible and well equipped vehicle i think, kind of like the nium falcon from star wars. is that young sky-walker in the gun turret ?
, thanks a lot! I never expected this kind praise from a winner! I have to enhance my design skills a lot before design something like ium Falcon... But I‘m doing my best.\r\rI’m very happy somebody really like my design; initially the objective was do the stuff related with war-birds as Local Motors did with Rally Fighter, but the need for armor (flat surfaces), lack of space and the low weight …
gun turret on top, agree with on the medevac.
Thanks fot the comment, however, the answer is the same...\rUnfortunately, I don't have enough money to make the same vehicle with large and small rear overhang to show the difference in off-road conditions... Under enemy fire... In hostile terrain.
looks too much like a hummer
Thanks for the comment.\rBut, where is YOUR ???\rVery easy comment without work.\rIf you did your own , maybe you also did some resea h (several people here didn't do it) and find by your self that 100% of military vehicles are done with flat sheets of bullet proof materials because is the only way with out spend more money in already very expensive vehicles.\rAnyway ask a soldier, in what he wan…
I agree . There is a lot of 'flash' on these pages, but very little actual resea h as to what military actually needs, or would actually put into the field.While I think this vehicle might be a bit heavier than the competition was expecting, I do agree that you've managed to take a proven, existing vehicle and improve on the visibility. This looks more close to the size of the H2, allowing it to …
I like the design of the car... simple, functional ... normally in design as your I said that I would like to see some \"spicy\".... I see the you put all the \"spicy\" concentrated in the turret.... some \"spicy\" and craziness is fine... but too much is as bad as too few.\rthis turret takes out credibility to your vehicle... to make this turret bullet proof will be very heavy and heavy... and i…
to make this turret bullet proof will be very heavy and heavy ---> to make this turret bullet proof will be very heavy and expensive
, thanks for your comments...About make it bullet proof, the weigh depends of the level of the protection and there are several lightweight materials to help.Expensive? Yes military vehicles are very expensive because you send inside human lives to the h est environments, so you must gave them some nice piece of equipment to do the job!\rAnyway 2 7.62mm guns rotating 360 degrees could help a lot …
One of the more \"realistic\" concepts in this competition!.\rI guess it's one of the vehicles that an army really would buy.\rNice and clean work....Good Job!\r
I like quite a lot the gunner's area.His rotating seat is a pretty cool idea but i think there might be a lot of lost space in the back.\rVisibility -> 100 Pts !!\r
now I see what you mean with your turret design, I like it a lot, it also remembers me some Star Wars ships... but what I tried to avoid since my first designs was a hidraulic-electric-whatever rotatory mechanism, that kind of extras increases the overall weight of the vehicle too much. Indeed, it looks like a Hummer. Good job!
La or Thanks a lot; you understand my objectives perfectly!
thanks; with this small frame, the armor and low weight, you can’t load it too much for sure. I can’t see a vehicle with this low weight to military standards going far from the base so what you need inside is the crew, ammo, some water and food… Maybe some s ping bags… But the military are always improving this stuff so I think will not be a problem.\r Off course if you designed something, you w…
thanks. People remember Starwars and nium falcon because some parts are inspired by WWII bomber Boeing B-29 Superfortress, I went to the same sou e: WWII war-birds like Local Motors did with Rally Fighter. Please remember that war planes must be lightweight; so if you get some inspiration there, your vehicle will be lighter too! Any y?\rWhat will cost more weight, put a small turret or elevate th…
I'm sure that warbirds must be light, but a B-29 is not the lighter plane you can find, but afterall your main concept is great!, I've also thought in WWII bombers for the tail gunner solution. And I must be agree with you, the 10% are not the most viable designs over here, t look pretty good but also t need a lot of engineering design to put their ideas in to a real concept...
I love the turret. It reminds me of WWII. Good luck!
well designed, like the main door config, and the ci ular turret roof hole. i think the front and rear tapered ends are not as chunky as it could be though.
if the doors were pure gullwing then as soon as its opened all the occupants will be exposed in a shootout , so i tried to angularly position them on the A- pillar , so that commandos can use it as a shield on either side to fire at shielding each other with their doors That was the idea . but weight of the doors can become a problem structurally ,,, ..hmm
Where do the wounded go?
Great illustrations. Don't see how the rear turret door can open with enough room for anyone to get through.
rear concentric sliding door is just to connect and communicate with the bay area , a person can only crawl through it .
interesting design, i like the sides :) however, i do feel the rear passenger to the cabin might be a little uncomfortable to use.
Very robust looking. This looks great, but I agree with some other comments about where the wounded would go. Looks like space is a bit tight in that bed.
the top layout and illustration
Aesthetically interesting, but I'm having my doubts about the practical side of things. I kind of like the interior layout despite wondering where the wounded would go, but those doors seem too much of an aesthetic feature rather than a functional one. Ingress and egress for the occupants behind the driver especially seems to be tight because of the 'teeth', but the same goes for the driver and c…
expressed better than I could do with my bad English... the first that catch the eye are your doors.... t are cool... OK... but what function it has? I don't see any \"real\" advantage in this \"teeth\"
ya but i also didnot want the vehicle to look flimsy ,, i intrepret a militaary vehicle to be a little intimidating . I concentrated on the aesthetic ,,
am still not happy with th rear but i am working i out for portfolio a new rear ..which is as intimidating as the front and sides
It is probably not realistic, and construction and usage of such a vehicle could be problem in combat, but it is excellent design. Very well done.
Excelent design. Thumbs up!
thanks all for the feedbacks and comments !!
I like the design. I think it reminds me of the mini. It looks versitle. How would you fit the wounded?
Nice originality! I like the design but those doors might be tough to climb in and out of, though.
Limited carrying capacity. Sliding doors don't take damage well. If t are gullwing, how do you get out in a rollover?
Definitely has unique looks. I would have liked to see the unique looks factor into more of the functionality.
Nice renders and great design, my only issue are the doors, since those middle pillars are not connected together, there´s no point in being there, it doesn´t help going in and out.\rThe rest of the project is quite cool and it looks evil :P\rGood luck. :)
i really like the creativity of putting the prone patients in sideways. i think you will need to make the body a little wider to accommodate a person who is actually on a stretcher of some kind, but that is doable. also, i think the access for loading patients this way really ought to be on the side, so you don't have some patients stuck behind others. either way reckon you'll need some kind of r…
too boxy for me
Cute :)
pretty cool, but i feel the side doors could be bigger. such thick armour might limit the agility of the vehicle, but good work :)
light weight, agility and visibility were important requirements of the brief... you are sticking some of the occupants with the rear suspensions... I know that in the begin armour was and attractive possibility (I start with armour vehicle too)... but with the constant feedback of members during the checkups this possibility was every time less attractive.\r
Can do the job. Thumbs up!
Good job on fitting the people in the package. Many have failed to do it and do it well like yourself. Looks like an armored vehicle. That would be too heavy.
Body construction means that damage can't be repaired - must be replaced. Sliding doors don't open if damaged. Seems to lack carrying capacity. looks like if you fired the cannon off to one side it would roll the vehicle.
I really like the sandwich composite armour idea. But is this a theoretical concept or based on existing armour? Unfortunately I bet if the armour was really good, it would be classified...
Simple basic design that reminds me a little of WW2 vehicles in a good way.
Nice work, that cannon up there will be a beast on the battlefield!\rI have some issues, seems heavy, the 3 passengers side by side, don´t know if that would work, because of the suspention arms...\rThe rest is cool, seems to have loits of room inside.\rNice work.\rGood luck. :)
lots of room inside, however there may be some redundant panels on the outside.
Looks like this car was designed to set a new land speed record
Looks very aerodynamic. It does not look like this is compatible with the chassis, or else you have altered the driver's location forward. Don't see positioning for medevac, or provisions for defense.
: doesn't have more panels than a regular vehicle, I just placed the panels that way inside each other to solve this issue: It was a challenge for me to design a vehicle for army to look fast and be rough at the same time. so I put the soft panels inside the sharp panels with a lot of sharp edges and angles.
: I got it as a compliment ;)\r\r :Dear , I designed the car based on \"rally fighter\" body however maybe it needs some modifications.\rfor defense,based on the scenarios I found out it would be a vehicle for missions inside and outside of the cities. so Its not a whale and its not a Shark.. It's A Dolphin for saving lifes. any way there is a place for machine gun at the top of roof( in the last…
You say there are parts of the vehicle designed with military cargo in mind, it would be great to see that demonstrated to some extent. Very nice renders, and this vehicle definitely looks fast. All of these compound curves seem difficult to produce cheaply.
pretty s k and aerodynamic. however, the front overhang might be a little out front (might be an issue if this thing goes through offroad/rubble conditions), and the wheel clearance might need to be increased for the suspension travel. :) good luck!
the attack, central and exit angles doesn't seems very good. This will make complicated off road driving... also the back visibility doesn't look very good too
By the looks and the positions of the occupants this vehicle does not fit onto the RF chassis. Looks fast though...
I appreciate your Reviews and critiques about my Design . In the image I've attached, you can see that there is just a little difference between the rally fighter chassis position and mine. anyway I agree with you the front and passenger position need some slight modifications.
Don't remember aerodynamic being a requirement. Looks to have limited rear visibility.
: Thank you man... I like your design too and I'm sure the presentation would be even better if you had more time. wish you the best in the competition.
: by having three passengers in back, the visibility cant be perfect even with a wide rear window.so I decided to have more protection and enough visibility. and using the cameras for better visibility. after all, do you remember \"being Fast\" as a Must requirement?? Find the relation between being fast and being aerodynamic!!
I like the aero spoiler treatment out back, but I would prefer if it did not have glass for durability. Definitely unique and fast looking.
Rally fighter was designed for fast races in probably good pads.... probably it will not found so many craggy surfaces in a race, but C2 should be designed for ANY condition that it could found in battle field environment. (IMO)... this means very craggy surfaces ...and anyway RF still has better angles than your vehicle
:I'm really sorry for YOU. \"Nobody raises his own reputation by lowering others\"!! Wate of Time but ...
Wow, looks quite aerodynamic and futuristic, kudos for that. :)\rI have to agree with other coments here, there are issues with your passenger layout (room for legs) and the and exit angles don´t make it perfect for all-terrain, but all of these are easy to fix I think.\rAnyway, great renders, looks very cool and fast! :)\rGood luck. :)
please don't get it bad... I'm not trying to put down reputation of anybody... what I tried to explain is that for all-terrains vehicles is very important the attack and exit angles (sorry my English is not very good so maybe this is not the correct expression in English). What are you showing using my sketch is the \"terrain clearance\" that it doesn't has necessary any relation. The \"attack an…
Roomy. Like the rear ramp, that design is used on moving trucks and work very well, simple.
thx for the comments! we were trying to offer as much convertibility as possible. we were hoping to show what the vehicle could do from a more human point of view.
Impressiv illustrations ! I definitly like your characters
I like the soft top function (dyneema is ridiculously strong), and the back looks very roomy in the illustrations! Same goes for the loading ramp, very functional.
i like your drawings and the presentation, very nicely done and very narrative! the rear seat idea is very nice and so is the rear door removal :)
I was comic drawer.... I must to say that is hard to me understand your story... I only see cars exploiting... but really is hard to me understand the story behind...I like the idea of a comic... I like it very much (I'm comic fan)... but then... make a comic. The problem to make a comic is then that you waste to much time and energy in the comic... and this is a DESIGN contest
you are correct sir. Our primary goal was to work on a design solution. The illustrations were meant to reinfo e the design. We also tried to keep it from being too text-heavy. Thank you all for your comments.
Looks like any other suv. What is it that makes this vehicle different for the military to pursue it's design rather than using an already existing one.
i really like the small features that you guys thought of (ie soft top, rear step ladder, etc). the illustrations are great but a bit misguiding as far as layout is concerned. Lots of potential!
thx for the comment--it's always good to get feedback. we agree--the styling is less aggressive than you'd find in other military vehicles. the non-aggressive approach was intended to emphasize the vehicle's helpful character in the supply,
Great illustrations. I love how you tell the story. The design needed some TLC but overal good work.
Shows ground clearance that doesn't exist for this vehicle. Driver appears to have been moved in EVAC slide. Doesn't seem to offer more capability than a Suburban.
What a fun way to approach this! I love the scenario you present. I wish there was more detail for the vehicle but great job nonetheless.
Nice presentation, very cool.\rAbout the design, seems too civilian in my opinion.\rGreat ity.\rGood luck. :)
excellent.\r2wd may have problems is deep water crossings...
I really like it! All weather and all wet! Good attention to the spec, light and fast. Cheers!
nice ,, simple yet functional to the core ,, i like it .!!
only issue i see is where would the third wounded man be placed. looks light weight. nice job!
Nice design. One comment I have is about the amphib capability. Any time you do this you are going to add a lot of weight. The whole vehicle has to be made water tight with a pan underneath, there has to be a power-take-off of some kind to power the propeller, etc, etc Subtract the amphib equipment and it would be a better .
Cool vehicle. This does look simple to produce, and it looks like you've inc d plenty of surfaces for carrying gear. I agree with what others say about there being an issue with people placement in the back. Good thoughts on useful functionality.
Love the simplicity of the design, seems feasible enough to me. I can see some small issues with fitting this on the chassis though besides having the wounded lying through the shock absorbers. I also second 's comment about the amphibious capabilities -without it this would've been a stronger proposal for me.
Oh my God!!! one man is sticked for the rear suspension!!!! this must be painful!!! well, apart of this I like very much your idea... I don't see bad at all that is amphibian... I don't see why it should be so heavy as said ... the VW Schwimmwagen only was 200 kg heavier than the VW Kübelwagen I think is not a big sacrifice
cool out of the box, just wondering if the prop would get damaged on inclines and declines?
Beautiful hand drawings. Love the amphibious ability. Agreed that being amphibious doesn't necessary mean a severe weight penalty if designed correctly. But how are the doors sealed to survive h military abuse? Most light military amphibians avoid doors altogether to get around the problem. Also the draft seems a little shallow. Will it displace enough water to float? Remember the Civil War Union…
I don't see how amphibious equals simple - - although deep water fording is a nice feature to have.
I think you stayed true to your aligator theme. Good work. Simple but functional.
I really like how functional this is, it gives you lots of flexibility. Thanks for your submission!
Limited carrying capacity. Amphib introduces a host of problems and weight.
thank you all a lot for your comments!\rvery interesting to hear what different people think about the same objet.special thank for your constructiv critique!
looks a tad heavy but unique shape!\rand render!\rgood stuff!\rcab looks spacious from its outward bulge
There are a number of things I like about it, but the ingress/egress for the driver and co-driver are not good at all. The hinge appears to start at the thigh level.
This looks like a really well thought out design. Though not too sure about the ingress-egress for the driver. Like the presentation style! Its very different. reminds me of a aeromodelling instruction sheet
looks heavy... I know that this is something that in the begin was not a requirement... but during the check ups development it became more and more important (I had the same problem too and I had to redirect my project during the development) the top perspective view is a little bit \"strange\" so it's complicated to understand... the more interesting of your project is how you configure the bac…
Looks like we had a similar approach to this, so I don't have much bad to say! . I'd like to see a slightly longer bed tho for more cargo/people room. The bed looks sufficient in your 3/4 views but a bit short in your orthographic views. If those are two doors on each side, t do look far too small. If t were combined to be one door, I think you'd be good.
this design actual hits the and specification right on. god job! I like the detail of the build out in your \"form and function\" page Have you all done this before? I'd say this should definitely be taken to prot pe and build out stage. The protective armor system sounds perfect and easily manufactured along with the entire vehicle. You may have a winner here. Great execution!
This design probably makes sense from most perspectives. I read your brief on construction and overall dynamics on your profile page. Pretty impressive I agree with Walton; Nice job. Overall when you get this through prototype this should be a winner.
How do you propose shrinking the lower prone individual as shown in the Medvac?
nice ity! i do agree with about the door access
Very true practical application. This is what the military is looking for, use, multi-task. The documentation of protetion and function and build is high calibre. Love the name. Has my vote.
Looks heavy but is minimal on the body so it should be fine. The proportions so ow don't seem right. Looks like your people there are different sizes, but I could be wrong. Hart too judge because of the small picks. Has potential alright...
Great design. Very workable vehicle. Excellent explantion of how it works, and what it's built from. You guys do this stuff don't you? I thought so. Great concept as it looks ready for prot pe.. BUILD IT !
Nice purposeful design. But I wonder about the weight with the armour.
It's a neat looking concept, but as some others have pointed out, it looks heavy. Also, I think your medevac layout is optimistic, (the mannequins look pretty small.) Could you show a couple overlays of your design on the chassis?
I like the periscope. Would have been cool if it retracted or folded down so that it was always present and available.
Well, I don´t see this looking that heavy, it pretty much depends on the materials.\rI love your sketches, so clean, the looks on the vehicle is great, seems sturdy and very , cool stuff.\rThat middle board with all the text, next time separate it tru the various boards, use small sentences with what you want to explain, most people just pass tru all that text and don´t read, so you will win by u…
This design and engineered concept stacks up as the best overall application here. I have reviewed the others and 's design is pretty good. But for overall application, and real world components and build-ability; this is it! Good job guys, I say build it!
The engineering and military /civillian ;effectiveness of this design is spot on! ;Great job by R Mervau and Andres ;on the details and crossover uses.
Check your width dimension again: 1765 is the track width front and rear. Outside of tire to outside of tire is ~2000mm.\r\rI like the lights up in the hood, as opposed to the grill.
nice details, though im not sure if the rear length is enough to fit a prone-position victim. maybe increasing the length a bit might solve the issue :)
you write here big text... believe.. nobody will read it... if you don't explain your ideas with clear sketches you will not sell them... if for this reason that designer mainly are drawers... no writers
If by Blue Fo e Tracker you mean FBCB2 (current fielded system) there isn't a special antenna. Talking the requirements doesn't address meeting the requirements. You could have just as easily said \"The vehicle can fly.\"
Again, would have been great if your three entries were rolled into one. Seems like this is the final evolution of the three, maybe because you colored it.
Nice drawings. Would have been good if you incorporated your entries into one single with options.
The same coment I did on your other .\rThat action drawing, with the troops ready for action looks really cool.\rGood luck.
Oh, just one advice, next time, work more in one , work better on the details and presentation, I think it doesn´t work on your favor two entries very similar and on the same level.\rIt´s better to have one really good than two average ones.\rGood luck.
dynamic first sketch!\r[:\rmay want to work toward showing of a certain feature,\rsomething special about it that would make it stand out from others in this comp,
I'm specially agree with judgemental541, your design is not very different of any other pick up. Why I should buy this and not a normal T ota Hilux? for example...
would have like to have seen the wounded in your sketches to see how you would package them in.
I believe in the design intent...but I wish you had finished them up a bit. Hard to give full s for partial drawings.
Saying you meet or exceed requirements has nothing to do with actually meeting or exceeding requirements.
The first sketch looks cool, a bit of colour and it would look better.\rPity no interior layout explanation, even with the basic presentation, it might be a good project, because it looks good on the outside.\rGood luck. :)
Like many of the innovations, lighting, crouching with airbag suspension. Putting men across the top is a good way to think outside the box. Might be hard to put a 200 pound man all the way up above your head, but can be done with 2 assisting like you show.
pretty spec-sheet i must say! :P im not sure if the car could do all of those things in reality, but cool concept! good luck! :)
with the adjustable ride height comes the ability to have a button alongside the medical loading area. Press it and the vehicle can drop as low as 58\" (4'10\") or approximate shoulder height, making this procedure a lot easier.
what interest has to have 2 different cockpits? Is more heavy, there are more things and mechanisms to break, it needs more maintenance, it needs more pieces, it makes more complicated the inner communication.... and the advantage is....???maybe there is something that i didn't realized in your project... and maybe you explain it in the text but.. thing... this letters (that are very cool) are al…
Well if I lose over font choice, this competition is a waste of time. Frankly I dont think that participants should be able to vote, theres a conflict of interest. Did you give me 1's because I didnt pick the font you wanted?
Pretty neat design overall, there's a few cool ideas. I like the addition of the ski's though I'm not entirely sure about its practicalities. The door openings are nice but having two separate cockpits decreases interior space and communication. I agree that the font you chose doesn't really invite me to read your thoughts and explanations. Apart from all that though, I suggest you try and tone d…
(and anyone who thinks that the cockpit prevents communication.)
I appreciate legitimate critiques but I am also at liberty to critique the critique, so unless you have something actually smart to say, dont say anything, not everyone went to art school, some of us are ACTUAL ENGINEERS.
: In my experience any feedback is valid, not just from 'engineers'. Ignoring critique is fine, but acting hostile towards those who're devoting their time trying to help just doesn't seem very productive or polite to me.
Really sorry that you take so bad my critiques... I know that after so hard work is very hard that come someone don't say that your work is wonderful.... but I think is even harder that after so many hours of hard work nobody tell you anything... this happen to me one time and I can tell you that was really hard... now even I'm glad that you said that my work is a Shit... I prefer event this that…
I wondered if the design would be by popular vote also, but apparently not, according to the ruled on the Competition Description page: \"Winner Selection: The winning for each competition period will be selected by Local Motors, in its sole discretion, and the decisions of Local Motors are final. In selecting the winning , Local Motors will take into consideration ratings and comments provided b…
hmm.. interesting point you've got there , i didnt realize that point until i re-read the competition description :P
Completly agree with you in \"I dont think that participants should be able to vote, theres a conflict of interest\". probably for this reason this will be the last contest that I will participate
The double cockpit is an interesting idea, i was thinking of doing the same but thought it would hinder communication between driver and passenger. It may effect viewing due to multiple A-pillars and glass reflection. there are lots of cool ideas here and everything should be explored and glad to see a concept with a dual cockpit.
I totally fall short in the politeness department, I cant argue that, thats why I never got into politics. I just hate to take 200 hours of effort for and throw it down the drain on a poor font choice.\r\rThanks for that , at least I can still hope, its just popularity contests I fail at. lol
i feel your pain man lol i spent hundres of hours to make sure follow of the objectives, and i think my design has everything t were asking for and im not in the top 10 and i seeing many designs with poor visibiliy and many things being on the top 10!! i dont get it. I think your design has many good points and ideas that would work far better then the others but we will see how this ends. Alot o…
I liked the fun factor specially with the skis. Maybe Bond will want one after all. Careful on the font, it was a bit difficult to read.
, Like you and acrdesigner, I went for function over form, building PowerPoint and Excel files to track details. I am still holding at hope that the winning decision will be made by the crew based on the details of the brief and TinyChat sessions. But I will concede that t did ask us to think outside the box. And maybe that box we were supposed to think out of was the engineering requirements and…
, the effort you put into rendering soldiers is . I am an engineer used to building the internals. I don't have a clue how to do what you did.
I like the two cabins! thumbs up!
Dre, i really like the crosswise loading of casualties and the attention to triage variability (not everyone is in a stretcher). is there an advantage to having a bactrian vs dromedary forward cabin? i wince at putting people on top bare, but i get it, this is just an option when you don't want to leave them behind. i can appreciate that.
Thank you for your question . Although I do not mention why I went with the double cockpit design. The fact that t are independently removable, allows for the driver to be fully enclosed, while the codriver is free to shoot. The fact that its removable at that point also allows for the connection of a mounted weapon.\r\rTruthfully though I first chose it mainly due to the visual effect. The first…
Also note that there is a 5 man option that provides a lot more protection, but when you are in a pinch, its better to have options.\r\rIf it can save just one extra soldiers life, it is worth my design being not as 'cool' as my competitors.
Not that it makes a great deal of difference now but here are a few more unannotated renders showing how things operate.
A render showing the 360 protection during loading in enclosed mode.
design reminds me of a super angular WW2 armoured car.. not bad.. why does the windscreen need to bend like that? the placement of so many bends on the windows might increase the cost to make and replace broken ones, especially if t dont have any uniform size. other than that, nice work, and good luck :)
well... in fact, , windows are what more I like of this project ;) the not-regular shapes will be make complicate to target this vehicle... and it will be must more easy to camouflage ( a nor regular shape is more complicated to distinguished for human eye that regular shape... I think that the idea is brilliant... but I think that you were to much timid... you should take this idea further
looks like a futuristic WWII vehicle. The windows will be difficult to execute, keep in mind the weight of bulletproof glass. I love how the logo is front and center like an old school .
Thanks for comments ! I wish I had more time to optimize the design and to add more details.
Limited carrying capacity. Complex body is harder to build than simpler structure. Doesn't seem to address mission scenarios.
A better version with more details :)
V2 details
The angled surfaces make it look stealthy. I don't like the folded in windshield as it won't reflect blast or ricochet damage. Other than that, it seems okay.
Nice work, I like the angles, makes it look stealthy, maybe too much angles. :P Seems to have lots of storage, a bit more work on this one and it could be a very interesting .\rGood luck. :)\rNevertheless, congrats on the effort.\r
surfacing WAY to complicated for possible production
Nothing is to complicated for actual technology.\rDon't forget Laser cutting CNC, multi axis milling CNC, etc.
I'm a big fan of simplicity, but this is a little extreme. Kinda like taking your family of five out to dinner in a Caterham R500. Probably the fastest, least expensive to date, though.
very minimalistic! definitely cheap to manufacture/produce :)
:-))))))))))))) brilliant!!!! I love it!!!! yes, really cool... why not?\rThe side basket will reduce the off road capabilties and the ingress inside the vehicle... but the rest is brilliant ;)
Can you show us front and side views w/medevac personnel in place?
Not too far off of some vehicles that the Marines currently have. Seems like more could be done for crew survivability and carrying capacity. Where are you going to put a sensor package?
, thanks for all the comments. Simplicity, speed, and robustness were certainly the goals in mind. Looking at some of the early entries and checkups, it was clear that there are plenty of enclosed, uparmored, entries around, so why not take a shot at going the complete other direction?\r\rYes, there are a couple of vehicles very similar to this, but are all rear engined. Moving the engine to the …
Having to climb up on the side mounted storage then down into the cockpit seems to be a lot of work. Better to have taken advantage of the empty space above the rear wheels.
Its nice to have a submission in contrast to all the tanks; if the goal is mobile, light, and simple - then using the stock chassis to its fullest potential is the way to go.
There are some issues, that were pretty much pointed out before, lack of space in the back etc, however you've managed to catch the essence of the brief very well, by designing a vehicle that is light, easy to manufacture, simple... Bit more could be done to adjust it to different missions.
I'm glad to see someone wasn't afraid to go light and simple. Well done!
Nice, simple, easy to build...Sometimes we can be too clever for our own good. Less is more...Good job!
Your weight savings route is the one I should have followed more closely. Just enough to get the job done. While on the extreme side of lightweight, perhaps it will be closest to what ends up being produced. Probably a winning strategy, mjandor.
Simplicity is king, especially if wants a quick engineer/build after the contest.
Very minimalist which is good. You could have improved ingress/egress by putting the storage over the rear wheels rather than between the driver and the outside.
Very minimalistic, simple and nice, but lack of space doesn´t help this go further, also, the idea of a lightweigth buggy is not the most innovative, in fact us army already had this idea back in the 80´s. In a more popular way, you can see the idea on the \"Delta Fo e\" movies.\rThe side storage is my favorite part, that´s quite different.\rKudos for the work and effort.\rGood luck. :)
As a er of fact, those \"lightweight buggies\
\"i'm an angry american, get out of my way!\" lol! nice one :P the ninja van thing is also pretty cool :) cool cost-effective solutions.
to much letters.... I would love to read all your project sure that there are lot of interesting things... but really I can't if I want to see all the other entries. For this reasons designers are drawers ...no writers
A/C and heaters add failure points and weight.
The problem with tear-offs is that the military CANNOT leave stuff like that behind! If you have tear-offs you will have to collect them and bring them back with you. Even the military has to do environmental impact stuff and leaving behind something like this would not be permitted.
Very simple in a good way. Needs some more wheel travel clearance.
Nice hand drawings, great effort and cool project, keep it up.\rGood luck. :)
good effort well done
You've succeeded in making a very low profile vehicle, especially if the gun on top wasn't there (which might not need to be there for this vehicle. I'm a fan of your sketching! Lots of great views to describe the vehicle well. This looks more like a tank than anything else, but it does look faster than a tank. I fear that with relying so much on technology to work, this would be an expensive veh…
Thanks , but if the LCD stops it would be the same as if the engine would stop. And about price.. a decent camera is $100.. keeping in mind that the car would cost $60-70.000 I think all the technology in it would not exceed $2000-3000 which wpuld be somewhere at 5% of the vehicle cost.. I think its worth the money knowing that the car must do 2 things: surveillance and transport. The surveillanc…
Well, first and foremost, on slide 6 that guy's butt is definitely in the frame, so that's an illegal move right there. The clearance is low, it'll probably be heavy, those sides will smash onto rocks when it is climbing, making it cumbersome going up narrow ravines like you find in the Afghan mountains.\r\rIt's a great concept, but its not well suited for this competition.
Thanks for the comment .\rThe height is derived from the chassis.. so it cant be lower or higher than all the others (probably I made a few sketches where it seems lower). Secondly, the guy's butt doesnt go through the chassis, the back chairs are very thin :)\r\rAbout mobility, I would say that the clearance is enough to get it through bad roads and big holes. And if it gets stuck it can pull it…
Apart any illegal move because you have space above, the concept is very interesting but I think this only work on the movies with cgi... Because humans, especially in tense situations like battles, don’t perform well in 100% closed environments; imagine yourself in this tine closed space several hours maybe days... This type of technology will work? Yes but in the future, not now.\rAnother point…
You are saing that cameras cant fi something and put it on a monitor? I dont get it..Cost is an isssue but cost usualy comes with the requairements.. for what these cameras must do its ok to have $100 cameras (the car only needs on
You know bad guys also have IR cameras right? This vehicle would be like a lighthouse in the middle of the night for a guy using an IR scope. I would prefer this to be open and have 4-5 guys with night goggles and rifles in their hands instead of only one MG at the top.
I see your point, -ued. I understand that if you have no power, the engine won't work. I meant more about how this vehicle relies on the cameras and screens, so if there were a problem with a the screens specifically or the cameras/wires, vision would be cut. It's not a deal breaker for your design... maybe a better question for me to ask is - What options do the soldiers have for looking out if …
love your sketchwork and your presentation! design is pretty badass! however, im not very confident about relying 100% on technology, what happens if any bullet rounds hit the cameras? wouldnt that impair visibility?
This is the odd one out for me, I like the bold design decisions you made with this one. I don't see this being build by june at all, but it's definitely inspiring to look at. Few comments: the camera-screen system might technically be feasible, but one major drawback that modern technology has yet to solve is the lag between camera input and screen output -even the slightest amount of lag has na…
really brave .... with any doubt your vehicle is the future... but I must say that I'm agree with , still is not the present.... I would suggest some old technology in your vehicle... to add some windows easy to hide would not be so complicated
Anyway, with cameras 1 meter above the ground can’t see nothing beyond 2,5 km in plain terrain as you can’t move off-road... Hummer can overtake 1m obstacles… IR is invisible to civilian people… Any me enary or terrorist has IR googles; actually is very simple adapt compact cameras do show IR… Please remember that submarine crew are very few pe entage of navy, heavily trained and t have space to …
Reminds me a bit of the da Vinci tank. Looks like you have way too many cameras and just because of the shape of it you could have only four on the top. Problem solved ; )
What happens when the enemy throws a bunch of paint on your vehicle? Limited carrying capacity. I didn't think this was an armored car competition.
Anyone who thinks you can get a MIL-hardened camera for $100 is dreaming.
I love the ideation sketches...seems you guys put a lot of thought in it and really got carried away with the project. Keep up the good job.
And an other sketch with the Ninja.. this time in a conv or something.
Definitely you've put some thinking in your design. Well done! Thumbs up!
This is very original, I like your attention to detail. Thanks for your submission.
You know, after seeing this design, I just had to go look at the other renderings in your portfolio. , there seems to be an unhinged genius about your work. Seriously... you might be a little left of centre, but your work shows that your comfortable there, and the work itself is fascinating. I don't think this concept will (or should) win, however, without people working in the fringes of design,…
Is that door thing really necessary? It gets in the way of getting in and out, and it does add unnecessary dray. And is that front good for going over big rocks? It should be higher and there should be a skid plate there instead. The sloping in of the design also looks inefficient at storing and also makes for poor headroom jostling around and what not. You really should have done some check ups …
very new aesthetics !! i like the door area but agree with , should have been bigger or could have been improved but the first panel is very attractive ..
Reminds me of a prehistoric rhino...how cool is that! ????????.....anyway............
pretty interesting lookin' design :) why do you need those scoop-shaped visors on the windscreen? wont that reduce visibility?
It's very interesting... but I don't sure if the advantages are bigger off the disadvantages ... you a ost don't explain nothing about that why this doors... I would like to know more
I really the renders on the second sheet, and aesthetically it's a rather pleasing design. Practically though, I agree with earlier comments: the doors seem to create more problems than t solve, and without an explanation for them (as well as the scoops on the windshield or other functionalities this vehicle has) I just don't know what their benefit is.
The details on the windscreen are for the sunbeams, the surface around the door protects the exit, ...\rThank you
unique design, there are some interesting ideas. the door frame for added protection for example. it may be little too big to the rest of the vehicle proportion but overall pretty good.
First off, great job on the rendering. I would like to elevate my skills to your level some day. To echo the comments of others though, the door is way too small: 31\" wide at the bottom and 15\" wide at the top? Looking at the soldier in your top picture, I have a hard time believing he will be able to get into and out of the vehicle.
I love the rugged look of this. It does look like a moving vault, tho. Looks crazy heavy. If you optimized visibility for the crew here, I think this could be a great contender.
Seems like the side door should open down like a ramp to take advantage of the shape of the frame. Opening sideways doesn't look like it will work because there's not enough clearance and because of the taper.
Beautiful design. I like the side door. Maybe little larger? Nice drawing skills! Thumbs up!
Love the aesthetics and your rendering skills. I echo the concerns of others regarding space efficiency and sight lines, but nice effort. Killer thumbnails, andron.
Really unique styling. I like the idea of the wraparound around the door except that it limits visibility. Maybe if that wraparound were clear or had large windows, you could minimize the visibility loss.
Very interesting, love the looks of this, quite great.\rThat thing around the doors are not necessary in my opinion, t kill visibility and I think it makes it harder to ingress.\rAppart from that, great job, love the renders.\rGood luck. :)
Now that is one rolling igloo of right there soldier. taking names in the name of peacekeeping!
design may seem a bit too low on the roofline.... the headroom seems limited, might be a tad uncomfortable. good luck :)
The wheels made my CAD software crash, for some reason :P. You can see them in the orthographic view.\r\rIn terms of the head room, it will be a little tight, but that is just the way the mannequins were sitting. Seats could be a little lower than shown. I kept it low to make sure the frontal planform area was kept relatively small to reduce drag
Looks like a local security nightmare. Very limited visibility from inside the vehicle.
Your could have benefited from showing how the panels are connected and removed and also show what it looks like with the doors opened. The \"truck\" variant seems to be the best option for this design competition, as it has to be as light as possible. I like the digi-camo.
Needs some more windows and larger windows. Maybe you could have had the driver/co-driver in slightly reclined positions for some head room?
attack and exit angles are not very good... and this will reduce the off-road capabilities
Like others said, a bit low on the roof... Appart from that it has everything to work.\rThe and exit angle are also a problem.\rGood luck.
wheels fell off, son. double time it to the motorpool depot and requisition some new rubber, soldier. tell those pencil pushing greasemonkeys war buggy needs to bug out of base and go on a mission!
How do you get to the engine for maintenance? Looks like there would be some CG issues with a load.
A lot of storage room :) You have some nice drawing skills. Thumbs up!
I like the idea of a \"pack mule.\" In the sketches it looks very low, but not in the overlay. However, I think you would want to reel the grill in as much as possible to maximize your approach angle.
I think the functionality is great on this vehicle, I love the ity of the loads. Also the V-shaped unde arriage is great to repel IED's.
Maybe I could do this to my Roadmaster.
Off road ability appears to be a weakness. Great drawings!
Major concern is off-road function - the tail would be dragging, liquid tanks would be ruptured, etc. The drop-nose would get crushed in frequently. Seems like a highway vehicle.
Like your hand drawings. The liquid tanks scare me. Entertaining .
Nice drawings, but the ground clearance and back overhang kill your project a bit.\rIt´s a good and great effort.\rGood luck.
liquid stores so near of the floor can be easily damaged in off road driving. Attack and exit angle will be also an issue in off road driving. There are some good ideas here. I like your open but protected back and the visibility.\rGood work
i would like to know if you take inspiration from insects, looks like it. you are an inspiration to those of us who still use pen and paper\r
looks pretty agile and capable! nice! :) good luck
I really like the front end on this. It reminds me of the 2009 Mini Baja design from ETS. Sorry I don't have a picture from the design competition, only from the endurance race.
Seems to have little carrying capacity. No solid rear axle. Reminds me of the dune buggies back in the 60's.
I like how you followed the profile of the frame to design the wind shield. Would give a good visibility if you add some openings on top. Thumbs up!
Reminds me of the Subaru BRAT, a car that I absolutely covet.
Nice and simple.... nothing bad... but also nothing that makes this project stand out... I miss some \"fireworks\".... some \"magician\"
You have some interesting features on this one. Everything seems to have double functions. The rear and middle passengers have too little head space, and the storage above the wheel seems to be a bit too close to the wheel, thus not providing enough vertical suspension travel. Decent though!
Where is tha solid rear axle? The illustrations imply dropboxes ala HMMWV. Appears that rear hatch can't be closed when loaded with wounded.
Very clean and nice design. I like very much the storage. Thumbs up!
Straight and clear. A very functional design for the contest...which I prefer. One of the more \"realistic\" concepts.\rI hope that will be recognized! Good Luck!
Something funny going on with the interior width in the back. Shows two side by side prone, but storage area puts the interior sides inboard of the wheels. If t are inboard, you can't put two bodies side by side. Looks like an FJ Cruiser. Ground clearance does not reflect a solid read axle.
Great thought put into this project. I think the tapering in the rear of the truck takes a lot away from internal space and the distance of the hull and its passengers. The suicide doors are a great ideal though.
Think this needs more external storage options for oversized packs/duffelbags when carrying passengers. Also, suicide doors are a pain to engineer (especially to pass roof crush requirements with a vehicle this heavy)
Not bad. Looks a little bit rounded off Humvee and reminds me a bit too much of other existing Humvee replacement prototypes like the one from works.
Nice one, looks cool outside, don´t know about head room, and those 3 wounded, one of them has the feet outside.\rI like the side storage panels, nice.\rSeems sturdy, cool sutff.\rGood luck. :)
dressed up military grade t ota FJ cruiser
definitely looks bombproof! :) however, i so ow feel that the rear overhang of this vehicle seems to be too long. this might lead to 2 problems, 1-the vehicle may tip backward on an incline or if rear loads are too heavy , 2 - such a long rear overhang will restrict its ability to access slightly steep inclines (exit angle, if im not wrong). other than that, pretty cool! :) good luck!
Good attention to details, but I must say, it looks too heavy even if lighter materials are used. To much over-hang to the sides. It's a pity to be furious, but not fast :-)Thumbs up!
I like the details, but agree that it seems a little portly. Also, were the rear spring/shock assemblies taken into account when designing the rear passenger compartment? Or are t packaged beneath the floor?
This would work great in an urban policing setting. I'm not sure it's a fast response/recce vehicle, but it could definitely find a home on the streets during civil unrest.\r\rSWAT vehicle maybe?
best for space maximization. great thinking there. but is it going too far towards a fully armoured heavy truck?
To be honest, I'm somewhat confused by this . I can see you thought about a number of aspects and there's some neat ideas in there, but I can't help but think this design is both at odds with the initial brief and the acual chassis. The advantages of the tubular frame of the chassis is completely lost in the hefty amount of armour in your design, and the overhang on all sides would've benefitted …
Badass vehicle, but have to agree with on this. You have a lot of space for the functions needed, but your design dismantles all the advantages of the RF chassis. Makes it too heavy and too awkward.
I'll go with the rest of them, looks a bit heavy for the brief. I think you'd have to split the rear door as you're not going to get under it easily. With it split in two loading is easier and you might even incorporate a step. I do like the overall look and feel, very nice. A decent balance between simple shapes, good visibility and space.
Body sloping implies IED survivability, but the flat bottom says \"No\". Also appears that the total vehicle width exceeds that of the HMMWV which probably makes transportability an issue.
This vehicle would make a crew feel safer within, however it's not going to be a fast moving vehicle which is the advantage of having the rally fighter frame.
, great rendering skills, your presentation looks great. I'll agree that your vehicle is too big however, especially in the width dimension. It wouldn't be legal to drive in the US because it looks to be, (based on your overlay of the chassis,) about 100mm wider than the max authorized width of...00mm. Easy enough to pull in each side a couple inches to fix it though! I think you might want to lo…
Beautiful renderings and great looking design - but for an armoured vehicle. The \"light\" armoured M8 from WWII looks about this size but it weighs in at ~14,000 lbs - about 2.5x the max weight. Armour is very heavy.
I have a hard time believing that you could put a tank body on a tube chassis - nevertheless, if this wasnt constrained by 's chassis and suspension, it would be a sweet ride.
Nice work!!! Your design is my answer to people that mortified me because my concept didn’t have a large rear overhang to transport 3 people in prone position with low profile. You did all that was asked but the result is impracticable in real life. Off course we always have some points to enhance in our designs as posted before me but it’s not your fault!
I like this very much because it's one the vehicles that would stand the test of a real war szenario. Features and\rspace for occupants look allright, too. As mentioned from\rothers here before: the rear overhang is very \"optimistic\".\rMaybe that is a serious problem? If this all is built from carbonfibre, I don't see a weight issue here. Thumbs up!
How would you do maintenance on the engine? Does not look like easy access. Otherwise, nice design
I like the use of space, but I think the top end of the shock towers would protrude into the lay down space for the wounded. The wheel humps are in the right place, but the upper shock tower mounts are not shown in the drawings. Nice concept over all.
All points seem to have been covered by others, so I'll just say that these are some crystal-clear renders! The design has the feeling of being carved from a block of granite (in a good way). Digging your wheels and tire tread detail too, .
Others covered the criticisms I had, so that just leaves the part where I was going to say I really like the look of it and would love to own one.\rI want!
The distance between the rear end and the back of the car is a lil bit 2 big! Going off road will be a challenge! Overall good job!
design seems pretty simple, but why does the bonnet area need to be so high? wont that limit visibility? are there any features/functions that you could show? good luck :)
simple design = ease of manufacturability and repairability. extensive use of composite material construction here can yield \"near net shape\" manufacturing so we don't have to deal with primary fasteners that can fatigue out given bumpy missions. the lack of fasteners for the base body also reduces a significant amount of weight. the bonnet area is high to make room for sandwich structure compo…
hmm i see... pretty cool! however, i would still suggest that the front bonnet could be lowered by about 5 inches at minimum, i mean, if armour has to be excessively thick, then the whole car would not be fast enough right? :)
i agree that the bonnet could be lowered somewhat, but what is interesting about this design is that although it looks thick, it's not metal - it's a composite sandwich structure. it is two panels of lighweight composite that are structural that are separated by a core material. this gives it high bending stiffness like you would encounter at high speed with bumps with minimum weight (composite p…
It s a good start. Simple to fabricate : ) the wheel a h should be raised though. Thumbs up!
Composite may get you light, but it usually is not repairable and components have to be replaced. Where is the sensor package? Adding armor would probably defeat any gain from using composite. Given the sixe of the surface to be armored, weight is probably an issue.
the armor isn't shown, but it is essentially tiled sandwich composite panels that are light weight and attached to the body. t do add extra weight for exchange of protection. it's a trade off that is mission dependent (if you want more speed vs more protection). repair is tricky but doable (essentially patching with fibers and glueing with resin syringes in the field).
the name is quite, ah, *aggressive*.\ragreed about hood and wheel well dimensions.
makes me think of R&R in the Maldives for some reason\rthrow a couple missiles on there for me? battering ram maybe? Let it out, it wants to run!
I definitely liked the amphibious feature. Not sure about all the windows, it becomes a bit extraneous and unnecessarily busy. Though you probably did so to give the occupants more visibility, the fragmentation of the windshield takes away from the view more than it adds.
Thnx for the comments...\rto Pa : about hte windshield: it's fragmented thoughtfully measuring the visibility of driver and codriver and passengers. 3 direction windows give better safety with balanced visibility and to the enemy unclear idea where to shoot (psihological moment 'cause t want mostly to shoot either to the windshield either to bonnet).\rto a h: excellent thought! my goal was achiev…
and if you have ever tried to get in light armoured vehicle or drive it in dangerous situations, you wish to feel more safely then have perfect visibility...that's why i decided to work on the concept to find the compromise
I like the aerodynamic shape. I would move forward the wind shield, it is too close to the driver's nose :-) What do you think? Thumbs up!
yes ...thnx for the comment...this detail you notice well..i knew this from the beginning..even the angle, but was keeping it 'cause this is just a concept car..I'm aware that this should be changed...and there is no problem to move it to the front 10-20 cm..;)
Camo is superfluous. IR signature is how t will find you and camo doesn't camouflage heat.
yep harding...in that case no such car can be considered as invisible...that's not the point of this concept. the point is to balance the abilities and cover the most of combat situations as described in the brief. Assault vehicle wasn't the brief. Preatorian offers what is necessary to get out quick of the enemy and that kind of fire power I was thniking about. 2 infantry AT missiles, one short …
really cool idea... I like the compromises between visibility / protection. I think back door maybe is a little bit small and the back visibility is not very good... but this would be something easy to solve
Nice aero shape. The camo is very well done. The amphib idea seems cool, but would entail a lot of extra weight for the propulsion, a power-take off or batteries to supply them, and a waterproof undertub for the entire vehicle. Scrap all that and make it lighter and you would have quite a package.
Love the amphibious feature. Is there enough displacement to float properly? Not sure about the multiple windows/window frames. May be hard/expensive to manufacture.
Nice looking vehicle, though I feel the windows are a bit overly complicated. It appears you extended them down the hood, which makes for interesting aesthetics, but confusing from a functional standpoint.
your drawings are more aesthetically pleasing and appear more functional\r
shouldve went with something closer to your sketches, the finished product looks like you had a water jet cut holes so the soldiers can breath.
Very quick front ingress/ egress, but it would helped to be little larger. Thumbs up!
Looks functional, however the head space seems a bit tight and you've drawn the pron passengers over the rear suspension, which proves that the vehicles structure is to narrow to have such arrangement.
Very nice design; but I think that with few changes you can increase the performace without major changes... As elevate your bumpers to increase the off-road capabilites and put some space to the radiator ahead of the frame.
Raising a bumper won't help off-road capability on this vehicle that has fixed ground clearance.
I like the ease of ingress/egress. I agree that steeper approach and exit angles would help this a lot.
some interesting ideas here... i like how you solve the back roof with the back window... I like the doors.... but it has any function this shape... yes, it's interesting,,, but also sure that also complicated to build (or at least more complicated than a \"flat\" door... so it has any advantage that justify it?
A few changes and it would fit the brief better. I don't think 3 people will clear the shock towers. Going with only two would probably fit and allow your detachable storage compartment to have more functional space.
I like the functional look of it and looking closer, I like the design on the side door. If only it was designed with a v-shaped hull, this would complete the unde arriage and would be great at deflecting a blast underneath in case in runs on a mine.
i get a 90's design feel from it, a ost like the cars on the movie Total Recall
cool details, and this one suits the chassis better than your previous ... rear passenger seems rather dwarf-ish ;)
Weight issues. Where is the radar antenna? Can it be driven with the mast raised? If so, the mast would have to be very heavy.
Weight penalties aside, the foot-operated turret idea shows promise. Nice first , sastrozi.
wow it dwarfs the RF; perhaps you want to design it on a different chassis altogether? same comments as on your other design, and also as al d, a radar needs a mast to be effective, and a flat terrain, unless i suppose you are just looking for flying attackers? i don't have experience with that. for mast based systems you can look at boat radar for examples. the FGM has some space constraint issu…
Interesting. Appears to fit the RF chassis. Seems a bit heavily armored. Could be lighter. Why two doors? The front door seems to have little use sitting so close to the front wheel. One big door probably would fit better and be easier to get into and out of.
Like I comented on the your other , it fits on this one too.\rGood luck. :)
interesting looking design, however, the last picture of the car on the Rally fighter chassis doesnt proportionally match all the other drawings on the panels.
Looks like you spent a lot of time thinking about this. Good renderings
It's important to think about the mechanism that will lift and power the gunner's seat, and where this machinery is to be housed. if you look at utility trucks with various types of boom lifts or scissor lifts or even a tow truck, machinery ends up taking up the vast majority of the cargo space. a wheelchair lift is another example to look at perhaps.
Nice hand drawings. Looks kind of like a militarized batmobile. Doesn't match the RF chassis though, such as the wheel clearance.
You have some limitations presentation wise, design wise the vehicle doens´t need to be that big, I think if you made it a bit smaller, it would look much better.\rGreat effort, keep it up.\rGood luck. :)
maybe to much machine guns?.... to aim any target with frontal guns you will need to turn all the vehicle to the target... something that in a car is not very easy
Wheel clearance doesn't look sufficient up front. It has the basics, but don't see any major innovations here/
Has the basics and would have made a good beginning of a checkup. Nothing wrong with it. Just nothing that stands out unique.
This glass don't seem that it would be possible to build with out a inner support structure. the front wheels seems that it could have some problem when is compressed and turned and t could hit this frontal structures... but the rest is very fine... looks like have great visibility... could have big possibilities with a little more of development.... I like very much the front
Looks good, the glass is a bit big and the back seems to stand out a bit too much, with few adjustments and this would be a great , also if you had explained more the interior layout.\rGood luck. :)
The surfaces are very complex, separate rear doors may add to weight and further complexity. The middle structure in the back also takes away storage space. Track width seems a bit bigger, maybe do to fat wheels. Just some of my concern, but with this said, amazing! This is clearly in top three in my book. I love it! Given away some of the above issues, I think this is the kind of vehicle imagine…
Beautiful! Nice work! Can you see it in medevac configuration? I think the winch up front is hanging pretty low, maybe make it receiver mounted so it could be depl ed as required?
well thought out design , little too cluttered but i think military means more utilities and probably a little clutter . if all the details are removed then i i still like the front graphics.. !! i think u should shift the ariels to bonnet ot somewhere else because it can interfere when the turret rotates to fire ...!!
I don't get it... I haven't seen this one before. It wasn't among the ones submitted by the deadline, and yet it's here now and looks to be in the top 10%? Can someone explain to me how that is possible? Other than that, I like the stance of this vehicle. I'm not sure what the advantage to splitting the rear hatch door is. The rest of the body looks to be a bit complex - just for the sake of bein…
And, as soon as I post and the page, the banner appears across the top \"This was submitted after the contest deadline. Please vote, but this is not eligible to win.\" I still don't understand how this can be in the top ten % though, when only 12 people have scored.
this is one sexy looking design. I was impressed during the checkup and wondering why I hadn't seen it in the competition. Seems a bit much for a military application, but this would wow people at a SEMA show.
pretty cool design man! might cost a ton to produce, but really nice lookin vehicle! :)
it's an average score. Right now the average score for this is based only on 16 votes, and is in the current top 10%. It doesn't mater how many votes an has, only the average score.
very complex which typically isnt my style, but, i get a video game feel from it, which i love. the front is mean and all business. i agree with that production cost may be a bit high though
Great work!!! I really like the design. Most of all the renderings. What software do you use? I dont think it meets the request of placing three injured men? and how do t fit. But I am with Gunnygun on this. I want to play with it with my Gijoes! COBRAAAA!!!
would like to see one render with all doors closed...just to feel the whole car...but generally really nice design, though for production car some part should be reduced, but that the point of making concept car!\rthumbs up for 3d modelling! great work!\rhave to be courios about the fact of going in top 10 in one day, but from the design point of view I'm happy to see it in TOP 10!
what are speakers in the back door? well, anyway,Very cool... but a little bit over elaborated... if you put less detail and you would make this simpler probably you would have time to be in the deadline and I will not be surprised to see you in the top ten... as it told me a military friend \" less is more\"
Very nice, but works in real life? Is an capable off-road vehicle??? Congratulations!
More than enough proof that TVR didn't hire you for nothing. Excellent work! Very avant-garde, but with apparent purpose in your incorporation of storage and flip-down access steps, among other details. Is the central bulwark between rear and/or prone occupants removable? If not, it may compromise valuable space. But this is an excellently-detailed regardless. Love the front end aesthetics!
Winch should be raised for better approach. The hood looks fragile with that huge, wide intake unless there is additional bracing. Looks sharp, though. Seems like the rear overhang is marginal for medevac missions, would be nice to see oscars in there.
thank you for your feedback. i shall try and do a light design with the lights on the sides as you said, and resubmit it as soon as posiible on the comments. regarding space for the engine, i'm sorry but i cannot argue for or against the issue,
In the begin was interesting .... but with the turn to a more lightweight requirement during check up process... this idea was a little bit outdated. I like more the other , I think it fits better with the ilosophy IMO but really I'm amazed with your render skills. I can tell you that I see big progress in your presentations
thx , thats the reason why i made a second . since most people have done both armoured cars and lightweight cars, i could gladly say i have one for each genre :P hehe
I like this design I really like the slotted windows t look cool and are very functional
work a h, love the slotted windows, really makes the concept unique, the rest is practical and to the point.\rGreat .\rGood luck. :)
, I like the look of your design here: very functional. Maybe I missed it, but what was your plan for 360 protection?
thx Stoianov, and Myotis! sorry if i didnt mention that in detail. the vehicle in its original configuration, is fully armoured and the glass slats are all bulletproof... i guess that qualifies for 360 protection? :P
Really nice . I think it would be heavy with all that glass, but the fact that it's removable negates this. It's really just a bonus capability of your design. Is there a way to have a third medevac in the back? The way you have given options for use of the bed is superb.
I really liked your approach to the problem we gave you. Pretty functional and easy to maintain. Very creative, thanks for submitting!
Very unique, very functional. Very cool! I think this turned out to be a great project, all in all. I agree that the focus not being on armor could've let you focus on something else, but I understand how the timing of the information received effected that. I respect all the work that went into making this and easily maintained when dealing with hazardous environments! Good work.
about the accomodation, i had initially moved the shocks a little forward and out, and was able to accomodate 3 victims with, that was of course, before i shifted the shocks back to their original position. so i think with a little strategic
front view
to : nothing extraordinary: just using 3D Max and oto Scape from Google :)
Vehicle with applicated MG
I really like this.... simply and efficient... I can't see nothing to critic... maybe the cargo load out looks a little bit exaggerated ...It must be a scary experience be there up shooting this machine guns meanwhile the car running at 100 km/h... sure that I can't keep my self over there more than 50m... but true is that I'm not a elite soldier
I managed to get a render of the vehicle, so I thought I could share this. Thanks everybody for the comments!
Fantastic presentation style! I real love it. Amazing attention to details. Great !
Low profile, stylish presentation, good design. I think the a TOW launcher is a bit heavy for this vehicle if it wants to stay fast. Maybe a Javelin instead?
Thanks guys! : yeah, the TOW was probably out of place and the guys could manage with AT4s or a Carl Gustav. I wish I had more time to polish this, I did what I could in 4-5 days. Cheers!
4-5 days?! And you did this with Sketchup? Unreal, you are really talented.
Incredible presentation! This is another one of the entries that just blew me away from a presentation point of view. To have pulled this together in only a few days is also amazing. As for the design, it is simple, and looks unbreakable because of its simplicity. Extremely easy to build and cost effective design, and that may put you in good stead in future competitions. Really Great work!
I had this one figured as the winner. One more time ....Great Job!
Ok next competition I am not gonna read the specs and go straight for style, I learned my lesson.
Very nice rendering. Did we QC you could fit 3 folks prone in the back as you depict? If so, definitely on the right track. Best of luck in the competition -
Stunning looks, definitely the strongest part of this proposal. I wish it had been a little more backed by functionality though -especially the rear compartment has been utilized a little too optimistically I think. Fitting three people lying together like that might work volume wise, but how do you get them in there if not on stretchers and should t lie there rigidly when transported?
Yeah, I agree with on that. There's no way that laying config can work. It appears that looks are selling here. It \"looks\" fast, so people think that it instantly is fast. Trophy trucks look slow, but would whip this thing in a desert race. , there's not much showing for the cargo, evacuation and rescue roles. I could stick a large frame volumetrically speaking on the top fitting lots of people…
The overall body shapes of your vehicle and the Sentinental are Identical.Consequently the strongest part of both of the vehicles is the their stunning looks. But In my opinion There is something more than being stunning in your designs and its the potential of being perfect and their futuristic looks.so if it has some protection problem in some missions but it has the potential to use the hard t…
Dear : I understand what you are trying to say.But We are here to design a concept for army. so It's all about design and the Concept behind Not the engineering part. You are talking about \"The stunning look and being cool\" in a way that the stunning look of vehicle is a weackness. and I dont know how do you say Trophy trucks whip this thing in desert race!! Lets use our imagination for cargo a…
Yeh the Sentinel is close to mine indeed ;] My only issue with this proposal is that it seems too much of a practice in style rather than a good balance between practical aspects and aesthetics. I'd have been nice to see some attention to the practical side of things in the presentation sheets, and the way the wounded are arranged in the back to me seems that these sort of things might not have b…
That said though, I don't see any major issues with this design. It deserves it's spot in the top 10% as far as I'm concerned :]
guy's thank you for comments.\r special dedication for you, you defend and save me from wicked mens who's hounding me!!The others who don't like me I don't care i just want to take part of a great design competition, and you just want to break me up.\rThat's ok it's a free forum and evrybody can speak with freedom.\rFor my part, ok maybe youre in the box you exactly answer to the brief,but is the…
when it is all said and done...we were told to design a ninja ...making that the number one priority...and thats what you did far better than many of the entries. congrats. Things such as passenger layout and adding more storage can be met later on in the design process. You have a very compelling design that speaks speed and stealth, which in my opinion were the main concerns for this competitio…
: a trophy truck would destr the winner of this competition, no er who wins, in a desert race. T are the fastest off road vehicles in existence. Their engines can put out 1000
intresting
some few details. As we can see on the right of the board, there is an optional windshield, and an additional cargo.\ryou can see the placement of the 2 side wounded above the shocks. Thanks again
You still need to raise those people up a bit who are lying prone on top. There's not enough room on the bottom. Give this thing some rails and a permanent roll cage, a taller one for the utility purposes of storage and protection and what not. You cannot survive a rollover at 20 mph (much less 90 mph) without a roll cage.
Still don't understand the functional justification for the hourglass planview. But I'm not a ninja, so maybe that explains why.
Dear all,\rWe are taking grand earing to your critics despite some of them which are really competition oriented, to my opinion.
No, style and design, I'm not just being competitive. I really think that this one does suffer from a lack of storage.
Group hug everybody. ;-) I am a product design engineering lead and things always turn out best when the engineers and designers work together from the beginning to end of the project. I don't work for Apple, but I know that is how t do it.
well said ! too many people fall over a stylish design that ultimately has no utility. One fact! ask any guy that has spent any time in Iraq.
i totally get why people are so concerned about some of these safety and engineering guidelines but the truth of the er is ... and are looking for something that the military does not currently have...t have vehicles that are full of armour and completely covered...this vehicle is meant to avoid conflict by its speed and stealth...to be honest...i wish i would have done a design more like this on…
one more comment ! ...i see why people are concerned about armor ...but this vehcile needs to be fast and agile...adding more weight can completely disregard the whole point of this competition...yea it would be horrible if an explosive was thrown into this vehicle ...but wouldnt it be equally as awful if the vehicle wasn't fast enough to save a life? ...i'll leave this alone now ahha i said my p…
couple more views and hope 's question about shocks vs prone guys is answered. ( I like to play by the rules by the way ) I will post some more...
Wow, you obviously put a lot of thought and consideration into the design and functionality, and incredible renderings. After you win the competition, I hope t make this vehicle and GIVE you one for your efforts & input. (then you take me for a cruise ! )
mmmmmhh... I must to admit that when I saw the fianal presentation I was not sure that it would fit the prone guys too... maybe a side render with out the side panel and the prone guys will help.... true is that in the back perspective seems that t will know the suspensions with the head.... anyway THIS IS AMAZING PROJECT and a sure contender to the podium
Great work ... I really enj the attention to detail, both visually and functionally, that you put into this vehicle. Top shelf work!
Appears to have high CG. Also implies ground clearance that just isn't available with the required solid rear axle. Illustrations imply dropboxes ala HMMWV. Sliding doors are interesting but t are very susceptible to any kind of damage. Damaged sliding doors don't so you are trapped inside the vehicle. Those kinds of susceptabilities are just the kind of thing that insurgents quickly identify and…
Thanks for your comments and support, to answer your question about the 3 prone guys please check the post I did 1 day or so ago in this panel..the pics are on the right side! Thanks again!\r
You do know that the chassis design including the engine, transmission and rear axle logistics was provided by ? if you didn't, maybe you should read the design docs before you make uninformed comments. If you did read the docs..then you ma
I really like this vehicle, it looks military and looks like it can be made..no fancy expensive lights nor compound curved glass. You put some time and thought into this design it looks like.
To closed in, not enough, to hummer like. What's your build materials, how why and when?
too closed in( you are blind), not enough (you don't know the definition of ), too hummer like ( you don't have a clue what a Hummer looks like), Materials ( jelly beans and toothpicks), How, why and when ( Magic, because the sky i
Thanks everybody for your support and encouraging words, constructive criticism and improvement ideas! A
this is definitely a very well thought out project and meets a lot of the requirements.
I have to agree with on the aesthetics. it is a bit lacking but then again it is a military vehicle. also i dont think you will get 3 people side-by-side in the rear. the chassis just isnt designed for it due to suspension clearance issues. It's just me being nitpicky. two can be possible but not three. a lot of room for ity for different mission sets, which i like. and im sure its beating a dead…
here are my sketches at checkups submission.\rin the case of this particular competition my view is that practicality, feasibility, ease of build with existing tech and parts trumps style. just my view and chance I am taking w my design and wi
: thanks for your comments. in this particular competition I am not sure that style is what will weigh the most in deciding. ( I could be wrong ). I believe that safety, ity, ease of service in the field, parts availability and other point
had a close look again at your design, and it does jump out as being refined and very useful in combat as is. however,( i am trying to be as objective as i can:)), i could not find a orthographic representation of oscar in passenger's situation here. would be keen to see how he sits/lies in the back. and do i understand correctly that with all 5 on board, only the driver and co-driver is covered …
Great design and a good job on the 3d model. Very utilitarian in design.
! I have to say that this is my favourite by far! I agree with _ this is very unique, You have my vote! : D kudos!
I really like the sigma cage. it seems redundant at the rear--why does it stop at the stubby offshoot part of the sigma, and then there is another set of bars at the rear?
, this is great! So out there, not that practical in terms of reality, because the cage is a bit thick, which cuts some of the visibility, but for the fun of it, it´s really cool! Great work.
that yes beautiful shape!!, now see it's design competition, is a model quite different and good design on the side, cheers! my english :)
sure :) thx man<thx alot man! :D its my pleasure man! about my design, frankly, i have no valid reason why i made the rear bars start from the middle of the sigma frame, the design kinda developed as i was
I love that this started as a whim. Quickly got attention and became a cool project. Nice features, and super unique. Good luck!
Ain't nothing else like this. Very fun design. It was cool to see you take it from crazy concept to functional .
Well it certainly is one of the coolest looking, to me. one thing about the wing--any forward-angled structure on the exterior of an off-road vehicle is a bad thing because it becomes a hook to catch obstacles. this was something I had to address in my design too. and i might add I have personally broken off a welded steel structure that was only vertical, not forward, made of square stock and pl…
Thanks ! I agree with you (it was forward angled mainly for styling ... but it would get stuck in any case ... would be better to make it breakable at certain impacts not to generate damage to the structure). Sorry for yours, but another lesson learned. For the space in the rear ... ufff ... the shocks were there ... I used all the distance between them to accomodate two stretchers (obviously cus…
And you are right , the name is from latin cor s ;)
Really beutifull vehicle and nicely design... about presentation I miss some explanations in the panels..
I can understand not commenting on every one of the 150 or so entries, but I would hope that each designer would at least vote on every other designer's work. At this point, with one day left to vote, less than half, (closer to a third, 59,) t
still i didn't vote in ANY project. In past contests I realized I was voting meanwhile I was commenting... but I realized that this was not just\r(mainly for the the 1st ones that I vote) now I'm trying different tactic. I try to have general vision of all the projects meanwhile I'm commenting and then I will try to vote all them.... I hope I will manage
Thanks for the comment. Sorry though for late reply. I know certain info notes are missing from my slides.
I think in the same as you about voting... But ...it is also part from the contest not to vote. Anyway it was a good exe ise :) Thumbs up!
I love the way u rendered your project, it really feels powerful, I like it, and the design is also great, good luck...
yes... I have the same problem too.... I have so clear the ideas in my head that I think that everybody will see it.. but experience show me that is not like this... and lot of teachers confirm it... T told us \"you always must to explain the projects as your client is silly\"
Not in the top ten!!!???? this is amazing project!! You use the front winch to load the module is brilliant!!!
No, sadly, but thanks for the enthusiasm :P\r And no, the front winch is for vehicle recovery. The rear winch system could work for vehicle recovery, vehicle assist, etc, if it is needed, but it is primarily for loading/unloading modules. The
Here is an image of the PACKRAT in Navy Grey,
The configurations in your design Rocks, I like the open version but the closed version is the best! The render above the package board is fantastic, this one looks very dynamic! PS: the name of your reminds me this guys : P Cheers!---->
Thanks! And I love the image you posted... lol. I'm not sure where you are from, but the name PACKRAT came from a slang word for someone who hauls things around all the time, like if your friend always had a backpack on, every time he went an
Don't know if anyone else noticed the version with two guns side by side. Can see this coming in handy driving down an alley in an irritating country like Somalia. Strong work on the ity, and good luck with wherever the design lands you.
Good adjustments based on the checkups.
Given my background, I'm actually surprised that this design isn't in the top 10% at least.
Really strong , great work, ! Good show of ity, it's great to see someone in the competition that has this much experience with this field. It also makes your feedback on everyone's entries that much more valuable as you're speaking from what you've seen and what you currently work on! It's good to have you here participating. Again, the ity is great. You've packed in a ton of features and you've…
Thanks , I appreciate the feedback. Cheers!
Awww yeah. Dual machine guns=2 scoops of freedom in every box baby! Looks a bit like one angry spider ready to sting the bad guys. now, that guy sitting in back doesn't have a shock tower up his backside, does he? Cause I'm not okay with that in my army, brother.
the shock tower is not an inconvenience to his having a comfortable trip into battle or back to base. I made sure o' that.
Big thanks to everyone who commented and critiqued my . Thanks for your input during the Checkups. This was my first to a Local Motors challenge, and it was a great distraction from life for a bit. Thanks for and for giving us the competition and guidance.\r\rCheers!\rAJ
Very good and solid . I would like to know for what are this surfaces under the doors are for? T have some function? exterior visibility would be an issue.... mainly side view (and this was important point in the brief)... and true is that looks a little bit heavy... but the 3D renders are ... it looks very solid a feasible... I love your attention to detail, sure is .... obviously the quality of…
The surfaces under the door have function to protect the floor and threshold of vehicle from possible mine splinter. T are flat and located at a certain angle to each other that to take fo e of the explosion. The edges give strength to overall structure. Opening in the bottom of the door is for footstep.
there im wondering if you could explain how you package the 3 prone soldiers? thanks
One of them is on stretcher on the floor; other two are above on suspended (but locked) stretchers.
thanks i hope i dont seem to be picking, i just want to see how you did it your way, all the best :)
Nice work! Great attention to detail, love the mean front look, but it looks too heavy and bulky.\rNever the less, work, good luck. :)
Thanks for explanation... now I understand.\r I also like very much your hand made blue sketch... maybe even more than the \"armoured \" version... But really... stunning renders!!!!
,this thing is bad ass!! Very nicely done. I'm new to this site and was browsing around and saw 's comment about your fabrication and had to see what he was talking about. Wow!! I really like this machine. Did you ever design in any sort of engine in for it or suspension? Sweet ride!! Have a good day!! ...
i was about to point out about the position of your shocks, but then i saw you had resubmitted a pic with the corrected position, so its all good! :) personally like your details like the portable medi-caddy, telescopic s and the grip strips for the gunner... shows your eye for details. very nice! kudos!
Well done. There was definitely a lot of work put into this and it shows. Are the renders alias hardware shade? The presentation illustrates everything really well and it is easy to understand. As for the concerns with the rear passenger seating within the frame,
Good stuff, and well executed. Definitely deserving of top 10% attention, and consideration by the team, especially in the medevac details. The spare tire location would prove challenging due to the weight and height of lowering the monster. Rear viz is compromised by the massive D pillar too. Place function over the style elements here and there's a real winner lurking.
I like it, and it's beautiful. The renders are amazing. However, it is big, bigger than a HMMWV in every dimension, (1\" wider, over 1' taller, and a ost 3' longer.)
while its a good looking design and after closely checking other submissions and comments about your design,looks like you may be trying to hide the fact that your shell may not fit the chassis without altering the look and stance of your design. Hence your elevation with a perspective or distorted chassis submission.\rPlease post a side elevation of your design with the chassis blue print from o…
please see the size revisions in the comments below. The body has been reduced. Also, here is the revised occupant arrangement, showing 4 occupants (2 prone), and the option of 4 occupants in the seated position w/ rear jump seats. I had some fun doing a Le Mans rescue & recovery version :) .
Here's the Le Mans recovery version of the s assisting a teammate. The now comes with an option to roast hot dogs...or knackwurst if that's your preference :) All you need to do is get in a major accident and blow a fuel line.
Can you revise where the turrent gun can swivel 360 degrees? If so, then 5's for sure.
Great all around , definitely one of my favorites.
While I appreciate the feedback based redesigns as well, isn't this what the checkup function is for? Maybe I'm out of line here, but it doesn't see to be in keeping with the spirit of the competition to ignore step one of the design competition, \"READ ALL INFORMATION IN THE TABS IN THIS \"REQUIRED INFO\" SECTION,\" then submit an and make it fit the brief after the competition deadline.
- it is perfectly fine and from what I've seen encouraged to post revisions in the comments stream of any competition - everyone has a chance to update their entries as t so choose to meet the criqtiques of the voting community. Personally, those who do update in response to crits are better than those who ignore crits and take an attittude of their original being \"good enough\".
Cool ,Im worried about visibility, manufacturing and Weight with this but looks great! well done
What is it around here - I thought using lighter Kevlar and composite panels and flat/angular panels reduced weight and made manufacturing easier - both aspects that incorporated in his design! So wth is with people saying this is too heavy and not easily manufactured?!? For pete's sake, it says in the presentation, doesn't it?? :-( I feeling like getting all Drake up in this b......
- , I think your team rescue s is just as good or better as an open-a h version than the s-Lite you show in the main presentation. And you know - the B has to get his own -team edition , right :-)
the reason I am even discussing this design is because its one of the best. :)
Manufacturing I don't know about, flat panels have their own pros and cons so for me it's no so much an issue here. My issue with the weight is that in the initial design there was no real focus on keeping it lightweight, and without changing the shape much but instead by using lightweight material it seems to have shed some weight. This is a valid solution as far as I'm concerned, but I've seen …
I'm not very sure about engine refrigeration... where are the radiators?
- the radiator is shown in panel 6, but is not called out. Here is a more detailed sheet. If this is not practical, it may be relocated to the stock location as needs be. And I agree about the weight, even after revisions. If there were a chance, I would have started again from scratch with extensive fat trimmings in mind. Thanks guys
looks like finally your name will be featured in red, congrats :), best in the contest, imo.
wow!!!! I'm always amazed for your speed...Recently I saw a video of the Harley V-Road development... and t explain that their mainly problem was that the front wheel move away the air from the radiator (and Harley wheels are not fat at all)... I remember even that one SEAT engineer told me one time that even t must to test the grills because depending of the design of the bars it can create some…
That is very flattering of you to say Julian, but I have a vision of the winner ci le, and it doesn't inc me. Win or lose, it was fun regardless. , I can neither confirm nor deny the effectiveness of the cooling either. It was just a move to avoid a potential damage zone. Just another thing that needs more thought. Thanks.
i must be blind...because i don't get why people are saying this looks heavy...for me it feels very athletic...i don't know...i think people are being very nitpicky about this design. unfortunately i think the winner of this competition will be a very functional not so sexy design...where yours is both...i don't get it. i really love this ...the time and thought you put into it is evident.
2 of 4
3 of 4
yey, and last but not least, 4!
Really like the outcome of this one. It looks fast and capable to do the job, reminds me maybe on a futuristic police vehicle from some movie or something... Nicely done!
It looks nice but also could be tuned a little (in my view) and do you think after (like I did) how could be moved inout an engine?
Great renderings and features! Especially the airless tyres\rare interesting. A \"bionic-inspired\" alternative! Maybe the overall design is more \"charming\" than an army would like to have it? But why not? Top Work and Good Luck!\r
One of the best designs on the competition.Very good renders, in all aspects :)
there are a lot of nice details and good ideas in this design, but it seems like a late 80's minivan combined with a Mad Max vehicle... to pick up the children after their sunday's soccer match in Beirut in'85... just kidding. Good Job!
: funny you should mention Beirut'85...that takes me back to good times...
love the work you are continuously posting. I think it shows a true passion for design. your project is truly unique and stylish. i know people are comparing this to a mini van...i hate mini-vans and would not be caught dead driving one...but i would definitely drive this thing...great job.
Yeah, I kinda hope this one wins, . And that's coming from me: the big scrutinizer of everyone's designs because I love putting in that attention to detail. You probably scored the most points with me out of anyone because you left your overall design ambiguous and didn't depend on little technical details to carry your overall concept.
i really love ur design but after you place tha image of the field of view from the driver's eye, im having now my doubhts on the visibility on this design. i think that having 2 pillars is enought to worry about another 4 more ?
acrdesigner : perhaps there was a misunderstanding about the a pillars.
. congratulations of being on the top 10 you very well deserve it. The way i see this competition is for everyone to help eachother to create the best possible vehicle for our soldiers that everyday are risking their lifes for us to have freedom. Im going to be very happy with whoever wins this if their design proves to be the best for our military. I just like to ask questions. could i see a tru…
oh looking closely you are right t are not pillar on the windscrean you only have your 2 pillar and the one on the center of the windscreen but what are the 2 other things on the windscreen? t still block the view from the inside ?
acrdesigner : here is me and myself sitting in the , in the true position of the mannequins given.\ras for your question regarding other obstruction, can you sketch over the cabin view image to point out which element you are referring to, cheers.
Excellent , definately belongs in the top 10%! The front end just takes some getting used to I think, I actually quite like it. The whole ity system is worked out nicely, and the exoskeleton/paneling approach is neat. My only perk is -as has been pointed out by a few and explained by you a bunch of times- the windscreen. Visibility overall seems great but in the drivers view you provided in the c…
I was following your project with lot of interest during the check up... I was very afraid that we made similar project... but finally I think that we made quite different proposals I must to admit that your vehicle looks more dynamic and modern.... really nice work
, I think one thing that could sell your design is a render with a camo skin. Also, I think that if this won and ended up being used in the military that a civilian variant would be made. Not only would one likely be made, (like the Hummer H1 from the Humvee), the design of it would be great for many everyday situations, demonstrating that your vehicle is great for everyday situations. I'll list …
How do you get out in the event of a rollover?
, in the event of a rollover - depending on how the vehicle lays, all doors and hatches can still open. the hinge point for all 4 gull wing doors are below the 'mohawk' bar and b,c,
- you ask, you get ---
i actually prefer the gray ! just my opinion ...maybe the camo pattern could be a little larger...but i think this is an design without the added camo pattern.
How about a tan e desert camo covering the vehicle (including the trim areas) in a very bright mid day desert environment, where the vehicle has an open top configuration? That might take more time, but knowing you, you could do it.
, just wanted to clarify... the wheel travel thing was mentioned specifically. And we were told that we didn't have to worry too much about the rear shocks because engineers would be modifying them to work with the design. So the rear shocks aren't as important for the design competition, but the wheel seems to be pretty important due to it being highlighted. Maybe whip off another panel with the…
I parked my airplane for several years on the ramp at GPM next to one of the best flying examples of the F4U which was owned by the president of the company I worked for. I don't see the resemblance. This company was also the company that built the F4U.
, check out the front fenders from a front view. You will see the Corsair wings :-)
,Oh, plus all the folding stuff in the vehicle, since the wings folded on that plane :-)
, good idea! I will try to find some time for that......Been a bit busy lately, perhaps tomorrow I will get a chance.
, I forgot to mention the third seat, and the roof also have some of the corsair thing going on, plus a bunch of other places as well. It's everywhere... :-)
Here is a sketch of what the wheel opening could look like, I made them about a tire thickness like the RF.
Fantastic sketch style man - 5 for me! Solid design and useful detalisations. Looks really nice.
Although some of the other designs are nice, t all look like t're trying too hard to be the next \"Batmobile.\" This looks like a real, useful vehicle.
Wow, love your rendering style, very cool.\rThe car seems quite light and fast. Nice ity.\rGreat work. Good luck. :)
love ur style, and this is so cool the governator will want one for adventure driving
Fantastic overall concept. You really went far from the box here, and there's excellent thinking about the different ways this can be used. I've seen much of the conversation and thoughts you have on the voting and choosing of a winner for this competition. You're blessed to have a b that will make you a car :) Your thought that went into the versatility of this project, and that so much depth of…
amazing project! the drone version is brilliant (!!!) lot of hard work and amazing thoughts here... I only I would suggest some (basic) equipment that could carried in the car.... sorry, I know that I don't express my self well... What I'm trying to say is now it seems (for what I understand) is that your vehicle to go from one configuration to another configuration needs to go to the base and re…
Very nice project, this one I followed during the chekup and loved the completly different direction you took, aiming for the lowest profile possible.\rI think the only thing that is taking away votes from you is the presentation, the views and some of the looks of some materials (that look too bulky).\rAll in all, great .\rGood luck. :)
this project is wonderful...very great ideas here. there truly is out of the box thinking here and for not being an artist or a designer ...the design is not too shabby. great great work!
, I like your concept, and I understand your frustrations more than you know. Civilian car designers live for making cool cars, and t do it really well. The military needs purpose built vehicles where the 'cool' is worked in afterward, if at all. For the few of us who have military backgrounds, seeing the voting shift so far from practical to what is 'cool' is disheartening. Anyway, good luck mat…
For anyone who has not looked at this , LOOK AGAIN!!! This is pure ingenuity at it's finest. Kevin, every time I look at this , I am amazed and I feel like I learn something new. I think this has to be one of the best thought out designs in this competition. You have solved so many different problems in an extremely good design, that really looks good too. For learning CAD as you went along, I am…
it's stinks to say it...but i think the reason why this isn't in the top 10 is because there are no \"hot\" renders of it. It's too bad because after looking at this for the 3rd time...it truly is an ! great work.
I agree, this is the most like of all. is about innovation and you've got heaps of it here! Inflatable litters? Brilliant! If there is one design that deserves a badge it's this one. Full scoring by me!
work,its really sadly cuz you are not in top 10% and like says :but i think the reason why this isn't in the top 10 is because there are no \"hot\" renders of it..... and i agreed with him....the ideas is worth gold :) 5/5\r
This is the level of thought a vehicle of this magnitude deserves. Thorough ground-up solutions (exhaust acoustics even...wow!), transformative stealthiness, efficiently-packaged inflatables... the list of inventive utility goes on. You've identified features that er and went to town with it. Inspiring effort!
Thanks guys. I did make some renders later, though probably not hot ones. I'll them here
Well, you asked for my review, so here it goes. I think what hurt you here was posting your unmanned version right up top. That's the first thing people saw and boom, there went your first impression. If you had some of the regular configuration renderings, you may have had a higher score. I think that people really should have taken a closer look at this one. It's quite functional overall. I hav…
This vehicle looks agressive and functional. I could definitely see it as a military vehicle. Great job, your hard work and extensive resea h shows
Outstanding renderings! I like the ity as well as the aggressive body lines.
There you go. And the color might actually serve a functional purpose, filtering out certain light if it's amber colored. Depends on the material, but I definitely think that some more windshield materials ought to be considered for whatever vehicle ends up winning. Oh yeah, and now you have a leg up on that other design that was considered similar to yours...
very solid !! i really enj your sketches and it was nice seeing how this project evolved. parts look a bit similar to the rally fighter but i guess in a way thats not a bad thing at all. well done sir.
Too much like the Rally Fighter and another sci-fi game vehicles! You are so talented but fell in the same design trap as so many others! Great Renderings/Presentation/Skills, I have to tell you that even if I disagree with your design!
The similarity with the Rally Fighter actually kind of naturally evolved after the last few check ups before I went with this version. I don't think this is a bad thing to have anyway, both since aesthetics only play a secondary role here anyway and with the short development cycle for the first prototype I imagined the current hood could maybe be modified slightly to save time and investment. : …
I did not say it was a bad thing, I said was too much like RF. Neither is being too much like a video game vehicle is bad....I said is too much like! Something that i see over and over from artists that are much in love consciously or unconscio
Excellent rendering and presentation. I especially like the last one, there is a strong sense of emotion. The lack of windshield is the biggest problem that I see here. I can't imagine a high speed vehicle without a windshield.
He already added one (thanks to my prodding). Look below.
Like that you integrated a means of loading the stretcher(s). Even more that you provided a mechanical (\"reliable\") solution of easily raising/lowering them. Not sold on the open cockpit, though.
The functionality of this car is well thought out. Interesting concept. My only complaint has to be the design. I don't know if the rally fighter look is fitting for this competition.
very nice concept-\rlooks light and the idea for the co-driver is cool\rexcelent scetch-qualities!
im not sure if people have asked this, are you looking at some front end protection such as a bull bar, and also a winch, also i think the passengers may want protection from the machine gun firing above their heads, curious to know what you think
Thanks again for the feedback everyone! :]\r\r: good points. I actually inc d a winch in the sketches already, but didn't think it needed any specific attention drawn to it since it's such a given in any serious off-road vehicle. It's located under the grill in the center, and has it's own guidance rail inc d. A bull bar is certainly an option but could easily be added if necessary -many rally ca…
thanks for that, sorry i didnt see the winch,\r\rI think a shell catcher of some sort would be good for mine as well:) all the best!
Low profile design. Rear two seats seem a bit cramped and I am not sure how you fit them around the shock towers. Did you adjust the front two passengers at all to get more room?
: the rear seats are a little cramped because of the shocks, but the Rally Fighter has two rudimentary seats in the same spot actually. With combat gear it might be a little tight, but then again the whole rear compartment is pretty open to sit in if necessary. As shown in the ortho's, I used the original CAD files for the positioning of the front two passengers and didn't adjust them whatsoever.…
Nice going, nice and fresh, no doubt.\rPersonally not a fan of open cockpit, too many issues during a firefight.\rBut the rest is spot on, looks quite cool, maybe the front looks too much rally fighter, not a fan of that either.\rGood luck. :)
begh!! the all over project is ... the new wind-shields are awful
It's great to see a properly athletic like your Lepus, because it cuts directly to the spirit of the brief. The doors are really trick! There are risks taken with the low-profile rollover protection, but there are more than enough features to make this deserving of podium-status. Best of luck , and thanks for all of your brilliant feedback!
Beautiful design and well thought out. Very nice renderings. Good luck!
a very simple and clean design, although it looks more of a conventional SUV turned military vehicle. i feel it could be more with a little more features. the folding rear bumper for storage space is a great idea. as far as the door panel is concerned, you might as well remove the brace that is in the way as it itself acts as a door. if weight savings is needed, that is where it should be shaved.…
thanks for the feedback ! You make good, valid points. As far as the V-hull is concerned...i was under the interpretation that this was supposed to have very limited armor. I'm pretty sure i recall someone from stating not to worry about mine protection. ..thanks again for your constructive feedback.
Great Renderings! the front end reminds me too much of the Jeep Compass Concept couple years back! Great skills and presentation!
and , it was said by a representative for us to not worry too much about V-Hull shapes and protection from IEDs. We were told that the IED blasts were so large that there wasn't really a point to equipping this small vehicle with defense against those. If the armor was added to make this vehicle immune to heavy blasts, it would no longer be a lightweight/agile vehicle (then we're no longer fillin…
thanks for the comment brian :) ...i thought i had heard that but i'm glad i just got reasured. thanks again!
wow!!!! really amazing project.... I must admit that it didn't take my attention in the 1st sight... but when i begin to go inside the project and the detailing I begin to get amazed... there are lot of clever ideas I was already laughing about the air conditioning system ;)... but I must say that i share a little the opinion... I think that you were to much concentrated about the details... and …
....you were thinking about air-conditioned... but not so much about the engine refrigeration ;)
! thanks for the comments ! i really appreciate your kind re s and input on my design. I definitely did get caught up in the details of the design rather than the design gesture as a whole...the feedback i recieved through the checkup kind of guided me into a more simple design. I also focused a little too much on how the military does things presently which is take a vehicle already in productio…
Very clean renderings. I like how you carried the same design cues from the lights to the wheels and incorporated it throughout the front. Well done. Good luck in the competition.
I like the ity of your design. I also like that the TALO officer can remain inside the vehicle and not be exposed to the elements - especially at speed. Makes radio communication with ai raft easier. Don't like the flat shape of the glass canopy, though. Severely limits visibility, only allowing ai raft directly overhead to be spotted / tracked.
dru- can you elaborate on what you were talking about the glass canopy being flat and how it would limit visibilty...i'm not being defensive i just really actually want to try and understand what you are talking about. thanks for the feedback! as for everyone else too...thanks!! :)
Nice & Interesting ity. I like the compact shape and simple design. Well done! The scale image helped to understand more of its capabilities, but also non capabilities which can be adjustes of course. One thing I do not like is the side visibility obstructed by the B Pillar. Thumbs up!
thanks! ...yea i agree...i think that b pillar could just be pushed back a little bit for an easy fix :) thanks for the comment!
Great renderings, great presentations, seems to fit everything in the brief.\rThe only issue I have is the interior capacity, I don´t think you can fit 4 passengers
Here is an updated interior layout with the shocks in their original configuration. Thanks for the feed back..
Man, I just got a look at the picture you uploaded with the dimensions on it. This thing is really big! It doesn't look big in the presentation, I suppose because there is nothing to compare it to. Bigger than a Hummer in all dimensions even without adding the resupply or medevac extensions.
Engineering ideas and very nice design = your project.\rVery solid concept!\r
- if i'm being honest i don't know what the exact dimensions of my vehicle is...all i know is that it fits on the Local-motors chassi...i don't know the exact dimensions because i didn't build mine in 3-d...i know that the chassi and oscars are correct scale...and in my opinion that is the most important thing...thanks for the comment - thanks man
Great design , definitely fits the brief well on all aspects. It's one of the most technically thought out concepts and I take my hat off for that.
The main part of the \"not revealing\" the seating configuration was from simply not having it drawn up at the time. Fitting 6 isn't the main selling point. Fitting six and then being able to to convert it into prone in the field, or turn it into cargo in the field or vice versa is what I call the selling point. Also, it is exceptional at all of those roles and takes few components, all at once. …
Hehe fair enough on the first point ;] To me, this: \"...being able to to convert it into prone in the field,
Nice work, a bit hummerish in the general form, not the most original I´ve seen. But seems very practical.\rGood luck. :)\r
Good ity and use of available envelope. Excels a medical evacuation. Could be improved with means to accommodate additional tasks. Solid .
I left the rear ity fairly ambiguous and general form fairly simple so that it can be outfitted to do a bunch of tasks. It does the tasks mentioned in the brief and then some. I just didn't have the time to illustrate them.
Well, here's an update that deals with aerodynamics and looking like a hummer. Angled the windshield. It also makes it look more its size. I feel like this may have come too late and I ought to have done it earlier. I started changing it earlier, but then switched focus..
And no, it's not a 21st century hummer. A 21st century hummer is still huge. This thing is smaller, faster and more agile.
Thanks for all your comments. you have been very active. you were the first to critique my , and now possibly the last to support it. i am glad to have won you over submitting the changes and renderings you asked for. considering the fact that your is very strong, i must say it is humbling to see your support for mine. thank you, and excellent work here too.\r
Cool stuff, I think it has a bit of too much overhang... Lots of space in the back, cool stuff.\rGood luck. :)
I read this a lil to late i guess. working!! well here are the pictures to the question of how the doors work. just in case. the doors open to the outside when pushed and tilt to the sides as you need them.
if you still read this. an extra gallon of fuel saving because or the aero can make a death and life diference in a vehicle like this. the baja race cars have elicopters behind them suply them for fuel. KING here is the picture you ask for.\rthanks for bringing this question.\rcheers
I really appreciate receiving all these comments, both positive and constructive. There truly are some innovative entries with some great ideas, so I can certainly understand why people would like to see more of that in my design. On the flip side, I'm glad that my main objectives (fast/light/simple) seem to be striking a chord with everyone.\r\ridesigncars--Thanks for the engineering info, I've …
i love your sketch style. Its looks cool. Project cool too. Your Fits Competition Brief 5
We look forward to seeing you guys again soon!
I cant tell you how happy that makes me after all the hard work.
Love the renders. The concept itself seems very practical, very interesting.
amazing sketches and a loot of work , truely deserving !!.
This presentation shows a lot of thinking, and you ended up at a well thought out solution. Very nice!
would have been great if ur 3d had the personality as the sketches did
Overall, a decent design. I'm just a little confused about the \"control tower\" claim. There's so much \"stuff\" (driver, pillars, gear, passengers) in the way to easily track ai raft movement for any real length of time. I think it would have been more effective to so ow elevate the TALO officer so that all that \"stuff\" would be clear of his view.
i like the fact that your design is made for the driver and the passengers alike, the designs have purpose instead of just for ysical looks. The fact that it is a transformer is even cooler!!
Nice job, well thought out, and easy to understand presentation.
First and foremost I would like to thank Local Motors and for the opportunity to design a military vehicle. Thank you for providing not only all the package information needed but the stories of true war events or missions. Thank you for setting it all up and giving designers the support needed to submit our design. Last but not least for all of you who voted for me. I think I have a unique and p…
, thank you for your kind words, I am really glad to hear you had a good time in this challenge, and I hope that feeling is echoed by other designers. It's been extremely fun to watch all of the amazing entries come in and to see how many extremely innovative and creative solutions were brought to the table. This is proof that co-creation is a truly incredible way of educating one another in all …
I completely agree with you Niko. I work with Engineers everyday so I know exactly what you are talking about. I know I would have to compromise with engineers to make it work within the project timeframe. Time and money are always key factors to making a concept. See the attached image; it was one of my initial concepts. To have the top of the roof made up of panels that can removed. I was think…
The image did not load up. Let me try that again. In case it cant load, look at my sketchs. The sketch I am talking about is a front tip up view with the windows in orange and panels on the roof. I numbered the panels 1-4.
A massive y! congratulations in the extreme. this is a BIG prize, not to mention the cash. should be a bonanza of design passion for you. you won against many, many, viable designs i think, so even more a success. enj the spoils!
Congrats on a hard-fought win, you trumped some all-stars and heavy hitters. Bask under the big lights, pop the bottles and shower yourself and the podium in the champagne, toast it to the good life - you deserve it!!
We're going to have to start calling you one of the \"aliens\" like t call Pedrosa, Lorenzo, Rossi, etc. in MotoGP :)
This is pretty rad. Great renders, and I love the last image (makes me think of a brochure at a car dealer... lol). I'm a bit surprised this isn't in the top 10.\rWell done.
Would have liked to see a greater degree of ity. Beautiful, nonetheless.
Thanks guys for showing your support and kind comments! you are great! : ) Yap, the rally was fantastic and Loeb proved who is the boss in México... as always! about the image, you wa
I was just trying to figure out how wide your design is. You changed the tires, so it is hard to estimate what the overall width is now.
D Yes is a shame that my PC is dead after finish my work :( I would have liked to upload new updates with the tyres comparision and of course without camera effects to appreciate well the dimensions of Sparrow :D thanks
My Gawd the first two boards are to die for. I don't know what this thing is or does but I want to marry it and have baby sparrowlets.
I love the presentation and overall look of you vehicle! Nice going. Just hard to understand what fits inside your vehicle, seems too short for some of the missions, a bit more space and this would a spot on.\rGood luck. :)
PS I want!! In case that wasn't clear.\r\rLove the simplicity of the roll cage.
Great work. Something to consider-lambo doors are not a good idea for military vehicles-what do you do if you flip over? How do you get out?
a love your presentation stule. Its very simple and intelligibly. At the same time you have fantastic and useful ideas. May be its most unique concept for this competition.\rMy max vote.
Unique design. I am not sure the Spring Tail is really doable. Seems kind of Speed Racer-ish.
sorry that my comment came so late. Your is extraordinary. A lot of interesting features and meticulous thinking to a ost everything. Although it is rough designed, it shapes beautifully. I like the idea of the cage protection, but this will only add further weight to the vehicle. And I am concerned about the dimensioning of the protection frame so that will really protect. I love your spirit and…
Nice going, great , pity the poor presentation, makes it hard to understand everything you have to explain.\rOverall great , lots of brain work here. :)\rGood luck. :)
I was thinking possible some type of crush zone or air curtain?\rdunno just interesting design
Thanks for the kind words! The tilted radiator was arranged as such to avoid being shot out. I could see this making cooling more difficult because the fo e of air across its surface isn't as much as it would be if the radiator were perpend
good work but im not sure if this vehicle brings a lot ogf innovation?
The innovations I brought with this are elements that are dual function (door/armor, lights/mobile lighting), integrated storage, ample exterior storage options, and extended consideration for manufacturing needs (not jus
Nice one, love the ity, the looks look good too.\rThe favorite part are the removable parts that become other items that can be used on the battlefield, good detail.\rGood luck. :)
I love that you managed to create a trophy truck stance over the chassis. I like all the little storage spots too. Good work :)
Well, i´ve read a sentence on the briefing that said: \"the powerplants may vary\
Forgot to mention the part of the materials, those are the materials I \"would\" like to see on the project, but of course, I understand the limitation of being expensive and the availability, I do this in most of my projects, aim for the best o
Second idea: two tires on the back, on the angled sides, pros: doens´t cut visibility, it can carry two tires and you can still have good access on the back, also serves as bumper and extra protection. cons: the weigth of the tires might make it difficult to close the door from the inside...
And just for the fun of it, a bit of LED stuff, this is just one of those extra ideas, just to see what you think. So you can arrive looking cool, doing some cool poses while ben affleck lands his P-40.
I like the spare wheels rear side location. I haven't seen to many concepts accomodating it. Don't know why ...
This had merit in checkup, and you brought it for the final as well. I see the halftrack in this! I think you did a good job at giving such a solid volume a combined athletic and tough appearance! This looks like it's got the room it needs, but it appears you trimmed the fat where you could. Good luck!
Nice renderings and interestingly styled vehicle. Seems a little cramped for rescue especially when this thing goes over bumpy ground conditions.
Thanks, That´s the main reason some say it´s \"cramped\
Oh, forgot to say, thank you for the coments, much appreciated. :) Keep them coming.
Very nice project, we have great taste in vehicle accessories, best of luck.
to put a spare wheel in front of the radiator it doesn't looks very good idea... ok... maybe in snowy winter country ;)
If you are refering to lack of refrigeration, the rim has lots of holes, I don´t think that would be a problem.\rIf it´s because the tire might get hot, I think modern rubber can take with not much trouble, plus, the time you take to change it
great work ! good luck ! :)
Straight-forward simple design, yet highly efficient! Love the stretcher system!! Boa sorte! ;)
Stretcher system looks original and useful. There are a lot of good ideas in your vehicle. Very good and \"military\" oriented project.
great design and congratulations!!
thanks for the coments. :)\rThanks everybody for the coments and votes, great to hear all the feedback you gave me during the competition. :)
bro we got exactly the same voting score 3.239!
Really!? That´s funny! :D\rNow I just need to learn how to make top quality renders like yours. :)
You mad functional design as I trying to do the same!
very nice, clean, simple design that seems to be very functional and feasible. good work!
nice and simple :-) engine refrigeration would be an issue. The /exit trough the back door would be a problem too... maybe a ramp there it would help. the open roof I think is very good idea
Very good work , functional and to the point. I took your advice and added a gun to my project, check it out.\r\rjenn109\r
Nice work, . This seems to have the most interior room! Overall this looks very practical, and easy to manufacture. Large opening is great, it would be good to show some kind of cover for that for when the Black Mamba braves a rain storm. I agree with what others have mentioned about sliding doors and their difficulty. You've got a really large opening already, I think a traditional hinge would w…
Very strong and functional design. I also like mamba logo and gray color of vehicle.
Simple, functional, and seems to meet the brief. I am guessing more unique looks would have set this apart and earned it a higher score.
everyone! Just want to say thank you to Local Motors and for putting this competition together. It was my first competition and really enj ed it, especially to design something different. It is amazing the turn out and to see all the great innovative ideas in function and style. To all the participants who took the time to comment on my design a big thanks! I was not expecting much feed back and …
Interesting design. I just had an idea that would be cool to incorporate into mine as well as yours... in the event that the vehicle is immobilized, the entire crew could pile into the back (albeit uncomfortably), and wait for a heli-rescue to just pluck the entire module off the rear deck! Good work on yours. I really like the sketch work.
, thats some very clever thought , we could even armour it and give some rations and such to survive a specific period of time maybe even water tight and bouyant, not sure thinking out load you got me thinking :)
kinda thinking along these lines
Reading through the forums and what Idesigncars has stated in regards to stating what you believe about your design, I believe my vehicle offers a great deal more functionality than some vehicles which are headed for the podium, I'm not quite sure why it isn't up there?
for example you have some very different ideas, something not seen, great work man I like the sketches! and the concept !! is diferent ! all the best!
Lots of great ideas in a good looking package!
As I didnt have ime to complete the 3d model to the level I wanted to here is a render of how I envisage it to look
not sure if that worked
yep that works
I like the concept of your ! Nice resea h development and the scope looks fantastic in the windshield! Great work ! :D
Thanks Apollinar!
Very different. There's been a lot of module-type configurations in the varying concepts submitted for this competition, tho this one feels the most integrated into the concept. Very very cool project!
Thanks ,\rIm glad that you see the potential in this design as I do, I was one of the initiators to go full in the check up ase, and I have kept on developing it. seemed to like it in check up, so I kept on that path...
I am simply shocked you are no in the top 10%. With the kind of comments you were getting during the checkup, I was sure you were the one everyone would be trying to live up to. Now after reading 's explanation of the voting process, I am guessing the guys, while weighted more heavily, are out voiced by the rest of the community.
to be honest I am baffled myself, : )\r\rIm not sure how it works on this site and I hope im still in the running?, do you agree?\r\rmaybe everyone is giving me 1's! :(\r\rI really just hope would find it useful., and it would be useful to the US army ( maybe Australian army as well(we are great allies after all !)\r\r
, to be honest I am baffled myself, : ) Im not sure how it works on this site and I hope im still in the running?, do you agree? maybe everyone is giving me 1's! :( I really just hope would find it useful., and it would be useful to the US army ( maybe Australian army as well (we are great allies after all !)
Great ity! sketches and tons of work.\rI think the only issue with your concept is the heavy, over-complicated look, but I don´t understand either why you are not on the top 10, where can I read Niko´s explanation? I would like to understand it myself, since in the past I saw alot of great reviews but then the position wasn´t accordingly... I guess it´s like those guys that vote \"needs work\" wi…
, it's in the forum section, in the thread titled \" Contest - A Few Thoughts.\"
,\r\rappreciate the feedback :)\r\rI dont believe that its over complicated, I just think its detailed, its quite simple actually, robust it is,( still wanted some strength and stance, if yo look at the rear there is hardly any weight,
Hi, I would really appreciate some feedback on this design in efforts to further myself and my designs, If or could provide some feedback as to why this fell short that would be appreciated
you should use the hummer open cab stlye in this with bigger exterior tires
truly looks agressive and nice, but i hope vehicle will be coolest and nicer ; )\r\rThanks for feedback man.
Heli module for seriously wounded.
actually thats good Idea and I were discussing this very concept last night in the forums, how would you deck it out?
Is there any law to impede using styling on the military vehicles? I hope not. From your last uploads ... I think it looks , apart being functional. Thumbs up! and Good luck!
A bit cramped for some things, but overall, great ity and great looks, way cool.\rGood luck. :)
Good point on the cramped. W/o he ets, it looks like ~110mm from top of head to top of vehicle. Hopefully it doesn't have a headliner!
really like this design alot...and as for your environment renders..those are quite cool. i see a little bit of your reebok shoe in here ...it looks very nice though...congrats for a very solid .
Thanks for the comments guys. i agree with you completely. Thanks for Reebok Associations ))\r - lock system for module, principle same as in containers doors
And open version
pretty robust and rigid design! nice :)
I can put a big machine gun in my vehicle too with out ant problem with the tenth of the cost of your turret. Military vehicles are expensive... when there is a clear advantage in spend the money on it.... look all the armour vehicles... and look the size of their armoured windows... t are ALWAYS small... why? because t are heavy and expensive... and you will not found ANY curved glass... why? be…
, thanks again; but I think you need to know better the developing history of the Boeing B-29 Superfortress. About the 10% I will not comment more because people here didn’t know anything about specialized vehicles; for me the judges should be and ...
, Thanks. That's the idea!!!
Thanks. Unfortunately not sufficient to be in the best 10%...
\r my friend… Not only you but most of people here has no idea what really is a military vehicle or a combat situation… If you put a machine gun in your vehicle, the vibration of the gun firing will disassembly your vehicle. These guns are very, very, very powerful but need a solid base to operate properly; and means to hit the target… Note that I didn’t put a machine gun in my vehicle, but rifle…
According to the competition guidelines:\r\r\"...this is meant to replace ATVs that t currently use for patrol and medivac.\" The sole purpose of this competition is to create a vehicle more capable of evacuating people quickly. This turret is unnecessary and actually not good.
Also, the only thing you mention in any of your responses is that its armored, all flat panels, and has big guns. You still are required to evacuate 3 people in prone position.
Thethanks for your comments but where is your ??? Can you do better?? You didn’t do it… That’s a shame because lost the best designer here...\rAnyway the design is MINE, the responsibility for the people’s lives inside is also mine; I will not design a vehicle that I don’t trust do be inside myself. You didn’t like it; I will leave.\rBut you probably never designed an entire vehicle, neither the …
I like your design a lot, but as stated before, how does it fit the brief? It looks like an assault vehicle in first place for all the other missions there is just to little space in the back for evacuations, supplies deliveries... Why does it have to be armored, it only increases in weight?
So simple, yet so nice. I like the visibility (strong point)! It is maybe to heavy, therefore not so fast. But safe. I vote for safe :) Thumbs up!
Extreme, thanks for the comment. I disagree with you, the space in the back is equal to your design if not greater and mine is closed.
Thanks man!!! I did my best in five days!!!
Wow, this was done in 5 days! Impressive!
Visibility is nicely achieved here I think, and the turret is a neat idea -though it seems to have limited elevation either way. While this is by no means a bad design, I have a hard time seeing how this is a very relevant to this contest though. Reading your comments here it's hard not to get the impression you decided to completely disregard the brief of this challenge and set your own goals. B…
Thanks a lot! I'm glad you like my design!
, thanks for your comment. I’m glad you like it, about the turret elevation of 20 degrees; it’s nice because it’s done to protect the vehicle against portable guns and the vehicle is small, I had only few hours to do it. If someone wants to produce it; we can work much more on it…About your other points, I answer bellow as you already said. If you don’t liked; I’m sorry because you have right to …
But that is exactly my point. This challenge wasn't about designing a dedicated combat vehicle at all. The Hummer and AP amongst others already fulfill this role role reasonably well, but the army has a number of other roles and tasks besides combat where a different type of vehicle is required that does not exist yet. That was the reason behind this challenge, and as said I think you simply igno…
YOU designed a military vehicle that ONE KID with one slingshot can kill the driver and a crash of the entire vehicle... What else you want to tell me??? You are kidding??? Do you want to show up in other people design??? Because with yours you will not make it...
This is what I was referring to in my first post here actually: bashing the designs (or lack thereof) of the people that give you feedback and telling them t're not making sense when t're pointing out legitimate concerns about your own design isn't really constructive or getting yourself any further. As for my earlier point, the attached images are the result of a few minutes of Googling. T are a…
Write less and design more!!! For you make sense design a military vehicle without a wind-shield... One of most basic parts of any car... You can't design your own front end, simple copy rally fighter... You didn’t design the orthographic views because your design is fake, only works on sketches and so one… If you can do a useless design as you did; I’m not surprised you didn’t like or understand…
His design IS in the top 10%.
Thanks for say; some time ago when I saw wasn't or I was wrong, but my points remain. People here like fake designs? If that design is done will change a lot because it isn’t fit in the chassis and has several unfavorable point makeup, it’s Ok for me!!! If everybody that voted including the designer can s p peaceful knowing that a single kid with a snapshot can kill the people inside that design;…
Looks like a natural 21st century evolution to the Humvee. like the gun turret.
You are correct- I didn't design a vehicle because I am only 14 years old, haven't taken any college design classes, hadn't had my design featured on Coroflot.com, and haven't won two awards. However, I can read the requirements for the competition. So before you go off insulting those that you don't know, I suggest that you learn some basic manners, and hopefully become literate before someone a…
I like the helicopter drop hooks and water crossing ability idea. I think the storage net above the engine compartment exposes the engine a bit too much. Unique design though.
Nice concept and great ity, just one issue, your interior layout for 3 people
How do you get out in the event of a rollover? Looks heavy.
Seems to imply ground clearance that isn't there with the solid rear axle. , I agree completely with your comments about the selection process. I spent 20 years in the defense industry developing systems and I have never seen \"pretty\" as a requirement. Most of the entries appear to be made for G.I. Joe and not for in real military s.
Serious tho harding, if it happens to roll on the roof the smaller suicide doors open and the back door as well. As far as weight I never specified the material and since its fiberglass over steel to be assumes, no its not heavy, despite what you pe eive.Not sure what you are talking about exactly when you say seems to imply ground clearance that isnt there, guess I dont have 20 years of defense …
Guess you guys dont like my redesign, I should have just submitted it as PADRE instead.\r\rLive and learn.
I like your redesign. I like the forward sliding doors. Wish my boring minivan incorporated them because t could be really useful. All my other doors are automatic open/close which is really useful when you are going to the car with your hands full.
I had the idea for a front bumper attachment I didnt have a chance to fully realize. It would be used for crowd dispersion in the vehicles path. It may sound hilarious but remember those 'punching puppets', a set of 2 hydraulic or pneumatic arms that sweep obstacles to the left and right.\r\rI know its late in the game but if you guys read this, just incorporate it into the winner.
Wow, this does look \"vaderish\
You have my vote of respect for the intensive resea h you put into this, and also for getting this entered into the comp at the end. Always fun to see your nicely characterful sketch style, . Best of luck.
Iti urez foarte mult noroc cu designul acesta deoarece cred ca se potriveste foarte bine briefului si ca as inteleagatoti ce iti zic , I congratulate you for the proposed design because I really believe it has hit most of the points in the brief and it also looks as a promissing military vehicle due to your deep resea h and the solutions you adopted.
The world looks way cooler through your eyes. would you mind writing a graphic novel for me to read, please?
very nice scetch style! and also interesting ideas for protection!\rbut i think it would be heavy
Reminds me of the Da Vinci tank.
I also thought of Leo's war machine, and even some his sketching style is there too. love 's comment below, spot on. the IR lighthouse beacon effect isn't *that* big a deal, you just want to turn off all those IR lights and go with a thermal/IR integrated solution. With high gen IR you won't need the illuminators. T could be useful to designate you as a friendly though. would be nice to have upli…
Nice one , as usuall you have great handmade/photoshop renders to pass your ideas, kudos.\rAbout the project, love the thinking outside of the box.\rI have some issues, the no windows idea, I understand it, but I´m worried if the car has a powerdown, where everything stops working, no visibility.\rThe other is that back track, great idea for mobility, but it limits the speed.\rThe last issue is t…
I already have one of these, I think. Hooeee! Floats like a moth, stings like a green hornet! Makes me get a tingle up my backside just looking at it. sea h and most definitely destr any evildoers it detects, and believe me, it knows if you've been bad or good! but mine's green of course, not white. Nowadays we mostly just watch movies in it though. And that other soldier's right, you should hand…
swat team assault vehicle? hell yes, but seems a bit heavy for the breif
Great resea h and unique project.
I just want to come back here and reinfo e that this is a great concept. Most of my original critique focused on the negatives rather than the positives. But I want to come back and tell you that your design is well thought out. I think that you could make something like this into a light armored vehicle: heavier than the brief but lighter than a tank. There are a lot of good ideas.\r\rOne proble…
I like this alot. I think it deserves development. Great work!
Looks a bit too heavy for Recce, but a great vehicle for Rescue. Would be perfect if t wanted a more heavily armored vehicle.
I see that you made a tried to lightweight down your vehicle... but you start already with very heavy (visually) vehicle (also as I did)... but during the check up process the agility and lightweight get more and more relevance... I think that in your case the 3D approach didn't allow you enough flexibility to redirect your project (I think that 2D still is better for this 1st stages of a project…
This is and has a lot of space, but it´s too heavy in my opinion, I think it´s the only negative point on your project.\rEverything else if very well thoutgh and fits.\rGood luck. :)
Now that's what i'm talkin' bout soldier!! slap some missiles on there and away we go! hoo-rah!
Oh and just one thing, next time try to make your own rims. ;) It´s the only thing it doens´t fit from all your excellent work. :)
congratulations for your amazing project... not my favourite in the functionally aspect... but sure one of cooler and more beutifull vehicles of the contest... if not the most
I would love to see this one built. Love the 'triage unit'. I can't believe people would call this ugly. to me, this is beauty. enj ed your responses to the goofier comments, and would like some of these magic jellybeans (after my nap, black please). appreciate you 'playing by the rules', a rarity in this comp, pity it was not rewarded. If I had to ID a trouble spot in this design, i guess I'd ci…
<div class=\"embed-container\"><iframe frameborder=\"0\" height=\"480\" width=\"854\" allowFullScreen webkitallowfullscreen=\"true\" mozallowfullscreen=\"true\"
you asked for a 360-degree turret, which offers more flexibility so I incorporated it. Thanks Paul. Perhaps with the revisions and use of lightweight composites, it won't be as heavy as pe eived. Some of the extra body work (particularly the sills) were thickened to increase the body-to-occupant protection zone.
well, refrigeration would be very simple to solve, only tilting a little the hood and removing this air exit in front (It has any utility?) it will be solved... I think
Even with a radiator mounted in the \"traditional\" position in front to take advantage of ram-air, the rad still needs a fan/duct arrangement to provide low-speed/idle cooling capability. Placing the rad on top of the engine exacerbates the problem by placing the heat exchanger on top of a heat sou e, and ram-air is no longer present. Not a deal killer, just something to be aware of. Initially, …
Here's what I talking about with an upper mounted rad of an appropriate size and w/fans.
This picture really illustrates the problem with raising the surface of the hood even a little bit. Since the seating position can't be altered, anything that raises the hood has to be avoided, or you'll severely impact what the driver is able to see. Spare tires, top mount radiators, hoods w/minimal slope, etc all have a big impact on what the driver can see.
Great work, great style and great renders, the only issue I have are the passengers behind the driver and co-driver, I don´t think there´s that many space for legs, especially army boots and equipmente kinda legs.\rAppart from that, great , kudos.\rGood luck. :)
this is such a nice and represents so much thought and creativity. As always the presentation is top notch, and the design goes beyond the requirements, and looks great.I will still stand by my original critique of the cut lines and the complexity of the surfacing.\r\r After spending some time with the engineers here as we have been pouring over the designs, we have decided that if the s were to …
Forgive my lack of deep knowledge on the subject, but if someone has created their whole design in 3d software, doesn't that solve some of the complexity for prototyping? It's not as if it's just sketches that now need a lot of time and work to transfer to 3d for fiberglass/fiberforge molds and other engineering details, right? I thought that was the point of 3d, to prove a design in realistic pr…
b : this is where 3D models are actually more deceiving than a hand drawn sketch, as t always seem much more closer to a 'realistic' end product. I doubt even 's excellent model above incorporates elements such as attachment points to the frame, panel dissections, mold fabrication, panel reinfo ement, doorhandle mechanisms and more of that jazz. Some of these are minimal adjustments, some are mor…
- duly noted. Isn't there a way, though to graft on the required attachment points and other bulk sections to the back of the panels, or at least create them separaty based on the panel form and then combine them with each individual panel in an assembly? My own 3d knowledge is limited (just what light coursework I've done in school), but I remember doing similar kind of mods/additions in Solidwo…
b : with a complex product such as this it all depends on a number of conflicting issues, so I suppose that kind of method might be possible for certain parts while other parts would have to be completely changed to fit or to integrate elements. Basically, once any sketch in this ase (3D or just hand drawn doesn't really er) hits production all bets are off again usually, so we'll have to wait an…
Nice work bro! renderings
BB, while CAD does offer a much more accurate representation of a design, it doesn't always solve problems such as hinges, struts, the weight of doors and hatches, mounting brackets, mounting methods (brackets, rivets, screws, bolts, zip ties etc.) and shut lines, seals etc. It helps designers be able to have a more accurate representation of their idea, and take this and turn it into molds and p…
as usually put it much better than I could :P Thanks for a quick peak into the process!
OK. How about just turn the back doors into a clamshell config, with the doors hinged at the sides? And if t can hinge Lambo doors (even on Scions and other normal cars), why can't hinge the side doors on one robust hinge??
You know, actually where the rear door (tailgate) hinges currently looks like a straight across section rather than the triangular section towards the middle/upper of the rear ------- So you can't put two hinges on a straight panel edge? Do that and have the upper single door be instead a two-door clamshell side-hinged config...I'm sure that would be easier and more cost effective than engineerin…
Do I sound like a prick about this? Maybe...but I love this design and hope it doesn't get too watered down :-)
Well-resea hed points . Thanks for taking the time to illustrate the radiator configuration and explain the issues with mounting the radiator horizontally. As confirms, it is more practical to relocate it. - the opening you see was going to be a supplemental nav display with large backlit indicators to aid during emergency maneuvers, but it was a superfluous detail and was not inc d. - the rear p…
Congratulations one of the best :D like ;)\r
congrats ma - it must be frustrating...another competition you SHOULD HAVE won but didnt.
You know I said that we now had to newly mint as an \"Alien\" as t do for the top riders in MotoGP... However, like Dani & Stoner you have consistently performed in the ranks of the \"Aliens\" yet for pete's sake when do you get your champions title?! I thought for sure, as it should be with Dani & Stoner leading the lightning fast Repsol Hondas in the GP this new season, you should finally take …
, its new look on the military vehicles! I was following your project since checkups and i can tell - its very solid concept....
Fajny projekt 2X5/5. Możnaby na tym wzmocnieniu przedniej szyby zrobić zęby takie jak miał Nautilus. ;-D
: you bustin' my balls. ----->
, great concept. I love the renderings. I have to be honest, when I look at the design I think \"Chevy Lumina van.\" What would you do different to get away from the van look?
, i would not do too much. the van that you speak of is similar only in overall silhouette. i have already tried to break up the surfaces with the frame, offset window sills, and front end segmentation...but that's as far i can go with it at this stage. the chevy lumina is not a bad looking van, i checked it out on google - we don't have them here in Australia.\r\rthe design looks like a van only…
Well, what can I say, looks great, great renders, great presentation, great concept, very nice work filsky, I guess this is not my time... lol (kidding)\rGood luck. :)
, very cool design, but my only concern is the pe eption of forward visibility.
! Pro level project/presentation as always, along with an entertaining trail of images and story! I think this would be well suited to double the utility \"mohawk\" and replace the outer main frame with these (two main rails going the length of the vehicle instead of one in the middle). I see you're using this solution for smaller pieces of glass, but if you had a smaller metal frame that connect…
THANKS everyone who comments - i read and think about all you say. in a big way, it is you that is making this concept better. yes, two mohawks on the side could be better than one.\r\rAttached here are some possible material choices ---->
This is a departure from the other designs that I've clicked \"I want it\" on. It reminds me more of the Kia Sedona in my garage than a military vehicle. But, it does everything in the brief, and on an unmodified chassis. It keeps all occupants, (save the turret,) out of the elements, and still provides good visibility. I don't think this is a pe eption: you can trace the sight line of the driver…
o crap i made a booboo with materials image - this is correct, i think...
- I so envy your sketching and rendering ability. I do however have some points to raise and you seem to appreciate critique and use it so I'll fire away.
i promised myself i would respond to every query, so here goes to you .
, your design is quite different and I like it, Nice renderings as always, I'm not sure about the gull wing doors but this is a very cool concept I just can say ! :D
updated frame, very simplified, but shows the central mohawk bar removed and instead located where the internal bars running from A through to C pillars were.\rmuch better design, solves many issues and gives many new opportunities.
Don't take this wrong, I wish my minivan looked this tough and cool. Nice job.
The new frame is both exactly what I was thinking, and sexy. ;)
I'm looking forward to a y for this vehicle tonight. I hope this wins. It's my favorite. It does all missions extremely well, and it is also aerodynamic, simple, and easy to get in and out of. It nails everything. I'll be potentially the first person who's enj ed some time in the top 10% to say it: I like this design better than my own. I mean, I'd like to see some of my design details on this on…
A BIG THANK YOU to the critique, feedback, and sharing of thoughts here. i believe the competition deadline isn't really when the final submission gets approved, but is ongoing during the voting stage. that's why i have tried to be open to change during this time, and have listened. the new dual mohawk exo-frame is a wonderful example of this. thanks for pushing it.this competition is so tough, S…
NO THANK YOU ! :p for bringing a very unique design to this competition...best of luck to you !
My, what big teeth you have, head! , the wolf lies behind the minivan silhouette. I really do think this could be an odd looking minivan in an urban environment, like someone took a van and was REALLY passionate about offroading and utility. Then BOOM 4 fully geared soldiers egress and the action scene starts. I'm glad to see the dual utility bars, you're welcome for pushing it! Great and great e…
I think it needs horns, spikes or jagged pieces of metal on the front end. It needs something that goes \"Grrrr\".
i probably should have investigated those measurements further...but i like a said before my main concern was fitting it around the chassi...when it is all said and done i doubt it will be larger than a hummer. and even though it wasn't done in 3-d i know i could have put it behind a grid and figured out the exact measurements which i definitely should have... once again thanks though because i p…
, I think your focus on fitting it around the chassis is sound, that is the most important thing. I think you'll be able to scale it down a little, though to have 2-3 prone in the back, I think any of our XC2V designs are going to be in the 4750-5000mm range. By the way, I never mentioned how much I like your rear fender storage compartments: very cool. Both you and JZeke did an elegant presentat…
man has this site completely taken over my life this past week...i've found myself login in and out ALL DAY LONG! ...i think that just goes to show how great of a competition this has been...yea it's got heated but out of competitive spirit...anyways i just wanted to say thanks for everyone who participated in the competition ...it was to see all the design solutions both functionally and aesthet…
Great solutions, resea h, design, and presentation. Congratulations on the win!
congrats ...... those sketchs showed that you are a winner ....in check ups .......=)
ok here goes...sorry i'm going to sound like a jerk and i apologize i really do because i am not trying to discredit the amount of time and hardwork you put into this. I really feel like if someone were to put this design up on the wall in my studio at school it would get an ehhh reaction. i feel like you did the resea h and that shows...you have VERY good solutions so kudos for all of that reall…
well done,\rnice units :)looks buildable
fuzzy feelings aside and the due cordial congrats aside, has a strong point. I think we saw a bit similar outcome in the last competition, too... -------- But then again, if the vote was weighed heavier over the community votes, than maybe this was the best fit in their opinion...t did seem to more focused on function in some of their comments on other entries/checkups. ---------- Can we see actu…
[truncated: 730 more rows]
