# Supplementary material for: Robustness of open source community multi-project knowledge collaboration network based on structural hole theory
Source: PLoS One. 2024 Jan 2;19(1):e0292444. doi: 10.1371/journal.pone.0292444 (PMC10776177; doi:10.1371/journal.pone.0292444)
Supplement: S2 Data — (XLSX) [file pone.0292444.s002.xlsx]

## Sheet: Sheet1
description
Here is a quick thought before it falls through the cracks again:For the people who are new to some of the aerospace composites processes, something that helped me climb the learning curve a little faster was to have a industry catalogue with physical samples of the materials that get used.It makes a very big difference if you can get touchy-feely with some of the stuff before someone shows you h…
what were some of the changes that needed to happen in order to get it to fly? Maybe we can learn from our mistakes
frederiktis working on a new mold design for wings that will allow us to remove the foam-core.
check it out! More coming throughout the build.
working on the W&B sheet now. Everything from design to material selection is happening in parallel so have a meaningfulwork sheet might not happen until next week : However, moving the motor as far forward as possible only helps. Assume we w
few comments.Structural skin (CFRPfoamCFRP sandwich) construction, aswe use inAquila (below) turns out to be quite robust - we use very thin sandwiches in a hollow wing with a spar, and it works well. If I were to do a spar in
Thank you for the numbers. I am going to study them (I'll try);)About the mould dimensions. 1m x 1m H(depth)0,5m it is not massive. This spring I put under mill a 4.2m x 1.8 m H0.6m mould (aluminium) that is big. If you use a medium-de
these last calculations distracted me. True! The wing must be disassembled! for this reason I had thought the insert as rotors support ... "I lost in translation" :)
Ireally like your nose design on the Volans. What was your thought process and reasoning behind it's shape? I'm hoping we can use some of that to influence our structure and shape of the front end
you know, there's two ways to look at your silence. first one would be: "if you have nothing nice to say, say nothing at all". this seems to be a rather benevolent assumption at first glance. at closer inspection you eventually realize that thisappr
rivett great to see this schedule... I think that we are going to need to leave some cycles for fixing and changes after flights. We should be testing in week three.
rivett great to see this schedule... I think that we are going to need to leave some cycles for fixing and changes after flights. We should be testing in week three.
You seem to be very knowledgable when it comes to materials. What are your thoughts here?
23 is a bit strong, 12 would probably be more accurate and still on the safe side. Your recommendation?-
A4.pdf
Aahhh. Yes. _rivera is taking a closer look at those issues.-
Absolutely. Great video. Adding bearings = additional parts and weight...gotta weigh (ha) the pros and cons of each possible solution.-...Icould really use a trolling motor for my canoe....
After inspecting one of our drones today, there is a possibility of it being damaged during shippinghandling. What solution will prevent this, yet still remain visually appealing?The tail also has a very rough surface finish, is there any type of body filler or alternative solution to refinishing it? We will experiment with traditional automotive body filler and determine if it is an acceptable s…
Alien Power System had three options for 10S but two are out of stock and one is available on back order.Ali Express had a few options available, however, shipping could take somewhere between 12 and 20 days..Idid get a hold of a rep at Max Amps, who confirmed production and shipment of 2 10S batteries might take 4 - 8 days.
All makes sense. I think I actually wrote something about dying the stuff as well - as it makes it easier to see what you are doing,
Although the Volans wings make a lot of sense from an aero perspective, have you checked weightmechanical and the fact that they are likely to also exacerbate the CG issue. Zelators are almost negative sweep, I think Volans were not.
And I hope something similar to force-lock the landing gear into the same arrangement?
Ask if he already did it. I remember he did quite a bit of aero on his design. Perhaps it is clear enough what you modifications would do to it (taper?).
Blah...brain fart...Total wingspan: 4500mm, each wing = 2000mm, 23span of each wing =1300mmM1=2390Nm = 1763ftlb...
bravo team for the updates and the progress. I am eager to know how you feel the new design of the landing gearlegs is coming out.
By any chance does anyone know of any non-military locations in the Phoenix area available for flight testing sUAS?-
Can you be more specific? I'm not sure which issue you are referring to.Also it looks like I need to revise my point 2. a little, as the boom arrangement does connect to the wing spars.One thing you can easily do though is beef up the boom tube, e.g. slide an extra tube over it (may be helpful to dampen vibrations), or replace it with a larger OD version.
Co-creation team review of needs and details around Wings, weight loading, and theskeletal frame.
is a poor material choice, not only is it impossible to bond to but thermoforming can release formaldehyde gas! Not good, composite plate stock is a better choice. Sandwich panels are a good way of reducing weight for sheets loaded in out of planebending, but are not good for in plane bending loads (see attached photo)Sandwhich panels are also moresusceptable to corner and hole stress concentrati…
Do we have any idea on how far in the motor would have to be for proper balance? the motor might not be able to be moved into the fuselage and might end up somewhere inside the tail to properly balance out the batteries in the nose.
Don't worry about the weight of the wings or the rotors for this FBD, they'll be accounted for in the total weight of the aircraft.
Él Presentado Inventor como
Engineering and Supply had a great walk through with Sean at Stratasys down inTucson. SLS, SLA, FDM, Polyjet, cast urethane,all the things at our finger tips.Looking forward to a great partnership and support on the static drone and other projects!
exercises.
For this display version you don't have to be afraid of weight. So in that respect glassing over aluminum is indeed an option. However I would lean to a negative mold for the most part(s).The critical bit is getting is smooth surfaces, and that usually requires a mold, or at least half a mold (for the side you actually see). I think you should model the fuselage shape some more and then try to ma…
Found a boo-boo...Iwas showing off the free version of MathCad to a colleague and forgot to fix everything.. Anyway, after fixing that mistaketaking a look at notes from Lab10 this is what Igot:Still a lot for a small plane but doable with a monocoque structural skin.
General agreement from me. The only* thing that the gull wings have going for them is ergonomics and a higher ground clearance of the vertical props (my opinion).They don't get the former done well enough, and the latter can also be accomplished more effectively with other means.*Except looks, apparently.
Good observation.Because we compressed our already accelerated process from 18-months to 12-weeks, we relied heavily on the iterative process for quality assurance.
Great points guys.Remember- with this particular drone, functionality can be dismissed. For the Display Drone, it simply needs to look flawless, andappear functional.That may be a possibility. We definitely need to avoid and get rid of any gaps in this thing.
Great points,.If we are to take this route, what do you believe our time frame would like look?breakitGreat input, you're teaching me too! I guess the styrofoam is a bit unfortunate in this situation, Ido agree with your shrinkage comment though. Very, very minimal.
Great questions! We're going to be have the airplane in testing in a few months and will be publiclydemonstrated at Commercial UAV Expo in Las Vegas at the end of October (event is October 31 - November 2).
greatupdate on the flying event. Was there much flex in the wing? Did it overcome software ability to compensate? So many arecurious to learn more!
Have you considered vacuum forming the panels? the same methods used to create the interior panels for the Olli should work wonderfully here.
Have you tried stiffeningchange mass of the boom and powering the motors up while the drone remains clamped down?I assume the booms are hollow, so you could probably just ram some rebar through to see what that does. Or zip tie splints to it.
Haven't spun the pusher at all yet. Tear down and redesign before we spin anything. Safe to say we'll run a component test and spin them all (withoutprops)once installed (servos and motors) and won't run the pusher again until we're through hover testing and beginning transition testing.-
Here are some images from pre-flight pulled out from the flight test report to make them more available for review. We know it is not as good as the CAD but it is a help in this discussion.
Thank you very much to writing here.
actually the taper it is slightly different (0,6).The camera lens deceives a little.Also the wings at the moment do not have the correct airfoil profile (do not have at all)...am not so sure about shape & dimensions of the winglets.Working on the connection. wing rotorsframetnks ;)...my "real" job calls me :(
Yes, I got it. It's clear. I would like to "ruminate" a little around it...A question before.
What do you exactly mean with:"We will need to watch out not to get too tail heavy with this proposal.
Thank you for your comments here. ..
Hi, Ideally yes! But we're having trouble getting a Thermwood operator in the short time frame so the molds may be CNC MDFor Tooling foam would know more.
do you have a 3D igs or stp file so we can present a suggestion? That would help.
The turbo - propeller differs that its blades are mounted on a turbo -
How much bounce is too much bounce? Is ninjaflex an option?
so 12 span would be plenty conservative.Still looking at a very high moment at the root, ~1800Nm= 1350ftlb
I agree for the static model, some body work filler should work nicely to fill those voids. But CAUTION polyester body filler and resin (exe bondo & fiberglass resin) dissolvespolystyrene foam (Styrofoam) because all these products arestyrene based. Be careful applying body filler to any exposed foamFor the flying model we will manufacture the wings using 3 part Styrofoam molds; two female molds …
I agree, at its original position it has a mostly decorative role. As long as you have mass & space to juggle this is of course one of the first things to straighten out.
I agree. Make sure the motor has adequate cooling, then it'll probably also live longer than it would sticking out at the end.I wrote somewhere how I would laser the control surfaces out of the parts to avoid gaps.
I don't think its necessarily mistakes, just design iteration from concept to afunctioning aircraft.
I have to tell what happened to me at August-end 2016on!
I like this proposal very much. The saddle-point structure (hyperbolic paraboloid) you suggest is very nice from a mechanical as well as manufacturing (if we can do the radii) perspective.
I liked the original approach better from a functional perspective. But I think they will probably use a more conventional approach anyway. :(If you use you original approach you can probably make most of this as one part. This makes manufacturing more easy. You will not need foam in the middle because this specific shape is very good at preventing buckling (the large curve is a little like a rib…
I mentioned it somewhere else and still think it makes sense to put lights on. 1. Technically (position lights, and anti-collision light)2. Marketing wise.(I don't think the regs apply, but they may still have a helpful "guiding spirit")
I recommend checking out recatex..Also I have a couple of materials in the file section of the Irminsul design.Generally I would try to order a lot and see what gets there first. In my experience lead time is likely to be an issue. What you could also to is to directly call someone up and ask if you can take from their stock. Chances are if they are e.g. a uniresearchartcraft or small business th…
I think PAX usually means "passenger" in our current context. :)
I think we're going with a carbon fiber molded skin, it'll be around 0.040" thick.
I was talking less about the wing-fuselage interface in this case.
I was thinking more in terms of vibrations and harmonics in the rear structure. Btu I guess that'll look different pretty soon anyway.
I wonder: if we build something and ship it to you (without the foam), so you only have to do minimal finishing work and put in the propulsion and flight computer, would that be something you'd like to pursue?If yes, a BOM that we could "design around" would be helpful.
I would think a couple of small accelerometers would not hurt.
I would try to strengthen the structure with a "enveloping landing skid"(sorry ... buy I have notthe pen in hand in this time)!
I wouldn't say no to that. Let me see what we can provide.-
Ican agree that this may not be the best longterm solution. What would you suggest to brace the structure?
I'd go with glass and a simple (low temperature cure) "cosmetic" epoxy system.
I'd like to help with some suggestions but I have a couple of questions:1. What is the timeframe for this? That is, how long are you accepting suggestions (for the landing gear, etc.).2. Is there any monetary reward or other incentive if an idea is used or otherwise partially incorporated?Thank you.(I'm out for the weekend and may choose to take a small break from LM as well--I've been on it ever…
I'd test things out in an adjustable jig first. I'd be concerned that the shaft could easily move out of balance if it gets to long, and it'll be hard to diagnose the cause on the airframe.Like so, or heavier: div class="embed-container"iframe src="www.youtube.comembedj6sFQpgQkVY" allowfullscreen="" width="500" height="281" frameborder="0"iframediv
I'd think especially the nose would be a good item for vac forming.On the other parts of the fuselage my personal taste would be that a center seam would make it look sorta cheapregular COTS. If you could make it out of 3 parts instead of 2 half shells that would probably carry a more futuristic hexagonal vibe.Generally on the parts for the display version I recommend to always make them in pairs…
If one was to go for the big skids as landing gear - it may be possible to nestle much of them into the wing. Could cause issues with regard to unfolding when v-props are already running though.
If the foam mold is not precise that mostly degrades aero I would assume. 25 MTOW won't make much of a dent in a thick foam board for all but the lightest grade I think (could be wrong though). Single curves get hot-wired, and checked with laser to make sure they are aligned enough to tackle the loads.Spars only go into straight sections, see the Lazy Mans Gull Wing:
If there is no functional requirement I'd also recommend some kind of spackling. If you have something on hand that can support a class A surface especially.
If this one is for display look at how guys shape surfboards. Once you get the shape you want, Lay your graphics, then glass it. Or glass it and get a good wrap on it, or a local artist to do a paint job. Vegas has awesome artists.
If you can make it modular you can break it down, and place it in a crate with cut foam for all the parts.
Ihad the privilege of spending a couple days at the site and do a little cad work there.
In our journey towards reworking a show worthy display drone, we are posed with many positive aspects that we must digest and improve on, as well as some negative traits that we will learn from and correct.Our two top priorities with our Display Drone are as follows:1) must be cosmetically appealing2) must be structurally rigid (for shipping and handling purposes)
In our journey towards reworking a show worthy display drone, we are posed with many positive aspects that we must digest and improve on, as well as some negative traits that we will learn from and correct.Our two top priorities with our Display Drone are as follows:1) must be cosmetically appealing2) must be structurally rigid (for shipping and handling purposes)
In our journey towards reworking a show worthy display drone, we are posed with many positive aspects that we must digest and improve on, as well as some negative traits that we will learn from and correct.Our two top priorities with our Display Drone are as follows:1) must be cosmetically appealing2) must be structurally rigid (for shipping and handling purposes)
In our journey towards reworking a show worthy display drone, we are posed with many positive aspects that we must digest and improve on, as well as some negative traits that we will learn from and correct.Our two top priorities with our Display Drone are as follows:1) must be cosmetically appealing2) must be structurally rigid (for shipping and handling purposes)
It looks really nice, but did you check taper (root vs tip, 1 vs. 0.65) of the wing?Also in my (personal) opinion "moderate" gull wings don't help much from a manufacturing perspective (straight makes things easy, anything but straight makes things much more difficult).Also, we may need more control surface area in the rear (just judging by eye here).
It may apply after all if you ask the (I think it considers UAVs aircraft), wikipedia:"All aircraft built after 11 March 1996 must have an anti-collision light system (strobe lights or rotating beacon) turned on for all flight activities in poor visibility."
It seems to me that forming Aluminumwould be a good option for some of your parts. I think for the size of the drone, it might be an option. Since it is just a skin over frame work it would be smoother and may even be lighter.Less chance in cracking in extreme cold as well.Either that or usecarbon fiberlike they do on the 777.
It seems you put some wing spars in the 14 model as well. One could think you plan to take it into unassisted forward flight at some point?I don't think the wing itself is too felxible, but you may want to touch up the winglanding gear alignment, and reduce the bounciness during take off as well. Give it some softer "shoes" and the sensor readings should smooth out a lot.
It's funny you mention that because that's what we're planning on doing on rev 2. The plan is to custom build dual clamps that will hold the spars going one direction and the booms going perpendicular to them.
Iwould say to have a break just outboard of the gull-section. Modularity and shippability are always a concern. :) Looks great though!-
Learnt & Found this week (3316)
Looks like you had ample opportunity to learn things -
Moving the empannage back is really the only option to maintain stability, especially in yaw but also pitch. Moving the batteries to the chin easily counters that and gets the CG back into acceptable position.-
My $0.02: The tail needs to be re-developed. I would find a brushless inrunner motor to mount in the fuselage, and run a shaft inside the boom through a couple of ceramic bearings to the rear prop adapter. I would then mould the tail boom in the shape of the original artwork, mount the servos for the control surfaces as far forward as possible in the boom, and run long (well supported) push rods …
My concern was more that you put some more mass further back (e.g. empannage).
Nailed it. We're definitely on the same page. I love the idea of using aluminum simply for it's ease to work with and rigidity. LEDs would be a great touch
Nice to see progress here. Did you have trouble sourcing some of the material?
Of course no minimal spars! I don't get why people want spars (except for disassembly). Maybe I am overlooking something. But if that drone is supposed to be handled by untrained crew and land in rough terrain it is better if it isn't "soft to the touch" at most of its surface.Also onset of damage and degradation is harder to detect, localize (precisely), and fix, in my opinion.
Quick update on timeline. Engineering and Supply ran down to Tucson to meet with potential suppliers and partners. Getting lined up with support, components, and testing facilities force the next few weeks. Floodgates. Open.
Re co-creation (I am not trying to pull you into a discussion, but...):I think in this instance emyou are very correctem. However,much of such decisions depends on how long term you plan for, and if you intend to "walk the talk" (to a certain degree).Also I think there is much to do for LM to foster effective and efficient work (including as co-creation). I am interested in furthering this, but I…
Regarding the landing gear I have this shtick recommending some way of inelastic energy absorption to reduce the "bounciness" of such maneuvers.In a pinch cotter pins (or my favorite: welding rods) are all fine - its just that such a structure will have a limited lifetime. My username will tell you that I don't think that is a showstopper in the early development stage. :)
Regarding the shipping - I am not sure what you'll need as it depends on who does the shipping, where to, etc.Generally I would say if it is packed, wrapped, and cushioned right in a sturdy box the drone itself should not present an issue. Small mass, small inertia, should ship well.
Regarding the wing joints I am pretty sure you'll want to go for a different option. The one that I proposed in the frankenstein-wing should work nicely here as well. It does come with a little bigger central piece, but I think that is hard to avoid if you want to keep the gull-wings.In your proposal I am afraid the stress transfer through a butt-joint won't work out. You emcan emdo it if you hav…
So how are things going?Make sure to check the building number for the
So Mylar is actually a low surface energy plastic and therefore has great release properties against epoxy resins, no mold release required.Second the Mylar film has very low surface roughness andwill give a class A surface finish, no post body work required. The trick is to use a squeegee to squeeze the extra airresin out of theMylar - Carbon
Sorry for the ,
Sorry for the napkin sketch,
Sounds much better! And I think this is the one you want for calcs guesses:
sry, what was the design challenge good for again? tofind a color for the drone? really?
Taking apart the drone. The side structures are held on by and carbon fiber tubes. The tubes were inserted in the and thendrilled right above the face of the .
Talking about the bond lines between the wing and the fuselage? For the full scale that will likely be kept clean as the mechanical fastening will take place via the spar inside the wingbox. Any gap between the wing and fuselage will be covered with 100mph tape.-
Thank , probably the first simpliest way is better. I have to keep in mind that the first idea it is normally thegood one...perhaps ;)
Thanks for the additional high res images - makes things more clear.As things come to mind:1.
Thanks for the feedback - the lens did deceive me :).I would not worry about the exact airfoil & winglets.
Thanks for the info! Learn something new every day. :)I would have thought it is more trouble. I'll have to try that out. The photo with the explanation is pretty clear.
That is "". I think it translates to a big guy sitting on the end of each wing.
That is a nice low cost, low fuss method. I assume the surfacing won't come out perfect and you are somewhat restricted in terms of material.
That is about 57 Nm if Wolfram Alpha is correct. are you sure about y:= 300 mm, sounds short to me.
That recatex is aninteresting nonwoven carbonglass hybrid with some orientation to it, having a little overtwice the longitudinal strength and stiffness over the transverse. Iwould think that is well suited for a wing skin if cost is a major consideration. Ihave not kept up with the drone build, but from the flight test reportit is clear that a much higher stiffness must be obtained in the booms …
That's the plan. We're still working out the final designs for the landing gear but trust me, there will be no cotter pins to hold anything on there.
The actual flyingoperational drone will need completely new skins. I am working on the effort to assemble all of the changes into one design. When the Zelator was picked, there were some changes here and there that needed to happen in order to it to successfully fly. Today, Itook measurements and complied all information that need to be applied. Then started roughing in some surfaces! From here, …
The biggest issue we have with the W&B of the aircraft is the super-huge moment arm for the rear pusher. We're looking into machining a hub that will fit over the built-in motor case and will allow us to attach a drive-shaft for the rear prop so that we can move the motor closer to the fuselage. Anyone have ideas or experiencewith this type of design? (We're using aKDE7215XF-135 motor,-
The current test article is composed of an internal structure made of , a substitute material used for systems integration.As we continue to iterate, we'd like to investigate other commercially available options, and even some manufacturablecomposites (eg, e-glass with foam-core) or 3D-printed materials.We need to keep in mind ease of maneuverability, cost, and availabilitylead time(we want the p…
The first test article, made of as a substitute material, is a simple skeleton structure. While keeping in mind a material change, we'll be looking to optimize this structure for strength and weight.We also need to considerspace reservations for required hardware components. We will upload CAD of the current design when available. (We will also re-post CAD of the hardware components from the orig…
The foam core with composite shell is easy, but now we would need to talk about spar sizing and how we would get the spar around the bends. I really think the only way around it would be to possibly create a structural skin and using foam as a mold for that might not be enough. Probably CFABS on the BAAM then smoothed with the thermwood and some elbow grease.-
The fuselage is in rougher shape than it appears. After a quick inspection this morning, it may be easier, cheaper, and quicker to build an alternative. Our options are pretty open as long as we are successful.From a materials standpoint, let's ask the question: What is sturdy enough to withstand shipping, pliable enough to manipulate, and also constructed in a way that it's considered presentabl…
The idea is that you have to be able to do the load transfer (compression, shear, theoretically tension (but that is what the bolts will do)) through this surface area. How much is "enough" depends on the materials for minimum values and detailed solution on top of that.I think a shaft (chamfer?) ratio of 1:15 or 1:20 is common in PAX aerospace repair jobs. Since ours will need to remain detachab…
The nose is in the same boat as our fuselage. It looks to be a foam structure, and very unappealing to the eye. Lots of texture. This is a focal point of this drone and should be very smooth, clean, and rigid.How can we duplicate the design out of a different, prettier, material. Do you have any input on this? I see the enthusiasm and potential to be valuable to this project
There was certainly flex in the wing but not a ton. We did experience some "inadvertent thrust vectoring" with the wing deflection but not so much that the PX4 couldn't compensate. Before we could get too crazy into the hover we noticed the issue with the forward left motor pod slipping. That won't be an issue in the full scale (different motor-pod assemblymechanism) but we were able to identify …
These harmonics areexactly what I wasconcerned with and this has begun to answer my question. No need to model at first with a test like this. Would love to see the drag data. 8oz and CG stated is super helpful!
Thinking about 3. - it won't work very realistically if you don't have downwash from props. Hm. Could still somewhat helpful but not nearly as close.
This is really wild , thanks for sharing this. As we're committed to having a demonstrator ready by Halloween we're going to have to be very picky what, if any, design changes we make apart from what we've already identifiedinternally but Idefinitely think we can look into some of your ideas for a future build. I love the structural frame piece but I'm concerned how it will react to the incredibl…
Those all sound like good suggestions to me.I don't see the point of the boxy white thing though. So I would do tube to tube connection with the strip (or strand) method you mention. It would look like similar to the metal connector my previous post.You can reinforce the load bearing tubes with shorter (ID-OD matching) sections of tubes that work as stress spreadersreinforcement. If in doubt you …
Those are heavy and expensive!...DIY it is, I guess.
To better answer at the questions of this thread I realized that - together with any consideration on technicalconstruction options - it is necessary a redesign of the model in order to fix some dimensional problem and to identify a new architectural that could optimize the construction process.For this reason I have built a new 3D model, usefull to better show these features. The model is quite …
Today we've discussed the material our wings are made of. They are foam-core with an e-glass (fiberglass) shell, wrapped in vinyl. The finish of the wings is rough (not very cosmetically appealing), so we are looking for solutions to smooth this out. A few suggested solutions include automotive body filler and spackling paste.Remember: weight is not an issue on a display drone
Utilizing our 3D printers are an option too for smaller parts or brackets.
Vacuum forming the fuselage and nose? That's not completely out of question. Creating molds with the BAAM has shown a lot of success too
Very Clear. This is a solid plan.
Very Clear. This is a solid plan.
Very helpful pointer - thanks I did not have assureuas on the radar yet. I'll look into it, but I think the actual probability of this happening is extremely variable, mostly depending on the concept of operations. I wonder whohow this will work in their program. For example sports events, reporting, and policing are likely to be far more problematic than checking on some off-shore wind power par…
Videos are in the works, hoping to have weekly updates with media beginning next week. -
Wait - only 0.9 taper ratio? That is very little. Are you sure you don't mean 0.1? You don't have to be afraid of tip stalls with SLT I'd think (also looks sleeker).
We did the same thing with the transition from fuselage to tail, just smoothed out the transition to make it less aggressive. We'll be testing the T-Motor U11 and the KDE 7215. Considering we'll be spinning at such high RPM, I doubt we can find a shaft that can handle the torque so direct drive it is! (We'll post videos of the tests)-
We have flirted with the ideas of forming aluminum and also carbon fiber, great ideas. We're leaning heavily towards a fiberglass structure. It's cheap, light, easy to work with, and a breeze to nail the correct shapes.Do you see any benefits of using aluminum or CF instead?
We needed to get the wing area up. Ijust went back to the data, TR is .65
We were able to effectively use Rapid Remover to clean any residue left behind from the vinyl and adhesion promoter. We then used denatured alcohol to clean and dry up the Rapid Remover. This process worked great
We will need to watch out not to get too tail heavy with this proposal. I was tight to start with and I would say this one aggravates the issue.Perhaps we will need to look for more volume in the nose.
We'll go into much more detail as the build continues but the wing will be much like Zelator and Volans. It has a very, very slight aft-sweep of the leading edge and a bit more noticeable forward-sweep of the aft edge. From a mechanical perspective, the straight-in wing (opposed to gull-wing) will make life a bit easier with a somewhat traditional wing-box right at the CG.In regards to the CG, we…
We're currently weighing different options as move into the construction of the Display Drone. It's important to remember that it must be visually appealing as well as structurally rigid. Weight is no a concern.. to an extent.What are some methods or processes that will not only meet our goals (above) but give us a solid product as an end result?
We've alreadyran each of these motors independently and also in the integration test so we have some confidence at this point.-
We've had a shipping company come take measurements and plan out how to support the load and protect the shipment. Iagree, small mass, small inertia. We'll be good
We've reached out to APworks (subsidiaryof Airbus) to identify components that can be optimized and 3D-printed.The first item that they were able to analyze was the unique forward landing gear of the Zelator. We provided a load case with a safety factor and let the team at APworks optimize the structure, including material selection and load paths. The result, in half-scale, seen below, is attach…
What Imean by "enough" is that Ithink we would want the la under vacuum as it will be structural and I'm not sure the HD Foam we're using would be suitable as a mold for that type of la.
What you are doing is terrific. This is what I have always been dreaming of as an Engineer. How could we join you?Best Regards,MRJ
When I saw the (hot glue?) bond lines I thought there may be some room for improvement on such fronts.Since the plastic parts were printed, it would not be hard to include a couple of conduit-like features on the inside. Leave a couple of small holes that are the right size for your adhesive nozzle (maybe something low visc and more reliable than hot glue). That way you ought to be able to get pr…
, you gave me goose bumps there - cotter pins into bare CFRP. :|I don't see the purpose of the boxy white stuff. Can't you just put some snug tube cross connectors on the spars? Like thisor this
Yeah , the latest "stealth black"version looks pretty great!I thought this was the development iteration version that would eventually be prototyped, wasn't aware this was just your side project!It certainly is going places. I like it a lot.(Although I would reserve the all black for cold weather ops. We operated out in the desert with unpainted carbon fiber, and it gets VERYhot and hits Tg (glas…
Yeah, I think for this overall design cost is not going to come from the materials so recatex would mostly be interesting from a cradle to cradle or process perspective.On foam vs foam skin vs skin & stringer I agree that it is likely that prototyping may not be the same as production runs. I think solid foam is a pretty fast and forgiving approach if you want to get stuff in the air, and will be…
Yes the point loading of the pinned joints just looks sketchy. has identified a great source of the sheet stock I mentioned last week. I'd consider wrapping epoxy saturated strips of carbon cloth around the tubing and through slots inthe square section to connect those parts in a very solid and rigid manner. Make thebox section parts (currently )from bonding interlockedlaser cut sheet stock. That…
Yes we'll be manufacturing the wings using two female molds sandwiching the composite around a male core; the molds will be Styrofoam cut using a hotwire. I've attached some photos of the manufacturing technique.
You keep saying PX4, yet the pictures show a Pixhawk. Is it running the PX4 stack, or Ardupilot?I thought I saw QGroundControl in the video, is that going to be the mission planner going forward?
You sure you want to delay testing that long? Unknown unknowns and all...
, we're going to get a working CG worksheet on the site as soon as we can. Good news is, we can confidently say that when we switch to a lighter material (light than , that is) we'll still have plenty of weight reservation which can lead to larger batteries in the nose to shift the CG forward (and just happen to add some range), and hopefully into the acceptable range without too many other big c…
ZelatorFlightTestReport_Airbus.pdf

## Sheet: Sheet2
commented user
14595
14595
14595
14595
14595
14595
14595
14595
14595
14595
14595
14595
14595
14595
14595
14595
14595
14595
14595
14595
14595
14595
50290
50290
50290
50290
50290
50290
50290
50290
50290
50290
50290
50290
50290
50290
50290
50290
50290
50290
50290
50290
50290
50290
50290
50290
65879
65879
65879
65879
65879
65879
65879
65879
65879
65879
65879
65879
65879
65879
65879
65879
65879
65879
65879
65879
65879
65879
68596
68596
68596
68711
69306
69306
69306
69306
69306
74836
10
10
10
10
14595
14595
14595
14595
14595
14595
14595
14595
14595
14595
14595
14595
14595
14595
14595
14595
14595
17918
19803
19803
50290
50290
50290
50290
50290
50290
50290
51905
51905
51905
51905
51905
51905
63127
63964
63964
64204
64204
65879
65879
65879
65879
65879
65879
65879
65879
65879
65879
65879
65879
65879
65879
65879
65879
65879
65879
65879
65879
65879
65879
65879
65879
65879
65879
66357
66357
66357
67518
67518
67518
68596
68711
68711
68711
68711
68711
68711
68711
68711
68711
68711
68711
68711
68711
68711
68711
68711
68711
68711
68711
68711
68711
68711
68711
68711
68711
68711
68711
68711
68711
68711
68711
68711
68711
68711
68711
68894
68906
68906
73559
73559
73559
74288
75444
75444
75444
