# Supplementary material for: Robustness of open source community multi-project knowledge collaboration network based on structural hole theory
Source: PLoS One. 2024 Jan 2;19(1):e0292444. doi: 10.1371/journal.pone.0292444 (PMC10776177; doi:10.1371/journal.pone.0292444)
Supplement: S3 Data — (XLSX) [file pone.0292444.s003.xlsx]

## Sheet: Sheet1
description
It seems the fabrication team was tasked with various other factory novation projects wlst I was in Sturgis. Should have at least one fabricator ady to build some bikes witn the next few days. In the meantime, I did cut out the rst pieces for the Cruiser yesterday.... the plates for the springer fork!
I like ts option alot. It keeps the cover light but doesn't igno the transmission. It will of course need the chain out of the back!
I did the model for my Petrolhead Cruiser.... nice to see it now working as part of the
Age some of them a bad quality but I saw the one he made in Russia was good quality ...so the I do not know but I am su your market has better quality also !;
I age 100% with you I will explain why ! rst because the "cruiser in fact is mo a sport cruiser than a normal cruiser so that why I did the second project 02 black version because I felt it would be mo dinamic mo cool . I did not say the original is not good because in shape a the same so from my poiint of view mo options a better like color options black- d or black -d with stripes or the covers…
! The hlebars form the Las Vegas prototypes a cool we could keep them no problem but what I saw from the photos you sended to me we not good because of the position as you mentioned so I am OK with them but in right position !
So yes the could look cheep if it is to much on the bike in our case could be a bad dexission to use it but for the momment the most important is to determine if will be the black version or the classic style ...or both because it will change the whole perception. I am OK with brushed style notd for the hlebars grips but must be in the same tone as the fork is ...so if the fork will be black all …
I tnk you' right about matcng metal...The e black;that I see on the fork would look good in my opinion.;
for the photos !;
I am working on it for some time now but at the moment a just ideas not solid ones but soon I will post some; of them...
! I have all I need so my 3D model is almost the same as the al bike is so I am ne ! I try to get the covers to work with the st of the bike but it is a dramatic change so I try I am !;;
Yeah i underst the black hlebar is OK because the is also black but will be the same snes textu? To bad that I can not help much from he ! I tnk that garding the accent color if the bike will be black can be; d- black.. cam black ...lether color -black no problem; but only if the main color is black work like ts;!;
your right it's about the same size but I tnk the welded edges make it look;bigger, if was rounded out a;little the welds ground down it would probably look smaller.;
The PDF attached is the 2D of the itself. We a still trying to cover the st of the 3d.... at least I tnk we a.
so i take your advise liter ts morning i have start touch all theBMW Audi steering wheels i found neer the theat a some including my own steering wheels that also is leather yes feels good :)
Yes like I told you black rims will give a look focus on the middle section on the bike covers like in my last nders! I like the Michelin Country Rock Ti 26" x 1.75" because thave a look style ! But for production we could also leave the; tys the same as ta now so if people want the cam color black combination the tys could be an option to be cam so mo options in my opinion is a benet for the cus…
! I age on the fact that many do not want those flectors on their many move them but we should spect the law if it is possible if the customer want to move them ..it is s problem, short I like the that I put bellow you choose them ..the complete black one from (middle photo) is my favorite go well with the Michelin Country Rock Ti also but one tng if you could ask is that you can mount flectors o…
Yes but when tlook beat up meens ta used so it is a good sign also !
So then Michelin Country rock ti for the black covers d or brown lether combination; !
Age the idea to build two is verry good ; to have one the that is a twin would be mutual benecial !;
Age that we will do so we will main as silver crank ar hubs!;
The a MKS FD 7 japanese foldable cost around 40 $ tcome in color nish or black :;
guys ! If you decide ts is your problem but not with me !;
Valve for the fuel tank ? part of; the engine cover on the right side ?I am confused a liitle bit
I don't disage with anytng that's been said. ;Just a few additional data-points :1. Honda does not sell ts engine for bicycle applications. ;Ts is the ason that tcome with the "wrong" type of throttle linkage. ;The ones that a available in the US a "gy market" in that ta sold for use in constant-speed applications like generators, etc.2. The Honda engine warranty is voided when installed on a bik…
for explaining. I was concerned that I was stepping on someone's artistic vision. I tnk for a vecle ts size, a 4" teardrop headlight with a halogen lightbulb would be the best looking safest for night riding..;I found a asonably priced model online he:
Someone being who did a brilliant job of engineering a 3D printed clip housing mounting system then bending a piece of metal to plicate the orginal design from . He also did ts in a er of like 2 days, he did a job for the time capabilities we had at the time, but it wasn't production spec at the time. I just wanted to clear that up because did do work I thought it was fair to give cdit to m inste…
I congratulate back then for the ne job he done for the prototypes I still congratulate m for the ne job intest he has for ts project so be su that that I do not forget !;
How large we the battery pack for the headlights ?
I age with you that the circles look;the best t for the bike. your thoughts?
it is not just you ! I like the rst design of the sproket my self ; ; want it with the holes on both sprokets ! I am su it will be a huge diffence !;
I age with you that the circles look;the best t for the bike. your thoughts?
it is not just you ! I like the rst design of the sproket my self ; ; want it with the holes on both sprokets ! I am su it will be a huge diffence !;
I age with you that the circles look;the best t for the bike. your thoughts?
it is not just you ! I like the rst design of the sproket my self ; ; want it with the holes on both sprokets ! I am su it will be a huge diffence !;
I age with you that the circles look;the best t for the bike. your thoughts?
it is not just you ! I like the rst design of the sproket my self ; ; want it with the holes on both sprokets ! I am su it will be a huge diffence !;
I age with you that the circles look;the best t for the bike. your thoughts?
it is not just you ! I like the rst design of the sproket my self ; ; want it with the holes on both sprokets ! I am su it will be a huge diffence !;
Age but what about to be mounted on the fuel cap (it is just an idea maybe wrong )?
it is water transfer painting ?
Yes, the idea is to see if we can very closely plicate the original design of the tank. ;The welds would be ground blended into the tank to make it look like it was formed out of one piece. ;We a denitely not considering a enstein tank.
, nmember your concerns on the massive fork back in july? how tiny it looks now compad to the tank cover?
, it's not the same fork. That fork that we initi modeled up was an off the shelf springer that was way too long. mounting that would cause theke angle to be way off, unless we made signicant changes to the proportions of the .
, I have a question. What is the exact center to center distance between the Honda Crankshaft Center the Bottom Bracket Center?
Parts with problems that I can see from production bike photos ! (modern look) (modern look)Sprokets ar (designed)Engine transmission covers (absent designed)Wheel covers fron ar (absent)Hlebar (designed)Hlebar grips (modern look)Trottle (I do not know witch system: motorcycle,ATV style))Brake levers (modern look)Gas tank (designed)Gas tank cap (designed ?)Exhaust pipe (anged position, silencer d…
I age with you ... your original design was inspiring, I tnk staying true to the design (as far as possible) is important.;
,We have worked a little bit pviously. ;You turned my horrible sketch of a submarine into an design. ;I am a project manager he at Local Motors. ;I am the project manager specic for the Cruiser at the moment. ;I am married however no bunny. ;I do have 5 kids though. ;I have ad your comments on the Cruiser will get back to you with an answer soon.
I am the guy that has to monitor control the budget schedule. ;I the project along side our teams yourself.
Sorry he a the pictus :D;
I would have to see a set of these in person-- tlook cheap don't give off a nice feeling from the photos. I get that maybe tmight align mo with the design, but the crank arms we have on the curnt bike, wle maybe not idea, a ptty decent. I worry that these cranks could work in verse in the overall feel of the bike.... again like I said in h is better than not.;
,I have looked at these throttles I tnk adding ts type of throttle may cheapen the look of the bike. ;In my last post I posted a link to a sk proled throttle. ;Let me know what you tnk. ;
, the tank is not much bigger than the one with covers when compad to it-- it is slightly bigger but not massively bigger. Also keep in mind that the top tube of the bike goes right through the middle so the is a huge chunk missing of the tank in the middle-- it is mo like a saddle strattling the tube-- I'll take photos he in a minute to show you. The overall volume of gas is a bit bigger, but no…
Sounds good. The a several other component questions we can solve at ts time wle you work. Is the anytng you need from us right now? IF you had the 2D Cad data so you could plicate the curnt in Max would that help?;
,;We looked at the that you showed us. ;Our concern is the the small will make the bike functional hard to because of the weight. ;You want a Classic look. ;I got that. ;In your opinion what make a classic. ;Some of the you showed had flectors ? ;I hope ts is not coming across as rude because ts is not my intention. ;I am simply trying to better underst. ;I believe the the second pictu posted has…
we a looking at wrapping a normal throttle as well. ;should happen today or tomorrow. ;As soon as its done we can post pictus.
Still feels a little bit heavy ...m .....
Like I said, I tnk the design of the lends itself to being beat up. Some of the other he would just not look good beat up, but because of the solid design of the I tnk it would look good.;
I tnk the a THE for all combinations. I tnk the Michelin country rock could work-- I could look for another fatter mo "cruiser"-- classic 2.0" ti-- I am su texist but I was looking at only continental Michelin yesterday. It is a very good ti function but maybe a bit skinny for the bike now that I tnk about it.;
<ul><li>garding the black d cobmination-- a you open to us using that combo building it ?
I will ride the twin bike of 's so if that is what you want us to build up, black d, that is what we shall build up, we will build the two at the same time, I will ride it proudly.;I will have the twin of yours, the ason is, if you expeince any issues or anytng like that in Romania, we can troubleshoot them he with mine use mine to prototype any improvements on. You will get SN 001. I will also k…
garding the crank, I tnk we should leave it silver he is why: If we could make all of the mechanicals black rust proof, then I would be supportive. However we have to make our own sprokects for ts bike, because of that we have opted to make them out of stainless steel. Thus the will be some ptty big stainless steel colod "circles" on the bike. Also the ar hubs will be silver wch I tnk will be coo…
Ahh sorry the comne in all black also !;
, the wheel covers a a tricky issue. Wle tdo add a very intesting aesthetic to the bike, tpose several problems from a functionality, safety, manring stpoint.;Function tmake inflating changing tis difcult. In order to inflate tis you would have to use pumps that would dictly mount on the stem would not featu a head that is in the shape of a head. For Psta valve tubes wheels, ts can be aceved with…
We have had a lot of discussion on ts. But it is important because the wheel covers help in the design of the engine covers.... I tnk if we did 29" wheels the covers would make a bit mo sense, but even then the functional constraints a still al.;The ason we a addssing ts now is because other decisions on components a being made it is mo clear now that using sources for the wheel covers when we co…
These look cool . I am a bit concerned tmight look kind of cheezy corny on the cruiser though. Wle I underst the function, I'm not su twould go with the overall feel design of the bike. I do like the safety tadd though. For now I tnk we a going to just cap off the ends with little plastic caps, but we can look into these. Tlook pricy though.;
,The valve is a small 180 dege on off serve valve. ;Ts allows the user to cut off fuel to the engine when not in use. ;The Cruiser also does not have a gas gauge so having the On, Off serve will indicate to the rider when ta between 12 13 of a tank left. ;It will help from having users out of gas in the middle of nowhe be stred. ;The valve is about the size of a quarter, maybe slightly larger.
Sorry . ;The powder coat was delayed until tomorrow morning. Looking forward to getting some pictus out tomorrow though.
I'm ptty excited!
, I am in agement on ts. To me the fact that it had a Honda Engine was a selling point. I underst's point too of having other good components, but ts is whe economy of scale comes in other factors. I drive a Honda because Honda is not a company, ta an engine company, I trust their engines engineering. Even if the Cnese engine is similar, is based on the Honda engine design, etc... I wouldn't trus…
I found one photo !;
Technic even using a warm-wte LED in a classic style housing is "Mimicking." In my opinion we a trying to accomplish a certain Style with modern technology. Cating a classic looking LED headlight is dramatic mo effective from a manrability stpoint than purchasing classic style lights as the dem for those lights (Especi with incescent style bulbs) will be too low to liably support a product.;Using…
, Can you please upload the al vector le to a comment so that we can cut these? I like the rst last too, but I would tend towards the rst because it is probably lighter than the trd.
, Can you please upload the al vector le to a comment so that we can cut these? I like the rst last too, but I would tend towards the rst because it is probably lighter than the trd.
, Can you please upload the al vector le to a comment so that we can cut these? I like the rst last too, but I would tend towards the rst because it is probably lighter than the trd.
, Can you please upload the al vector le to a comment so that we can cut these? I like the rst last too, but I would tend towards the rst because it is probably lighter than the trd.
, Can you please upload the al vector le to a comment so that we can cut these? I like the rst last too, but I would tend towards the rst because it is probably lighter than the trd.
Good stf ! I denitely pfer some of these to the ones we have been using, but we'll need to use a diffent style throttle if we a to use custom grips. I've been tnking of - Norton style throttles, but I do not know if it will be in the budget. We shall see.
- Norton style throttles a cool stf look nice but can be also just a simple ATV style throttle.
Nice Job ! :) when i saw the electric version in the SEMA video i was wondering if the electric version could be made to semble very closely your original design with the tank aa as a storage space for small item say like an i-pad or a couple of books chocolate etc... Now since you have had a al close look at the tech ridden the bike too i'd love to know your thoughts on ts. i like the custom st.…
! for your thoughts about te electric version ! Ts designs made for the electric version a made right after the idea came out to made a EV. For the moment the EV version is made based on the cruiser version that is a vintage style I tnk the vintage style EV is not so bad. I post the designs so tha can see what was made also I am working on the vintage style EV to mach as close as possibe with the…
Well rst tng, if you could -post the grips you had origin identied, that would be helpful so we could order some samples up quickly. Second, you I talked about some featu changes at SEMA. You could also -post those to bring people up to the same page.
The next major steps a going to inc a good bit of sourcing, as we have a couple of tngs that we need to get gh quality: The crank bearings shaft a an example. We need to have that special extended crank so that the clear the motor, but none of the ones we found a very nice quality. we may end up having to make our own.
These a cool! We've been giving a bit of thought to verse mounted levers, haven't yet found a way to overcome a few issues.nn1) The transmission we will most likely be using has an "engagement" lever, wch allows you to disengage the drive to warm up the bike. It still has a centrifugal clutch, so ts lever is not operated like a traditional clutch lever, but has a lockout position for safety. Ts w…
I am starting to underst what is all about in your comment (my bad english apologize for that) so if I have underst right in fact you need 3 levers: 2 levers fors left h right h one for the cluch that "engagement" lever you told about in your comment. I hope I understood right later today I will tnk about it !
Yeah, the Transmission sps with two levers, the one for engagement, one lever that pulls both cables. I am pning on using the engagement lever on the left, the on the right, like a motorcycle.
Yes so I understood it right but why you do not use 2 lever (right left) fors you use the verse mounted levers use a normal but smaller mounted lever for the transmission.
Or use 2 lever (right left) fors use the verse mounted levers for the transmission to use the hlebar mounted rotating gear sft system.
Motorcycles have twos: one for it is a lever at the h a second one for the foot (lever) for the back wheel.
That's some Detailing ! You a having Fun !!! :)
That is so cool, especi with the shadows.
Very Nice. You will need a pair of SteamPunk Brass Goggles a Victorian leather tnch coat to complete the pictu :)
! I work in the Theat so no problems with the outt ! Goggles I have home a ew pairs ! n:D
It's an exploded view! --- ts looks like you had fun!
it should work both in terms of looks function. those levers a available both for single (left side - clutch) double action (right side -s). you can de the wis by covering them with grip tape (like it is done on mostcebikes)
! I could not stop (I am late to work ) I made some (fast) but ta not the best I have some other ideas...
, I am completely in favor of going with the hard mounted seat, so yeah, the seat tube would become superfluous. I do not tnk that it will be one continuous tube, as thedius that we a able to bend ts size of tubing is 3
! like I sad earlyer I have done some nders to see what we came up with our gear box problem y (in my opinion ) I manage to made sometng hope you guys like them. rst two of them a not good but the last nders a OK in my point of view easyer to made ! n
So in my point of view the cover can be duplicated cut, after that can be mounted on the on top we could keep the central part exactly the same like was in the original design !
! I have an question can you tell me what is the S line for ? Rigidity ?
I tnk that was 's interptation of your shape... ?
I did not intended to made any shape on the tank I tnk it is only the flection of the hlebar !
I like the latest ndering you uploaded a lot! What would it look like if that ar section of the cover was rounded a bit on the top bottom corners? I like the idea of leaving the original cover design intact adding to it, but those a some of the only sharp corners on the whole bike. , , you guys want to weight in on ts?
on the bottom I tnk it is OK but true on the top part of the cover is a little bit strange age on that !
today I will play a little bit mo with that cover to see if I can made it better to t on the design !
I like how it makes the cover look even mo integrated! What would it look like if you made the lower cut on that new panel perfectly horizontal? The only ason I mention it is because your engine cover is cut perfectly vertical at 6 o'clock on the crank, your ar cover bottom stops about 3 o'clock. I am speaking from a side view perspective BTW.
I age with you we need to cut horizont so parallel with the ground! Goog point !
I liked ts. ;I tnk it came out well. ;Ts was done on a metal bar. ;Next week will be doing ts to throttle it self. ;Then we should see two diffnt styles. ;I am looking forward to it.
! It could be a cool tng but why we do not try to melt the two ideas...; grips wraped with leather. I would comend a al grip for two asons rst because has; sides on both end of the grip for protection of the h for good gripping so we do not forget that ts is almost a motorcycle ...almost !;
Ts feels absolutely magical in the h-- very gh quality nice. I tnk with some padding under it some tcker leather ts will be nice. Durable, clean looking very gh end feeling. touch point on the bike. Tse wrapped aroudn the black versioin of our curnt hlebars will look feel . excited to move ts forward s to see the progss we a making. , I wish you could feel what ts is like, but in case you want to…
The rst image below is what I am tnking it will most likely end up looking like. The second image is what we would be physic able to do (I tnk) if we we to attempt to make the backbone one tube.nnThe challenges of making it one tube a that the minimum benddius we can do in ts size tubing is about 3
, I tnk the top model is the way to go for, manrability wch you pointed out. Also with the gas tank in place, aesthetics shouldn't be impacted to a extent. Overall I tnk cost-benet would be in favor of the top model.
, for sharing the scenshot. person i tnk that the fork you've chosen is quite good alistic. dont forget that the right now has no "flesh" so far so i tnk its normal that the fork looks a bit big right now. nim way mo concerned with the mismatch between the (projected) headtube (alistic) fork shaft. the toptube height level seems to be off as well. moover you should consider that the suspension ne…
He's the full le... ;-) I used a Derringer scaled to the same size to dictate appropriate height. Also used dimensions from various flat bar bikes to make informed decisions about tngs likeke, distance between seat , etc... The original design does have fairly common dimensions ergonomic, the only tng I need to do is extend the wheelbase 3.675 inches, so you can turn without the wheel tting anytn…
is the a ason why the opening for the is on the of the lower piece not on the bottom-- i.e. on most of the bikes I've ridden the opening has almost always had the wheel pop in from the bottom not the front-- I'm mo than anytng, but I guess I feel that if the wheel slides in from the bottom it is easier to make su it is fully in its right position than if it slides in from the like that.
Hey, I put the drop out on the because that was the way it had been done on other springers I had investied. with adequate clamping force, it should not er whether it is horizontal or vertical. As it is, if someone hasn't clamped the tightly enough, the a almost never any forces on the that would cause it to move forward, only back or up, so from a safety stpoint, it should make no diffence.
It is also night day the diffence in construction quality between the Honda engine the Huasheng engine. I'm very much looking forward to seeing if tperform diffently.
Nice work team! for sharing. I saw ts on the build floor today I wanted to take a photo of it for because it looked so good, so for sharing! It is coming along. I am so happy to see progss on ts every day! nnFor the st of the : It is -- I walk into the ofce every morning is working on the 3D modeling of the cruiser, is working on the mechanics, is working on some parts, is taking ca of ordering t…
It looks good alady ! Maybe will made mo pictus about the production :D
I thought ts was ptty funny... the rst time I took ts shot, I did it with a flash, suddenly thought I was back in the grid...
! i wish i had these photos when i was modelling the engine ! :)
Yeah, we probably should have had all of ts stf gud out in an ignition kit prior to the competition start. Live learn!
That is an looking, nice job. I designed a for a cumbent bike a few years ago, but used 8020 slotted aluminum. It was way better than what was in use befo building it, but it was little too flexy to keep everytng aligned when welding. Your setup looks nice sturdy.
. need a new keyboard, h. What tig welder do you guys use? Miller Electric?
laid ts particular bead with a Lincoln Invertec V205-T.
Yeah, she's looking ptty good. Right now we' trying to build as close to your original styling as possible, then we'll see if it is indeed too flexible. If it is, I am tnking we may have to continue the seat tube down to the bottom bracket, move the engine forward, cover the whole tng with the engine cover. We shall see!
At work we have a Telvin Mig Mag Tig old macne
....you must underst that I am not tot age with you on ts one.... we will see !
Have you done any FEA to investie the stiffness of the ? The may be other places whe a gusset or support tube would help, as opposed to extending the seat tube. I'm looking at the aa between the bend in the top tube (near the head tube) the down tube, that looks like a prime spot for stiffening up the front.
No, we a on such a tight deadline that we haven't any kind of simulations yet. Our CAD model is facilitating fabrication; it has not yet progssed to the point whe it incs weldments the like to a full FEA.nnObviously, ts is quite unlike any bike most of us have ever seen. We've made a few mods from the originaling for scaling to a mo tradition sized bike, have made some changes for manrability, bu…
Out of curiosity, is the a specic event driving the deadline or is it just the Local Motors way?
We've got a ptty strict schedule for development testing of ts tng in order to have several of them at SEMA ts year. Once we've got the bike dialed in, we still need to develop an electric version!
Yeah , we always seem to heap the pssu on ourselves a couple months befo SEMA. If you call last year, Isaacolson, bensmith88, buggy_boy, lcamaya I we working super long days for the whole month of October to get the Tem Project on wheels. It would seem that we may not be at the same level of craziness yet, but we might get the!
I tnk you must dig up the wte board write down the scheduled tasks ! :D
Good ole wte board, can't live without it.
! I hope you made mo pictus because I must see that rides :D The engine will work just ne for su !
I'll try to get some footage of riding it around today! Right now I'm working on modeling a method of hard mounting the seat, to give us one mo option to try out befo anytng getsized.nnWe a simultausly working onising the engine mount by 58" so that the engine will clear the sprocket, wch may quiising the bar under the tank to accommodate the engine cover the straps.nnOne tng that I could use som…
! Hope it will help a little bit ! n
! I do not underst gardingising the engine mount by 58" so that the engine will clear the sprocket ts is sometng new !
Yep! Br new issue. The engine had to beised to clear the sprocket. We had not modeled the cranks or sprocket, working under the assumption that the kit for the extended cranks would avoid any such issues, but that was not the case. We may wind upising the tube under the tank a bit, so that the is mo room for the engine cover bracket for the straps,
for all the light suggestions! The CE one is denitely my favorite of that bunch:Mostly because it is an LED, would much longer off of a battery, unless we nd some kind of generator solution. Anyone know of easy to de bicycle generators? Maybe a drum wgenerator?
guys ! look at that
I like that SL500 from elight, seems like it would t right in if we waterjet rolled a cover to t over it.
Yes it is nice but in my opinion I tnk it is to small !
but ts seems OK
The tank cover could be designed to wrap around the tubing just a little bit so it looks mo integrated, but it might not be 3D printable.
Sorry if ts was alady mentioned I'm missing it but whatrial will the tank eventu be produced from? The shape seems to be a good cidate for a blow mold operation if HDPE is an acceptablerial. Person if you could incorporate a clear window (Tnk brass porthole) I tnk it would be an excellent embellishment albeit only a cosmetic featu.
Sometng like ts with the emblem engraved on the glass. If someone can shoot me the artwork i'll put it into the CAD model, maybe even laser engrave a piece to see how it looks ;)
Tank looks !!! however i tnk i age with . either that, or the bend in the tube could be changed to match the tank ! i also like 's porthole idea. may be it could even be an optional featu.
The porthole wouldn't be terribly expensive to produce. A 14" tck 3"DIA glass round from McMaster is $12.12 (PN: 8477K88) a bulk order would be much cheaper. Low prole Socket Head scws a $0.43ea in Stainless (PN: 93615A370). Brass is expensive but you can anodize or Cerakote to give the appearance of a brassrial at a fraction of the cost. Laser etcng the glass would provide a nice frosted logo.
wle I love the idea, the is an internal tank that is a structural member, so the would be no way to see the fuel inside.
Ahh I see, I didn't alize the was an internal metal tank.
, we a going to be having the drive sprocket for the motor powertrain on the left side of the ar hub, similar to like it is in the Black edition. The may be other changes quid to the powertrain on the as well. We a eval
. I wanted to ask you about the transmission mounting, I've been looking at the trannys the engine believe the 4G T the Q Matic can each mount in four 90 dege incment locations onto the engine, but I wanted to ask you if my observations we corct. Without a shaft component these trannys a probably mounted inline with the ar sprocket to eliminate torsional force on the mounting bolts. I like the Q …
I am not familiar with the Cna Girl Transmisison. Obviously the rst one we tried out was the 4G belt drive gear box, but we just got in the Stage III gearbox from Grubee that we a going to try out next.nnWith the 4G, mounting the transmission vertic puts the output sprocket in the middle of the motor mount. It isn't entily insurmountable, but we would need to design ather intesting motor mounting…
I’ve decided that I’ve alady voiced too much of my opinion of the transmission offerings to the Motor Bicycle Consumer, so I’m going to keep further opinion of them to myself.
, for all your input! You've clearly done a lot of tnking about the subject. You've denitely given me a lot of tngs to consider he. I do not know that designing our own Power module, complete with custom transmission, will be witn the
The stage 3 hasn't been tested yet. Up until a couple days ago, our powertrain test bike was out of commission due to someone being so over zealous with the throttle that tbroke the twist grip throttle housing.nnJust in looking at the stage 3, thebrication procedus for it, I tnk it is going to have to be mounted horizont, I don't see any way that you would otherwise be able tobricate half of the …
Oh, I'm not suggesting you change engines, just the Honda b,
GXH 50 specs
Manual for the both engines
! Glad you join us ! Those (your pictu) we in evaluation on my list but we not so good in term of shape but we try to mach elements on the bike so sometng like the short list we choose he ! What do you tnk ?
I love th look style of ts -- but does it fold up or sometng? If so that could be cool in the case of the cruiser as it has an extra wide bottom bracket, so for parking or storing being able to knock 4 inches or so off the width could be cool. Just trying to underst what "push" means why the separation of the two platforms, but other than that, I like the look feel of ts -- seems to me it would l…
I like the look of ts one. You can see that the flector snaps into the could be easily moved with a pair of needle nose pliers if the rider chooses to do so.;
i was not he durring SEMA but if consistancy was an issue I tnk macning woudl be good move. ; ;;can probably provide some input to the question.
The bike was rst completed as a 4 stroke, both the gas electric versions will be brought to production. The gas is denitely my favorite!
spacecase70, what do you like about a 2-stroke vs. a 4-stroke?
I am seriously leaning towards the tank having the top tube go through it, having the other tubes underneath the tank the to complete the look. I alize that has the tank as a stssed member under compssion as part of the top tube in s design, but to make that work, we would need to add a LOT of internal structu to the tank to keep it from buckling. I haven't completely ruled it out yet, but I tnk …
you have a difcult job with the fuel cell the delicate members. The psent design doesn't inc any truss anchoring at each end of the tank. Su you can horseshoe the tank around a top tube, but tensioned leather strap
, for the expation. but i still dont get it. sorry. unfortunately i dont know how didnt have time to make myself mo clear. i found ts video on youtube wch might help:nnow let's assume the bike in the animation is the. forget about the ar suspension. just look at the suspension: notice the alternating clearance between frontwheel.nif the (mo pcisely: downtube headtube) is alady that close to the f…
I age ;I can't wait to see comes up with for the engine covers!!
I know thjat it can be done with a little bit of attention some dedication !;;
the tank is a little bit bigger so longer fat!;
that is a point! We have consided the affects ofbe on the rotor. I am not worried about it affecting authority as much as consistency. Ts is sometng that will have to be tried out. Once any design isized the will be specic service maintenance procedus that will follow.
is right, the top of the tank at the could perhaps be tweaked to match the top prole of the tube. Small detail but would go along way!
, the sprocket came with the HD kit from the transmission manr. Our pvious testing bike had a rubber mount that swiched the spokes, led to a massive pain in getting the sprocket parallel with the wheel.nnTs kit makes it super easy, as it's alady macned to take s on each side, the for the engine chain side is alady matched up to the sprocket. nnIt is indeed a stard bike bottom bracket! Many of the…
, it looks like you chose the "music wi" spring at McMaster wch have a springte of 76.8 lbsin max load of 100 lbs. What about switcng to the "squa wi" springs with springte of 220 lbsin max load 103 lbs. Dimensions would be 1.062" diameter 2.5" overall length. nnI've found a couple places that sell springs for springer forks it looks like that use squa wi as well.
, that may be the spring we have to go with! I tnk the compssed length being just 1.68" might even eliminate our need for bump stops!
,I am also intested in what you might be able to do from a aesthetic perspective.; Making form function come together is usu one of the harder parts of any design!;
what is up with you modeling motors! NIce work my friend! job!;, nice job modeling the transmission very nice nders of it. Do we have a conforming bike model we could update to put ts in? I tnk wle tngs a
! In my opinion I would like the constant width with rounded corners !
the idea was to make the fairing look light, aerodynamic; to integrate it into the overall design.;i'm glad that;appantly;on top of that it;also could improve the functionlongevity. besides i tried to give an orientationdiction to the tankfairing combo to align it with the in order to avoid that it looks like a birds nest in a te. i don't see why you should cover the cranks? i tnk it should be en…
Well I must be say that I am not happy with the outcome of all ts, can you tell me why do not want to man the covers ?;
for the clarication. ;Moving forward we would appciate your input story of the the components we a upgrading. ;for your help.
Yes ! I tot age that many parts did not changed but we (me you ..me ..me all together); age with some points in changing some elements.;
! The satin black powder coat was nice stilI love it; with only one exception that in moving parts or the moving parts that a in contact (friction) with each other (like the fork on some places) the paint will come off in my opinion !
If will be a good powder coating that is I know that a verry strong I am all in it!;
Can I learn SolidEdge to help cate ts get a model together? Its easy right? ;);
! I do not underst 916" a the most comon size for so it should be mo easy to nd...second that has no possibility to login on the website at least not for me so these seems to be only for USA... no comment . Why oval shape only ? Tcan be squa also but in a classic shape ! To be honest I am a little bit confused right now !;
! I have searched my self starting from your search so you use all you showed a so I found some nice also but my favorite ( not the best ) a C016 pictus bellow. The wa other in the list like the B181, 206 black, 214,C33, WG5 so on ..
! The truth is that I can not tell 100% su that is good I will tell you why hope you will underst me. So rst I do not know how big or small a the next to a normal from a photo from internet second I can not see it on the bike because I am not the ! I like the shape of it I have use it also on my last nders I made. I tnk will have the last word on choosing one because I trust s judgment 100% so I …
OK but what you say about the idea to use some normal hlebar grips that have on both size support wrap them with leather ?
! Like I sad befo he in Europe in many other countries those flectors a quid so we need to nd ones that have flectors maybe moveble so if the peopole want to move them is their problem .;
rst le me start by introducing myself.; I am a project manager he at Local Motors.; I have been with Local Motors for approximately 3 weeks.; rst let me say that has a very good point when it comes to quality in the product.; The enti team at Local Motors has the sponsibility to ensu that the product we sell a of a gh quality value. To do ts we must bace both the value costs that affect that valu…
wht do not use a simple old fason gener tech like the bottle dynamo thave black also !
Yeah ts is the one but it was just an option I do not know if will work for us ! the is a hub dynamo also availeble or just some battery may work !;
If we a going to go through all of the trouble to incorporate a battery pack I tnk the effort would be better spent using a soft wte LED even incorporating a "Flicker" setting to better mimic the dynamo.;LiPo Charging circuitry does NOT like a fluctuating AC or DC;signal will cause quite a few problems if used in conjunction with a dynamo.;
I tnk for the gas power cruiser with the new covers will be room for battery pack i was tnking dynamo just for the fact that a easy to use fe from battery packs but if you can incorporate an LED in to a classic case i am ne with it
Wch is pcisely;why you need to have so many lights...
so true....next 'idea': why not place the cranks with some footsts?
! I saw the lates photos videos on the bike wondeer about the sprokets because have a squa shape holes wonder if I can made on the same idea some designes for it ? I will post them soon so maybe can look in to them !;
what do you tnk ? I like the rst the last of course I have made them in vector so !;
The ar sprocket should never be produced from considering ts is a gh wear application, anodized or not.;
! Of course I can ! I had some problem loading the CDR extension les but I tnk now it is xed also I have send the sprokets via e-mail to !;The a CDR les for X5 co 9
! I saw the lates photos videos on the bike wondeer about the sprokets because have a squa shape holes wonder if I can made on the same idea some designes for it ? I will post them soon so maybe can look in to them !;
what do you tnk ? I like the rst the last of course I have made them in vector so !;
The ar sprocket should never be produced from considering ts is a gh wear application, anodized or not.;
! Of course I can ! I had some problem loading the CDR extension les but I tnk now it is xed also I have send the sprokets via e-mail to !;The a CDR les for X5 co 9
! I saw the lates photos videos on the bike wondeer about the sprokets because have a squa shape holes wonder if I can made on the same idea some designes for it ? I will post them soon so maybe can look in to them !;
what do you tnk ? I like the rst the last of course I have made them in vector so !;
The ar sprocket should never be produced from considering ts is a gh wear application, anodized or not.;
! Of course I can ! I had some problem loading the CDR extension les but I tnk now it is xed also I have send the sprokets via e-mail to !;The a CDR les for X5 co 9
! I saw the lates photos videos on the bike wondeer about the sprokets because have a squa shape holes wonder if I can made on the same idea some designes for it ? I will post them soon so maybe can look in to them !;
The ar sprocket should never be produced from considering ts is a gh wear application, anodized or not.;
! Of course I can ! I had some problem loading the CDR extension les but I tnk now it is xed also I have send the sprokets via e-mail to !;The a CDR les for X5 co 9
! I saw the lates photos videos on the bike wondeer about the sprokets because have a squa shape holes wonder if I can made on the same idea some designes for it ? I will post them soon so maybe can look in to them !;
what do you tnk ? I like the rst the last of course I have made them in vector so !;
The ar sprocket should never be produced from considering ts is a gh wear application, anodized or not.;
! Of course I can ! I had some problem loading the CDR extension les but I tnk now it is xed also I have send the sprokets via e-mail to !;The a CDR les for X5 co 9
! I underst that vacuum forming is a good way it is cheap that is a fact ...but in my experiance with vacuum forming is that every signle time I made a piece was a strange deformation on the surface mo or less pronounced because of the backing time temperatu, deformations from the time to seatle therial. the type ofrial I was using the quality of therial as well (we use many times Bayer panels) .…
A the any ps or timeline for getting a vacuum forming macne? It would dramatic speed up production of the electric cruiser body panels.;
You might want to consider drilling some holes through the b the housing to allow for proper venting or you can drill holes on the "drum" portion that the b clamps down on. One of the many problems with drums was that gasses would get trapped between the shoes the drum, causing thes to fade quickly. That problem was also found on discs when you work them too hard. So the solution for the fade on …
We' going to be ning the pad ptty slowly compad to its maximumted speed (in feetmin). I forget the exact numbers, but when I calculated it, even at 45mph we we ning well below the limits of therial. The b is only 12" wide, so the's a ptty shorth for gasses to escape (never mo than 14" to go). The ar of the assembly itself is completely open to the atmosphe, the cover only covers the outboard side…
I have ad your comment age as the way I see that I can not do much from he but please if you need some help that I can do ... no problem it is like alady done !
enstein tank ?! :D :D :D
, i dont want toin on anyones parade. i tnk my suggestions a all based on a er of fact approach. just want to help.nim no engineer but i do know that a bicycle is a complex structu. act. i believe that it is even mo complex than a motorcycle since it needs to deal with additional forces input by the (ing) driver. moover weight efciency is much mo important than on a motorcycle since you need to r…
Certainly could be worth trying! A ptty old school technique, would probably t with the period styling. At ts point, we don't have a gas fluxer, so we an't well set up for it.
I always thought brazing was the stard for custom bike s...I am getting old
quite a few hmade s a brazed, so you' not out of the loop yet. I tnk it usu quisgs though wch would add to the fabrication time.
The transmission need to be in ts orientation because the is fluid in the transmission to keep the components cool bricated. If the transmission was mounted vertic the fluid would not be able to ach the top or drive sprocket, wch would basic mean the transmission would not be able to work as efciently as it should meaning it would wear out much quicker. We did not nd another transmission that did…
guys just take a look he ! n
It's fluid. Holds between 50-80 cc of fluid in the horizontal orientation befo leaking out the output shaft seal. If we we to mount it vertic, not only would the fluid not make it up to the top gears, but it would not be able to hold nearly as much befo it started leaking everywhe.
Good question... what a the limitations in the UK?
, yep. That Stage III is the one we a using.
it seems that work vertical also n
Well, we may be able to calculate, or determine experiment, what size sprockets you would need to make that the top speed. The rst motorized bike we we playing with topped out at 34 mph.
Ah yes, for a ar mount. That brings up the other issue, wch is the induced torque on the engine, by having all the tension of the chain (under load) acting upon a point out of line with the driveshaft. When we've got the bike assembled I'll try to explain grapc.
I tnk what will probably wind up happening is that we will have a stationary bracket, then the will be a variety of mounts to give some dege of adjustability. Most people will be happy with the default position, but we will have other options.
the can you post a scen shot or a pictu ?
i do not tnk to mimic sometng is a good idea instead we should make it functional good looking also so that is the goal from my point of view
Wle the a ways to use dynamos, I tnk the battery torch idea is better a mo robust solution, especi if we equip these with tail lights (wch we should). I also tnk that because of the natu of the bike the potential environments it will be used on, guring out a cleaver, nicely designed way to incoroporate turn signaling would be cool wise. Using a small lipo battery some switches, I tnk ts could be …
The sprotor won't be aluminum, it was always pned to be stainless, but we didn't have the corct tckness laying around.
so much for your feedback for taking ts out on the hot Phoenix Days Jermy! Your feedback is pu gold, we will look into each point! good! I hope you can see ts as it is good info.;
I tnk we did not met until now so can you exp a little bit about yourself what do you do in ts project ?My name is I am a designer ..industrial designer work in the theat, in Oradea Romania; I was production manager now I am stage set costume designer. I am 37 years old married no kids yet only a bunny !;About the list we could take the enti list step by step no problem at all;So I will try EXP a…
! In term of shapes parts production is the same because I did not change; my design only changed the colors for it in my opinion can give options for the consumer in choose the right one;for s or her personality (like my self I'd like the black d for my self because I wear almost all the time black cloth) ... second I tnk can duce also the costs a little bit like black tis a cheeper than cam col…
! The throttle now for both gas powed EV a like on motorcycles so in my opinion rst I tnk that a mo simple solution would be the ATV style I tnk in my opinion the ATV throttle (see pictu bellow) is easyer to mount, cheeper; easy to service use ta build to last long time easy to use can operate with gloves or in harder conditions, can have horn light or other controls on it ...second because ts is…
! I did not say that motorcycle trottle style is not the best option I just wanted to see other options.... ta if ta ok work well could be an option good; a one so we do not need to forget that we will need to service them all the time ...second I tnk some buttons for some controlers need to be placed on the bike like for headlight horn (if will have one )!;
! So the tank the way I see from the photos is fat huge because it is a al gas tank not covers I am su it can ry to much gas in my opinion .. so from the perception on a big tank is that the consuption could be big to those that a not that technical people in my opinion is that you ry extra weight in fuell so heavy bike , sound of the gas inside when is not full (like you put water on a bottle bu…
The gas cap was not an issue necesary but the in my opinion when the discussion was initiated the p production prototype need to be above 90% nished from the production bike it self the gas cap was taller than should be. I have talked to (that time) age with m about hte size !;
please put a pictu with the a you talking about,; that I have showed, it is small size people can not ! So 90 % of classic a big size not small at all (please see Schwinn bicycles like the Hornet or Panther or Corvette in USA Indian early bicycles motorcycles please see pictus bellow ), have good grip tbeen used for mo then 100 years still work well today still a m ts days so please I do not want…
We haven't designed the tank yet, the curnt version is very labor-intensive to build is not available for e. ;Depending on the technology that we choose for the placement tank (blow molding, rotomolding, fabricated, etc.) it may be possible to offer it as a placement part in the shop. ;However, for now, we don't have anytng available.
Someone did just stick an LED headlight in a bit of housing... so no it is not you-- that's just what happened. Those we p-production prototypes. for bringing ts up. If you can help source some good nice looking upscale ones, that would be helpful.;
I love the sprokets with circles it was on the rst design I made so I am all in with circles for su, but then was people that we afraid about the weight of the ar sproket but in my opinion is way better with circle on it !;
I love the sprokets with circles it was on the rst design I made so I am all in with circles for su, but then was people that we afraid about the weight of the ar sproket but in my opinion is way better with circle on it !;
I love the sprokets with circles it was on the rst design I made so I am all in with circles for su, but then was people that we afraid about the weight of the ar sproket but in my opinion is way better with circle on it !;
I love the sprokets with circles it was on the rst design I made so I am all in with circles for su, but then was people that we afraid about the weight of the ar sproket but in my opinion is way better with circle on it !;
I love the sprokets with circles it was on the rst design I made so I am all in with circles for su, but then was people that we afraid about the weight of the ar sproket but in my opinion is way better with circle on it !;
I am glad we a going to look at these items a few at a time but witch is the time production will start ?; : your Odyssey a verry good for BMX or mountain bikes or Verado , ta light, wide have a tone of color choices, but for a vintage looking bike ta not good because of the shape so ts is why I have chose vintage style for ts project, normal road vintage look; 916" stem is normal size (that we h…
yes I will look into those sprokets again try them on my 3D model I will put it up on the web. The #3 is my favorite #1 maybe #1 is lighter it is true but #3 is better for the design it should be almost the same weight. Today (my time) I will post the vector () le !
! Yes sorry for the bad english but your guess is corct. cranks can be a good tng but has not the vintage style must have that shape please see my project ! I also will attache a pictu about what I have used in designing !
about the les ..I will get them for su ... but like you sad we need to see step by step ... for 3 days now I work to design the enti cover (becauseI need to disened all of it) hope as soon as possible to put it he hope you will like it;!;
Some links about grip !
for asking the hard tting questions! I'll just go ahead post the same answers that we given on the cruiser facebook page:You a right, the's no link to the Fueling platform as we a building it It will be live next Tuesday. <br>garding the funding milestones, yes, the a multiple challenges for Local Motors to go to production with the Cruiser. Ts is why we a launcng ts fueling campaign. We have 6 p…
! The answe is yes I have tryed many options, smaller, bigger, longer, cut, uncut, to ad sometng or to came out from the central shape shape, but at the end in my opinion is the best option ! You have other ideas?
brings up a good point, the user will need to be able to ach the choke on the butor to get the bike warmed up. We will need to either add an access hole, extend the choke lever to outside the cover, or both.nnAlong the same lines, these engines need oil changes every few hundd miles, so access to the oil ll port is ptty important.
! I do not know if it is the best option because every engine cover is pointed down so it is vertical not horizontal it is like pointing at that gion... I will tnk further about other ways to made the cover ! I must say that I have tryed mo than 30 shapes only one had worked with the st of the covers ! told about the oil change the choke lever !
that looks you made a verry accurate model of all the covers ! The holes in the tank covers for the scws will be masked by the straps so it will be just ne !
! You a right we will need for a hole next to the burator some moveble panel for the oil change ! I just view the technical description for that parts I tnk will be able to do sometng that will work in ts situations !
I tnk we a talking about that two parts if I am right!
, yes, those a the right spots. The ll port for the oil is ptty far set back under the cover, so it might just be best to make a section of the cover that is easily movable.
I have a concern with your fuel tank. It looks like your going to bolt it dictly to the . I would strongly suggest adding rubber isolators to pvent the gas tank from cracking.
the vessel that holds the fuel is an cell inside the "tank" shroud. The tank is a stssed member of the , the shroud bolts to the tank. We will denitely determine through testing if any kind of i
The transmissions on the prototype gas Cruisers a ptty poor. Ta Skyhawk Stage 3 with gear duction. Ta noisy, t hot, tleak, the manual clutch is prone to failu. We weld them "engaged" to avoid one of the common failu modes duce workload (one less lever to worry about), but ta a poor solution.The seem to be (3) main choices for transmissions on the market:-Skayhawk Stage 3: (described above)-Skyhaw…
I've been doing a lot of search on powed bicycle transmissions. ;I've cated a spadsheet that compas featus of the models curntly on the market. ;Geartios, featus, liability, etc. ;I've also been closely studying the failu modes. ;One of the most common failus on all of the Cnese transmissions is the disintegration of the at the output shaft. ;The is a cover that tends to unscw the performs a spon…
! I just saw the comments you made ta intesting ! I must say that the poly v a a good idea I like it (I design the with ) I look forward for your comments on ts issue!
. ;One of the other tngs that I'm investiing is the possibility of a vertic oriented gearbox (or beltbox) as in your original design. ;The we a couple of issues that pvented us from doing ts the last time around. ;The biggest one was that the gear transmission leaks like a sieve in that orientation. ;One x is tobricate the gears with gasether than oil, but the problem is that it doesn't dissipate…
Today I placed the bearings in a Skyhawk Stage 3 transmission (gear-type). ;The new bearings a sealed. ;One was able to be pssed out from the ar side, but another one was installed in a blind hole. ;The a tricks that can be used to move a bearing from ts type of installation such as lling the cavity with gase, then driving a close-tting punch through the bo hole. ;The hydraulic pssu will force th…
sounds like fun. Excited to see pics!
Ts transmission is very nicely made, I can't wait to get it onto a Cruiser. It's large compad to the curnt transmission, so packaging is tricky but I'm anxious to see how it changes the character of the bike (performance, noise, liability). &lt;Note: ts post the two videos below we moved he to combine some duplicate thads into one.&gt;
We a still about a week away from having our engineering mule s completed, so the decision was made to start testing drivetrain components on the only gas Cruiser that we curntly have in the Phoenix Microfactory. ;The (6) prototype bikes (3) gas, (3) electric, psent a huge amount of time, effort many 18 hour-days getting them ady for SEMA 2013. ; pointed out (corctly) that turning the last of the…
The rst step is to take off the engine covers. ;The central piece that joins the two side covers is made of waterjetted aluminum. ;The's a lot of hardwa involved when installingmoving these pieces. ;On the left side of the bike, the protrudes through the engine cover so the or crank needs to be moved as well. ;He a some pictus of the process. ;Also, you can see how much oil leaks out of the Skyha…
He is the Cruiser with the Pacesetter transmission installed. ;It took less time to swap the enginetransmission than it took to move the cosmetic covers. ;The sprocket on the clutch is wider than the sprockets used on the other transmissions we've tried. ;Since we didn't have any wider chain laying around (the pitch is the same), we narrowed the output sprocket with the angle grinder. ;We assembl…
Mo testing! Goal was 100 miles in a couple of days:;
I like the sound of the Cruiser a lot better without the gear wne of the original transmission. ;Other people miss it, tsay that it sounded like it had a supercharger. ;The new sound comes through very clearly in the video.
We' now over 120 miles on ts transmission it doesn't appear to be changing anymo. ;ll climbing from a stop is poor (without ing), but in all other spects it is performing .
Wle I have ridden the cruiser with the transmission age that it is better than the old one, or at least it feels better, I do have to say that the tng is huge does get warm. It will completely change the look aesthetic of the bike, we will need to be very conscious about ts. I am all for getting the functionality down, making a liable, functional product, but what has always set Local Motors apar…
I believe that the s cooler than the old transmission, BUT it sticks out a lot closer to your leg, so you a mo awa of the warmth. ;The farthest I've ridden the gas cruiser in a single is about 9mi the temperatu
I'm looking forward to having the two test-mule s done so that we can do side-by-side comparisons of the various drivetrain options. ;The BOM was leased to purchasing on friday, so we' going to be opening lots of boxes of cool stf in the next couple of days.
The transmission has been declad the winner of our transmission competition. ;ll climbing is weaker compad to the original transmission, but the sound, smoothness, liability absence of oil puddles under the bike led to its selection as our driveline of choice. ;The driver's side engine cover will need to be designed to accommodate the new shape. ;The p is to disd the black plastic belt cover that…
I've started modeling the transmission so that the body panels can be shaped;to t it properly.
I found a fantastic 3D model of the GHX50 engine done by Holds;over on Grabcad. ;
We' searcng the possibility of doing an in-house transmission. ;The Q-matic is but it's fairly bulky the acceleration from a ststill is mild. ;I'm modeling the clutch so that we can experiment with some diffent options.
The rst tng we' going to try is a Q-matic style transmission;that has;been shk-down by using Poly-v duced sheave sizes. ;Addition, we a going to swing the tensioner around so that it's acting in the corct diction;;incasing wrap on the small pulley,ther than decasing it. ;We' also;going to see if one of the mounting points of the transmission itself can double as the pivot point for the tension ar…
He it is with a blower incorporated into the ar pulley. ;Saves a little weight keeps the clutch cooler. ;Also added the tensioner ;grooves for the Poly-v belt.
n arrived yesterday, now just waiting for some pulleys to get macned.
Would love to see belt drive ar sprocket. It would give the bike al feel for concept you going for will be closer to original design that was chosen. It will denitely justify the bike price will separate from cheap board track plicas you can buy on Ebay. As it looks right now is; expensive;bike with the motor.;; whe is the outer rings go from the original design? The wheels look cheap without the…
He is a quick nder to show how the transmission has been evolving. ;I'm trying to maximize the use of stard hardwa to minimize the manring burden. ;I'm ptty happy with how it looks. ;Service is a big priority, I hate working on equipment that wasn't designed with maintenance in mind, so I've provided easy access to everytng. ;He's the latest nder. ;Notice that the tensioner arm has been flipped a…
He it is in al-life. ;The;big L-shaped;cutout in the side will not be on the production version. ;We had to make do with off-the-shelf hardwa wch was wider than what is being used in production. ;The Cruiser with the new transmissionced the Strati (world's rst 3D printed );in the parking lot today won. ;The new transmission is a lot smaller, better looking a bit quicker than the pvious one. ;Also…
The transmission testing had been delayed because the engine wasn't ning well. ;The problem was tracked to a hardenedpinched fuel line a missing heat-seld. ;Once those tngs we out of the way we began testing. ;Right off the bat it was obvious that acceleration was stronger than with the pvious transmission. ;Top-end was improved by 1mph on the initial s. ;We did a lot of riding to build miles con…
#LikeTheyUsedToOutsting sults from the new transmission. I was able to t 61.2 Km hr on a nice strait away.;
We had a sponse to the new transmission at SEMA. ;We had two at the show, one installed on the gas;Cruiser a second one with a skeletonized side-cover to show how it works. ;Quite a few people asked if it could be purchased separately for their own motorized bicycle projects, addition we had a few people inqui about becoming dealers for it. ;We've got a meeting tomorrow to discuss the feasibility…
The es team is evaluating the transmission as a st-alone product asked me to generate a table comparing featus, cost, etc. with other bicycle transmissions on the market. ;I alady had a comparison table that I had cating when deciding on geartios, so I decided to just add some elds to that chartther than starting from scratch. ;One tng that jumped out at me is that most powed bicycles a using a 5…
I'm going to start posting some nderings of transmission ideas tomorrow. ;He's a question for the designers, do you pfer a transmission that is narrow in the wide in the ar, OR a transmission that is a constant width? ;If constant-width, the width would be same as the widest part of the taped version. ;Please speak up now;if you want to be heard.
I know that sound strange guys but still tnk the best idea is the boxy shape for the engine covers !
don´t know but maybe sth.ther horizontal would be mo suitable..?
That's sexy. ;I'm tnking about building a blower into the ar pulley so that it keeps the clutch cool for longevity. ;The horizontal vents over the transmission as shown he would work well with that design.
The sexy new transmission is making us consider the necessity of engine covers.
We had a meeting about ts have decided to eliminate the plastic engine covers;entily. ;The left side of the Cruiser will featu the transmission itself as the main design element. ;On the right side, we a looking into moving the d plastic cover placing it with a fabricated cover instead. ;The plastic cover is part of the blower is critical for engine cooling, so ca will need to be taken with the d…
,I tnk that the pictus of small bits pieces haven't done an adequate job of showing just;how good the Cruiser looks when it's all in one-piece. ;He a a couple of shots taken immediately befo SEMA. ;The action at the show was even mo positive than it was;with the pvious version. ;The last time around, comments we split 5050 with people saying either "That's expensive for a bicycle" or "That sounds…
I tnk board track should have seat as shown in my attachment. If you Google for board track you going to nd the same type of seats on them that is easily abtainable m right now
That is a nice saddle, 446 Euro works out to $570 USD at today's exchangete. ;That's mo than the cost of the;engine transmission combined.
guys ! I have seen the lastest news photos about the I have some problems some questions garding ts. I was shocked upset about the fact that I found ts project was alady in production faze because from the latest news about, the bike is not nished at all you can see that from the photo I will attache he in ts comment. So my rst question for the project manager or managers is why was give to produ…
Guys I wanted to say that I know how hard is to man a new product I am su you tnk that designing (my job) a new product is easy but in fact designing a well baced product is verry hard is like putting 13 " wheels on the new Mercedes S600 ALL the details a important , right now that is what is going on.... designing a sproket or modern many other small tngs can change the enti perception on the lo…
,;Our goal is to produce;a motorized bike that is as close to an accurate flection of your design as possible. ;I tnk that the best way to engage over these issues would be one piece at a time. ; If we have had to deviate please allow us the chance better explain the change addss any concerns. ;If you a in agement lets start at the top.Can you exp a little on the looking modern. ;Do you have sugg…
, as said, we a going to look at these items a few at a time to see what we can get in befo the rst production . I'm going to start going through the list now to indicate when we will be working on each item.;rst up is :;We use Odyssey (Part Number:;PD9147) The Thad on them is 916inch (part number incs that). If you can identify a br for the you like that comes in 916" stem, we will order samples…
Next is Sprocket: , I just messaged you about uploading your vector les for the sprockets so that we could cut one out. I tnk I like the rst one best, so if you do too, that is the one we will cut. I tnk it is lighter than the trd, you said you did not like the second as much.
: A you talking about the "cranks" that the scw into?
good morning so he it is ! So # 1 will main for both sprokets small big ! the CDR extension le does not let me to upload so I will send it over via e-mail !;
So I had a idea last night. I am just going to put it out the as sometng to tnk about discuss, , ts is not me trying to steer anytng away, but instead just putting an idea out the.;The Cruiser is an upmarket product will be sold as such.;My rst question to is how close do we have to stay to the original color scheme?;My second questions is if we could use coolrials to make the bike sne pop feel g…
Engine covers: should be sending you info;for looking at the design of the engine cover on the transmission side, I have also incd some cad for the basic cover that ts over the new transmission.
Ta attached to that last comment
Questoni for -- how a we making the molds for the engine covers. Could these lend themselves to berglass bon ber covers?;
thoughts flying around since I was last on he.;: ;I will ask one of the bikers in our group he take a look fro a quality set of the simple cranks. ;Black scheme: ;If we go ts way we need to determine exactly what will change if the is a large benet. ;I love the look of the black Cruiser but we have advertised displayed the cam colod Cruiser for magazines, shows, summits. ;In gards to our ability …
,Getting back to your list can you provide some thoughts on the hlebars throttle. ;Thank you.
,I am all for looking at doing a black a d Cruiser as well. ;I tnk it will be only color changes of fabricated parts. ;No guarantees but I would love to do the black d. ;Did you have a set of hle bars you we fencing when designing the Cruiser. ;I am looking for a comparable style hle bars can't seem to nd any. ;for the help.
,;So I just wanted to tackle the question of the hlebars.;The fact that we a going with 26" wheels for ts cruiser means that the space on the top tube section of the bike is a bit shorter than what was in your original design. Ts means that the hlebars we would go with wouldn't wrap around as much as the ones you have in your design, or be as low. as your knees would be in the way.; the bike in t…
The Use of: Yes or now if so whe?;Chrome can look good in certain applications, but at the same time it can also look cheap.;As we continue; the process of looking for parts I tnk it is important to make a decision on the usage of.;My personal feedback would be to try avoid it-- I tnk in the application of a classic bike, the use of could look cheap. Right now the hlebar levers (throttle side) a,…
What do we tnk about ts ;throttle. ;Does it work with the existing Cruiser throttle mechanics. ;;
So he is a -cap of the discussion so far. (modern look)- Looking into possible new (modern look)- Looking into possible new (cranks)Sprockets ar (designed)- New sprocket design from acceptedEngine transmission covers (absent designed)-;Wheel covers ar (absent)Hlebar (designed)- Hle bars will stay be turned downwardHlebar grips (modern look)- In discussionThrottle (I do not know witch system: moto…
Just to clarify, most of the items on ts list have not changed at all since the Sema prototype bikes., wheel covers, hlebar, exhaust, ar fender, etc. a all exactly the same. ;Some of these items we not installed on the conforming;prototype because twe alady documented (how-to's) using;the Sema bikes. ;We installed tested only the items that changed, or we necessary for;riding the bike to prove fu…
That's been one of the difculties when sourcing parts. ;The original crank;parts looked properly;olde-tyme, but twe junk. ;Some of the original cranks bent when people ed too hard. ;Similarly, the bottom brackets had a tendency to auto-disassemble. ;We decided to use MUCH gher quality components in the drivetrain, wch meant modern US &amp; Japanese made parts, wch look good perform , however, tdo…
,We a all busy working on the Cruiser however I wanted to person invite you to take a look on the project page get involved with the track as well.
The fork is "Satin Black" powder coat.
,I am going to order one of the throttles I put up to take a look at. ;Since it is ;slim throttle the is room for a nice grip. ;I will talk to our upholstery guy see what he can do. I will also look for a few nice grips to go with it.
,Can you provide some feedback on the gas tank gas cap. ;Thank you.
Powder-coat is ptty durable. ;The nish on the SEMA bikes was done he with a hobbyist-level powder coating setup due to time constraints. ;In production, twould be done by the same comal vendor who does the s for thelly ghter, , Verrado, etc. ;So durability should not be an issue, but if you have ideas for other nishes to searchtest we can do that.; I have an unpainted fork he that we could experi…
he a the photos:
mo-- I can only do a few photos at a time from my phone:;
, garding the engine cover, whe do you st in your design at ts moment? I know you we working on the design last week have been very busy ts week, but the sooner we can get some initial ideas up on he, the sooner we can look into feasibility work together to make some super sexy covers that we can then make moulds for make. Would love to see whe you st.;
, garding hlebars, I have found some hlebars that a the same as the curnt ones that a black from the factory-- I tnk it would be cool to use these gardless if the fork is going to be black. Lately the idea of a "Black Tan" cruiser is attractive to me-- basic instead of d accent colors, capitalizing on the leather color textu the brass accents for accent colors steel colors for drive train colors.…
I like black with d. ;When the cam gets dirty it tends to look very dingy.
guys for many days I am tnking about the covers made a lot ...A LOT of I will put he some of them ..;
question ! Can be the ugly case tilt a little bit so that will clear the back wheel?
,I like the nderings. ;I just went over to look at the cruiser I believe if the transmission is turned from the horizontal position the engine will be placing a large amount of rotational stss on the transmission that could be detrimental.;
Rotating the transmission would probably cause problems. ;As it sits now, the forces a transmitted in a straight line, if the transmission we angled (either up or down), we would have a twisting force applied to the engine case under acceleration, wch could adversely affect the liability of the engine. ;Addition, the transmission has (4) slots wch a used to mount it to the engine wle providing so…
, for the nderings ideas beautiful work. ;The a some issues with rotating the transmission as both have pointed out one of the original asons we had to rotate the transmisison 90º from the original design. Physics is physics we do want to make a durable, liable product. As it is now, the top of the chain coming off of the transmissoin sprocket is in line with the top of the sprocket from the ar w…
If "trying to cover" is a euphemism for "wisng we had a backup
is the supplier that we a using to source most of the Cruiser parts. ;Thave over 400 with 916". ;I only see two that a oval, thoughts?
our in house interior guy, decided to give some custom stitched leather hlebar grips a try. Ts is an experimental try, using our custom leather for thelly ghter seats as well as trying diffent stitcng. The leather is nice in the h, soft to the touch but still feels rm on the bar, I am a sucker for baseball style stitcng, so sometng like that appeals to me. The stitcng t nicely in the case of my n…
I shouldn't have said oval, forget that I said it. ;I went through the link again (~400 ) found two others. ;Do any of these, or the pvious two look good?
To lock the bike !
Just for fence, these a the curnt . ;Tsp with both d black buttons to cap the end of the.
I also like the; that you found. ;It's not ried by the supplier that we use for the other parts, but it seems to be available from other sources. ;The quality appears to be acceptable as well. ;Should we proceed with that move on to the other items?
, we'll get one set for now see how tlook on the bike.On Friday I orded various types of soft tubing for use under the leather throttle grip. ;Tvary in wall;tckness from 332" to 18" durometer values a in thenge of 60-76. ;Ta expected ts afternoon we can see how tfeel under the leather grip.;
can you help me with some messuments on the bike?; I have a small problem with the covers right now ...tseems like a a little bit FAT so if you can see from my last nders messu it a little bit will do good for me !;
All the tubing samples have arrived, most a too rm. ;The 18" wall Super-Soft Latex (sho A35);tubing feels , so we' having a sample throttle sewn together with it. ;Excited!
I went through the enti 400 item list of again; cast the net a little wider than last time. ;He a all the in one list (including those that have been posted pviously). ;Have at it.
I went through lots of , these a the ones we came up with. Person I tnk almost any of them would look good on the cruiser, however I will sha my honest opinions. IF flectors a quid I tnk with flectors that can pop out should be consided because I will not ride my cruiser with flectors on the -- tlook cheap ts is a pmium product. Thus the with the flectors in (ones that cannot easily be moved) wou…
In terms of wheels, I tnk it would be a wise decision to change from a brushed rim to a black rim-- the a several asons for ts.
I tnk thes would look on the cruiser despite the fact that black colod metal look beat up when ta used -- you can see the sny when tget banged up-- I tnk these would still look good banged up. Ta cool . So I vote;primos too I am su we can gu out flectors.;
Guys ! In my opinion we should take ca of the color combination possible for the bike so that I can work ! In my opinion ta some option alady like;1. Black bike (covers, ,spokes,rims tis hlebar etc) d (lether parts, seat sprokets);2 Classic combination (cam color covers tis ) , black (fork, spokes, sprokets, hlebar, rims ,etc) Brown lether (seat ,stripes )3 . All black including lether parts;4; W…
Yes the color combo you have put it on is right it will work ne ! My favorite colors a black d combination so for me ts combination will main as MAIN COLORS so yes I tnk that the black d combination is good will be good for you as well !;
I will try to make an IGS le from my bike post it (hope it will work ) :D;
, we have mad the badges medalions as you have seen, but whe would you like your signatu hat guy logo to go on the cruiser? Have you thought about ts? The medalions say Local Motors Cruiser 2013 on them but tdon't have your name-- so the is flexibility for ts. I was tnking a small plack on top of one of the engine transmission covers could look cool cause then every time you look down you a minde…
About the crank I still tnk that a black version that mach the is better than a style.It is an rotating tng in move will cat a big wte circle that worry me in a way. I underst sugestions a good also !;mm
seriously, those black , hubs;or cranks won't;solve the overall problems....apart from that: instead of texting all the time you should try to sketch just (quickly)illustrate those ideas. might be helpful.....
the part numbers that;you listed for spokes a not corct. ;The black 252mm spoke would be PN SQ1252 (rather than SP) the 260mm would be SQ1260. ;Cost per spoke goes up from $0.43ea to $0.71ea. ;The a 72 spokes per bike so ts change adds $20 of cost;per bike. ;I'll look into the other bits; see if I can get to start ordering parts for testing.
In talking with - today garding the ther was some concern garding the in that tbearings used in those may not be as good as some others. Just wanted to put that out the. Ts is a tricky process but we a making progss.;
I tnk these t the styling well, would be a better choice then a very big BMX platform.
So he is a -cap of the discussion so far. ;These a the items that we have come to an agement with a ady to move forward. cranks;(modern look)- No ChangeSprockets ar (designed)- New sprocket design from acceptedWheel covers ar (absent)- moved due to functionality safety.Hlebar (designed)- Hle bars will stay be turned downward BlackHlebar grips (modern look)- LeatherThrottle (I do not know witch sy…
<u>Curnt outsting Items<u> (modern look)- Looking into possible new Engine transmission covers (absent designed)- IP Need by 728Gas tank cap- looking into a black version. ;If not available the gas cap will stay as is.Brake levers (modern look)- For the curnt bak twill need to main the same however we a looking into the ability to get setups that match the black d scheme.
rivett; ;It looks like flectors a quid on the :;
Thoughts on ts one??;
I like that , it's probably the best looking one that incs a flector. ;What's the makemodel, is it from ?
Unless I am mistaken I believe , , have all aged on a !! Right?
Yes, is corct I got t in the neck with a big chunk of wheel-cover that shatted at speed. ;It didn't feel good. ;I like how tlook, but the ones that we made for the SEMA bikes we a hazard. ;I wonder if anyone makes sometng like ts that could be purchased instead of made.
We will be moving forward with the cruiser in that ts week we will be stripping the cruiser down to the elements, getting the , fuel tank fenders powdercoated, then building the bike back up with all of the parts we have specied over the past two weeks (, rims, spokes, tis, saddle, leather grips etc.)-- Basic we will build the bike to as close to production as possible, then see what it looks lik…
We just orded a ton of stf, (3) kinds of , (2) types of tis, (2) types of hlebars, new d saddle (seat), new black rims, new black spokes, new black fenders. Can't wait to try out these parts see how tlook.
guys ! I know maybe it is late but what do you say about mirrors for the ! I saw some bicycle bar end mirrors that maybe will solve the termination of the grip (hole at the end of the grip !;
Today we worked on colors a bit mo. We a going to do a black edition of the cruiser to start with. So Satin Black powdercoat as per ' quest for the . For the fenders, gas tank we a looking into doing gloss black powdercoating for the tank fenders with a little bit of metalic flake. For the engine covers, we a looking into doing sometng called "Capping" the plastic-- basic it is like putting a lm …
The valve is ptty cool, I'll post some pictus CAD data shortly.
;It's about 2" long at its maximum point.
We' pning to mount the valve in the orientation shown. ;The top tting will connect to the right side of the tank, the bottom tting connects to the left side the center tap is is fuel output to the engine. ;Operation of the valve would be as follows:Up: Right half of tankMiddle: Fuel offDown: Left half of tankWe could label the valve like on an aircraft: Right-Off-Leftor we could label it in a mo …
Mid Week update: Today was a day for the Cruiser-- the project is moving forward every day today was cool. I am excited to say that the components will go to Powdercoat tomorrow or friday. Today we determined what we will do for the comforming prototype: The will be coated in Satin Black. The Tank Fenders will be gloss black. Wle I wanted a gloss black with a pearl effect, so far I have not found…
Powder coat should be back today. ;Once I get a ETA I will let you know. ;I am very excited to get the bike up!!!!
The color combo looks gorgeous! d Black is the way to go. It minds me of the 1931 Cadillac 452A V16 Roadster by Pinin Farina. Very good job guys!;
Should we move the stem from the;waterjet to macning... the waterjet was not all that consistent leading up to SEMA last year..
day today with;the new colors. ;I almost didn't want to leave the microfactory! ;Can't wait to get building in morning! ; did what you see today provide any inspiration of the covers?
So Saturday we had the cruiser parti made up. ;Today we should have it made up with the exception of the engine cover we will get some photos posted!!
, so for those of you who have not yet seen the blog post, he a the photos from yesterday of the Cruiser conforming prototype. Mo comments to come after ts.;So the new conforming prototype is beautiful. The fuel servoir looks like a piece of obsidian, is just beautiful-- looks very period.;The bike came together very nicely for the most part, but the is still a lot of work to be done on it.;The h…
So he is the list of tngs we need to update:;<ul>n<li>Gas Tank: ller Cap neck will be shorter we need to use smaller outlets for the fuel on the bottom of the tank.;<li><li>We have decided to get rid of the wheel pin striping as mentioned pviously-- it looks much better without the stripes.;<li><li>We a looking into black cranks as ts may look better make the stainless sprocket sprotor "pop" mo.;…
Quick update, yesterday we orded a II fork;(Link) we a excited to get it in. Ts is a quality springer fork has been used on many gas bikes has had over 9 years of development bend it. We thought we would get one in check it out. I can't wait to test it out.;
The is nice. ;The would be a couple of issues to work-out if we wanted to incorporate it.1. One of the side spring plates would need to be placed with a version that incorporates a pin for the anti-torque lever of the drum to act upon.2. Design a fender mount.3. nd a bearing or bearing adapter to allow it to mount to our larger head-tube.4. paint to match our 's powder coat, or change the color o…
Any new videos or updates on the production stage?
The prototype gas Cruisers used the Honda GHX50 4-stroke, it is an excellent engine. ;It is also an expensive engine. ;It costs about $380 sps with a butor intended for xed-rpm usage (generators such). ;Common practice is to place the b with a HuaSheng b from the F142 49cc engine. ;Ts is what we did on the prototypes it works , but it adds another $40 to an alady expensive engine adds labor to ma…
I underst the asons but in my opinion the engine is the hart soul of the bike just to know that it has a Honda engine inside it tells that is a lible bike not only its performance. I do not want to tell that Honda engine is the best for that kind of tngs ! In ts kind of economical problems around the world people start to tnk to by verry good products instead of cheep ones ! From my experience wi…
,I denitely underst your perspective on ts notng has been decided at ts point. ;The pliminary search that I've done indicates that the two engines a very closely matched, I p on doing a lot of testing to see if that's true or not. ;On the prototypes, parts of the driveline (transmission,s) would not have even a fraction of the longevity of the engines (either engine). ;So, I feel like if the HS e…
We changed the oil in the HS engine yesterday at about 4.5hrs of time (2hrs is commended for the rst change). ;The oil was not black as expected, but had a yellowgenish tint wch I'm assuming is the bearings wearing in. ;The we a couple of particles in the too.
guys ! ......How many hours, days, years have Honda engines without problems (we can nd out no problem .....how many the Cna made engine ? I do not know !!! If sometng go wrong parts needed for placement whe in the world I will get parts ...a shop ....to x it ! Do you tnk if I will go to a Honda shop ask to x my Cna made engine (copy of Honda) twil do it? Or I will sp back the bike 14 000 km just…
The electric motor used better. Because the problem of environmental pollution. To ts: Put the litum battery in the chassis browsing ts thad by our beautiful bike.
An electric version will follow shortly after the gas version is leased. ;Both a fun each has advantages. ;The electric one is very well suited to city travel since it's nearly silent many observers don't even alize that it's a powed bicycle. ;The gas model has a;65%;faster top-speed; about 10x thenge (estimated) of the electric version.
I have owned several cnese clones push them very hard past what twe designed for. Also the honda spec parts do interchange. cently cnese mans have been stepping up their metallurgy specic in the cast ml;drawn elds sometimes;exceeding quality available from Honda American brs. I noticed ts when pairing or modifying intakes, cases, covers etc. Ts motor comes in the eu1000 generators was designed by…
Would be possibility to make $250 upgrade option to Honda motor;for someone who is wiling to walk away from the bike if the bike doesn't have Honda motor in it? I person;pfer Honda over knockof but would I pay extra $250? I don't know
Hello all,;I've begun work on the EV production body panel designs now that the model has been paid. I have a pliminary tank design that mimics the SEMA cover but is dramatic tnner as the is no controller to de.;The EV cruiser is almost complete I will begin building up the cruiser wle designing the new covers. If anyone has any ideas on what diction we should take please feel fe to post them.;
, wch body design a you working from, the have been several.
guys, I worked with ; on a viable design option for a custom battery pack. The E-Cruiser is supposed to ry a total of 88 cells (2 packs made of 4 times 11 individual cells). Ts design option takes advantage of the symmetry of the allowing to use one geometry for both back packs. The center of gravity is as low as it can be...;Feedback input a welcome.
Pulled the s out of storage today. ;The big is in good shape, but the smaller one that is used in the rst steps of -building has some shortcomings. ;It isn't stiff enough, so it distorts when the tubes a locked-down. ;Also, some of the plates that captu the tubes we "adjusted" with a grinder to make them t. ;The smaller will need some serious work. ;The bigger one only needs some slight tweeks, w…
is building a new die for production:
has made some good progss on the s. Soon we will be able to get some serious testing completed.;
Cruiser update!Primary xtus ady for use.Trojan horse bender sitting across from the latest die. It has been working fantastic, however the tn wall 4130 tubing does not like to wrap around our 240 dege die. Tn wall tube is hard to bend in tightdii even mo tricky the further you approach 90 deges. Our tubing is curntly .065 wall we will be trying .095 to aceve even mo accurate tolerances between s.…
The little fork parts a fun to see take shape. Lots of pp work after water jetting to get the metal clean to weld. After that lots of small welds with colors.Note the small web between the pinch aas. Ts is so we can drill tap that aa without the triple clamp flexing around under pssu. Once the tapping is complete, the web is moved leaving bend a nicely married pinch clamp.
The two test-mule s a , now we need to get the drivetrain components installed do some mo testing.
We've changed the bottom bracket to use a Euro-spec bracket. ;It's much better quality than what was used on the prototypes, but it's proven to be a little tricky to nd a crankset that's wide enough to clear the engine transmission. ;Sick Bike Parts makes an extra wide bottom bracket that appears as though it will t the BB shell that we've selected. ;It's probably still going to need offset crank…
The needs to be modied to accommodate the new ultra-wide bottom bracket. ;We had to cut off one of the locating tabs position a new one farther outboard to provide enough room. ;We' hoping that the mods will be completed tomorrow so that the rst conforming production can be nished.
Some errors had cpt into the dimensions of the extra-wide bottom bracket. ;I dw the suspect;parts adjusted the tolerances to simplify manring. ;He's a nder. ;Sexy.
guys I took a couple of days to get a feel for the overall product the a a few tngs that I tnk a important to get right befo we send ts to production for the products sake.;Overall ts project has come a long ways everyone involved should take pride in how far it has come. Look in the brainstorm section for pictus on these subjects); -<em>Seat ComfortPositioning-<em> Now Im told these brooks saddl…
Is it just me, or does the headlight in the nderings;look like somebody just stuck an LED flashlight in a bit of;housing? To t the aesthetic of the board track s, a ;device in the form factor of a dynamo headlamp should be consided.
! I want to tell you that last year at Sema me we had search in the exibition for some headlamps we found some..ask for business ds catalogs, I gave it to or . Twe American mans we nice also ! I mebed doing some photos from the headlamp st I will search for them !;
Those a cool-- can t on a chargeable batter? tlook like ta for s motorcycles made for a traditional 12V battery.;
, I can't see the vendor's name in those photos, do you know who it was?
! I can not tell you the vendor's name because back then I took a catalog from them after that I have gave it to or even I have make signs on some of the lamp descriptions on some we liked. on the shelf the was for motorcycles s bicycle also ( it was not only one vendor we have went saw many so we asked many product catalogs) . The lamps we most of them with LED.
The clip that holds the headlight is the coolest part of the Cruiser that you can't even see when the bike's assembled.
One tng about the curnt;light that we haven't discussed is that it's self-contained. ;The light comes with battery pack charger, ts is important since the gas Cruiser does not have an electrical system. ;It looks like most of these larger lights would qui us to nd a battery, charger, etc. ;Has anyone found a model that we should try?
I'm ading up on these dynamos. ;Tput out AC typic at 6 or 12v, so the a a couple of issues.-If used without a battery, twould not work when stopped, or at very low speeds.-If used with a battery, twould need to have a ctier added (to covert AC to DC);so that tcould charge the battery. ;We would then need to gu out a battery mounting solution.I can order one for testing. ;Does the one I posted ear…
Tail lights? ;Turn signals?I tnk that our little powed bicycle may be evolving into the world's slowest motorcycle instead.
Has anyone had any further thoughts on ts, or a we going with's Crhristmas lights?
garding the headlight, we determined today that the headlight cover will be the same color powdercoat as the Fenders tank. That was determined. As far as lights go, I tnk we a good-- I know those torches a quite bright. My question is how easy will it be to charge the battery in these as the SEMA prototypes we just kind of velcrowed in.;
The headlight mounting system was designed a couple of week ago to eliminate some superfluous parts provide better adjustability. ;The new mount was a big improvement, but still consisted of the pieces welded together. ;We've slightly tweaked the design to make it a single piece of sheetmetal that can be folded into shape. ;The rst pictu is the 3-piece weldment, the second is the new one-piece de…
It's 1-38" squa 2-12" long. ;The weird tng below it is a ruler.
Braking was a weak point on the prototypes, so we' giving ts aa a lot of attention ts time around. ;We' incasing the size of the Drum from 70mm to 90mm we' placing the ar B with a Disk. ;Since we lace our own wheels, the change in hub diameter necessitates a change in spoke length. ;The curnt spokes a 254mm we' going to a 252mm mm length. ;Quick in CAD a quicker than back of the envelope calculat…
Exping on ts a bit.... ;Since our wheels use tangential lacing:;Spoke we can't just take the existing spoke length subtract 10mm from it (the expected incase indius of the new hubbrake). ;The sketch below illustrates why the diffence in length is much less. ;The sketch shows that the change in length is only ~1mm. ;Since that would qui a 253mm spoke wch doesn't exist, ordering a box of 252mm spok…
We spent a lot of time looking at the ars today. ;The goal is to t a disc of some kind. ;Unfortunately, ts is not as easy as it sounds. ;ar hubs typic have a disc mount on one side a thaded section on the other side to mount the . ;Both of these mounting points a alady occupied. ;The mount is being used to mount the engine-powed sprocket the thaded side is being used to mount the for the . ;We ex…
I like ts idea. When I saw walk up to the cruiser a few weeks ago hold up the caliper to the powed sproket, I thought that was simply brilliant. If the caliper was concealed in the angle of the , that would be even cooler. I tnk the is a lot of potential he, do tnk it is a smart idea. Also, thebe would only stay on the chain part-- maybe the caliper part could grip further in on the sprocket;
We've switched to a much larger drum. ;The old one was a Sturmey Archer 70mm, the new one is a 90mm wch we expect to provide much mo braking ability. ;Theses come with an anti-torque arm wch doesn't quite t our fork. ;The arm is modied as shown.
The rst conforming prototype was assembled on Friday. ;We' still waiting on a couple of pieces to arrive (, cranks, 3-way fuel-valve), but the bike is functional we we tearing around the parking lot on it. ;The new hydraulic with sprotor (combined SProcket & ROTOR) works beautifully. ;We can lock the ar wheel with one nger. ;HUGE improvement in braking. ;In fact, with the not installed on the bik…
Production cranks a now;installed. ;The is a shaft coupler wch is used to attach the driving sprocket to the bottom bracket that is a 2wk delivery. ;We found a version of ts coupler wch varies from the production one;only in nish it is expected today. ;So, hopefully we can try it under human-power today.
All the look;good, I tnk it's especi how you siamesed the holes in the last one to duce the number of piercings quid on the waterjet. ;My concern with that design is that the a very tn webs ofrial maining that would be sponsible for transmitting ALL of the acceleration deceleration forces from the rim to the hub. ;I tnk that those tn aas could fail in use. ;Ts rst design with the curved spokes is…
guys ! The is a question I want to ask ! Now the enti major parts big parts a on the left side of the bike so it is a little bit out of balce I will try to explain a little bit ! is on the left side , the transmission is on the left h it is a big piece , the back wheel system is on the left side also so I was tnking if it is possible to sft the on the right side if the is a chance I saw that the …
The drums we a using a Sturmey Archer's-- wch a consided to be the industry leaders some of the best. Tptty much only come in polished don't offer much coloring-- again, as mentioned in the call yesterday, any coatings to the metal will slow down the heat dissipation, though minim noticable on ts application most likely. It doesn't look like Sturmey makes a that can be flipped but you can look if…
As said, a;coating like paint would duce heat dissipation adversely affect braking performance. ;Anodizing, however,;would not cause;ts problem a black anodized part dissipates heat better than a natural;part (emits IR mo efciently) ts is why heat sinks a usu black anodized (besides looking cool). ;The anti-torque arms on all the drums I've looked at so far;a on the left side. ;I would also be he…
OK guys I underst no problem if it is not possible to sft it from left to right.;
, can you post the vector les of your designs for the Sprotor (ar sprocketrotor) as well as;the sprocket attached to the .
, for uploading.;I've converted these to SVG, PDF, DXF les -uploaded them he for team to be able to put them on the waterjet. I hope ta right.; for doing all of ts work, I know ts was a lot of work, but tlook good. I do feel that the design is a bit less classic than what was origin on the cruiser or is on other tro bikes out the, but ts is your choice so we can go with it.;Just putting it out th…
Exping on ts a bit.... ;Since our wheels use tangential lacing:). ;The sketch below illustrates why the diffence in length is much less. ;The sketch shows that the change in length is only ~1mm. ;Since that would qui a 253mm spoke wch doesn't exist, ordering a box of 252mm spokes allows us to bracket thenge nicely since we alady stock the 254mm length to work with the 70mm drum.
We spent a lot of time looking at the ars today. ;The goal is to t a disc of some kind. ;Unfortunately, ts is not as easy as it sounds. ;ar hubs typic have a disc mount on one side a thaded section on the other side to mount the . ;Both of these mounting points a alady occupied. ;The mount is being used to mount the engine-powed sprocket the thaded side is being used to mount the for the . ;We ex…
I like ts idea. When I saw walk up to the cruiser a few weeks ago hold up the caliper to the powed sproket, I thought that was simply brilliant. If the caliper was concealed in the angle of the , that would be even cooler. I tnk the is a lot of potential he, do tnk it is a smart idea. Also, thebe would only stay on the chain part-- maybe the caliper part could grip further in on the sprocket;
We've switched to a much larger drum. ;The old one was a Sturmey Archer 70mm, the new one is a 90mm wch we expect to provide much mo braking ability. ;Theses come with an anti-torque arm wch doesn't quite t our fork. ;The arm is modied as shown.
The rst conforming prototype was assembled on Friday. ;We' still waiting on a couple of pieces to arrive (, cranks, 3-way fuel-valve), but the bike is functional we we tearing around the parking lot on it. ;The new hydraulic with sprotor (combined SProcket & ROTOR) works beautifully. ;We can lock the ar wheel with one nger. ;HUGE improvement in braking. ;In fact, with the not installed on the bik…
Production cranks a now;installed. ;The is a shaft coupler wch is used to attach the driving sprocket to the bottom bracket that is a 2wk delivery. ;We found a version of ts coupler wch varies from the production one;only in nish it is expected today. ;So, hopefully we can try it under human-power today.
All the look;good, I tnk it's especi how you siamesed the holes in the last one to duce the number of piercings quid on the waterjet. ;My concern with that design is that the a very tn webs ofrial maining that would be sponsible for transmitting ALL of the acceleration deceleration forces from the rim to the hub. ;I tnk that those tn aas could fail in use. ;Ts rst design with the curved spokes is…
guys ! The is a question I want to ask ! Now the enti major parts big parts a on the left side of the bike so it is a little bit out of balce I will try to explain a little bit ! is on the left side , the transmission is on the left h it is a big piece , the back wheel system is on the left side also so I was tnking if it is possible to sft the on the right side if the is a chance I saw that the …
The drums we a using a Sturmey Archer's-- wch a consided to be the industry leaders some of the best. Tptty much only come in polished don't offer much coloring-- again, as mentioned in the call yesterday, any coatings to the metal will slow down the heat dissipation, though minim noticable on ts application most likely. It doesn't look like Sturmey makes a that can be flipped but you can look if…
As said, a;coating like paint would duce heat dissipation adversely affect braking performance. ;Anodizing, however,;would not cause;ts problem a black anodized part dissipates heat better than a natural;part (emits IR mo efciently) ts is why heat sinks a usu black anodized (besides looking cool). ;The anti-torque arms on all the drums I've looked at so far;a on the left side. ;I would also be he…
OK guys I underst no problem if it is not possible to sft it from left to right.;
, can you post the vector les of your designs for the Sprotor (ar sprocketrotor) as well as;the sprocket attached to the .
, for uploading.;I've converted these to SVG, PDF, DXF les -uploaded them he for team to be able to put them on the waterjet. I hope ta right.; for doing all of ts work, I know ts was a lot of work, but tlook good. I do feel that the design is a bit less classic than what was origin on the cruiser or is on other tro bikes out the, but ts is your choice so we can go with it.;Just putting it out th…
Circles a ne. ;The only ason that the prototype Sprotor had spokes is that the gear-generator program that I use makes spokes I just wanted to get sometng cut tested as quickly as possible. ;Would it be helpful if I provide a DXF le that provides the key dimensions (minimum outer rim for contact, mounting bolt-pattern, etc.)?
We spent a lot of time looking at the ars today. ;The goal is to t a disc of some kind. ;Unfortunately, ts is not as easy as it sounds. ;ar hubs typic have a disc mount on one side a thaded section on the other side to mount the . ;Both of these mounting points a alady occupied. ;The mount is being used to mount the engine-powed sprocket the thaded side is being used to mount the for the . ;We ex…
I like ts idea. When I saw walk up to the cruiser a few weeks ago hold up the caliper to the powed sproket, I thought that was simply brilliant. If the caliper was concealed in the angle of the , that would be even cooler. I tnk the is a lot of potential he, do tnk it is a smart idea. Also, thebe would only stay on the chain part-- maybe the caliper part could grip further in on the sprocket;
We've switched to a much larger drum. ;The old one was a Sturmey Archer 70mm, the new one is a 90mm wch we expect to provide much mo braking ability. ;Theses come with an anti-torque arm wch doesn't quite t our fork. ;The arm is modied as shown.
The rst conforming prototype was assembled on Friday. ;We' still waiting on a couple of pieces to arrive (, cranks, 3-way fuel-valve), but the bike is functional we we tearing around the parking lot on it. ;The new hydraulic with sprotor (combined SProcket & ROTOR) works beautifully. ;We can lock the ar wheel with one nger. ;HUGE improvement in braking. ;In fact, with the not installed on the bik…
Production cranks a now;installed. ;The is a shaft coupler wch is used to attach the driving sprocket to the bottom bracket that is a 2wk delivery. ;We found a version of ts coupler wch varies from the production one;only in nish it is expected today. ;So, hopefully we can try it under human-power today.
All the look;good, I tnk it's especi how you siamesed the holes in the last one to duce the number of piercings quid on the waterjet. ;My concern with that design is that the a very tn webs ofrial maining that would be sponsible for transmitting ALL of the acceleration deceleration forces from the rim to the hub. ;I tnk that those tn aas could fail in use. ;Ts rst design with the curved spokes is…
guys ! The is a question I want to ask ! Now the enti major parts big parts a on the left side of the bike so it is a little bit out of balce I will try to explain a little bit ! is on the left side , the transmission is on the left h it is a big piece , the back wheel system is on the left side also so I was tnking if it is possible to sft the on the right side if the is a chance I saw that the …
The drums we a using a Sturmey Archer's-- wch a consided to be the industry leaders some of the best. Tptty much only come in polished don't offer much coloring-- again, as mentioned in the call yesterday, any coatings to the metal will slow down the heat dissipation, though minim noticable on ts application most likely. It doesn't look like Sturmey makes a that can be flipped but you can look if…
As said, a;coating like paint would duce heat dissipation adversely affect braking performance. ;Anodizing, however,;would not cause;ts problem a black anodized part dissipates heat better than a natural;part (emits IR mo efciently) ts is why heat sinks a usu black anodized (besides looking cool). ;The anti-torque arms on all the drums I've looked at so far;a on the left side. ;I would also be he…
OK guys I underst no problem if it is not possible to sft it from left to right.;
, can you post the vector les of your designs for the Sprotor (ar sprocketrotor) as well as;the sprocket attached to the .
, for uploading.;I've converted these to SVG, PDF, DXF les -uploaded them he for team to be able to put them on the waterjet. I hope ta right.; for doing all of ts work, I know ts was a lot of work, but tlook good. I do feel that the design is a bit less classic than what was origin on the cruiser or is on other tro bikes out the, but ts is your choice so we can go with it.;Just putting it out th…
Circles a ne. ;The only ason that the prototype Sprotor had spokes is that the gear-generator program that I use makes spokes I just wanted to get sometng cut tested as quickly as possible. ;Would it be helpful if I provide a DXF le that provides the key dimensions (minimum outer rim for contact, mounting bolt-pattern, etc.)?
I like ts idea. When I saw walk up to the cruiser a few weeks ago hold up the caliper to the powed sproket, I thought that was simply brilliant. If the caliper was concealed in the angle of the , that would be even cooler. I tnk the is a lot of potential he, do tnk it is a smart idea. Also, thebe would only stay on the chain part-- maybe the caliper part could grip further in on the sprocket;
We've switched to a much larger drum. ;The old one was a Sturmey Archer 70mm, the new one is a 90mm wch we expect to provide much mo braking ability. ;Theses come with an anti-torque arm wch doesn't quite t our fork. ;The arm is modied as shown.
The rst conforming prototype was assembled on Friday. ;We' still waiting on a couple of pieces to arrive (, cranks, 3-way fuel-valve), but the bike is functional we we tearing around the parking lot on it. ;The new hydraulic with sprotor (combined SProcket & ROTOR) works beautifully. ;We can lock the ar wheel with one nger. ;HUGE improvement in braking. ;In fact, with the not installed on the bik…
Production cranks a now;installed. ;The is a shaft coupler wch is used to attach the driving sprocket to the bottom bracket that is a 2wk delivery. ;We found a version of ts coupler wch varies from the production one;only in nish it is expected today. ;So, hopefully we can try it under human-power today.
All the look;good, I tnk it's especi how you siamesed the holes in the last one to duce the number of piercings quid on the waterjet. ;My concern with that design is that the a very tn webs ofrial maining that would be sponsible for transmitting ALL of the acceleration deceleration forces from the rim to the hub. ;I tnk that those tn aas could fail in use. ;Ts rst design with the curved spokes is…
guys ! The is a question I want to ask ! Now the enti major parts big parts a on the left side of the bike so it is a little bit out of balce I will try to explain a little bit ! is on the left side , the transmission is on the left h it is a big piece , the back wheel system is on the left side also so I was tnking if it is possible to sft the on the right side if the is a chance I saw that the …
The drums we a using a Sturmey Archer's-- wch a consided to be the industry leaders some of the best. Tptty much only come in polished don't offer much coloring-- again, as mentioned in the call yesterday, any coatings to the metal will slow down the heat dissipation, though minim noticable on ts application most likely. It doesn't look like Sturmey makes a that can be flipped but you can look if…
As said, a;coating like paint would duce heat dissipation adversely affect braking performance. ;Anodizing, however,;would not cause;ts problem a black anodized part dissipates heat better than a natural;part (emits IR mo efciently) ts is why heat sinks a usu black anodized (besides looking cool). ;The anti-torque arms on all the drums I've looked at so far;a on the left side. ;I would also be he…
OK guys I underst no problem if it is not possible to sft it from left to right.;
, can you post the vector les of your designs for the Sprotor (ar sprocketrotor) as well as;the sprocket attached to the .
, for uploading.;I've converted these to SVG, PDF, DXF les -uploaded them he for team to be able to put them on the waterjet. I hope ta right.; for doing all of ts work, I know ts was a lot of work, but tlook good. I do feel that the design is a bit less classic than what was origin on the cruiser or is on other tro bikes out the, but ts is your choice so we can go with it.;Just putting it out th…
Circles a ne. ;The only ason that the prototype Sprotor had spokes is that the gear-generator program that I use makes spokes I just wanted to get sometng cut tested as quickly as possible. ;Would it be helpful if I provide a DXF le that provides the key dimensions (minimum outer rim for contact, mounting bolt-pattern, etc.)?
-- YES, please put up the le. Would be GAAAT!
We've switched to a much larger drum. ;The old one was a Sturmey Archer 70mm, the new one is a 90mm wch we expect to provide much mo braking ability. ;Theses come with an anti-torque arm wch doesn't quite t our fork. ;The arm is modied as shown.
The rst conforming prototype was assembled on Friday. ;We' still waiting on a couple of pieces to arrive (, cranks, 3-way fuel-valve), but the bike is functional we we tearing around the parking lot on it. ;The new hydraulic with sprotor (combined SProcket & ROTOR) works beautifully. ;We can lock the ar wheel with one nger. ;HUGE improvement in braking. ;In fact, with the not installed on the bik…
Production cranks a now;installed. ;The is a shaft coupler wch is used to attach the driving sprocket to the bottom bracket that is a 2wk delivery. ;We found a version of ts coupler wch varies from the production one;only in nish it is expected today. ;So, hopefully we can try it under human-power today.
All the look;good, I tnk it's especi how you siamesed the holes in the last one to duce the number of piercings quid on the waterjet. ;My concern with that design is that the a very tn webs ofrial maining that would be sponsible for transmitting ALL of the acceleration deceleration forces from the rim to the hub. ;I tnk that those tn aas could fail in use. ;Ts rst design with the curved spokes is…
guys ! The is a question I want to ask ! Now the enti major parts big parts a on the left side of the bike so it is a little bit out of balce I will try to explain a little bit ! is on the left side , the transmission is on the left h it is a big piece , the back wheel system is on the left side also so I was tnking if it is possible to sft the on the right side if the is a chance I saw that the …
The drums we a using a Sturmey Archer's-- wch a consided to be the industry leaders some of the best. Tptty much only come in polished don't offer much coloring-- again, as mentioned in the call yesterday, any coatings to the metal will slow down the heat dissipation, though minim noticable on ts application most likely. It doesn't look like Sturmey makes a that can be flipped but you can look if…
As said, a;coating like paint would duce heat dissipation adversely affect braking performance. ;Anodizing, however,;would not cause;ts problem a black anodized part dissipates heat better than a natural;part (emits IR mo efciently) ts is why heat sinks a usu black anodized (besides looking cool). ;The anti-torque arms on all the drums I've looked at so far;a on the left side. ;I would also be he…
OK guys I underst no problem if it is not possible to sft it from left to right.;
, can you post the vector les of your designs for the Sprotor (ar sprocketrotor) as well as;the sprocket attached to the .
, for uploading.;I've converted these to SVG, PDF, DXF les -uploaded them he for team to be able to put them on the waterjet. I hope ta right.; for doing all of ts work, I know ts was a lot of work, but tlook good. I do feel that the design is a bit less classic than what was origin on the cruiser or is on other tro bikes out the, but ts is your choice so we can go with it.;Just putting it out th…
Circles a ne. ;The only ason that the prototype Sprotor had spokes is that the gear-generator program that I use makes spokes I just wanted to get sometng cut tested as quickly as possible. ;Would it be helpful if I provide a DXF le that provides the key dimensions (minimum outer rim for contact, mounting bolt-pattern, etc.)?
-- YES, please put up the le. Would be GAAAT!
Ok, he's the existing Sprotor. ;The new cutouts should not extend into the rim or hub any farther than the existing cutouts. ;Ts is so that the pads have enough aa to grab around the perimeter so that the hub is sciently strong. ;Beyond that, we can do almost anytng. ;As mentioned pviously, the is a cost associated with each individual opening, so two small holes a mo expensive to produce than on…
We need another batch of the Cruiser medallions, both for the production bikes as well as for awards in our Cruiser crowdfund campaign. ;I've had a lot of people ask how twe made, how the corct vintage look was aceved, so I'm going to go through the technique that I used.
He's the new medallion. ;The original one said "Est. 2013" wheas the new one says "Est. 2007". ;2013 was the year that the Cruiser came into existence, but most people interpted the badge as being the year that Local Motors was established, so we changed it to avoid confusion. ;If you have one of the 2013 badges (or Cruisers, or T-srts, or posters, etc.) Congratulations, you now have a collector'…
We' sending out the Cruiser emblems that we awarded through the Cruiser's crowd-funding campaign. ;I've got a big stack of them in my desk that I made a few weeks back. ;I had to nish up six of them to sp out. ;The pile is getting smaller.
I'm pleased with;how these came out. ;He's an idea for the shop, sell the medallion on a chain so you can wear it around your neck Flavor Flav style.
, a we going to have to 3D print an adapter or nd a way to mount these to the tank now that the tank is curved not flat like on the prototype ones? Should be a strong mount as the legs will be close stradle ts aa of the bike often.;
On the SEMA bikes the big;medallion was only on the transmission not the tank (electric;bike had them on the tank). ;The was a smaller penny fartng;medallion on the tank. ;If ts stays the same, the smaller emblem would be latively less affected by the tank curvatu. ;Emblem on the gas cap is a cool idea, my only concern would be that someone tnks it's steals it.
The body panels on the gas Cruiser prototypes we vacuum formed. ;Twe done in a very way. ;The body panels we printed on a Makerbot in small sections (to t witn our printer's build envelope), then pinned together glued. ;After gluing, twe attached to a board with the hollow sections being supported by wood copious amounts of bondo. ;These male forms we then used to cate the body panels. ;The proce…
We a going to stick with vacuum-forming for the engine covers. ;The left side is going to change ptty dramatic to accommodate the size shape;of the new transmission. ;The right side can stay the same, however, the original molds did not survive a test- that we tried last week, so it looks like both will need to be cated. ;Ts is good news because it will allow us to make gher-quality forms wch wil…
I tnk we have found the rightrial to do the vacuum forming. ;We cated RC bodies of thelly ghter it was quite strong. ;The molds we would make would also be gh quality berglass molds. ;As far as having the therial produced in certain colors, for now that is out of the question. ;Quantities a way too gh.
Intesting. ;, how large do quantities have to get befo color molding starts to make sense?
If we can't do specic color plastics then I tnk it is important that we do some beautiful paint jobs. I also tnk we could paint vinyl the engine cover-- putting vinyl whe the might be wear or rubbing... grapcs on the enging cover could help to bak up the volume cate sometng very intesting from a design perspective, so , don't undestimate the power of grapc tatment on the enging cover.;, the RC bo…
the plastic on the Cruiser will;be substanti tcker than the plastic that was used on the RC bodies. ;I tnk that is just pointing out that we've gotten good rigidity with the tn stf, so much tcker is going to be stronger still. ;Addition, we have beefed-up several other elements. ;The center engine cover was 0.040" tck on the SEMA bikes, it's bumped up to 0.063" for production. ;We've also switche…
We've talked about getting one for labs, although I don't know if it's on the list of capital equipment that just got approved for purchase.
excited to say that for the engine covers we found ts cool technique of "capping" in wch a lm with a grapc textu is overlayed on the plastic jsut befo the forming, the lm bonds to the plastic. The endis nice, the textu grapc we chose is a black graptetern that almost looks like bon ber-- it looks . I will post a photo of it later today, but wanted to bring ts up as we a not able to powdercoat the…
Ts is a diffent process. ;Capping;uses heat to produce a plastic swich with the grapc being part of the topmost layer wch is fused to the layer(s) beneath. ;The water transfer process uses grapcs that a;printed on a dissolving substrate. ;The sheet is then floated on a water-bath the substrate melts away leaving the design floating on the water. ;Then the part is dunked the image ends-up on the p…
The prototype cruiser has a b on the ar. Bs a ptty poor to begin with ts one was no exception. After just a few hours of riding, the braking action when from "poor" to "nil". An autopsy on the failed vealed the cause. The leather frictionrial had failed catastropc broken into pieces. McMaster r sells frictionrial, so I just needed to nd the right stf. It is available in 18" (.125) 316" (.188) tck…
Changing the ar-end so that the electric & gas versions can be on the same means that we need to take another look at the ar. The curnt is a b-type. As ceived, the b itself was hopelessly inadequate. The frictionrial was a piece of leather it disintegrated verypidly. We the ars of the prototypes using upgraded frictionrial (see 10232013 post for details), wle the was a noticeable improvement, the…
He a some visuals to show the diction we a heading with the ar. Hydraulic single piston floating style caliper that will be mounted in a manner that uses the sprocket as a rotor. The sprocket will no longer be but some sort of steel. Stainless would be cool! Of course the will be details to work out, but ts setup looks powerful promising.
Assuming that the;hydraulic lever of the conforming prototype makes it to production, we may have to place the hle;itself. ;The hle;is the part that you grasp with your nger tips pull toward the hlebars to ate thes. ;The angle between the hlebars the lever makes ts a bit of a sttch for those with short ngers. ;An option is to CNC our own custom hle, but -use the existing lever assembly. ;Ts proce…
The fuel tank offers some intesting challenges. ;The is no off-the-shelf part with the corct look, so we need(ed) to make sometng. ;On the prototype gas Cruisers the al tig-welded tank is concealed inside vacuum-formed cosmetic covers. ;The assembly is quite complex. ;Since the upper tube of the Cruiser's makes a couple of jogs, the is quite flexible compad to a bicycle with a straight top-tube. …
I am looking for tanks. I am starting building broad trackcing bicycles I do not wish to make the tanks. I wondering what the cost would be per tank with no paint? I was also wondering if you possible have mo than one design for tanks? I would like to have some made that a mo roundtubish...
ask about protocols sample I just gave m. Could be .
The top technology cidates for gas tank construction a rotomolding fabrication from aluminum. ;So far, the quotes for rotomold tooling havenged from about $6k to $15k, with a per-piece price of around $25-30. ;Either a very expensive or very inexpensive method of production depending on quantities needed. ;We' going to make a fabricated tank in the next few days to see if we can get a visu accept…
Will the new tanks semble the original design look nice. I know we can do beautiful tanks, but the welds a on the outside, in the original design the we not visible welds on the tank. A we considering having exposed welds?;
The fabricated tank should be done ts week we'll see if it's a enstein or not. ;We've also selected a roto-molder to use if we go that route.
The tank is nearly done (still needs a ller neck) it looks fantastic. ;Everyone who's seen it so far has said that we need to clear-coat instead of painting it. ;What do you tnk? ;We origin pned to grind down the welds, but tlook so cool that we kept them.
We' doing sometng diffent on the tank mount as well. ;The original (structural) tank mounted with gussets ar that helped to stiffen the . ;Ts was necessary since the top tube was not continuous, but instead wrapped around the tank. ;Now that the tank is just a tank, we a fe to do some tngs. ;He is a pictu of the with the tank mounting gussets installed. ;These plates perform a number of functions…
Is the tank the same size as the original ones on the prototypes or is it bigger?;
The new tank is about the same size as the original, but the a some diffences. ;The panels we designed by using the original cosmetic tank as the template, however, in some places whe the original tank was mostly flat, the new tank has mo pronounced convex curves, making the tank a bit "fatter". ;From a capacity stpoint, the new tank is huge, since the is no longer an inner (functional) outer (co…
,I ad your comments on the gas tank. ;I have to say i age with matcng the tank to the covers however, the is a problem with that. ;Sfting from a molded engine cover to welded cover is going to add some considerable expense time to the fabrication process. ; We have ceived some extensive positive feedback on the new tank from everyone that saw both the old style the new style. ;Ts is whe I believe…
,What was theof the discussion with gas cap. ;A we making changes.
The ller neck is going to be dramatic shortened, For now, the gas cap is the same one that we have been using all-along (SEMA bikes, etc.); It's notng special it's plated. ;If we a visiting therials on the major components (brake levers, cranks, etc.), it would probably make sense to see if the a other options for the cap that better match whateverrial we settle on for these other items.
ts in from a contributor per email:"Gentlemen,rstly let me tell you I like the aesthetics of your new bicycles.nOne item of concern. All motorcycles have flush tting fuel caps for a VERY good ason.nLots of men have lost their testicles to them in accidents - hence ta ALL flush - even on Harleys. I alise ts is less of a problem on a low speed macne, but moving it to the side or cessing it or putti…
.... that made me cringe just to tnk about it. Sometng I would never have consided befo.;;
! I did not see the comments until now I was he a ew times ... strange.. So about the problem with the gas cap in fact is true but I am not 100 % su that ts is the case he because rst ts is not a motorcycle. The position of the rider is so diffent ( that is important ) just by sliding down from the seattle is a big risk for all the mans "parts". If we need to nd solutions for su the a the... rst …
Looks . ;The lines of the tank a softer than what we had on the prototypes, also, the pocket for the medallion is larger. ;I like ts look much better. ;Not su if I like the look of the strap, but I do appciate the function!cheers, c
ntTime to list the tngs that we a pning on changing from the p-production prototyes we took to SEMA! If you have additional ideas that would incase the scope, please submit them via the ideas app.;ntHe's the list:<ol>ntn<li>New euro spec bottom brackets for all bikes.<li><li>New cranks (purchased) for electric bike to match euro spec bottom bracket.<li>tntn<li>New cranks (designed m) for gas bike…
talks about the crank & a few other upgrades to the Cruiser, watch:;
What about users applying chainbe it getting on the sprocket rotor? will ts affect using the sprocket for the rotor, could ts be an issue?;
The Cruiser has been brought to life! We worked some fairly ridiculous hours in the weeks leading up to sema.
guys ! nI have done a little aserch about grips for the bike maybe will help a little bit : Grips
! I found a company at SEMA that have looking headlights I gave to full specs on them. I made a pictu of the headlight at the psentation st hope you like them.
Hear talk about the details of the electric version for the Cruiser, how crowd action to the bikes at SEMA
He a a couple mo pictus from the Las Vegas Micro Factory, featuring !
Another element that needs investiion: The cruiser as it sts now has 26" wheels the proportions shown earlier by . We need to try two diffent variations. 1. We need to see what proportions could look like if we kept the 26" wheels extended the slightly. The challenge he is to keep the looking as nice as the original proportions wle still making the bike feel "longer" with a rider on it thus a bit…
The vers style levers !
in keeping with the spirit of ts build, i commend we keep the 26" wheels, also i like the idea of even using a small 2 cycle engine as an alternative to the electric for people in rural aas like myself! but i am tot with the vision of the electric powertrain
Steven Schoonderwoerd ts is ! <br>
Nice forks
for the links! The bon wheels a the most intriguing. Just have to check see if we can get the proper length of spoke to lace with our cool drum. we a also looking at going to the next size up drum to incase the stopping power but keep the look. Also in the ar we have outlined some specs to work witn wle making changes. The ar portion of the needs to be kept symmetrical stardized to a 135mm mounta…
In case you have not heard we have started crowdfunding for cruiser production! Check it out at
for the black d Ltd edition in the futu.... Brooks has us coved with the d Swallow!
Check out the new saddle IDEO designed for brooks;
Questions about Crowd Funding the:Couple tngs. 1) No link to crowd funding platform. 2) What milestone will the funding help ach? Usu the is a challenge to making the jump from prototype to production that the CF route helps the developer overcome. You we able to go from one to six for SEMA ptty quickly. You a Local Motors so I doubt it will help fund mass production or outsourcing. So, what's th…
Now that the has been selected bike in the Motorized Cruiser challenge, it's time to start bringing ts bike to life!nnThe goal he is to build the bike so that it maintains as much of the original design aesthetic as possible, wle being sized for the largest segment of the market, being structur sound, being sometng we can produce economic.nnAlong these lines, we have begun sourcing potential part…
Whe is the Motor Driven Chain the Second ar Wheel Sprocket of the quid Dual Chain Drive going to be placed?n I underst all of the applications of motor power that a being applied to the modern bicycle have been trying to translate how to apply those parts systems to the . is the only winner that doesn't display ts necessary system information, so I'm confused. I've tried to look at pvious visions…
Those a nice grips. doesn't have an offset pivot, or the quid augmentations to sist bending moment so engineering won't allow an exact placement. I like 's cented ball lt on the grip stem, it would be ni
that guy with the "not so cool" jersey still scas me... ;)) nseriously: i just saw the seatpost in the short movie started wondering whe it is supposed to go? looking at the original design the saddle seems to be mounted dictly to the without a seatpost (like a motorcycle seat).nhowever if a seatpost has to be used most probably it's going to slip into the tube bend the gastank, corct? ts might a…
I'll just post ts he for posterity....
Ts must be a very difcult project. Because the design is so pleasing anytng is going to be a compromise. I age it is a complicated design, but know way should you give up on its shape. It is the the key to the whole design guides the form possible function. The could be room to put a shock under the seat wch could help adjust for height of rider, smooth out the hard tail aspect of the bike. You h…
all for your comments suggestions. I've been on vacation for a few days, but I'm getting back to it now, at least until Sturgis next week.nnAnyway, I've been working hard on making a solid model of the fork that we bought, so that I can use that as a basis for the end of the . I'll post the model le a pictu of it as soon as I have it done!
He's my model of the levant geometry from the fork. Now to put ts in an assembly le...
Ok, so I thw the fork model into an assembly le that I had been sketcng out various ideas in. He you can see how I've scaled up the whole bike by a bit to get it to a better size for a widernge of riders. As you can see in the pictu, ts fork is MASSIVE compad to the st of the , even after being scaled up a bit. Given ts information, I'm going to be working on designing prototyping our own custom …
, I apologize I have been "Assuming" from a small amount of detail. I don't know the badth or depth with wch wants to join the Powed Bicycle Industry. I was looking at the project from the perspective of incdible dependability for the ultimate in customer satisfaction. Your route is budget wise for low production numbers. I was tnking that the transmission lots of moving parts a the Aclles Heel o…
(quote) : ...So, if we take that the distance between the seat the cranks is good, we know we want to maintain the same symmetrical about the cranks type design, not have the head tube signicantly gher than the seat, then we gotta make our own fork... wch is ne, as I'm starting to get ptty excited about the idea. ading up on custom springer fork design now.... (end of quote)nnsry if i dont get it…
By building a custom fork I hope to get closer to the design that had, ensu that the proportions of the bike a as close to the original design as possible. I alize we could cut the steering tube on the one we have, but the would be no way to get it short enough, given how gh the upper spring bar rides on the steering tube. nnNot su wch dimension you a looking at, but right now, our projected head…
How is the Stage3 tranny test going? Will the oilbricate well if the Stage3 is vertical? Can the Stage3 be mounted vertical?
He's the rst vision of the custom fork, as close as I could get to 's fork design wle using al spring models from mcmaster.com. The welding team is going to be prototyping ts wle i head to Sturgis tomorrow...Comments? nn
How goes the progss? Did the fabrication team work magic wlst you we in Sturgis?
Ts is cool guys found it send it to me ! for ts !n
The fork is coming right along...
I to into the Honda engine, the one for the rst bike. We moved the Honda butor, as it is intended for single speed generator operation, does not lend itself easily to twist throttle operation. It was placed with the Huasheng b, wch is identical except for the means by wch the throttle is operated. We then installed the curntly proposed transmission, the Grubee Stage III gearbox.
He's the prototype fork, mostly assembled, sitting on the wheel.
Working on a new top triple clamp design, to save weight, make it easier to clamp...
The rst is coming together today! Ts is far from the evolution, very much a test mule to test out the integrity of various design elements, the powertrain. Pictus below of our layout template 's rst welds on the .n
butor suggestion:nHonda GXV50 is the vertical version of the GXH50. The GXV50 has a float b instead of the diaphragm b on the GXH50. I don't know if the intake mounting bolts a the same if ta, I don't know if the float bowl will have the proper orientation. The GXV50 is setup for throttle applications.
everybody, I apologize for the delay. We a a bit bend schedule at the moment, have been working like to catch up. Had a couple of tooling issues crop up that forced us to tnk outside the box a little bit. nnrst off, the tubing bender can't do as tight of a bend for the bottom member as we need, so we fabricated a die, wound up having to change the benddius a little bit. Ts necessitated changing t…
He's what the looks like as of today.nnFurther delays today... I walked into the shop, the was smoke pouring out of the waterjet. :-( We a waiting on a few parts befo we can have the xtus added into the.
Little Weld Porn for your enjoyment... bottom tube meeting the headtube.
Later s could be nice in bronze weld?
The Engine Cover:nnSo as we continue to make progss on the design of the bike we a now moving to the engine cover elements. came up with a beautiful engine cover design that was iconic functional for covering up the transmission other parts that you wouldn't want your pants to get caught in. nnWe have into a small problem however. As we had specied the engine but not the transmission unit we woul…
Is the compromise that it is better to have the transmission in that position?
If the answer is yes then it does not stick out too much maybe you should make sometng of it, sateen the metal etch a cool logo in it?
Is it going to be ok to govern the engine to make it low power it have the possibility of being legal in the UK
The waterjet is up ning again, so yesterday we nished up all the cuts we needed... fuel tank, ar dropouts, ar locating plates for the, etc.nnTs morning, got the all welded up, then welded on the seat chain stays. Yesterday afternoon he had nished the new internal tank. Pictus below of curnt state, holding the tank in place.
To be a bike still it can not do mo than 15mph under power. If you on top ne. You would have to make it the same power as an electric bike.
We got wheels on the prototype yesterday, wch enabled us to check out the ergonomics a bit. Most people a ageing that the seat needs to be a bit further back, so we may eliminate the adjustability in the seat hard mount it to the as in 's original design. nnIt's sometng of a divisive topic. Most bicycles have adjustable seats, so that you can get the best ergonomics for ing. In ts case, not much …
Got a chain on the bike today, several people rode it around. All have been pleasantly surprised at how well it rides. Did not get to making an alternate hard mount for the seat today, as the wate rjet was down ts morning, so we focused on parts we alady had cut. Right now we a working on trying to get the engine mount banged together so that we can have the engine mounted ASAP.nnWe a all so exci…
! I have saw the update video you made it is cool how it rides! Question, you will modify the to move the straight steel tube place it with an bended tube whe the seat is like my original design or you will made a new mabe it is a good idea to try to made the seat slide along the tube for some adjustmant.nAbout the gear box transmision I tnk the best option is to tilt the upper part of the cover …
I also watched the video on YouTube now I have questions about parts (ts has probably be coved I missed it)...Whe did you get the ar sprocket? Did you have to modify the ar hub in order to use that sprocket? Also, a you using a stard bike bottom bracket or is that customized? Last question, what's the springte on the fork? Will you have to tinker with that? (snuck in another question).
, in quick answer to your question, yes I believe that the intention will be to place the straight tube with a continuous bent tube now that we a no longer looking as hard at the seat post.
Ok, so we a building the ar end of the bike in order to bring the ti inline with the centerline of the bike, given what we know now about the spacing of the s on the, how tneed to line up with the transmission. We found ts morning that we do not have enough steel to make new stays, so we have to wait for it to be delived on Monday befo we can get back to making ts tng go VROOOM.nnIn the mean time…
guys !nToday I had a little fun with the engine cover design made some mo nders ! nI hope you like it I made for you an exploaded view mabe will help you on your 3D build ! n:D
Good job, ; it looks like you got fun!!!, nhave you tried any any shape smaller as an option, just to make fast the access to the chain or make service.n
, nI left that that part to keep working in the styling, so in the mid time I'm prototyping the surrounding shape of the cover to see if t with all the components;we a using our desktop 3D printing to make it.nMy idea is to see all the tng together get a t for the gas tank engine cover, them work out in the styling details,etc. nI attached a pictu to show you my corct status.n
,nJust to add some ideas, what about to use some of the top engine styling to the transmission cover, i just make a quick dirt chop on the model cover the transmission for visualization explain the idea, the slot a not matcng since it is the same model.
All ! You seem to be having some serious fun he. its to see 's Idea coming to life. another factor that i feel is very worthy of mention is the ne workmansp that & the st of the Team have ts prototype with. work ! following ts project Keenly ! attached a some styling diction suggestions for the cowl. hope you like them :)n nn
everybody, I'm attacng the work in progss shots, so ta for those that a working on the transmission cover styling.nPlease, let me know if need any particular view.n
guys, still hard at work getting the bike together, but I wanted to sha some shots of the prototype 3D printed tank cover in place. Very exciting stf, illustrates some issues with the interface with the backbone tubing.
I'm excited to see the progss, the tank looks ! you could probably have the part of the tank be a flattened curve to match up with the backbone tubing.
Everybody,nI attached a work in progss le that I'm working for the gas tank engine cover.nIt is an IGS STEP le in the prototype stage.nHope ts can help to move forward to solve the transmission cover.n
I saw in the video that you guys wanted to make the seat adjustable so that you canise it of lower it, but you decided that everyone alady liked the lowest setting. Why not make it adjustable forward arward. That way your can adjust it for taller people. It should be a simple solution just use two tubes welded together to make a 90deg bend. Have one tube in the the other tube secus the seat. that…
everybody,nI'm still working on the work in progss le, just some thought about the transmission cover.
I was able to clip a with minimal angle shorter length would denitely help;;
Possibly change the spring tension to engage earlier or gear it a bit slower
for the comment! I have heard comments about the hle bars pviously, but sadly I have not had time to x that due tos in school. If ts bike we ever to make it to production, the hle bars could be widened without ruining the design.
Hats off for the well deserved win! I knew ( better said I wished so much ) that your design is to be the wining one ! again my friend I honestly hope that design will be not " pushed" but kept as is. n I envy you for theck of being congratulated by Jay.
Thankyou so much for your comments Jay, I do appciate the constructive feedback! you may be intested to note that, I want to also further develop my very rst idea, wch I would love to know your opinion about...i have attached the image for your perun again for stopping by Sir!
for the kind words!! I thought I could update the description as I did on my last vision but that doesn't seem to be the case :( nI wanted to keep the design as ba simple as I could to expose the overall design as much as possible
very much . . . Glad you like it , as I had little bit of hesitation whether to go or not with the concept for the badge . . . Yes the ar is bit heavy, was trying to give little visual weight continue the flow of the lines . . . for the appciations, for the rst time I am working on a competition . . . the feedback is ghly motivating :)
, I´ve been trying to participate in the past challenges but it´s been hard to keep up with work. Hope to ach sometng intesting considering the time i´m having to do ts.nnI´m a big fan of Local Motors, from Brazil.
Big for the advice , I have kept vising it tried to tn it out a little, Tonight I will get cracking on the nder, for liking my brush style, I will try my best, he is an update, with diffent hle bars, but i might still change them back to the forward style. i still have to add some mo featus, I hope you like it!
for the generous compliments! Good to know you liked it ;-)n
Looks kinda chunky but with bon it should be light enough to be manageable.
Welcome ! No, I couldn't do a 3D ts time, I just used Photoshop C6 .
Nice work then, I like to see other programs than just 3D, makes it mo dynamic. I need to get CS6
, these we al quick in Photoshop, I used to also use sketchbook pro a deal, but these days its mo Photoshop, for stopping by!
, I tried to be faithful to the spirit, at the same time bring it to the psent day.
...it started with a looped that was very much like a trumpet
for noticing these, your contribution on ts is ghly valued! Many.
! I am glad you like my for the impssive word but for su I am not DaVinci, he is a artist designer :D I am just having a lot of fun!
Thank a lot ! I will enjoi every part of the build process for su !
for the comment ! The suspension is a combination of a springer pushrod ation. Perhaps you' right though.
, I was pointing mo to art Deco, but art nouveau does t better! :D for the comment.
, for your support. If the bicycle would go to production I would like to put some mo vintage style details. Ts is only a "prototype" version :). To tell you about the air flow to the engine... I forgot to put some nice styled cuts on the side of the covers to make the engine "bathe" better. I'll post an image he just to show what I wanted to do.
well... i had alady 3 projects trying to be vintage... i wanted to make sometng modern too ;) yes, i'm for bikes :DD ;)
, its been a show so far, so many good entries. :) for the comment.
the ergonomic riding position in practice isn't intended to necessarily be that diffent from 'stard' bikes...the added length is mainly in the ar aft of the seat, with that extra space in the ar trailing the ar wheel out farther. The seat hlebar height a adjustable; ta shown he in their lowest possible position for dynamic style, but whenised to their maximum height--if the rider chooses to be in…
Thank you, , for your encouragement diction. I'll start working on the lines next!
for asking. It will come down to how much time I can squeeze into ts in the next forty-eight hours. I tnk that the a alady a bunch of entries he though I've been concentrating mo on my OSEMO project. :)
I age, the design is very compelling. The proportions a on spot too. I would ride ts bike
I admit that i don't underst very well what a you saying. My mechanical English is not very good. But I suppose that you a talking about the engine frigeration. I admit that i don't know very well how it works ts engine. (it has frigeration fan?) well anyway probably is because it's designed to operate xed in one place... but if it's placed in a bike ts would solve the problem. it was ts your que…
hope to make myself clear. as far as i know ts type of fan needs a cowl (cover) for two asons 1) to dict the air over the engine for efcient cooling 2) to protect the user from injury. naked blades rotating at speed can chop up human fl
very much for your expation :) well the a lot of Harleys Choopers that tmove ts protection let ts piece at the air. But you a right. We don't want that go to bankrupt paying smashed feet ;) so I add a protection (listening your advise) in the new vision. About the cooling. The Honda GHX in origin was not designed as bicycle engine. It was destined for "not moving" works that quis that the engine …
ey...I'm not worried about the wind so much ...once you consider the holes, I tnk the rider takes up mo al estate. garding the edges ...tlook sy now but the will be a nged cover to secu a laptop sized item..because of the curve it would be difcult to bend out of one piece..
a lot ! It was fun to design the psentation was the ghlight of the ( enjoy ts word) I was in a bicycle shop for two days to see al parts ( s, rims,etc) al bicycles to see touch for the design process . I am glad you like it !
a logo design !
for the comment. You' absolutely right it's mo "motorcycle" then bicycle BUT isn't ts what a "motor-cycle" is? A cycle with a motor? Since we' doing a "tro" vecle, ANY motor on a cycle IS a "motorcycle!"nnBut the truth is I just tnk the Brough Superior - as well as the p-1930's Harleys Indians - have that very long low stance that still looks amazingly good after 100 years. It's that classic silh…
ey. the may be a little gh for a true step-through. The looks that way to try to get the tightest triangulation - for stngth light weight. But your comments did inspi me to keep the "step-through" in the next vision...nnHope you like it!
ey, comment! I was worried about it looking too modern but at the same time I wanted a bit mo mainstam appeal than an absolute tro design. Changing the color scheme (it was origin with blue ghlights, now beige) worked to cate that tro-inpid look I was going for.
i also like the style horn :)
I like the Textud Leather Seat idea!... that could be an option as well as many other custom paint concepts eh!... , ...
I got you IM! Look in your email box for the terms agement, ad through, just ply to me that you accept, I will submit for you!
well... su that it should be strong enough...but I completely trust in engineers to calculate the structural sistance
you a 100% corct , for the comments, I was trying to get an old school look into that part, maybe like an early era ghter pe, or similar, to you also!
Was aiming for a functional but classyrugged aesthetic
. It is a pleasu to ad what you wrote! For me know what you tnk! I've been watcng your projects! I like them!
for your comments, everyone's opinion is important. Can you explain why you tnk the mid-section tubing, wch is horizontal, can be a problem? I mean, I didn't make every detail of showing the connecting between the the engine but I don't tnk it's levant at ts point.
... indeed, at ts point is not levant, but as late feedback based on my experience with tubular space s it will be a structural problem, that element have to work in the vertival as a beam, in the horizontal will be bended very easy, mo than the nodes a not on the vertex :)
If it comes to ts, the making of the prototype, the a ways to make the mo rigid without ruining the shape the design of the bicycle.
wch ways to make it rigid you would propose?
I was tnking about angles whe the can be connected or no so it supports itself good. But ts can be done best with the guys at Local Motors because tknow their job very well.
that's why most engineers tag the designers as "you only make it look ptty"... for me, that works for arctects, not for industrialproductautomotive designers... it's not only about shape ergonomics, it is also about production function... but again, that's me
I age completely with you why engineers say that about designers. I also don't like it. But you' wrong about arctects... talso need to know tngs, it's not all about shape good design. To cut the story short, I don't need to explain myself too much he... I know what I'm saying because I have some bicycle projects bend me; I designed developed two smart electric bicycles made fully out of bon-ber. …
In 20s some motorcycles used engine as structural part of the Ducati do it again cently... I can't know if the honda engine would sist a pilot engine... but if it's designed to support 5000 explosion for minutes during long hour during lot of years... I tnk that it can wear with 90 kg... honda is famous for the quality liability of their prodiucts
that's why I've mentioned the superbikes... not only Ducati is an example, also Honda make the engine work as main part of the structu xing the ar suspension to the engine block... certainly it will be to incorporate the small engine as a link of the , but I tnk it will be mo liable only to mount it as in the Harley... but sometng is for su: your concept is !
! The st of it will come soon but for the moment it is a lot of work to be done!
! I am glad you like the project ! Because we had a time at Domino's last stages I hope that will be the same at ts project (garding who will be the winner), to build to have fun at ts one to ! I like your updates I will tnk about them for su ! I am ne with you messing around, nul problemo I am honod that you did it ! n:D
very much... i tnk your has solid personality you did work
. too you. I still like your air scoop. I'm going to continue developing my bike I p on install am air scoop in the of the engine bonnet. It won't be obvious, I'm going to de mine bend some louvers. But yourm air scoop is very . .
, nice comment too!, The engine positioning came natur when you want a low gravity center (below wheels), that will give a gher stability at low speeds when you want not to put the foot down(a motorcyclist technique) a good hling at corners (assuming that the engine can have at least 10-15 kg?). The seat is that long rst of all because of the suspension solution (to swing comfortably).. of course…
.! Glad you like many featus of my project. also for the very intesting info about, pics of the Shefeld Henderson bikes. wle a lot mo detail would be nice, he's approximately how i intended ts to look.
, ! I tot age with moving the exhaust a bit farther back.
I get your point about detailing but part of my point was that the gas tank didn't look like two separate pieces. The fuel tank is the curved part on the top of the whe the logo is.
. The bon was a aesthetic attempt to see if the contrast between old style (form) gh-tech (materials) could work...I guess it might only work for a limited group of the "petrol-head c
for the comment ! What do you tnk I need to add to the seat hle bars?
The hlebar looks (in my opinion) excessive small. So short hlebar could affect neive the hling (It the begin of Mountain bike era it came a fason to cut the hlebars. I had the opportunity to test one of ts Mountain bikes was a little bit sy because the diction was to much "dict") every small movement you make over hlebar was very fast movement ( dangerous) in the diction... i would suggest to mak…
for the comment . Now that we have the extended deadline, I p on making new hle bars in the near futu.
, for your comment. ndon't worry about the bag. the hottest part of the engine usu is the exhaust. (the a plenty of solutions even for those aas - see attatchment)nif the was a thermical problem they'd (honda) never located the fuel(!)tank above the cylinder, right? similar to chainsawlawnmowerscooter engines the cooling is done sideways (the's a propellerfan bend the coil starter housing) from t…
...I have try sometng with the tank rst...the al issue maybe the cost of building
...I will add some supports....what about the exhaust pipe...do you tnk its ok to fly?n
yes I age.. the lower arm should be wider have an additional gusset....it is one of MANY tngs that I want to change ne when i look...but I had to stop.. or I will not nish my other entry. I hope the "general view" is seen as feasible could be easily solved at the next stage..
Ha! knowing when to stop, such maturity! It's like when someone asks me when I'm going to be done with one of my projects in the garage... never, obviously!
he is a pic for you...I hope I can post the update ....I made it yesterday
!nit is 18 cm long, but I will make it a little bit bigger.nanytng else?
a million !nI'm glad that you like it, I will corct the seat, when I found out that the engine output is sometng around 1.7 HP with 2.7 NM of torque I decided to make it as simple as I can
! To be honest I'm not even su wch diction I would take right now. But you a right about the 3rd design, my heart is leaning toward that diction because I can visualize how the product would benet mo the owner. Also for the link- cool!
- I'm sorry I didn't meet your taste ts time. However, for taking the time to point out your opinion, wch of course is always welcomed ghly appciated. I hope to win your heart back in the futu :)
you will win my heart when you win ts contest when it goes to production if you make a "'s version" with old leather seat saddlebag ... "naked" engine...you can also move the chain protection...but you can keep the girl whe she is.
well... it's not need that you make naked engine.... but su that you can devise some way to dissimulate ts ugly d engine. in the left you made nice work... but still the a work to do in the right.
Hehehe, OK. So I've taken the liberty of designing the bike as you wish, just for you. Hope you like it. (please see attached images above)
...we age puncng holes incases stngth...the will be mo holes but you wont see them all with the vinyl wrap as suggested...
, you a corct the stem attachment point needs to be scaled down a little, I thought ts as well when I look at it again in the last few days, again
... I thought about user confort, instead of mid-engine (too-wide ), the ar-engine offers comfortable ing.
! Yes, true. It's pttier but the wrongmp! See the new vision. .
I can't believe you don't know the famous lord Wallighton :DDDD ;)
for the feedback. About the , well... I tnk you a right about the production problems, I had that in the back of my head too, but im always trying to go for originality over good production (atleast in the beginning), thats why I end up posting it, also to hear feedback like yours.nThats why im not happy yet with ts entry, I feel thes still sometng missing...nnI would like to hear feedback from t…
Although ts design make look mo complicated than some of the others, it may be easier to produce. The ason being that it appears as though all of the tube have a constant cross section (ta always round), whe as many of the other designs change their cross-sections. Ts would allow ts design to be made using adius tubing bender. Other designs with changing cross-sections would need to be m using a …
Well, any will be in parts, the backbone, the curved tube of the seat the lower curved tube will be separated in pieces, what im afraid is the rigidity of the on the back wheel... if people get scad with all that bent tubing. The other problem is lack of space for the seat to be adjustable, since the engine must beised in order for the chain to pass under it.nFrom your sketch the only tng I would…
! :) I nailed it for you, but others dont like it that much. : Wch I underst, I see ts project as a technological challenge I tnk its starting to go away from the original idea the true vintage feel... I dont have time to make several projects (I wish).nAfter tnking a bit mo... I got back to the original design did some minor changes, also did some changes on these last ideas to add a bit mo tubi…
: ts is very Cool Project ! i like the top one. if add the seat stays as on the lower plated tmay not interfe with the general Look of the design will provide the necessary rigidity. Just a suggestion :)
: for the comment! :) I didnt understood what you mean about the stays, could you explain a little mo?
, i was talking about the inforcements in idea 2 . i felt if ta made twill not interfe with the overall shape of the . however i tnk now that 's idea of using the engine itself as a component is the Best solution !
: Ah ok, I got it now. :) But yeah, with that engine mount on top, problem solved. :D
Hehe, im glad you like it ! :D It was a hard time trying to gu ts one out but he it is. I guess if it gets into production we can make one with the schneider number plate ( so many other extras :P).nn for the comment. :)
for the comment for the support feedback during the comp , ts project end up being develop much further because of your pfence of ts design. :) I wish I could develop it myself, maybe in the futu.
! nderingsketcng tn tube sections a kinda the bane of my wacom skills but I want to get to aish design befo befo I cate HQ versions. 4 days left!
Trust me I know the ellipses a wrong . My problem is that I just can't seem to get them right in photoshop, probably because of my wonky method. How did you those d ellipses in the program you have been using? That would be a BIG help -
Very good comment ! I was talking about the overall design that I like a lot I will not change my mind ! :D Of course you a absoluttley right about photoshop I could add that on you tube you can nd a lot of tutorials garding all you need for a corct proportion !
I was only talking about measus. said that you say that the engine measus 13 inches tall, if the schematic that gives me is corct i ad it well the engine should be around 9 inches tall (with out fuel tank)... i don'
I did not say anytng about measus. Maybe just told about the fact that put a good psentation of the engine it self on s project that is cool from m ! I have use it I hope many of us ! but anyway it is important to get th
Maybe I misconstrued what said - He said that the engine ( or most importantly, the burator) must be upright. (The comment is in one of the visions of ts project) I wasn't su you can move the b to allow you to angle the engine but you sound very convincing!nnMan that schematic should have been in the ignition kit! Bikes mo than any other kind of product lies the on its proportion for its looks so…
Hello for your comment. I age, engine box is quite simply, the ason is easy to build. However I tnk about foil with printed grapc as cover of ts engine box. With foil we can cate huge space for customisation.
You' right, perhaps to duce bon-basedrials in the of the vecle to lower the cost of production.
, for the concern. The images that you have shad a wonderful. But ttoo a not the original one. The one below the 1912 Board Tracker is the original one with a big engine. Ts was the base of modication for the sportsman. Tjust placed the mammoth engine with a smaller one. In that sense it was a copy too. But we cannot say so because it is rying a lot of story thave changed the engine too, added hu…
Hey, you seem to be pissed of with ts whole tng. It would be if you can put some positive energy in ts project help me out to diffentiate ts project from the original one as much as possible....member is a place for co-cation? Why a you getting so frustrated man ? I have an image for you, have a look...Its from 's study board 7, top left corner. It seems your work is inspid by ts model. You have …
guys ! I tnk you have an issue he ! n I underst your judgments you know that I have a spect for you but if we see the ality all the designs he will be somehow lated with sometng in the past or from psent day ! Indian motorcycles begun with manring bicycles many other companies as well after that tput a motor.ces at the time we very popular needed mo power harder s so ts was the born of the motorc…
Yes, I admit... I'm frustrated I need around 5 days working in my fe time, at night, during launch times, some times arguing with my wife to make the "Wte Knight" that you mentioned.... i need only 10 minutes to make the "Superoriginal" bike. Yes I admit... I'm frustrated. It's quite frustrating. (The Wte knight was started from the kit that provide us, not from any pictu). I can underst similari…
, I underst your pocupation, but i tnk that on a not fools. If someone brings a design that is a copy of another one, on the guidelines says that you need to have the property of the design, befo the would be accepted, twont accept it. It is a problem, but i tnk you a exagerating a little. Dont take it bad. He is not the only one he that has copied a design just changed the colour the logo. Just …
Maybe doesn't know company (looks like small company)... but ok , you a right I tnk I said enough. I will not say anytng mo about it
Right, The saddle bag is just strapped to the seat post junction. It can be sfted to the empty aa below seat the ar mudguard....basic it can be kept perpendicular to the curnt position wch can be easily managed if the rider decides to do a lot of ing. Well about the leather tank cover it is movable ...it is just a sve wch can be easily dssed onto the base sheet metal cover...it is just to show so…
muchas. veo que tengo un comentario nuevo siemp espero que la gente me diga cosas malas, para poder mejorarlas. El color celeste, se que no es tan maduro, pero es un color muy "playero". Me he inspirado mucho en las beach cruiser bikes, y suelen ser naranjas y celestes. Además mucha gente me ha dicho que le gusta ese color mucho. Nose si quitarlo, me lo pensaré.nYa se que le falta el factor Ferra…
I know what you mean. Im strugling my brain tngking what can i add to give it the ferrari factor. I tnk about changing some tngs of the design, but my engineer part says stop, you can not change that cause it isnt ergonomic, functional or whatever. nI want sometng that can be made. Not as many projects he. I tnk about the design like if i we going to ride the bike.nI had a exam today slept 3 hour…
, I still have to improve. :) I age ts is the weakest project, now that I had time to look at it, I should just let it sit develop my other entries a bit better (especi the Vintage psentation), but well, I live learn. for the comment. :)
in the rst photo, you can see some details, from wch you can gu out whe the tank is.n:)
sooo much for the cool comments my friend!... your work is absolutely !... it's such an honor to compete with the world's est designers like you so many others in ts competition... I missed the Special contest, I was way too busy on another project doing 3D Arctectural nderings, but that contest was right up my alley!... love your submissions for that contest too eh!... to you my friend!... , ...…
Ha ha ! The Special is my project name :D , it was DP Custom competition ! Age on that it was FUN to do !
, very much! thats a good tng, right? if sometng looks mo pcious worthy than it costs (without being fake) ts usu leads to a classic win-win situation: big es happy customers. it's hard to judge on the costs for ts one since it strongly depends on the number of parts. the good news is that hydroforming is no rocket science any mo. ok, it's huge parts, cycle times etc. but once those shells a prod…
for your comments ! Glad you like it ! the tng bend the seat is a special design leather bag. the "strange brown tank" is a leather tool bag. am uploading what i tnk is a mo detailed nder. hope you like it. :)
for the comments The ason I apologized is because I didn't have the time to properly display promote my concept. I still wanted to enter though so I could get basic feedback from the many Designers, to see if I was going in the right diction. I tnk I am I will continue to develop ts concept as a pet project.nI've been following many designer's comments critiques of the entries I can see the depth…
, very much! nyes, gives a whole new (positive) meaning to the term "ride the lightning" right? nsimilar to what kendra does to that classic metallica song...(link)nneven though it uses the same lyrics you would never guess the original fence, would you?nnsince i ppad various concepts i tried to look at the topic from diffent angles. ts is not only true for layout of components, construction etc.…
with out to know it you mention the biggest problem of your project. I hate the at 500 as I hate the new Mini or Beatle... but ts it's just because of me, because I'm a Taliban... i would never go in one of ts s if I could choose the original... ts means that the new Mini, at 500 or Beatle a bad products... no, all opposite, ta excellent products (ta selling like cies in a school). So whe is the …
, again for your comment sry for my poor english. ni might have not made myself clear.nin your words: choosing a "vintage photocopy around he" means chosing the new at 500.nncustomer for ts bike wants the original (storic original, no design) if he wants sth."literal". nif he wants "vintage
what i tried to said with in my last comment (Im su that your English is better than mine) It's that every project in ts contest is Voted in 2 aspects "overall design" "I would ride ts bike". I tnk that the 2nd question is not just for your project because your project was very well dicted to the customer that descrive in the brief... but I'M VERY FAR of ts customer target. So the question "I wou…
mmm... the bike is in development, I propose it he without detail ( maybe fuel tank is incd in engine ... ) nI can't give mo info befo complete optimization :)n
it's alady long time that i was tnking in a similar wheel that you a using he. but it has lot of technical problems... I'm very to see how you solve it... i have intesting applications for ts wheel ;)
...n box not much affect the weight of the .
:) tilting the engine is no problem with the new modern garden tool motors, that a designed to be operated at any angle for prolong periods with oil pumps in to keep the oil circulating.
! for the expation, I appciate it (I was long time with your pictus open studding them... lot to learn from them)
a lot for the feedback appciations . . . :)
I wished ts wasn't a last minute idea, otherwise I could have done a 34 to explain the fork.
H yeah I added her as a sati on how in ts competition also throughout the design world a common tactic designers is to stick beautiful women on their designs as an easy way to get their designs to pop out.nnThat I've been listening to notng but Gorillaz throughout ts enti competition XDnn
Hello . for your comment, I appciate the sentiment. I am a story doctoral student worked on ts project in my spa time in the evenings. Given my eld, all of my education training has been in ading writing. Thus mying skills a fairly basic, my CAD skills a nonexistent. The appciation of story is what made ts contest catch my intest. Few tngs a mo appealing than old transportation designs that use c…
.. Now I underst... well... design in my opinion is question overall of proportions. you can devise brilliant ideas very intesting featus for a vecles but proportions is the key of everytng... the same i would say about music... you can devise the mo complicated symphony... you can have the best cultural background... but if you don't have rhythm.... well... How you can get the Rhythm, how you ca…
I appciate your comments because you make a al honest opinion always!...Baroque is 16th century so I will take it as a compliment hope to show you mo diversity in the futu ....garding production the is an intended use of simple parts like the large diameter extrusion lots of water jetted flat stock. Welding assembly a the main elements to fabrication he the complex parts a automated with macnes a…
Sort of...n fluent lines a mo likely to "art nouveau" wich was a similar lated art movement.nI dont tnk i could ach the goal too, but the is sometng in the way he.nn
yes, you a right... I was wrong I should consult wikipedia befo to talk... I begin to have mesh in my head
I'm very glad that you like it! about the engine... I delayed the design by the bike for the engine factor, I believed that without accurate or approximate model of the engine, the intention of the challenge to bring a "ady to man" design would be for notng changing the overall proportions shape of the bike with minor details, so I did a personal 3D model to accomplish that issue h... the plastic…
yeah maybe you a corct , I will need to look into ts further, good feedback, it seems some people love some don't like the engine cover, personal taste I guess, ts is my inspiration for the exhaust system
The bike is for commuting as I bike to work everyday, I know designing the to allow for baggage is key. The bike was style function. for the critique though!
Well, I wasnt su, I was hoping to win, obviously, we all enter to get to the gher spot), ts one I would love to see in ality, I have to talk to some people see if its possible in the near futu... :) (ngers crossed).
That was my prime intention, to duce cost enough using existing components, so as to be an accessible affordable bike that most anyone could afford. Much as I love several other designs in ts competition, some of those seem to be producible only as expensive curiosities using a ve-axis mill CNC macne. By contrast mine is mostly just unusual tube bending, a gas tank that is not too complex. Plus t…
, no problem I underst :) for stopping by, nwith yours as well!
, howz doing?n i'm very busy. But i will upload soon.n for checking
. am Happy you like it ! Am working towards an update but am still trying toise my General Arrangement selection of components. i guess i still have a lot of work to do !
Thank you, , for your encouraging words & feedback! Since we have to use ts engine, do you mean that you a not a fan of its placement, or maybe its integration with the theme of the bike?
! I do not like the engine like object at all , in your case I tnk it will work ne !
I underst, ! I am looking forward to seeing your design. You a always so cative.
I see. But I'll have to disappoint you a little bit, because I don't quite like ts one as much- it missing sometng... soul! but with the extra time, now I can calm down a bit.
I age to a point with your comment but in ts problem you a the master to see the end of the project ! I must say that the only tng that I am not su is the low riding position but maybe I am mistaking it is not the rst time! :D
you a corct! As I have translated the design into CAD, I noticed that quite a few tngs needed some -adjustment. Ts however have forced me to alter the design quite signicantly in some aas. Thefo what you see right now isn't necessarily my diction. But soon enough I'll post some progss- :D
! Yeah, the is sometng that is giving me a bit of a headache need sorting out asap! Otherwise no nders!
, it is good to see you! Yeah, had to work extra hard, I mean just when I thought I had all the time in the world to nish off the design, I started having trouble with the iges exportation- but that the past I too am glad I managed to x it submit. I'm glad you like it too, many
Ha......it comes with bagpipe music for the speakers..:)
Meeeee??? Noooo... It was completely MY work.... I tnk you a mistake... well... now that you say.... maybe it has some small similarity... but it was just a coincided ;) :DD
! I have a 34 on its way so you can see how it functions! I noticed that a side view isn't going to do it justice.
I notice that you have tilt the engine a lot ! From what I understood the engine use a b not injection system so tilting is not a good idea !
! i guess grasshopper has to be gen. :)
"V"... !... your is amazing my friend, as always!... Goodck!...ings, ...
Hallo in normalen ein und nicht ein .
Yeah. I'll work on a couple colors if I get a bit of time. Honestly, color is the easiest (or non-consequential) part of ts concept...
Well...the COOL is the word I'm after....you put the nger on it...many !
You can call me anytime if you have questions or do you want to join our !0722584214 Oradea :D
! fun is always a key factor h
Well! I'm all for variety; Many styles out in the world can peacefully co-exist.
! I hope tdon't look too much like a motorbike? I tnk I might need to tn them out a bit
man ! Its been quite a wle, haven't seen you participating in any competition, very busy these days? Best.
No problem! yeah it has, about 2 years ago i went off to college, i just nished my second year at CCS studying automotive design i'm hoping to be mo active in the futu i'll have a bit mo to offer! cheers!
I can't believe I missed that point! I was only so focus on the styling forgot about the other side of the motor. Well, back to theing board :D for the heads-up.
Yeah, , I made a guide in rno3d, then I sketched over it, too make su, I noticed how big the motor is, again!
very much for the grapc.... helps i was wondering how wide was the engine... Well... about the problems with the : looking in Google i nd some engined bicycles with special (with angle) to avoid the engine... well.... always you can put longer... I don't see so complicated to solve ts from my ignorant point of view ;)
. Space Man ! a lot I am honod also to be in the competition with you guys! It is a lot of FUN!
rnrnI went with the Aerospoke in the because the wheel is durable will hold up well to potholes curbs especi since the is no shock. The wheel is lightweight allows a chain lock to be passed through quickly. You will see ts look a lot on xed gear or single speed bicycles. rnrnThe asoning bend leaving a traditional wheel in the back is because the Aerospokes do not hle back-ing well. The hub is mov…
! am hoping as i get down to detailing it will look mo old-world. i saw that the quiments a for a drum. do you tnk could get Aerospoke to make a wheel to take a drum & a ar 5 speed petary hub ???
! Glad you like it . maybe i can do a detail nder of the tank with logo ! hope to update soon.
Thank you! What I couldn't show because it was too ne of detail is that I am going to line the bike with pinstriping. But it's also my rst time using pen.
, oh the seat...eheheh. I just put some elements for "packaging" purposes. Mo to come in the next days
thank you! same for me - that's why i like it: shaft drive provides (besides tidy looks) a clean&gasefe, maintainance fe compact solution..
Yes... i was looking mainly Nortons s from 20s ;) Very pleased that you alized.
Good to know you liked it . Any improvements you tnk I should add ?
Thank you. As you did with your bike, i wanted to keep it like a bicycle, not make it like a motorbike. I tnk im going to do a mo sporty model, changing some components, like the hle bar.
, I know it's a little rough, compad to some, but hey; it's a concept, not a poster, right?
! i guess you a right but i wanted to make ts as a practical usable concept.
I spect your point ..but I tnk it needs to have that mass to compensate for the open front. It was once a smaller diameter but did not look as good. I tnk it's good for the eye to have a variety of the main elements with one that is most dominant that is the tube...to make it smaller makes it mo equal to the second main element duces the effect of ts lationsp what makes it easier to underst what …
The is ok, the diameter looks too big :D
ahhh.....yes I feel stupid for not understing...you a absolutely corct its too big... enough for a motorcycle :D
! Cover engine is my favorite!
true, it was used alady on the 1st gen bicycles. modern shaft drives a nearly as light efcient as chaindrives but much cleaner, durable mo silent.!
Thank you... yes, I tried to make anbike... very much for say that ;)
Thank you! I made that modication :D
, The proportions we exactly what I wanted. I was going for the long to get that low aggssive look, also to change the center of gravity when riding. The idea is that the rider sits gh on the seat, wle keeping the weight distribution low center pventing any chance of loss of control caused by top heaviness a bump or loss of traction. It also provides mo room for go even an additional passenger. A…
!... Your work is too my friend!... , ...
for the comment. My apology for the lack of color. I didn't have enough time I wanted to get the engineering manring feasibility corct. The ar engine arrangement does sttch the cruiser a few inches but I felt it was worth it to keep the mechanics minimized to one aa away from the rider's legs feet. The extension in also gives an aa for go placement. You could deliver a large dominos pizza on ts b…
Yep, engine is too small but somehow I didn't noticed it during design processnnnn-Samppa-
the a 2 illustration. one with small engine but the last one is in theory alady with corct measus
Yes I designed the myself, I have a few since I have two sons, ttest all my projects :) I had another one with a similar parameter design out of aluminum, we had made a couple diffent plastic designs to fake the look of a vintage flat tracker a modern motocrosser.
Thank you! I did not know what the size of the engine should be, but anyways.
. . . :) . . . even I was little concerned about al engine size so deliberately left some space around it . . . even if I go wrong in my assumption,the design should be able to accommodate it comfortably
. To be honest i did it in half an hour. So i couldnt check some dimensions (i would like to). Ts should be my pliminary concept.
O yes a slightly curved pipe the should do the trick...nThe observation about the engine is corct, i use a "generic" engine in the process keeping the space in the to be enough or scalable to any 50cmc solution.....after...in the submission process i nd the original engine model...unfortunately too late for me :))n
yes it is! at the end when we added an engine to a bicycle, we end designing small motorcycles... or not? :)
! also I have kept working with it , trying diffent tngs out to see how tlook, I can't help myself :)
yes, an experimental orange I also like it! sorry did not have time to play with colors!
Age on that guys the orange is a color that ts with the structu well !
I wouldn't say too long...(Is a custom '41 Lincoln Zephyr too long?) nFunction I don't see an impairment, as the seathlebar lationsparrangement mains ergonomic sound. nAlso, contributing to the departu point of my tnking was, in my search, I veried that vintage bikes we 4 - 5 inches longer in wheelbase than bikes after 1960 or so. Then, since the design brief limited the forkke to a minimum of 68…
. The was alady one opposite view about the color the below. When I was tnking of the classics of my cldhood all that came to my mind was these aqua bluesgens with wte walled tis:nVW Beetle
ino bezar be hesabe kamboode vaght.bebakhsd man hanooz nafahmidam ke shoma ye khanoom hastin ya agha.mer30
fasele farmoon ro eslah kardam(gozashtam too ghesmate comment ha).bebin khoob shode ya na.
for the encouragement, I've learned a lot from you artists in past competitions on how to use tngs for inspiration!
for the comment ! as of now it has made it to the voting stage, I was just having issues with the website wle trying to submit it so tjust had me submit it through email.
!... for the very nice comments!... your work is so cool too my friend, especi the aaah!... is d aaah!... I bet you have a few projects in your garage!... ( in )... I bet you surf too aah!... I live in now, no surng he... :-( ings my friend, ...
!, for comment, well.. he in EU sometng strange happen, people use day to day big choppers in small crowded cities struggling to survive trafc. So even if tuse an impractical solution (meant just for weekend) the people like to be associated to a cultu mo then the functionality. I try to keep the best from both worlds, is true that the bike is longer will use mo engine than the but i hope will ha…
I envision ts as a good work commuter ( I bike to work as much as I can), wanted the leather to be a fun intesting addition to the bike .
Hey, for the comment, I see the site timing is not corct, because many entries a approved with the 15 jun date.nAbout the deadline, I did a time conversion on some sites the dealine in my time was 8 am (portugal), but I uploaded the rst project (ts one) around 6 am, so it should inside the deadline.nnLets wait for to say sometng.n for the comment support. :)
! am i glad to see ts ??? i was wondering what was wrong with me as my cell phone as well as the internet sites i checked showed a diffent time from the time stamp on my comment. i spent a fair amount of time befo that checking checking loading the page logging in again etc in my search for that Elusive Submit button.. Any way ! was Kind enough to submit my entries for me. :)
Ta ptty darn loud annoying. I've been watcng YouTube videos concerning test drives mechanics of moto-bike's with diffent engines I can assu you that stealth is not a consideration of those designers :)nDenitely needs a proper sound suppssion system designed into the exhaust system.nI've been sitting he tnking about incorporation of arm sound suppssion (Silencer) techniques. I'm sketcng some ideas…
PS - DON'T SEARCH ARM SUPPSSION, UNLESS YOU WANT TO BE ON A GOVERNMENT LIST :D
he is a vid of the GT1 in operation it has a good sound to it's mflernn
I wish I could do it again with mo time. Got a very late start. for looking.
, the number 3, 5 7 a numbers that whe featud on the pes that inspid ts concept, the 3 was of the Curtiss R3C-2 piloted by Jimmy Doolittle, winner of the 1925 Schneider cupce. The number 5 was of the Macc M-39 piloted by Mario de Bernardi, winner of the 1926 schneider cup the number 7 is from the William-Mercury NR1-E from Lt. 'Al' J. Williams that was supposed to participate on the 1929 schneide…
, for your kind words, glad you feel that way.
, Still working on improving the composition.
. The idea was to make them so customizables as the xie bikes.
! glad you like the tank! would have loved to detail ts concept mo !
,, you a very right concerning the artistic aspect of the design. Hopefully I'll improve so that my images will look nicer mo alistic. Hopefully the design ideas still come across clearly.
, you' probably right about the ar wheel. I just wanted to keep the bike to be as agile as possible, but I guess that for a cruiser that is not a priority...so a little mo distance between axis would give it mo stability. Well, perhaps we can change that later... hehehe
I've seen you also keep the sketcng level up with your Kruzr F!
same for me - some p-BMX dragster feeling.., !
another mark: just imagine overtaking a gh endcebicyclist or ebiker with ts1 - BIG SMILEn:D
, I'm working on the engine I will add some parts for .ndo you have any other suggestion?
the leaf spring was not my idea... I found ts pictu in my search an I fall in love that bike... I was looking very much ts pictu when I was doing ts design... hle bar we inspid in ts pictu too
the proportions looks nice al, I am a little bit not su about the engine position because the engine is wide. has put the engine dimensions in s project or on the forum of the competition ( for that) so you can see if everytng it is OK !
Yeah, is right, I also encounted problems with my original layout, so I had to move the engine modify my . The engine envelope can't overlap with the foot motionh. the other issue is the transmission beltchain interfence with the cranks etc,.nSo you should pay attention to that the seat arrangement as well, so that is still comfortable to use.nIn conclusion, it's a pain! with the modications.nOh …
Stay at the rst look! Just lower the hle that's it! I would put the storage bend the seat ,above the ar fender or on both sides of the ar wheel.
I tnk that the is no problem.It is a concept phase so in the technical project ,adjustments can be done. n In 's project I tried to explain what other commented befo tho (as I said above) I don't tnk in ts phase anybody should take that too serious .The is someone that commented on my project about the same issue ...how on earth he is concerned about that one ? nAbout the fork geometry :it is not…
Maybe the engine position
But ly PunkyCruiser doesn't need one. Looks ptty good alady!
, hehe, tubing is still king I see. :P I did some changes, let me know what you tnk. :)
Well, the ideas a dened now its working like to make them sne! :D for your input, have to stop by yours too, ive been seeing who commented he you have some cool ideas... Nice work. :)n for the comment! :)
! Glad you like it ! wanted to detail ts a lot mo but could not manage to do so. :)
! Hope you a through with your project too....excited to see wchh you take !!
for the wishes! But I was surprised not to see you in the top 5. Anyways to you for the futu competitions!
HA! That's how it is with competitions! but i must admit I liked yours from the beginning, I'll have tomp it up for the next one!
when I measu the engine in rno 3d based on theings of the motor it is much larger even without the fuel tank, so one of us is wright or wrong :) maybe it is me, im not su! but look apart from that it looks ! I would ride that
! for the expation... well...ts is the question.... if the 2D was wrong i don't know why the 3d would be corct :D but yes, you a right ... i trusted in the kit that provide us i didn't take the measus for my self (my bad) anyway my opinion is that ts shouldn't be so important. In automotive business 1st you make lot of propos it's not so need that ta 100% measu corct... it's only need that in the…
you a right , it is a concept phase, I am su all pojects would change dramatic when tgo to build them!
Bikes a diffent though ; tly a lot mo on their proportion than a does as you will nd when you change the engine size it will make your bike look very diffent!nnI tnk its sometng we got to bring up with the Local Motors team - either give the proper proportion on parts in the ignition kit or give basic measuments ts problem completely thw me of too!
So I must apologize. I just check the engine proportions I must say that you a completely right. The diffences in size between the al engine the engine provided in the kit is enough big to destroy the design.... for the advise
. The motor I simply took from what was commended. but ya, it'd be a little biggern
... Hey, your work is very coool too man!... I hope I win ts contest, but if I don't, I will build ts macne myself eh!... but I would install a bigger motor to go faster eh!... I love Fast Furious macnes!... my friend, ...
! nice to hear ts comment from you ! :) he is a detailed nder ! hope you like it. :)
Thank You, I appciate spect your scrutiny apprai.
I was trying to keep it as original as possible with the exact proportions as the original but trying to modernize it a bit. My passion is sketcng modernizing old muscle s coming up with my own concepts.
! the widens like that because it is what tcall a "Parameter " in the motorcycle industry. its very common has been in both the stet bike dirt bike industry, mainly for stngth but also for room accommodations for the various mechanical parts involved cosmetic asons.
. . . Just tried to keep tngs simple but proportionate as per my understing of forms . . . I love detailing :)
many my friend!.......I wish you the best ofck on your entries as well...I tnk you have many stars coming your way :D
! it's good to know that you will be riding ts :)... please tell me wch details you consider can be ned, at ts moment can't do any impact, but the feedback is always well ceived
The details a amazing. Have you modeled them all from scratch? How many days have you spend on ts?
very much. Yeah, I modeled from scratch! I started to work with the rst day, as soon as the contest have stated! every fe time, I gave to ts project (but fe time was not very much) I did not have time to nish everytng pned.
Yeah...I see these being cut on the water jet withterns rials selected or "designed" by the customer online....with a drap drop application tcould select position shapes upload images to cate a personalized edition sha with friends for comments befo ordering...maybe see the waterjet cut their piece live via webstam
It was not my intention to teas but it is not done yet but I hope soon !
:) same for me. over he twe called "bonanza bike". nnapart from that you could mount any other bicycle saddle of course.. (see pvious visions)ncheers
I like to see your entry! a you competing?
i have some sketches... probably will come up with sometng as the submission period was extended
, , I didn't want chains just ning all over the place.
Hope to nail the grapcs now...
. The logo had an influence on the shape of the tank. I worked on both of them at the same time in the end the logo won, I had to change the shape of the tank slightly to match the logo perfectly.
,! toothtern - cool word! in german it's called "hahnentritt" wch means "cock-imprint". pls note that "cock" is understood as male ccken.. ;) cheers
maybe just cover the cooling ns on the flywheel...:D
yes, you a right :) I will work on (in fact my new it has cove it)nl
, I took a look at 1904 Indian Single, decided to mix it with a cafe
I tnk you mistake some lines the because I know Hungarian well!
My apologies if i mistaken...I just want to see a motobike....
: My mother-tongue is not the one in the link you posted. Tho the confusion is often made mostly by people touched by aggssive nationalism .I know you a not among those.n it is mo likely the will not be a bicycle from me...
: OK...I am so far from Giugiaro ...or others (it is not my goal tho).nA quick sketch for you...
Thank you... happy to ad ts... I was tnking to make new version with other colours but after your comments probably I will let it like is now. ;)
- I'm glad that the design conveys a nostalgic, tro feel to you.
for the comment .....Yes Please take the Black one for ride let me know if it performs well...;-D
!!! your father's design (!!!!).... I'm impssed :O No isn't ... yes it is :) The bike that i member was Mountain bike (diffent angles, wheels measu) was from 90s (so probably tcopied your father). But yes it is ts because the conguration is exactly ts. so VERY MUCH for your pictu. If you give me permission I will use it in my fence panel. The bike it become foldable alone... at the start was rigi…
of course use the pic....that bike is foldable the is aent on it in the US Europe.. it folds in only 2-3 seconds...maybe the one you saw was not foldable?...anyway...I don;t tnk you should make it foldable because in the US the a many safety tests that folding bikes have to undergo with 26"wheels a motor its not a big enough benet to be worth the headaches...just an opinion... your design is amaz…
! yes, simplicity, buildability a non-polarizing timeless look we the main dirvers for these concepts. glad you like it. again!
for comments, whe to place my engine is the most stssful, because it does not get caught in the , do not unbace the the itself is not extended.
... those we just as a teaser... I'm uploading the version, I hope you like it
Thankyou , I appciate your comments, I underst your description, intesting you mention a scorpion! that would be a cool motif for ts design,
I'm glad it brings a d rover defender to mind, love those...wish I had one
, for pointing ts, ill have ts into consideration on the next competition. :)
Well...my inspiration for that overall shape dynamic, esp. contrasting the horizontal tubes with the flowing ones, was in part from my starsp Enterprise-F design (see below) that I did for Cryptic Studios' Star Tk Online contest; wch in turn thad encouraged be inspid as a linear progssion of their Enterprise-E model. (See gen arrows ghlighting our differing approaches to stamlined integrated seco…
! I am glad u like them, I was going down a very diffent road with these beasts!
, nI age with you, I guess with the concept i started to go a bit out the, I want to 3d model nder ts, again friend!
,nnI thought about the old "dongó" engine when i beginned to work, thats why i designed it so small. I de it bend the chain wheel, to achther bicycle than motobike appearance.
, ! Unfortunately ts was a last minute idea so I couldn't to a or ar 34! Hopefully it won't hold ts design back too much ;)
for your comments. i am studying the engine parts that can be used. it would be nice if could provide the conventional mounting points for the engine. the dimensions a available online but if those in the know could supply a video or diagram ; that would be save a lot of search time.
In term of color scheme, I'd like the Pa'son to be pairing the pick-up I made during trospective Motors...
mmmmmhhh... i was looking some pictus of my "engine cruiser google search" the a some bikes with engine tilt it (not so as mine) The engine should not have any problem to work in ts position... but true is that is possible that the butors could not work well.... but i dont tnk that it would be big problem to change the butor position... i will investie mo about it... for point ts ;)
I'm xed ts now... I'm making new version with new engine conguration.
! for your comment...nnYes, I made it very "motor-cyclly." Because I alady have bicycles. I can't look too "cool" on a bicycle.nnSo if the Cruiser has to look like a motorcycle to make me look "cool," that's the point.nnBut ly, I doubt the Schwinn rider would be to scad by the SS50. Maybe for a split second - if the design is successful - he'll be fooled that it's a "al" motorcycle. But when he c…
I designed a sports style, so h position is set low, ambiguity incases aerodynamic operation, however, the height of the steering wheel of the can also incase in line with the sitting position the driver's
rick, any feedback on how to improve further?
Hey, for the comment. I started the design from the shape of the tank I loves it, so I guess I'll keep the shape of it. Adding a cove to it seems like a good idea, I'll try to play with the design on the tank if time permits.
rick... it's nice to know that I brought sometng diffent
. What do you mean with the distance. Too much? Have you checked the broad track postus?
. nThe vertical structu a the wings. Ts is from the plymouth superbird.I have attached some photos in the new vision.
I tnk the visions a locked. So i have attached some photos below.
Very Cool. By the way, I'm an ex- long haul trucker love the Pete Avatar.
for your comments. that "dden" spring is an air spring ! would have loved to detail ts mo but was only able to fully detail my Arc Shark Concept.
, ! You bring up some good points on ning ts design. I appciate that. Although I too later alized that the exhaust should be pushed back a bit farther, I hadn't thought about some of the other tngs pointed out.nnI'm denitely for a chain guard. I've caught my pants fabric befo in my chain, but I could just stop ing further damage could be avoided. When you through a gas engine in the mix, I tnk pe…
, yeah the fenders a always an essential option. I don't like to get my clothes dirty.
well... Rodney tilt s engine in s project seems that he didn't have any problem. For what he said ta designed to work in any angle:The ar fender suspension: Well... Ts is not a engineering illustration. I don't know the exactly wide that should need the bars to support a fat guy... but in my opinion it shouldn't be so complicated to calculate
good spotting that is a light,I got the idea from old steam trains :) so much for your comments , it does look quite angry doesn't it!
, for the input about the number plate, have to nder one without the number plate to see how it looks (shouldve done it for the psentation...).n for the comment. :)
, that's a very good idea! nwould denitely match the clean gaseless look.!
. I thought that the most important tngs in ts project was customization, manrability, went for a design customizable versatile, that you change the colour some components, you have a diffent style of bike.nagain.
Not a bad idea. Notng says 'manly' like the good ol' military.
, I added the fuel line to add alism to the nder... but now you mention it.. I should have make it dden. My bad.
bon..could be a bit top-heavy otherwise : )
...too much western movies during design process :) nnWell I wanted to use motor as part of but I don't know is it possible n yes lower panel is fuel tank. might need some ne tuning as well asnupper plate.nn for commentsnn-Samppa-
In 20s some motorcycles used engine as structural part of the Ducati do it again cently... I can't know if the honda engine would sist a pilot engine... but if it's designed to support 5000 explosion for minut during long hour during lot of years... I tnk that it can wear with 90 kg... Honda is famous for the quality liability of their products.... anyway i tnk that the main function of a designe…
for your comment. you make a good point. i did some search about the engine characteristics befo going for ts propo:n...n- The engine operates with very little vibrations wch is possible due to the quality engineed components with a ball bearing supported shaft for stability.n...nsource: the maining vibrations should be "good vibrations
I tried to design sometng unusual, but technic alistic. Its a completely normal geometry dimensions with some tricks, so i tnk it would work.nMaybe these nders don't show the technical solution. n
Thank you, well, I tnk I need it anyway, the a so many entries so much talent around he! :D for the comment! :)
Thank you; I thought it best to keep the engine mo central for weight bace motorcycle-style aesthetics; then for it to be mounted latively low in the nfor a low center of gravity better hling stability.
I am not as good as you with the computer art but thought I would give it a shot with ts contest but oh well lots of talent.
thought I would give ts compation a try but my passion is modernizing old muscle s skecng my own concepts. Check out my library if you like muscle s.
i am but i am changing it to mo tro,
! very happy to ceive a comment from You ! :)nnn
I don't underst well your comment :) Can you explain better the problem with ? :)
co que quie decir que los es chocan contra el motor, que el motor esta demasiado cerca de los es.
Well... I'm not engineer so I don't know... but i tnk that ts could be easily solved with longer :) i see Special that try to solve ts problem too (gracias Jose los)
! . I'm happy that you feel ts way. if you have some ideas for ts i would be happy to see them in your project.
! knowing that mine is your favorite design makes me flatter! I would like to know wch a the quiments that I missed... please let me know
, I like ts design, just ning it now, hope to get it in on time tommorow!
It can be like ts also but I wanted to lead the exhaust fumes away into the back of the bicycle so it doesn't affect the person riding it
I tried the same on mine, we live in 2013 we keep coping the past because is cool, yes you a right some of the project he a so heavy so classic(copy yeah!) maybe because we souposed to do a bicycle with engine, not a motorcycle with , but ts is it to be honest I wished we had en electric engine not a gas one, I can wait to see the winners :D !
I must join ts discussion considering myself member of the "motorcycle look" designs... the design brief focuses on vintage design, being key for the target market, so it's not copy-paste styling... it's a design quiment. With the lack of a formal br identity you must got inspiration or guide on iconic designs (sometng many over he did looking for a logical solution to start the project) because …
I just want to say that I wanted to make sometng diffent than others I hope that people will cognize that. The "diffent" is what usu sells if the design is unique intesting, it's the winning situation.
Hei is obvious to defend your design, not su that the inspiration points you to old bicycle, if you a looking tgives us a Honda engine that looks so vintage :D guess what, most of the bicycle, no, most of the motorcycle he has that vintage look with a honda engine, the a so many tngs to say, but is for notng, after the end of ts I will ask you whe is the design in all of ts :D sorry I comment on …
I got your point for that, maybe, I just have to say what have been telling on the Tem project: "formal ignition kits the strict guidance" a in decay... by comparisson with early challenges... we've passed from tot cative briefs, to well structud oriented quiments, to now on day just an inspiration guide, some do it in photoshop elements a technical quiments list that is completely ignod by most …
Didn't tnk about the torque issue, for pointing it out. I took a fence for the lacing from the internet, from 140 spoke lowrider rims that wedial as well. Honestly I just went for the style with these, but perhaps tcan hold the strain, as you said, ta so many.
! Glad you stopped by intesting idea about your worry but in my opinion all the bends of the steel tubes will inforce the structu a a lot of beams crossbeam that give the sistance ! I do not tnk it will be a problem !
wait, wait... i'm working in surprise :D it will not be so comfortable ... when you want ;) :)
No... it was not that bike... What i said had mo evident X in the .... but I'm very glad that you mention the Slingshot... I'm huge fan about all is about bicycle Technic but i didn't know ts bike... but now to you it's alady in my personal arcve. very much ;)
Hello , as I would love to go forward with my design see it come to life, I am only 16 lack the skills to cate a working prototype for ts bike. If you, or any other Local Motors member wanted to move forward with build my design, I'd be happy to allow you to do so. for the intest in my design though, it means a lot to hear positive feedback from the !
, sorry for a late ply ....was king in the mountains whe the was no internet :( nTo answer your question, Today I ceived a mail form Damien (LM Employee) about the same. I guess the won't be any licensing issues I tnk ta alady in touch with you to see how we take it forward. Let me know if you have any mo queries how can I help. for showing intest :D
Ptty happy how it turned out! I may post another color as well!
! am trying to work out a viable general arrangement !
I'm not su how exactly I am going to have it attached yet. I know that I want it whe I have it pictud though (right below the top portion of the in between the hlebars the seat).
, h, yeah, it does mind the zeppelins! :D
,nDo you nd's DNA inspiration in ts design?
Oh, I see you made mo then 2 concepts. Well done on quantity.
yes, lot of work still to do very few time alady ;)
The only gh tech I was considering was about lighting. The bottom surface of the ar mudguards would be wrapped with electroluminescent tape. The ar one would have kind of a Louboutin shoe touch with its d color wle the one would be integrating flat LEDs in its upper part for a better lighting of the road... Everytng else though would be simple old school :)
!nI am happy to have tained sometng with the swirl...I will keep going with the details adg the pieces
you forgot the girl :DDDD nNo seriously... now it's much better (for me)... don't do it (st a little) ;) but when will build ts it would be intesting to make a cover for the flywheel in the same style that you did in the other side... i admit, I start to ivate ;) (You must admit that now it looks much better)
maybe it would be possible to connect the flywheel with with ts cover... i couldn't avoid play a little with ts idea for some minuts just for fun... well.... just a suggestion
-, it is a special order for my client .
- That sounds like a idea- will do one as you quest :D yes it I'll also admit that ts version looks ! for these feedback! Look out for the update.
!!! you a fast... To win the right that you believe me when i say:"I like it"... time to time I must say one "I don't like it"... I tnk that now you can believe me when i said: "i like it i tnk that now is much better"... I only hope that I'm not the only one that tnk that way.
- I'm so glad to win your heart back! :) ghly appciated! All the best to you too!
:D I do not know ! Now I have the extra time to made the extra tngs on the bike ! I hope it will be cool at the end !
As I said to the leaf spring suspension was not my idea... (but someone said that a good designer is someone that can get ideas from everywhe). I found ts pictu that was inspiring. I'm modifying the engine in the new version. I also will change the angle of the butor (I hope ts will be allowed modication)
! I"m sorta in agement with you. i hope to optimise the tubing as i detail it mo so hope it looks lighter then.
, good to know we sha the same point of view !
. But I was surprised not to see your in the top 5. You certainly had my vote.nAnyways the is always a next time! All the best for futu.
. Im working on making it mo customizable.
Thank you! I'm glad you noticed,that is why I made a overall design through several stages, ex. a vintage classic, to a mo modern one! just to make su is o the right track, to show is very good. So right now I'm satised with the sult. I stop right he with the model! n
! sometimes being so detailed drives me to my own doom h... but I'm glad you like it
well , I guess the main tng I was tnking is if I win it, wch I doubt looking at the other entries! that I would like it to be comfortable for my statu, so it had to be comfy cool! cheers
Yes, exactly... ts is was i trying to say all the time with my awful English... but explain it much better. I would sign every sentence in 's comment
..I am sorry for the confusion...I tot misunderstood !
no.... my fault... I didn't explain well... ts last days I was completely with not time at all... anyway ts is only small detail... i can see the potential of ts idea... anyway su that any project he should be vised a lot befo go to production... ts was only a detail
! I appciate it- h ts engine is problematic on ts concept.
Thank you! I age, the tank, among other tngs could use a little developmentattention to detail...
! I am glad you like it ! The Elucidation panel is :D :D :D I like it the most ! n
Thank you.. but the mudguardsuspension was not my idea, i founded in ts bycicle
man! I must skipped over that in the heat of designing! but seriouslyyou for pointing that out! :) I still need to add the petrol cap, midst update the logo, add some fenders possibly, hopefully ts side view explains enough to build it, otherwise I will need to explain in other views, what do you tnk? but time isnt on my side.
Well, the side view is the only tng quid (besides the logo), if you have time, tnk about some other view that helps underst the concept a bit better, like a perspective cented on the gas tank for example? That seems to be the harder part people might underst.
for the love!! can't wait to see the sults so many cool entries
.I accept your opinion, but I've modied my project you can see it now.very much.
check ts entry, ;)n
, yes the cover could be nice for advertisement. Ts crossed my mind when I was putting the logo the sign. for your comment support.
. I appciate the comments. You a absolutely right esmansp on ts project is zero. I started late, thought I could accomplish mo, just b squeaked across the nish line with much un-done un-said. I've decided that I like ts project so much that I'm going to continue development as a pet project. to You.
well a bike with out ar suspension could be complicated..
I like it squa... but in ts design it was the goal because of the plot
again !... I age with you guys... I would have done a lot mo designs, but I am too busy these days, I have so many other ideas in my head!... I am tnking of building one of these soon... again guys... , ...
for the comment !, everytng was a last day acute inspiration execution...sometimes you must listen the instinct wch i did...of course the downside is in some details a very simple psentation...about the "focal point" i must say that i sow many psentation for big brs whe the photo artist pfer for the sake of details drama to shoot a near orograpc...but the corct "designer way" is like you mention.…
, I have to say instinct is very important, the best ideas come on that moment of "euka". :DnYes, im the Peugeot Moovie designer. :)
I appciate your comment... the badass look was sometng I worked to propose sometng diffent outsting, good that you observe it :)
a view without the st... mo light in the set
Nice, the stance is indeed cool. :)
, it would be intesting to hear if you would change anytng with it, agon
Not su if I would change anytng, I tnk soon you start modelling in 3D (if you do, of course), you will see how the engine makes you have to change some tngs. have to look a bit mo ill let you know later on. :)
- Glad it came across that way, that was the aim! for the comment
I tnk you did it out of the time. But the is one tng that looks suspicious for me. nThe shape, the hle bar, the place for the engine with the structu integrated in the , the star in the engine...looks like you took my design put the ar upper bars straights...nSo, it is just me, or did you do that?because tlook similar for me. I hope you have a good excuse, cause i am a little pissed off.
, I dont age tlook that similar, maybe from the side view, because of the general structu, but after seeing your images, I tnk you a simplifying a bit, because I tnk its quite diffent from yours (but thats not for me or you to judge). But im going to explain what went in my head so you underst why it project is like ts. nnThe gas tank comes from the "vintage
My tnking was, ts isn't a bike for winning the Tour de France, it's a semi-casual around town beach cruiser style...much like a or a chopper motorcycle makes a visual statement has a psence--sting for sometng diffent, out of the ordinary--some unusual style is acceptable as long as you' not deviating dangerously far from proper hling...I also see a disproportionate amount of, for example, home- c…
I will, when I have time, but I might mo futuristic with it, again
for the comment ! I P on adding a suspension in the near futu.
(I had mo ideas for customization components etc. but I thought we we limited to ten upload pages per like in some pvious competitions.)
for the comment! you bring up a good point, I'll throw in some ndering in diffent environments soon.
thx the proportion a ok, everytng is made on top of a al bicycle, as you see the wheels a al ones, anyway I will model ts in 3d it will be in exact measus :D
I had a feeling that it was... but it just visu looks that way. I tnk its how the ar wheel appears to touch the . But as I am alizing with my own Cruiser design side view just isn't enough for ts project - can't wait to see ts in 3D!
Ha... it is not my style either but that is the intent to show the versions unique in terms of style but without altering the fabrication process helping to lower the cost.... for grapcs the a some options. the a large format printers that can print dict to substrate including sheetmetals...steel even perforated. ts can be done befo or after the shape is cut...then the is vinyl as a wrap but also…
, for the comment, about the engine as , I dont know if it can be done, since I dont know the engine on the internet I cant underst if it has some mounting points to do ts, the only tng I see using that idea is using some tubes next to the engine so when thes pssu up, the engine itself is a support, but I dont know if I can do ts it might over-complicate (again) the construction.nDid you saw the …
I like the idea of use the engine as support structu (I was seriously tnking in ts possibility when I was doing my Panther, the Panther we motorcycles that use the cylinder as part of the from 1914 til 1960s as main featu). I was investiing (for my project) the Honda engine has 4 scws in the top of the cylinder (I supposes to attach the the auxiliary gas tank. Maybe you could attach over the cyli…
: , thats it! :D I tnk thats the answer I was looking for, those 4 scws on the top to seem to be usable for that purpose, wch would solve the arm problem even the round seat tube. If not, im not going to burn my brain anymo
The wte wrap aroundrial is the sheet metal wch des the tube above the tank also cates a cavity to hold tngs inside it !
I spect very much opinion... but gave me ts engine schematic. I f ts is corct the engine is 14 inches ...but with fuel tank. If you use your fuel tank do you don't need fuel tank that it came with the engine. Counting that the fuel tank is a trd of the overall length ts give the mo or less the engine with out fuel tank should be between 9 to 10 inches.... nI know that the engine is bonated... in …
, yes i was looking for a project-name with "-shells" ts opener came in hy...;)nconcerning ergonomics: yes i'm still working on it - basic the layout, c.o.g. hling should be similar to a cumbent bike. the ofcial indian website offers a hugenge of cool accessories - including a "tombstone" backst.. :)ncheers!
Ha! ! In all seriousness though - if you a working on ergonomics, that better not be Napoleon on that bicycle. s body geometry is mess your scaling up completely! :)
, you could be right, maybe it needs some bracing the, if you look at my updated below , I have tried some diffent tngs because of ts very point
, I see what you mean with the cover, but I wanted the bike to be fe from any additional accessories, perhaps I'll try that on the tro style version. As for the gas tank I age it's a bit big for the overall proportion of the , but I wanted a good volume for bigger autonomy, when riding assisted by the engine. But I'll denitely try a smaller volume.
, it's too late for modications now, but I'm glad you like them all :)
another mark for version 2: would it be possible to do without seattube? just extend the tank volume a bit stick the seatpost intothrough it? the attatched image shows just the basic concept..(google "softride" for mo info) cheers
I am not su if ts is ok, because the seat has to move up down, intesting inspirational img you posted :D
ok sorry for the delay :D ts is how the seat should rise fall :D
true! i've only seen it on a fair so far, hope to see it on the stets some day..
Many .....it has been a challenge to make work. eye on the motor fork....I will addss...cheers!!
...I was not able to upload the last update in time... solving the engine mount.
n..... I am glad for your honest comment on ts project i appciate ts. I am sorry that you do not like my vision of the bike I will not ght with that! I have work a lot on the psentation the ELUCIDATION is my favorite to ! nAll the best !
, thx for your understing cool action. i alize that my comment might sound too hard. it was not intended in a neive way. glad you see that. i believe everyone in ts competition rst fomost deserves for putting time effort into ts project. your project clearly shows ts commitment passion! in the end it'll all come to to pfences individual decisions. to me the is no right or wrong in ts, just pfence…
, cheers for the advice, please look at my punkycruiser concept, He I have gone for a diffent look
looking your suggestions:n1. Yes, the motor looks tiny, (my bad).n2. The tank has a minimum capacity of 4 lts, aprox ( 1gal = 3.78 lts). (that´s a big tank). My design is a narrow tank 8cm x 40 cm x 14 cm (WxLxH), that is 4480 cm3, lessrial internals, 4000 cm3.n appciate your comment.nNew vision with al engine dimensions.
, for the input, could you elaborate about details of the tubes? A you fering to construction or aesthetics? for the comment support. :)
for your critique! Will be posting a vision shortly
for you comments ! for your suggestion; the hle bar is adjustable so that the bars can move up for a cruiser like position, through center for a roadster or right down for a . may be in the version i shall c
Thank you. I want it to try with ts fork... looks cool but probalby makes longer the bicycle. Probably it would be possible to change the angle... but tnk ts is only a conceptual illustration... I tnk that the exactly angles measus should came when the project would be mo developed... suly that if n it would go to production it would need lot of changes. but is true that after hours to look an il…
Your comments on the number plate of the that Iised ts loss, to your comments, my friend
rst of all, for your opinion. The little deposit bend the engine is an extra tank for having a little mo fuel, but is not the gas tank. It can be sustituyed by a bag, tools, a tk... The was a space bend the seat bar empty, so i decided to put sometng useful. The gas tank can be the upper bar(the empty space that is inside, that is the ason that bar is so wide), or the little tank you see in some …
i also like the malibu font - esp. on the chain sprocket - cool!
. I took some inspiration in the xed bikes, with coloud chain tys.nI proved a lot of colours, combinations, chose the ones i like the most. I am torn between the chocolate silver.nThe chain sprocket...i thought about some models, but then i thought that i could use it to add a logo some customization options, i tnk it was a good idea. Some people told me not to do it.nagain for your comment.
ts is my version for it, I stop right he.
sorry, I had a little bit forgot ts project... i have so many ideas burning in my head ning that i can be over all them... well.... It's clear that your system is mo simpler so better :) so I would accept your comment if we we talking about somecing bike we efcacy was The Goal... but we a talking about a Cruiser we drama is important too :) Anyway ts system was not tnk to change from a Sport to T…
, for the comment, the exhaust is indeed a good idea, might work better. The paint job is inspid by the A4 class locomotive, also known as the "Flying Scotsman". :)
... so much for the constructive ctique my friend, all of wch a very good thoughts, I do appciate all your thoughts... however, I have submitted only 2 entries ts competition, I usu submit at least 10 or mo some of the tweaks you mentioned we part of the improvements I would have done, I always look back at my designs ne improve them each time, I have at least a hundd mo concepts in my head, but …
nice marketing idea...;))n(the arrow should point downwards to the bike)nn
, for the comparison to Newson! it is intesting what you have said, now I want to crack open Photoshop tonight see how it looks without those details! Ill give it a go should be intesting
ha. It's a name =) .From now on "s. T" is its unofcial name!n
for the input, ad. :) About new vs existing, I tnk the best is always a mid term between boring-alady-done incdibly-innovative--diffent, because the boring is obvious the diffent many times scas people away, so nding that middle terms is the best, its also the hardest tng to do, nding that perfect bace between sometng people can cognize but still diffent fsh. nTo me going all out for amazing nove…
, for sharing your thoughts on ts equ intesting important issue. ni appciate it.ni fully age with your description of the "sweet spot" (old-new combo). ni just feel that it needs to be slightly ned. the a two aspects that should be consided:nnrstly i'd like toise the question whether ts "sweet spot" approach is trueright for all products (as you say)? we both suly age that f.e. among s the vw gol…
, I tnk in each product the is a sweet spot limited by the brief, inspiration, target audience,rials allowed, type of construction, budget, etc etc. The least amount of words in the brief, the least limited you will be. :PnI tnk if was looking for sometng wild completely out the, wouldnt task for that? If tdidnt want to limit our imagination then twould just ask us for a motorized bicycle, give t…
. I spent a long time tnking about the rightrial color combination so I am glad you like it.
. I underst what you a saying but it just so happens that I am a one of these people that wants to build a board track . I even used a lot of inspiration from early board trackers on my DP motorcycle concept. I have been intested in building my own for about 6 months now. I could be wrong, but I tnk that the a many people that would love to own one too, but due to their love of vintage motorized …
de me , en attendant c'est qu même ton projet qui atti toutes les pin-ups du quartier! :)
, intesting discussion going on he.. i see your point, dirtybrush. but i'm nevertheless surprised about the amount of lookalikes plicas. moover i can't member a similar discussion on the dp customs project - even though the topic was similar the quiments much mo tight. i pride myself in putting lots of work in developing an original feasible option without copying word by word a storic model (or …
I tnk many look a like because of the inspiration mostly the "production" "buildability" factor, wch a very important end up limiting people. I also spent sometime doing a diffent looking entry, but sin
, yes I am a Local Motors employee, some of the other submissions a employees as well. Employees a allowed to participate, however we can not win. for your feedback.
hola.. el detallito del plato esta inspirado en la moto de del pasado concurso.. el puso algo similar en su proyecto y me gusto mucho:nnEl motor no tendria que tener ningun problema para funcionar.. han innidad de motorse con angulos incluso mases que este... el unico problema seria el burador... habria que separarlo he inclinarlo con specto el motor (es lo que intentaba expli con el dibujito del…
, your mark is levant, i'm going to modify that....
a lot I especi from you ! I am sorry for the late ply but I was not at home has limited internet the.
I am sorry for the late ply but I did not see it until now so sorry about ! I am glad you like it I wascky the will be build I will get the chance to get one ride it ! I will make a special place on living room for it so that I can se it all the time ! The electric version of he was a logical tng to do ! The design of it is not done yet but I tnk ill come up good ! a lot waiting some motorcyc;es …
man i wll take into consideration, good points
Thats the problem in using another method of construction in such an iconic product, in bicycles, soon we hear we tnk tube construction, I did some other changes, got back to the rst idea added some structus based on aviation. The other is the metal sheet construction but just on the arm, as a inforcement, being the st whole bike made of tubing. Let me know what you tnk in advance. :)
for your feedback,nnTo answer to localized efforts (in chain axes) The engine tank a mounted with a small , it doesn't clearly appears, should be discet d by ters.nnters also he to protect rider against engine, but it needs to cate or accentuate events for cooling, (it's a little engine ;) )nn
ese es siemp el problema de estos concursos de. La experiencia me ha enseñado que no siemp gana el mejor proyecto.... si no que suele ganar el proyecto mas "Ferrari". La "teoría dell Ferrari" dice que hagas lo que hagas siemp diseña un Ferrari.. si quien un tractor, diseña un Ferrari... si quien una licuadora, diseña un Ferrari ;) no co que este diseño se lleve muchos puntos... pero co que si est…
Yo estoy contigo. De hecho mi diseño que subiré en bve, es para ganar el 1 pmio, porque la gente se desvía mucho de lo que piden, y hacen cosas que estarán muy bien, pero que no cumple ni la mitad de las cosas.
... tampoco quiero pacer un talibán... a mi también me gustan los Ferrari... y yo ya he subido mi "proyecto Ferrari" en este concurso, (hay que cubrir todas la posibilidades) ;) después de todo esto no es algo que pasa sólo aquí... hace poco me estaba miro un catalogo de Motos de hace unos 15 años... hubiese tenido problemas para elegir ent 20 o 30 de ellas,ego mirándome uno al sólo me habría com…
! decir que mi estilo se sustituye zapatos Ferrari comienzan cualquier diseño de empezar a dibujar zapatillas ... De todos modos tieneszón!
... y yo que ensaba que si hablabamos en Español nadie se enteraria de lo que deciamos :DDDD (Hablas almente bien Español ) ;)
! I appciate your feedback !. Well to answer your queries....the hle bar is in two parts. Ts allows the driver to px the hle bar for either the cruise mode orce mode depending on what he aspis to ride that given day. Ts will help m to adopt to both thece as well as cruise postus. Well as far as the location goes, I don't tnk the driver would be uncomfortable. Ts is why.....1. When hle position is…
The hle bar with 2 positions is a very good idea, a brilliant one. You should show it mo. When i said difcult to i meant that the distance between the the seat looks too small.n about the customer, it looked to me that it was dedicated to people who can has a motorbike, a little one, but is concerned with the environment, or doesnt want a motorbike with insurance, all the paper work, sometng chea…
:)). you make a good point with the . ts is a quite common aspect oncebikes: the shoe interfes with the frontwheel when one points to the front. it quis a specic driving technique (dont worry, easy to learn). it comes almost naturintuitively when leaning into curves. hope ts answers your question. again, cheers
Ok, i see your point, but ts is not acebike, the distance between the wheel the is ridiculous. One tng is the distance you showed me on that pic, other tng is the distance you have on your bike. To turn, you need to have the completly vertical, in a fast bike like ts, it is dangerous. Overall you use a dam transmission, wch is like using a xed gear, so you cannot use the special driving technique…
, yes you' right again esp. on the characteristics of the shaftdrive. i will look into ts issue feel that chances a good to nd a solution that caters both to safety ergonomics... again!
for your comments Jose i am happy that you like the design grateful to you for pointing out aas of concern. The exhaust pipe routing is an attempt at making the concept "Diffent". if you a talking of the escaping exhaust gas. the outlet diction could be so adjusted as to dict it away from the riders legs. the pipe could also be insulated in some way or (double wall with insulator in between etc..…
for the scrutiny constructive criticism. Those thoughts will be evaluated. I wish I had gotten started at the beginning of the contest, the a so many ideas I wanted to explo with a two wheel macne. You a absolutely right that curnt from a generator could be debilitating on such a small engine, because when the ampe is gh the generator eld acts as a braking magnet. My goal was to keep the batterie…
sorry about the background... those we a teaser of the version... now you can look at detail the overall design...
, !nI forget to mention about gas tank in the description. It is integrated into the . I we trying muscle ’s look like orice, but is look too massive corrupt all view. So the decision is to de the orice, from the top it is easily accessible from the side view pu lines a saved.nAbout exhaust. I have exactly thought when project was submitted. It seems for my a good stylistic solution. But situatio…
Ok , whatever you say, you said it yourself, your is a stylized ignition kit one, mine is custom made, your hlebars a from the ignition kit, the engine is on the usuall place for a motorized bike n, the star on the engine, thats the only tng you can accuse me of, but I placed the star the out of logic. You a evaluating a tridimensional design by a two-dimensional image, but ok.nnAbout the ideas I…
I took a stylized it. I have alady told you. Ts is not copying. One tng is that, other tng is putting the grapcs in the same position, as you did with the star.nAt least i spected the other designs from the contest.
I alady explained myself, you dont accept it, talk to local motors. on the competition with your Heliobike.
for the comment. Yeah, the engine itself wont be a problem, not much torque, the problem is the stngth of the back section. : im adding a new vision with some other ideas for idea 1.
I am glad you stop by ! I have a better idea it is only one: let's leave it the way it is ! :D
Yes i'm still playing around with that as we speak! I'll try lowering the seat if I can still manage to make it comfortable enough for the rider. for your input!
for the feedback sir ! Will try out your suggestions post it soon...! again !
, as per our discussion , I tried to move the belly, but haven't moved it completely. Have a look at the new vision let me know your thoughts!
! I was going for a classic, clean easy to man design for the design-conscious individual.
! That is exactly what I was going for, sometng classic, simple, easily m. I'm also glad that you appciate the short wheel base. I feel that it helps to cate a tight cohesive package that is visu baced not pieced together.
for your comment Jose. it would be very helpful if you could be mo specic :).
I wanted to appeal to a large intest with at least these four schemes. Even if none of these speak to you, these a not the only choices. Whatever you want, you can have it.
Thank you. I have to admit now that I've seen your KR3WZer that a little mo fanciness in my design would make it even better!
for your kindness! Ts design demonstrate an OEM version so with gard to the engine, I wanted to show how everytng would t without modications, however the client has the right to do what ever twish to do with the bike should town one. Perhaps I should have been a bit mo clear on the exhaust- it's not an issue (please see attached image)nAbove all
for the comment ! I must age with you in some points the seat is not adjustable I even notice that until your comment ( for that) but I do not tnk is a big problem because it can easily be changed to be adjustable without any big changes.In my point of view the must be a bace between light heavy I try to work it out ! If I have succeeded I do not know but I have tried !
, yes ts would need some nement for su!
...on your entry!
I looked at old Swiss European mopeds. Loved the ruggedness of those. Glad you enjoy it!
...the is an intended lationsp to the theme of rotation..or volution
Thank you. I've learned a lot in past competitions by watcng how other guys use tngs as inspiration. I'm glad that I'm starting to "get it!"
Many...I wanted it to look both unexpected but full of heritage
for your comments. am glad you like it. :). Will be glad to have your views when i update too !
no probs , I am using photoshop CS2 a wacom Intous 3 A3 Sketcng tablet, let me know if you need anytng else :)
, of course in the design the dropouts need to be the, to put the wheel in ;)... I didn't go into the details of showing them but for mentioning that giving me support.
for the wonderful comment ! Wish I could build ts someday for myself :D
, nice to know, if you a intested on my designs, please contact me on DesignContact gmail.com
...I nd your avatar inspirational...bets ofck on your ...
I notice it's a al bike, not a 3D ndering it's not uncomfortable :)
Yes... exactly ts was the goal of ts project... very much.I'm very glad that you tnk ts
! well... about the blend of pieces or styles in my bike: I was aiming to do sometng tro, classy at the same time modern "ghtech"... maybe the production feasibility is against some details, I like to propose alistic designs, but sometimes that is not well ceived by not being too risky or out of the box, but at the end ts challenge is about to design ady to go to production, that's what I tnk
, I am not 100% su what you mean, my bad, could you explain further :)
, for feedback. nconcerning position - it is supposed to be comfortable in the rst place therfor is widely used in cumbent bikes (see image below).nnconcerning chain&camshaft combination - if you compa engine powed bikes vs. human powed bikes you'll notice that the is always an opposite geartio. means: human powed has the big(ger) sprocket in wheas the engine powed uses it in the ar. ts is lated …
All Answers!nAs far as position, I am familiar with the seating position of cumbent bikes. My concern then comes with the seat, cumbent bikes all have seats (with back st) clined back, so as not to put any stss on your back.nnNow knowing the motivation bend your chain&gear combination I must say it is quite ! Bonus points to you sir!
! Considering that ts bike will be by local motors, I didn't want to make the design hard to man. Side view isn't doing ts justice so I began working on 34 views... back in a bit!
, for quick sponse. You guys a very much to see. Me too for competitions. .nWill upload soonnn
is! I'll provide mo images in a few minutes. As for the exhaust, you' right. It isther small inconspicuous, but I was so focused on tucking it underneath the downtube avoiding the foot envelope, that I let it be as the initial concept didn't pick it up again.
for the comment , I p on changing the gas tank gradu as my design evolves. I also p on making it pop with better colors.
for the comment ! I have thought about adding new pieces to add mo personality. I tried adding fenders at one point but I felt that it took away from the minimalist design. However, one last tng I might add is a body panel located in the aa in of the ar wheel.
,! yes i tried to use existing at the same time original featus. the cannondale lefty fork for example is now available with a univerheadset - means it doesn't t on cannondale s only anymo. same for the "van moof" light system. i believe it should be possible to t an aftermarket component in the tube. nthe wi design helps to keep a short agile wheelbase is based on existingproven solutions (f.e. …
Cool...yes I tnk the exhaust could be nice to complete the inner circle....I will update the suspension ...I age the wheel mounted fender is better I can add some supports..
! I tnk you brought in some intesting points- I'll keep exploring see whe I end up. I tnk the design will be slightly diffent as shown above.
! it is WIP because I still have a lot to do on the list!
! I am sorry but I can not tnk now about any modications because I am not at home for some days ! I am sorry about it !
I am back from the trip so now I can ply on the propositions you made ! I must say that YES the belt can be placed with the chain system drive will not influence the design style of the to much ! How much it will change? I do not kno
I' m working in new vision... I'm taking in consideration all your suggestion ;) very much
for the useful feedback , I like all your points will try them all out to see what works what does not, some other intesting points I need to gu out a;nnthe tanksrial metal or plastic? what can make?nthe engine mounting detail exhaust, nstorage for modern day amenities,nlights powerpacksnI also would like to put in some tractable foot sts maybe?nLM Cruiser logon probably heaps of other detailsnch…
for the feedback, i´m going to design that seatn
very much of your attention, I'm with the editing, to have a suitable design.
nI have added the following rigid system matches the quiments, will be located in the lower part of the seat, you can check!
nMaximum understood not any problems of Minh, you can be opened browser for me that can be adjusted Again ca 3 designed of Minh you will be non? have many.
is, for the comment. The idea of incorporating aircraft structus with holes is sometng I like very much! But im tnking tnking dont see how to incorporate it on the back, because the board s a such a strong image that everytng I try seems out of place doesnt seem to t the theme. : Ill keep tnking, mean wle im adding a new vision.
, very much for plying, I sent it few hours ago, only saw it then, let me know if it gets approved.
i!! I had to change it, I didn't like the way it flowed with the lines. Denitely had a blast laying ts out!! Can't wait to get mo involved :)
now that you mention it looking like a grab hle I now can't imagine otherwise! for the feedback!
! for that comment about the color! You' absolutely right about the blue giving the appearance of being too modern. I of course do not want an absolute tro look to the bike but to convey the feeling of it wle being modern too, a la stomods.
nI was working on my project that a few days ago my friend died in a accident I am very sad for ts happen. I am trying to do it all
Hello , for comment. I try to cate bicycle design slightly in steampunk style. A you fear about stngth of the ?
a lot ,nHope to develop further with
is, As per your feedback I have tried to modify improve the design, Check out the new update let me know your thoughts.
. I tried a few designs for the arck, with curved bars, but i didnt like them. n i put a slightly curved one, with wood. Not too styling but i like the sult.nThe design is alady uploaded. for your opinion.
nI underst your problem, you can open the browser so I can adjust all 3 of their designs a not? very much.n
! yes I will be happy to continue to participate with every tng involving ts project since two wheels a my passion:)nI am working on sellinglicensing of many ideas in many diffent industries,since I need the cash flow because I was laid off a full time job of over 22 years, designing strollers wheelchairs for the pediatric market, but along the way I have accumulated over 20ents over 100 ideas to…
for the appciations . . . I age with you, I tried to design 'her' little robust but also with some touch of gracefullness . . . Big to for the fantastic brief . . . learning . . . ample fedom to work . . . Sweet Old memories cherished :) . . . I felt like cating sometng that will turn back time . . . the feeling itself make me fly
! Can i put all ts in my psentation text? :) very much ;)
I am so glad that I helped you in a way... I can't wait to see mo... teasers. Go-go-go!
thankyou very much for your comments , I appciate it !!a you posting an entry?
Unfortunately, I will not post an for ts competition, because the subject is not in my aa of expertise, but I can appciate a good design, gardless of the details that I am not very familiar with. So, to you, you have a Cruiser he!
for comment , i must say that your comment sounds impssive too...coming from a former winner :)). nI will use the opportunity to clarify some aspects about the proportion....n Is true that a longer wheelbase is a chopper heritage for me that seem the right proportion for a "cruiser
Yeah, it´s nice to see the work get cognized twice, not what we all a aiming for, of course :P, but still it was to see that all the work paid off, it was a blast, event if it was several days burning the eyebrows. :D you a in Lisbon? Oh, too bad I´m not in Lisbon right now, it would be nice to meet someone from the . :) yes, Portugal is amazing! you acky to get these sunny hot days, few weeks ag…
I am From Portugal Porto , Lisbon is cool been several times to give workshop in cinema4d as a former teacher.
Yes, I try to keep the vintage elements lines but to use todayrials, I have some ideas with bon ber othersrials, hope I ll nish it in time :D
The suggestion of colour was of my wife... long time ago we saw in the stet a wte polo single speed bycicle. It takes the atention of everybody.
Yes, you' absolutely right you' a true designer for noticing these... | for anyone, all it takes is to have a closer look as to why I designed it ts way... you'll see the denitions.nAlso, I'm glad you like the featus of ts bike- many for your kind words!
Ha ha ! The pop corn is on me :D Soon very soon !
:D ! I should made a small psentation movie !
Oh yes its never too late ! now you can celebrate by making a movie do captu the process that you followed wle designing ts concept, it would be good to see that coming!
, for your comments, Its a very good point you make, I was concerned myself that twe getting a bit heavy starting to look like a full motorbike, I want to develop #4, but I am a little apphensive as to how to take meat out of it, I will try again tonight hopefully get the right bace!
Hehe, I hope it becomes the perfect storm! :D for the comment support. :)
ok I will make that change! ;)
Hey, h, cool, im happy you like it, hopefully it will get to production! :)
Ts was the intention. Keep it as simple as it was possible. the was the provide it for. All to keep it the mo aforable possible
, I gud it would be to just explo as much as I can so that I get the perfect sketch befo translating into CAD. Hope you'll like the design as much.
Hehe, ! At rst I was just rusng through the ideation sketches- to be honest, I'm still not satisfy with ts design. So since deadline has been extended, I try to work it a bit mo.
- it is always an honor to hear from you! Glad you like it...so much!
Yes, from ts point of view, you can make some old era elements in it, also look to some old macnes to have a clear old school inspiration for it, that will be visible in your design! Ts is my opinion my friend :D
Ts is an intesting question. I was saying ts in other entry. in fact I want it to make a "modern" project too... in fact i start one.. but meanwle I was doing it I was wondering "who will buy it?" "Why he will buy mine instead a Honda Cup or any cheap Asian mopped?" i couldn't found any good answer... person i tnk that the STRONG point of motorized Cruiser is exactly that tlook like vintage bike …
yeah I am going to go with my rst design one of these
Thankyou man, I'm glad you like it, it was funing a bike for a change
, its getting hard to nd a good bace between originality easy production. : New vision coming up!
Cannot age mo with you man...still working on few elements that will make it look unique. for the pep talk !
It's not an . It's a .nPlease check the link:nn
ok, I see you ex. ;)... ts,is also a,or is just the name ?..
the only diffence is hlebars :P
look ts pictu (d: Brown:'s design) cables a exactly the same (not similar, THE SAME) chains a the SAME, cogs a the same ta exacltly in the same position, exhaust is the same...even still the a the holders of the back tank (in the back wheel) that was erased. It's THE SAME BIKE. it's not an interptation of an Indian.. IT'S A . is a company that it's building bikes nowadays. If Local Motors build's…
for the good wishes support that you've given me throughout the competition!
It looks so good! Is it possible to see the Cruiser with another colors? It would be intesting to see it with another colors :)
! You a rst, that the is a solid entry. Love the flat black lime gen, but would like to see a mo aggssive set of hle bars. Don't forget to get a second chain in the for the motor's gear drive.
drops the photo bomb. Well done.
Exhaust belt drive added!
Work in progss, any other suggestions???
, minor details added
I am not going to lie, I like ts design!
: Your color scheme grapcs a !
I can only age with . The Diamondtern is tro wle the colors a very modern. It's confusing beautiful...
Nice color pop, wle having the tonal subtlety to keep it from being too bold or out of place. on your rst entry!
I like very much the colors, the the design is very well baced... maybe I would suggest that you use the as fuel tank (it seems that the upper pipe could make ts function with small modications) but ts is question of taste i can't say notng wrong in your design (all the opposite!) .... but... can i be since with you? I was starting to make a "Modern look" bicycle too ( still it's possible that i …
intesting contrast between shapes color scheme - cool! looks very doablefeasible - cheers
The colours a ok( looks like alien colours for me), but the is the of a Felt MP, so it doesnt have too much originality, i dont know if Local Motors can copy the shape. Next time try to change even a little sometng dont copy it, its an advice cause i know its your rst submission to a contest. a you a employee from Local Motors?It is what your prole badges says. Employees cant participate, it is i…
Very I'd say ;)
I loveey's! Post up with myey's an my Cruiser, nice...
I like the view stance in your nderings. Did you use a 3D program or sometng like photoshop or sketchbook? Nice work!
I like the color combination :D it doesn't have to mach design but is buildble is honest :D
like the color scheme a lot...the diamondtern is as is overlaps various gens just looks cool.
If the gen is painted with phosphorous so it glowed at night, the national O porting Center would get calls :) I like the colors the design. I thought we we to have a drum on the front. Good Design.
The only tng that would keep me from buying any bike with a motor, is lack of fenders. It looks cool to not have fenders but in the al world their needed unless it's just a perfect day perfect route cruiser. Can you add some Martian Splatter Guards? :)
very attractive cycle you have the!
Ah, the teasing technique, well played ... looking forward to the designs!
Waiting to see your Varinder !
comments a welcome
nice start . goodck
nplease submit my ni am not able to do it.nn
The a ve diffent photos of the same design logo. The is a vertical holder in between the bag tank to hold the drinks, cans, bottles etc.nLogo is in silver color. Any other color as like it with tngs embossed on it.nnComments a welcome.n
Looks intesting. What is the vertical structu coming upward off the ar fender, a Light? Goodck
nnice design. good color combination. ar wing is , a classic inspiration. Exhaut,headlight,bag etc everytng looks good. I like the rst one a lot. Others a also good.nnLogo is also , a new concept.nngoodck
good effort, need mo detail, I tnk you should drop the bang down below the tube
The overall ide of the bike is cool!! but I tnk you need to add some mo details on it! also I like the color scheme combination! well done my friend!!
Nice colors. Intesting mixing wheel types.
Very Cool! What do you tnk about having the same Spoke wheel back?
Well done, Love the seat post checkerboard the goldblack color combo works . The tank lines a fabulous the "FUEL" on the fuel tank is a add.
I like the shape of the , particularly around the fuel tank
Nice Clean lines ! Love the way you integrated the fuel tank !
Nice job for the wheel choice expations, it makes sense. I almost tnk you should grapc show that your wheel choice was intentional through a grapc tatment in the spirit of the Peugeot dl121...
design he!! also looks very clean ady to go on the road! well done!
the engine is small, but overall looks good :D
I can't help it, I like symmetry, diffent wheels a to much for me. I'd like to see the same wheel in the back, especi since the cog chain a black. very clean I like that. Goodck
nice , minds me of a BMX style bike
Your bike kicks ass !
That is a tight setup!
Gorgeous board-track styling!
Beautiful classic design, the old-school touch is very clear well executed. Maybe the style is a little too motorcycle-ish in gard of the expected performances of the "Beast"...
I added a "Touring" version, with some cool "aftermarket add-ons"see in images. It has ar leather satchel bags (bags attached to bolt on bracket, 2 bags for each side of bike) good for a to the grocery sto, your laptop books, or a cross country drive. Can also be moved from bracket ried with shoulder strap (like messenger bag).
intesting! but yeahh, ts design is very classic! !
! looks . now i would doublecheck the complexity of some tubes (seattube downtube) in order to easeimprove feasibility. moover do you need the tube below the gastank?nwell done!
These a the tis i p on using
cranks a he
Nice work , but .. Take that Employee!
Awwww, I'm just kidding you can get voted on if ya want :)
Nice timeless cohesive design; Love the gold logo. In my top the.
It looks tro I like it. Still trying to gu out your drivetios, but I underst like the Fe Sprocket it's mounting aa. Needs a chain guard to make su you' noticed, paint the guard d :)n
tro indeed but with a authonomy i psume...the engine seem to faults a little the concept (a d block instead?)...but at the end of the day....serious bike for serious bikers!...goodck!
translation of the Indian...it needs a 48cc v-twin :D
ngood colors man. nice design. like the satchel.ngoodck
very good start amazing base... but i tnk it would be good a little mo of development. Ts project was on of the strongest when the contest was open... but main wle other projects we developing ts mains stooped... i tnk that at the end ts didn't benece you... just my opinion
: I like your design, despite the contest sults. Have you had any thoughts of going forward with a prototype production model outside of the microfactory? If so, I'd be intested in possibly purchasing a kit for construction on my own. .
You might be the rst one to shows exhaust! :)
It's too sporty for me...
That little engine is going to weigh a bit I'm not su you could mount it in such a way. I imagine it'd need to have a base plate attach to at least 2 points on the .
I like appciate the design, however I tnk it is a bit to modern.
I like the way your cruiser looks dynamic without ptending being a fast motorcycle. The gas tank is quite nice too. However, I am not su the engine location is the best choice.
Nice move into 3D!
man!! ts is coolll!! age with others! also I like the tank shape on that ! overall 3D quality! keep it up!
Ts one is denitely among of my favorite designs. Looks a little tro but also baks away from some of the common shapes.
oh man I love that tank! nice project, cant wait to see mo!
Very nice nderings! Love the logo! that's one faky (in a good way) tank!
That logo especi is nice--perfect for the theme of ts competition.
heyey, ts looks clean, I tnk the under seat compartment is a little to big I tnk it will looks better without it :D
That is a heavy duty . I like stngth in vecles. Very Clean design. I like the dden spring on the springer end. Goodck.
the tool bag makes me tnk int the Shefeld Henderson bikes from 20s... but the fuel tank is mo original. The lower will make happy the girls that could ride your bike even with skirt. for ts ason I will suggest that you put a chain protection (sometng that norm i don't like) but I tnk in your bike would have sense. I like mo the 3d than the 2d. but maybe the fuel tank the under seat bag looks mo i…
Can't wait to see the WIP !
& , for the encouragement! You both know that I tend mo towards the engineering side of tngs, but I've learned enough from you guys on the Forge to feel condent enough to at least take a stab at ts! :) It has been fun so far!
Old trucks a lay inspiration I tnk that you manage to get the best of it, good bace of the proportions but I am not an fan of the engine !
! i tnk you have captud the essence of the truck in terms of colour. once you ne the contours the lines i'm su ts will look quite Unique ! :)
Excellent use of the inspiration truck for your colors details.
Ts is so faithful to the inspiration of the Chevy truck; yet, it successfully sts alone as a bike. Well done.
very nice, could do with some mo detail in the forms as tcome across as flat, a bit of shading would help
the inspiration is wonderful, I like how you did the transition between it, nice :D
Intesting very cool. Like the wood use, ding the mid st in plain sight. Mid st would need some feet though. I like the idea of one chain guard two chains, but you'll need a shaft to transfer mechanical drive to right side of bike, or place the sprocket wheel sprockets on the left side of the bike. I'm worried the exhaust should exit further back so as to not burn the ankle of the rider each time …
nice inspiration good worknall the best
Glad to see your Bike he . i tnk the comments by & sum it up perfectly. Wle a chain guard is a very necessary tng i somehow never got down to tting my bike with one: yes i did get a couple of pant legs ced up though :D
When i saw your bike my mind is in holiday :)), goodck!
theme translation...especi the wood... also like the idea of consolidating the drive chains!
I like how you solve the exhaust... but i would suggest that you move a little bit backwards because i'm afraid that right now it could burn your sals if you a not caful. I like your inspiration theme. talks me about calmly peaceful calm trips beside the beach... but i must admit that i feel mo attracted for mocing propos (but ts it's just personal taste) I'm very su that you would nd lot of enth…
I also alize that the bike seems very plain right now. Design details will come with laterings nderings. Right now I am trying to work on the body set up.
Very simple! Is the fuel tank embedded to the ?
i like the grapc the simplicity... but i would appciate a little bit mo of detailing... for example whe is the fuel tank?
My rst on a Local Motors challenge. Don't know if it's a good strategy to show ideas so soon, but whatever...nTs is still a work in progss, I'll add details components in the next days.nPlease feel fe to comment.
Looks good! I like the simplicity, however the seat seems to be floating in space.nn
Nice vision! I am digging the blue ghlights!n
I feel like ts bike would appeal to he low-rider bike . Especi since those bikes a usu hard to , some assistance would be helpful!
Ts is an vintage design! A couple of tngs that you may want to change out of necessity, then you can see how teffect the feel of the design adjust:n1. You may want to check whether the motor can be mounted at that angle, I don't know whether that tilt will effect oiling etc., it may have to sit primarily upright.nn2. That hlebar angle will be uncomfortable for riders. A the other hle bar styles t…
I age with ! Vintage feel ! i like the rst Wte & Blue version the Best :).
I am digging the leather wrapped hles. Concern with the angle of the bars though-seems to place the wrist in undesid ulnar deviation, but it could just be the perspective.
for the comments guys!nn Ellocomotive : yes, the angle of the bars is a bit extme, but I was trying to get thecing position of the board s. But since I put a gular stem, the hlebar can be placed, of course.nn : The angle of the motor is sometng I have to check for su. for the tip.nn Soze : I have a bunch of other color themes tested, but the curnt one was the mo consensual, ehehe. I'll probably m…
Intesting concept ! I like it because it looks simple !
Last update: 3D model, had to change some tngs from the initial concept, due to the constraints of volume ergonomics, the fact that the motor has to be horizontal. Just messing around with colors, decals Logo now. Feel fe to comment
3 options forrials, production methods of some of the parts, colors: tro | bel |cingnAll the have the engine stripped down, tuned a bit with a larger air lter a duction gearbox.nAll the have bon composite parts, but thecing Cruiser has the most.n
visions! Love a the nderings!
I just love that copper plated . Looks very striking.
I thought it would help to dene the structural shape by contrast.
The black one with orange is ! I like it!
nice design! those chainstays mind me of early YETI MTB - those bended single tubes we one of their hallmarks. ts nicely into your concept. nto do's: right now the gastank looks a bit to bulky maybe you could play with a nice engine coverfairing (bonneville style)?nnn
I tnk ts is it....changed the end, so that a fluid line goes from the ar up to the stem.nHas a smaller gas tank, around 4,1 liters, the twin top tubes open a bit so that the tank lid is cented.nOnly tng left is to tnk of a leather bag to put on it, although I'm not a big fan of those...What do you guys tnk?
beautiful ndering! The textus look . I also tnk the design has a lot of potential.
work!! Love the fact you made accommodations for the . Not sudial lacing would work on the ar wheel because of torque; although you do have lots of spokes...
! NOW it is on! Ts is a super slick design. I lover the hump of the curving above the bars over the tank. it is cool how you keep it as a pair of bars so far forward too! I tnk the stancons that you use for your fenders a a classy touch too. The whole bike is a mix of classyclassictough. nnWith all the cool touches on the design, I'm surprised the exhaust isn't mo stylistic psent. Maybe it is it …
, ndering! I am excited about ts bike!
These a the the main themes as an example of the versatility of the design component layout.nThe rims, hlebar mudguards can be interchangeable | customizable | optional...n The orthogonal view is just for you, ;D
Absolutely love the tro edition! Love it!
hey, job! i like the laidback hlebar "tro" edition: has a supercool mix out of comfy seat position nice forward oriented volumesmove. nmoover all of your color combinations look (esp. the one on the beach - coool)! njust do without the ar light those ar fender holders. (i would put the ar light below the saddle the seatpost-
A very sk design, I pfer it in gold black, also I would push the ar wheel back a little, nice work!
Ts has some attitude. for including fenders. If I rode it I would turn the hle bars up over because I don't like being bent over all the time. But I would ride the bike with that small adjustment. the design is Tech tro. Good Job - Goodck
deal of detail spect for vintage.... a palpable propotoo, goodck!
one of the stronger projects by su... well worked, with lot of attention to detail.. all seems very solid feasible. the bon composite details it looks to me a little bit excessive if you don't want to encase to much the price.... anyway you don't need it.
cool...lots of movement I like how the logo is integrated into the design
design !! I like thece felling of it!! nice 3D also!! job!
Off to a start! I tnk if you cleaned up the ar fender the seat, the design would come alive.
I age with : I love the style choice, I would clean the lines up on the ar fender a bit, maybe make it work with the shape of the tank a bit mo. I tnk the sttched seat is an intesting idea, maybe you could swing a passenger in a pinch!
i'm going to try my h at a 3D ndering.. i p on shaping the tank, cleaning up the fender, adding a couple mo featus.
The gauges especi a a nice touch.
I like gauges to would pfer tro needle gauges with the electronics dden. Intesting design Goodck
Cool sketch! Like the parallelogram the seat.
Liking the idea of stealtly-integrating tech into classic-looking components.
Sketch, I LOVE the tank the super sk fenders!
ts has done the trick! now I have to get sketcng, so inspiring!
inspiring!!! after see ts sketch my wacom's pen begin to burn in my h ;) (I want one... but with lower hlebar if it's possible)
: Love how you have made the Classic Diamond look so dramatic !
Classic one!! you did it again !! l00king sketch he!! The sistance part of ts design is the tank! I like it alot!
i keep coming back to ts project just to look at the sketch - it's so rough but nevertheless has all the details - cool!
love your sketches. The design is very Fnch. It also seems to have an industrial volution look about it. Would look around the factory:)
Good start ! As you develop: The gas tank is usu one of the gems of the bike, so if you a going to keep the tank a basic cylinder, make su you give it the attention in paint grapcs to make it pop. The cylinder style can be cool because it is so minimal, kind of industrial, just don't let it get lost in the st of the design :)
liking the start of ts. I would consider some sort of shock absorption, maybe to the seat or suspension. I like the lines on the bike!
like ts project.... looks cool minimal... but maybe seats hlebar a a little bit to much minimal
I like your choice of the solid spoke wheels from a functional perspective. The torque involved with a gas motor on a classic spoked rim will qui adjustment mo fquently than normal. I tnk you have an solid base he, I tnk your tank adds a very unique flavor. I would encourage you though to tnk about a couple mo elements that you could add to pull the design together into a full identity. Items lik…
Hello ,nLove the gas tank gage !nnHle bar is not very wide.... that's a little bit dangerous !
I can't vouch for the mechanical aspect (I.e. how will motor safely connect to the wheel to power it without a lot of exposed spinning chain?), but I like the clean lines of your design.
A nice, simple clean design! Although you should brighten up the environment; you shouldn't de your design in the dark!
Simple fast tn. I like a lot. A the hle bars too tn, perhaps? Do you have any justication for that width, will it work passably? better than that? overall the height of the design is elegant. It looks FAST. Well done.
Ts has a nice cohesive style. It is convincing as a modern board tracker; not tro, butther updating imagining the classic theme to modern forms. I like the color variations etc. too; the a so many possibilities with ts one. (My only concerns, from the 'deliverables' 'quiments guidelines' section of the design brief, would be: rst, is that the specied Honda engine? second, is the quid 'Cruiser' lo…
Very Cool. I like the fuel tank. Looks like it's ady to blast off. Goodck.
nice concept! ts is full of potential!
: I like your design, despite the contest sults. Have you had any thoughts of going forward with a prototype production model outside of the microfactory? If so, I'd be intested in possibly purchasing a kit for construction on my own.
body work a rough mock ups.. looking to have gas tank ar fairing. or gas tank bench seat.
i like the idea ong inspiration from ducati's italian motos.
scraped the last design in favor of the beach look. all bolt ons, no custom fab other than motor gas tank mounting.
Its' a nice design, but I wanted to mind you that that quiments specied 26" tis!
I ** like the lines of the the unique ar engine position. But, I can't help but tnk the wheelbase is too long the bike would not be very nimble during corning. I'm looking forward to seeing mo iterations of ts design.
Ooooh! I always like extended bikes! I may have to age withrick in ts case though, but I don't know! I tnk the tank is with the straps. I worry about shortening it, because if you shorten it, it might become "taller" because of your engine location, wch I would not want to lose. How long do you tnk ts would work out to be?
guys, I am glad you like ts :D I am not su how long it will be, now that I found my line I will put it in measus I want to keep the proportions, the engine is an important point in the process of measuring ts, because it push the back wheel, so all I need to do now is to measu all the important parts see how it feets :Dn
So to see what comes out now with tighter measuments, I want it to work! Denitely make the wheels true to scale in ts next one especi, as twill impact the feel of the length by how big their lative diameter is! :)
hears a funny idea: What if the ar "swingarm" portion (I know it doesn't swing, but I dont know what else to call it :) ) was made out of some mo common extrusion. That way it might be able to st alone as you'ven it without needing added support structu. just a thought
I see you have two bars the, so it probably is ok, but I was just tnking it might go well with the vintagetechy combo look of the bike so far.
design skethes man! hmm, just a one tng, the bycicle is not to long? :P
cooool design... love ts sketch studios... but maybe it's a little bit long between axes... (If you make the 1st pipe (that goes from diction to ) a little bit mo vertical maybe you could short a little the bike (just my opinion)
hey, nice clean&light sketches! looks very promising!! cheers
! Just to know...the form suggests that it is going to have bon ber somewhe, is it so?
wohoo! looks supercool! i would just scale&lower it a bit, make the wheels 26" slightly integrate the saddle (mo like in your initial sketch). another question: what happens in the aa of the headtube (whe fork meets main)?
for the inspiration, unfortunately I am not so pleased with the shape photos you posted gives me lots of inspiration, yes the saddle aa the headtube is under construction :D thx guys for the feedback :D
Hey! sweet! I don't know if Local can cate them beautiful surfacing but man you got it! I pick the second one.nnMy only critique is that you may have to check your proportions - the wheelbase looks a little squished.
hey, , that's a huge step forward! so you DID look at the peugeot fenceinspiration bikes.. both versions 1&2 look very promising featu beautiful details. i slightly pfer version 1 (just make the hlebar & stem black). very cool! cheers
Nice work : i like the rst one but i also like the leather tank straps in image 3
That su looks modern... art. For me the ICE is the most ancient fence.
hey. nice illustrations detailing! nstill wondering how the saddle moves up down? (since ts was the ason for you not to go for the "softride" concept on page 2) cheers
Ts certainly is motorized version of Tour the France! I like the bon ber version, it allows you to play with the form! The stance just right ts well with the overall scheme of tngs! Good Job Man !
Very Cool Design. I see that ar engine design. It looks good too. My personal pfence is for the ar engine sttch cruiser. Your overall design is , I'd like to see it offed in both sttch stard. Goodck
clean modern design. I like very much how you solve the cables. The bicycle is cool... all the details a well thought... you manage to integrate very well the engine with the (one of the mo complicated points in my opinion in ts contest) is complicated to found sometng wrong to say about ts project... maybe only that ts beautiful wouldn't be very cheap to produce.. but I'm not expert in ts theme.…
Nice Project , especi like how you have used Non round tubing.
love that stealth detail..i know that was hard to blend with the vintage...but so al.... using the belt instead of chain is an intesting solution too...goodck!
What to say ... Ts , I like the overall stance (what gives the vintage look) blend with the modern construction, cool project. The other nice detail I like its the wheels stems, 7 sets of 3, quite cool.nThe logo, I have to say not my favorite, it lacks that vintage feel, but that could be just my taste for tngs, I love those old fonts logos full of tngs that worn out look. :DnnGoodck. :)
... Very Nice Concept, love the simplicity love the cool seat placement... my friend!... , ...
job with ts design ! I like it also is unique !! Nice 3d he!!
Feels like inspid by origami . . . nice surfaces . . . :)
sweet! i love the forms guage rials your psentation,nthumbs up from me!
The must be sometng in the Romanian Water :) Lots of Designers the. Congratulations your bike is beautiful.
Congratulations ! You have a beautiful design very stylish boards.
Congratulations! Dig the modern lines on a classic inspid bike.
criterium 2.0nlight citybike with "fast forward button" ;)n- camshaft drivetrainn- engine power is submitted onto bottom bracket dictly (similar to Bosch eBike or Panasonic)n- low center of gravity for easy hlingn- light wheels&tisn- cannondale lefty frontend (no headshock)n- disc ar coasternnhope you like it!
...born as a - enjoyed as a cruiser... ;)n- updated seat hlebar for a mo laidback driving position.n- added a bag in the center of gravitynfeedback welcome!
criterium 2.0nlight citybike with "fast forward" button ;)n- featus a steel wi instead of a conventional downtube (like Pumabike)n- shaftdrive (as used by Biomega, Fendt...)n- engine power is submitted onto bottom bracket dictly (analog to Bosch eBike Panasonic)n- cannondale lefty frontend n- low center of gravity for easy hlingn- banana seat for laxed driving positionn- bag for storage or gastan…
pumabike by biomega storic pedersen bikenfrontend fence: cannondale lefty fork without suspension
I'm not su about ts bag. The engine it's to near... ok, it's true that the fuel tank it's in the middle but anyway still I would be afraid to burn the bag. I like very much the dan's transmission. The "cable" (of the Pumabike) was very intesting idea. (I used in one of my projects too) I was investiing the function of ts cable for what I found it only has anti-tef function... but very few structu…
Cool innovative.....I love the shaft drive, banana seat the toothtern...!!
Ha! ! Love it! I can just imagine the LV Coach additions now! Not to mention the mechanical hat tricks; I see a single sided fork, the wi design, the integrated light. Fun design. As for the motor, I tnk it should be ne, as in ts model you kept the stock honda gas tank, wch is what's on the top of the engine the. One point the, does it hold at least a gallon? That was just in the quiments. Otherw…
the principle of ding parts inside bags is alady applied on f.e. ebikes:n
I like it for all the same asons given by others. I could even do wheelies with that banana seat over the ar :)
minds me of the old dragster bikes....well done
I like ts, especi the part with the big backbone tube with the integrated headlight (although its been done befo, still cool), Also the d accent on the seat holder, nice touch. :)
i tnk is my favorite because it's the mo personal... su that i will member ts after long time i'm not su I will be able to say the same about lot of projects
These nderings look ! What did you cate them in?
Ts is ! My favorite part about it is the top side, with the pair of curves, the shape of the tank ning parallel slung underneath. I tnk your design diction is very intesting with the messages you a sending with the loop. I will say that it will be a harder build, :) but not impossible. The structu though, that maybe sometng you should try to addss. The ar wheel the forks a not very well supported…
cool design. Love the shape. idea.... at the rst sight it's "!" ...but after some deeper study i should say that I'm not very su about the rigidity (i would say that the diction would not be very well take it).
: i Love ts design. " Diffent conceptu strong. I'm su the rigidity issues could be sorted out for a Project ! may be if you moved the ctangular plastic cowl placed it with some kinda round fairin
A very intesting concept , as always! look I am tnking it could be expensive to make, but i could be wrong, at least your pusng the boundaries!
Intesting approach! That is denitely eye catcng unique. However, I age with about the cost.
Hey, the loop is cool, nice play with the lighter color on the ar stays, it moves the attention upward to the main . But probably hard to man? The other option you have looks much easier to build, but not as cool ;)
hey, that's an original shape! i like the last picview best. esp. the way the two seatstays connect with the main tube - cool!ntwo marks: since you a in 3D anyway you should doublecheck the dimensions of the engine - the's a pdf floating around in the forum.nsecond - you a showing a suspension fork. make su the is enough clearance between fork ti for suspension travel.nkeep up the good work! chee…
Ts latest one is fantastic!!! The latest tank design is perfect form I tnk! Faceted, but it follows with a curve of the . the gusset with the speed holes is such a funky touch! Whe's the exhaust pipe?? It can only add to ts motif you have going on he. The little plate on the fender is so classic, makes me happy :)!nnNot to be picky, but it has gotten to that point with ts design I tnk: Your wheel…
Denitely classy. I like how the swirling tube interact with the exhaust system- especi from the side prole. So is ts your design? or a you adding mo details...
ts is looking er a er. Only I'm not su about engine xation. right now looks a little bit flying. The it will be strong forces. I would say that it would need mo solid base
Ts is !!! cool. I love your fork.. amazing... but i don't underst sometng... you manage to make beautiful that looks strong but lightweight at the same time (sometng complicated to manage).... but ts that it would have lot of sense to support the engine... you cut it befo it arrives to the engine then you put a small tiny arm that supports the engine...
..if not too much trouble can you unlock ts project so I can make an update?
Way to develop a design that is classic at the same time. Very innovative placement of the motor. Ts makes it a centerpiecether than an afterthought. Good job.
look about it. Looks like strong arms transferring power from to points of generation. The's a nice rhythm to the shapes. When you make ts in your workshop, be caful about seat falling on center pipe.
Looks kind of bonkers but the board track still comes through just ne. Harmonious color palette the.
I like the spiral shape that cates around engine, what I don't like is the tng that bicycle stays on, is not that I don't like from my point of view is to large the diameter of the tube looks big :D
Well now; I believe we have the winning right he. Notng against anyone else--so many ne entries, but--ts just sts out among all the others. Well done.
Very Cool. I'd like to see some fenders that mimic the curves of the . Have the back bottom of the fenders curve forward under the tis. Does that make any sense? :) I like the aircraft lighting holes. Job
Design is , but I fear the exhaust pipe of the vecle, the driver blows into feet, so you do not necessarily down to the ring, it will form a very beautiful perfect spiral.
ts is very original! still in love with the maintube the seat chainstay combination. not su about the missing downtube the offset engine mount tube. but that's just a er of netuning - the overall appearance is ! well done!
Feels (for me) inspid from musical instruments world :)) original approach
Cool work , I like the "C" looking , might be hard to build yes, but it has a original stance. The only tng I would change it would be the inner tube, to start dictly under the engine, so you would save having to build another piece to attach the engine into.nThe logo is also nice, cool work. :)
Ts one is the best!! I like it looks vy cool it is unique!! 3D work also!!
beautiful...!nI tnk you should make a new cover for the engine..
diggin the colors lines! I do age with the engine looks a little too naked
I love the feeling the color the vintage tag on the front. I myself like the naked engine the flow of the exhaust shape. I do not know if I would mark on ts bike if I saw it on the stet, for that ason, I might continue to pursue the details to make it sne. You a on ah he, I like the vision. Goodck!
Nice lines. Not su the engine can at a 90 without oilingstarvation issues. Looks good in wte!
guys for all the comments :) It was hard weekend... tomorrow i will try to answer one by one... now i need go sp :P :)
The engine is very good looking without the shell !
Very good design, simple clean. I age withrick, I am not su the engine would live at that angle.
Work ! The open engine looks good but i tnk some sort of cowl to dict the air from the fan would be in order. also that comes to the question : do we need the coil starter ???
fantastic....the details a stunning especi the engine
Ohhoo yeah man! Ts one looks old!! just ok to have a ride on it! simple cool!
Hey, ts looks promising. Looks clean & a good color choice as well ! good job !
! , ptty bike! Is that how the engine is supposed to look? Uncoved, that 49cc Honda doesn't look half bad. quiet nice. But can the covers be taken off without affecting the cooling?
Me gusta mucho esta , pace clásica por el cuadro, el depósito y la posición del motor inclinado, y pace rápida por la postura. Me gusta el detallito del plato detero con las letras. Lo único si el motor funciona bien en esa posición, y que el soporte para el motor pace poco integrado en el cuadro. Solo mi opinión.
Both of your entries a nice. Ts one especi. The lines of an old bike with stylish color.
Your knight looks mo like a pdator to me, elegantly dssed in tuxedo. Impssion of movement is evident the suggestion of a certain aggssiveness give mo character to the ensemble, makes it mo imposing. I can feel the tension of the body befo the "attack". Very good work!
Ts is in my top 3 bikes. Perhaps the only tng that does not make it top two for su is that it is so subtle!. I almost want it to scam "look at me" mo, yet, I like its understated quality. ned excellent. You should be proud. . Cannot wait to vote on ts.
, I guess you a about bikes. Of all of your bikes, ts is the pttiest strongest entry. Classic proportions, nice color, well thought out. I like!
Cool stf easy to build, denatly victorian! :D Nice work. that little detail of the backlight, looking like those portable cle lights, hehe.
... design he my friend!... I had a JC ggens bike that kind'a looked like ts one back in the day..... , ...
One of my Favourite entries in ts contest ! work ! i also like ts logo a lot ! :)
man, denetey liking your style, a few points the motor needs to be bigger, i tnk the needs some mo structu, keep it up!
Your design is so intesting, such a "coffee " look with the tank in the back...ts unexpected solution keep everytng clean... design!!!
unique design man, I see some inspiration from the cafe s :D
tarhet jaleb o khas hastesh.makhsoosan tank.man be tarhety midam.khosl misham tarhamo bebini o nazar oy bedi.
simplicity the tank location is very innovative!
I like the simplicity of your project. like very much your tank solution... simple brilliant. The seat is a little bit tilted so it would be uncomfortable... but is only a small detail in a very beautiful clean desing
Cool , so simple yet complex, the gas tank location is indeed very cool, goodck. :)
I like the rst sheet a lot as it shows the tank in its full glory. a simple yet unique project. Good job Azad ! All the Best !
Good call , it is a large challenge to bak away from the pack of offerings that have been befo. People will need to tnk cleverly to be especi unique among so many models. That being said, when you see motorized bikes on the road, tVERY typic look like the one in your rst slide, so in a way the is still plenty of room for new ideas on the stet; just because we could search on google "classic " get…
my apologies for the confusion...The article is about Giorgetto Giugiaro how he has cated many supers but also nds happiness designing a noodle... it's a good noodle.nin ts message you a Giugiaro... so underst it is only out of spect that I comment...nnnI'm not su if it works with Hungarian.... but the Google browser has a translation featu that seems to workn
the is a Felt' bike submitted 'word for word'... probably noticed it cause i like it:)), the maybe others
. I made foldable bike I tnk you deserve an expation. I just want to explain you how I arrive to ts design. Befo I saw your project I was alady tnking to make foldable bike, I must admit that it was not strong idea... it was just an idea between 20 mo… probably for ts ason I alized so fast that you bike was foldable. After see video I decide to make a modern X bicycle. X was the main idea… in beg…
so many cool ideas he. I as buyer I would be mo intested in the 2nd page (ts d shape has strong psence at very fast take the attention)... but as designer I can see lot of potential in the 3rd panel too (It makes me tnk in a couple of girls that tbecome very famous in Barcelona (my city) because tmake bags from used fabric coming from publicity poster):
Glad to see you around !nI like the 3rd panel a lot but the 2nd too (it is mo of you the)nI am only concerned for the engine width (I tnk it is mo than 300 mm) wch is inducing some positioning constraints .nI am eager to see your next steps!nnn
the second panel for me but with the fabricrial from the trd...because it minds me of the bags used by bike delivery messengers in NY City...all the s a nice
I tnk the storage shapes rials you a playing with a a very cool diction! I also tnk the shape of your is very appealing with the easy slope back leading into the ar, it works well with your 'tank' explorations. Have you thought about trying to lower ghe seat mo to get it mo bend the tank? From an aesthetic perspective, i tnk that would be cool, very much in keeping with the board track look. What…
work he man!!! I like how you study the shape of it in detail! also cool ! job so far!
version sketch for it! I see you go for a sporty little motorized bike! that is nice! also nice detalis too . Now from what I see from the sketches, the 3D model will be just ! I know that! job man! Keep it up!
Don't know why the site is not updating my visions :-| anyway...
Your update is cool ! Now that you have extra time I wait for the design :D
looking ; but maybe the seat is too uncomfortable (low) to drive the bicycle with .
Very cool well done! Looks like it's ady toce. design. Simple. Clean. Classic. Fuel tank is . Get some sp!
, I must say, ts one grows on me....the mo time I spend in of ts the mo i am surprised to nd small little details that a diffent. For me the tank engine sn guard a the best ones.... yes the itself is very unique too !! work all the Best man !!
details all around. I love its overall attitude. I nd it impssive just how far it successfully transcends to having the genuine psence of a badass vintagecing motorcycle. Nice job.
nnice overall design. color combinations a . Psentation is . nlove to ridengoodck.
look!! like the gas tank the mudguards. Just tnk that you could change the engine a bit, the original plastic covers might give it a cheap look, your bike is much classier than that. look out for the exhaust on your leg...but I would denitely ride it. 5 stars man
! detailing Psentation ! Unique tank shape too !
i always try to be since with my comments... mainly with the people that i admi. I always try that my comments don't sound empty... for me it would be very easy to say: "well done.. amazing project"... I wouldn't be laying... because I can alize the quality of ts project. You always we between my top 5 or even 3 in every contest... but ts time i must say, if i'm since, that no. The a sometng in t…
Quite elaborate a lot of feeling in the nders.......almost a poetry!!!, the level of detail show a al passion.... you have my 5!
, psentation bike, the detail is :D The only tng I would change would be moving that honda sticker on the engine, its too 90´s doesnt t the look of the bike. The st is .nnGoodck. :)
Ts is so cool!! unique design psentation of the bike , also details on it.. you a so in 3D !! BTW. nice girl ;) Always a fan of your work!
all for your comments! Below is some additional images of the alternative- especi for you :D
Nice work . . . the fuel tank is unique . . . amazing detailing
OK so he is the updated version-(below) just as you wanted - of course with the extra "package" if you know what I mean :D Hope you like it.
I absolutely love ts bike! Looks comfy, fun to ride, of course, I love pink :)
Nice shape design he! also I like your theme! age with Kate he! job !
I like ts mo than the other two. I like that you keep it like a bicycle. I like the gas tank, the shape of the , but i see a couple of tngs. The ar fender, it doesnt work. At that angle, you will stain your srt if itins. Is ts brown tng in the of the lower bar a watter bottle?If it is, is too near from the exhaust pipe, the water will get hot.n a design advice, put the chainguard upper so you can…
cool entry... the target is clear so the design is strong... but i don't know if so closed target will not be a mistake... I mean that probably ts would be the 1st bicycle that would produce so on psented to the world so Im not su that so "closed" product would be benecial for. Maybe if ts was the second or the 3rd bike to launch yes. It will be perfect.. but as debutant psentation product looks …
job man!! I like the overall design of it! Also I see some nice details on your motorized bike! Cool logo!! Btw. nice theme ;) ! Keep it up the work !
! its nice to see your attractive concept speci for Ladies :) . Since tro is the theme of ts contest, may be You could lower the top bar as is very common in vintage bikes made speci for ladies. i hope no one considers ts comment Gender Biased ; however such a featu is also used on many unisex concepts such as scooters etc.
So much better. I hope you tnk it so. the water bottle is mo accesible wle you a riding the bike. The only tng, that some people told you, is that ts bike is only for women. If i we you, i would change the basic colours of the , take out the fronck, add a man version of your bike.
non-unisex bikes...intesting concept!, goodck!
Nice work, I like the checkertern, minding the classic sweaters, nice going. :)
I like the masculine version...I'm su it will be fason product as fast it appear in some fason magazine. It would be intesting... very intesting some join ventu with some clothe's br
A simple design, but your gas tank seems unclear' doing!
Convincing illustration. Nice chain guard.
Simple to the point, the gas tank might be to be bigger, but appart from that, cool stf. :)
I'm su that it would be a t between girls all kind of fason victims... but... i'm afraid that the a not so much of them visiting pages... I'm afraid that 99% of viewers will vote following their testosterone.
my project is inspid of 1926 ford roadster .
Man! sketch! looks futuristic!! Like said, cool start! Go for mo :D
Lovin' it ! Ts would be easily customizable with vinyl wraps, super easy to produce!
maybe i'm mistake.... but I'm not su about the bike weight..... maybe mo "holes would help to make i lighter (just a suggestion)
Ts denitely baks the paradigm! nnon a clean design that baks the mold
I had some time I spent some time watcng ts. I full age with all the guys he. Nice concept !
: It Rocks ! However two practical considerations come to mind. 1) the effect of wind on the large flat surfaces 2) the upward sharp edges ; may be a folded single sheet would be safer in ts spect but i don't know if it would look as good.
, my only criticism is that maybe it looks visu heavy? Perhaps you can make the size of the holes larger?nnBut then again I can seriously see ts being used as a comal advertising vecle.
Maybe the plaid scheme is a little too pster! just a minor tng, how a the grapcs placed on the bike, with magnets, a vinyl wrap?
! what a Bike ! :) i was going to tell you to add some Brass but you have done it alady !
Some animation.
Denitely on to sometng with the grapc side-panel... good idea. Goodck!
some mo animation...
Ts bike would be for companies, tcould offer them to the employees so tcan roam around from house to work still do some advertising (for the city centers it could work too!). :)
guys ! Sorry for the delay but I had bad days at work today i will post some update !
The Brushed metal Badge on dark d textud body looks very impssive. Tmendous start .! after the Bike you Designed I cannot wait to see ts !
I tnk the vintage feel of your components matched with a that is so angular dynamic is cool! Cant wait to see some full shots!
for pointing ts out . Not su what happened the.
One day i would like to see on of your projects only in 2D... is not that I don't enjoy your 3D (always ta between the best) but I feel that we a missing sometng very good too... ts sketch proves my theory ;)
You' logo plate is solid! It almost has a little center ammunition casing look to it. How bout you stop ding the st of the bike, WIP or no!?! :)
! you a executing a suspense thriller ! getting mo mo with each update ! :)
Well, looking stunning alady, like everyone else, I'll be keen to see the unveiling!
, since the deadline has been extended, I've got a feeling we' just have to wait a little longer... Well, still waiting...
!!! Beautiful, cool, sexy, vintage but very contemporary... The image with the boys is killing me... perfect acevement. ! Simply, the best!
I can't wait to sit down take a proper look at all the boards, it's , I love the old look of the psentation,
Ts is , couple ideas: maybe use crank so you can get rid of belt drive, I tnk with slightly wider tis it will give it a softer ride maybe make the seat wider.
, ts is simply magnicent! Love the details psentation too- very well done!
!nnYou miss of contemporary strong featus for me (it's just my opinion ;) ),nbut that's a very good projet, !
Everybody was expecting sometng out of the stards... but you manage to surpass all them... sick detailing.
Marvelous psentation style. Getting compact. Wonder whether the driver's toes might get in the way of stearing? Still, excelent.
Sick design as always ! the way you cradle hle the tank with the is fantastic, the shape of the tank is stamlined, but classic feeling. I am also a huge fan of the fact that you didn't accept the stard look of the motor, instead dssed it along with the transmission. it will be harder to build, but for the impact I tnk it is worth it! nnIt is not stated in the quiments at all that you need to use …
, a legend has been born. Ts kept me up much of last night. He a some thoughts. The way you have hled the , the tank, the engine cover, the wheel covers is what is most iconic. It makes ts live strong in one's mind. I, like , do not believe in the belt drive as it will incase the difculty to man, the cost, further it does not add enough to the iconic natu of your design to qui it. The tank with a…
. I tnk that you had to dedicate a lot of time to ts entry, to ach a design with lines like these. The design is beautiful. A . The a parts that doesnt like to me, but when you put it together, it is perfect. nI dont like the gas tank but it ts so well with the st of the bike... that you say well it doesnt ers.nBut i wouldnt buy ts bicycle. The ason is that it looks too short. Looks like the woul…
!!! Whe is my pop corn...the movie : "" has begun it looks like it is going to be SUPER T....Fun apart...ts one looks very tro has a very unique character, The wait was tot worth it !! , job !!
nice design :D I like how you cover the engine all the details, very nice done :D
Her name is ...nNow ts is sometng else entily. It's transcendent somehow. Iconic, yet in an unconventional manner. (Now I want to see an automobile, kitchen appliances, a robot designed in ts style!) Plus the vintage psentation approach makes for a complete, convincing-- compelling--story. .
, Love the bike. I can't gu out why but for some ason, despite the nostalgic quality wallpaper, the bike looks as if it has a futuristic quality that would be right at home in Heavy Metal Magazine. It's the similar way your Dominos Vecle belongs in a Blade ner World. You have a design talent that is very cool unique. One element I enjoy about the bike is the heavy look of the engine with the sk l…
I now alize that the fuel tank minds me of Victorian-era -powed airsps...both al imagined. Was that intentional?n...Gives it another dimension, of steampunk...an overused term yes, but still cool. n(I'd order mine in black d.)
What would you tnk of tubes supporting the top tube? I worry about supporting the rider the torque from ing causing a lot of flex in the .
5 5 for , the big star of ts competition! job !
end sult! I like the way you inserted the gas tank on the . The is just a couple of tngs that don't work for me, you don't have the adjustable seat as specied in the brief, the engine cover makes the mid section so visu heavy that competes with the overall lightness of the bike (apart from that you will eventu hurt your knees a lot).nBut overall looks like a bike from another era, well done!
: You up the suspense, showed us the teasr, the trailer, now the . Ts Bike is the Stat of the Show. not only that, would be latively easy to build with kits parts available in the market. most of the practicalitie
job !, feel that your project is from the hart, you have a big hart for tro futurism, when i say tro i tnk that maybe you have a little DaVinci in you? :)), If i look at the bike if igno backgrounds i see a ghly cative al life bike made for strong personalities :))
, I just want to let you know that YOU - your - is the ason I'm writing so late in the competition. It is just now that I've coved enough from being tot BLOWN AWAY - when you rst showed - to begin participating in the competition again!nnSimply , what a bike! Strong design elements - wheels, tank, headlights. But it's that central gearbox, motor box that pulls it all together. Wle looks old - but…
work , it has a steam punk feel. :) the psentation is , love the panel with the "Elucidation". :D
n, ts denitely has sth to it. nice job on all those vintage cross!nhowever the massive wheels volumes make the look even mo flimsy squeezed in between. the fact that everytng points straight downwards to the center makes it look a bit heavy static. besides ergonomics it's hard to believe that you can cruise around with ts in a laxed mood..nanyway, you show an impssive level of detail i like the i…
Big to you , ts was always in the for the victory. It seems the movie just won the Os :D
! Now ts is the al !!! as says : the : D Looking forward to seeing it !
, the outpouring of congratulations is proof of the incdible hard work acevement you have put into the . Of course, it is not just the but every project every you have made since you joined Local Motors. You have worked held your head gh for your vision for the pu enjoyment of what we all do. It is inspiring to watch your dedication acevement you motivate so many others. Well done on ts win so ma…
Many !!! your concept was the most cative now is not a surprize to be the winner, ...is clear that ts is a place for al cativity...with the al build...hope that you will enjoy that part too!.. i will use the opportunity to send to all winners!
! ! Well, well deserved! Ts was the least surprising contest in terms of the winner. Most of us knew right away when you vealed the Cruiser - after that long tease - that was it!nnI guess we'll have to watch out the next time you tease like that!
congratulations. I forgot to tell you. You did a design, not too usefull, but beautiful. You took your risks you won. You have to be very proud of your design, not like other.nI dont underst why you we not elected in the dp customs motorcycle, cause your bike was long way better than some of the winners. So im very happy you won ts, cause you deserved it. Congratulations.nBy the way, look what i …
i was on some motorcycle facebook webpage, i found the video of crowfunding. I am amazed by the sult. It is beautiful. It is to see how the , that a only ornamental, make it look so vintage. It looks like sometng that should be in a museum. It is sad that is not going to produce it if it doesnt get enough money with the crowfunding, because it would be one of the most beautiful bicycles that i ha…
Ts is unique. I'd like to nd out if the motor can be operated at extme angles without oil starvation. I like the leaf spring ar seat suspension. Cative!
just fantastic....the tone is so classic at the same time unique...age with the colors a ....
you do have some nice entries in ts competition, I like ts, love the details such as the leaf springs!
I like the styling of the also the unique leaf-spring suspension- cool! I'm only hoping that it's practical to mount the engine in such an angle because I was also considering it.
I love the style he, super classic! The tank, the leather pouches, all . I dont know what i would add, maybe just would like to see some varations as experiments. Like what would an added fender look like since the is one in the back? Or what would it look like to mount the speedo lower so that line went right from seat to to hlebars unbroken? Or did you have any other thoughts on what would be t…
ts is the d clasiicooo!! I like the flow of ts design !! shape! old years!! well done man! :D
Well solved design, love how the accommodates the engine. tool bag is a nice touch as well.
Now my friend, from all your work, I tnk that ts one is the best!! ;) I enjoy ts motorized bike!! job man!
nice! Ts design makes me tnk engine XD.
Very unique arrangement of the seat, seat posts, tail light. Way to tnk outside the box.
I like the simplicity of the design. I pfer the design without the fender. I like the motor mount assembly, but the angle may interfe with internal oilbrication. I'm worried about the ar fender being attached to the ar seat someone less than slim sitting down, unless the al seat post is dden bend the tool bag. Overall I like it. Goodck.
The beauty is dden in the details, intesting saddle suspension :))....goodck!
Very nice. one version of my sembled ts but ly you did a much better job (wch is why you don't see it). Everytng works very well together!
Another entry, I love the idea of the mudguardsuspention idea, on the spot. :)
Nice lines! Among the tones of bicycles out the I am with you completely in the "sometng I would ride!" idea.
work...I love the use of the cables sense of movement...
that sweeping shape is unique unmistakable! I like the subtle incase in size as it gets to the tank aa, makes it still feel like a cruiser without giving up the flowing lines. rnrnWith those forms though, it takes some effort to give off the vintage feel that the brief is calling for. What sorts of tngs could you add to "vintage" it up? Some tngs that occur to me: 1. Leather, storage, straps, sea…
sketch, I like it! fsh style! also very cool design my friend!! the orange line shape is a central atention point view! job!
, Yeah I like it, my only thoughts now is that maybe it is not vintage enough like the other entries, so I design maybe do some new ones! what do you tnk?
ok, befo i go further, I want to make su the geometry is suitable, what do you tnk? all advice welcome
guys for clearing up my concerns, appciate it, best ofck with your designs :)n
, nice sketches! person i pfer your rst concept (top right sketch) since the a alady lots of indians in ts comp. your original concept showed an appealing mix out of beachcruiser scrambler - i would love to see that being developed further..cheers!
! Such a good job in posting these unique tank ideas. Just have one concern, all of them visu look heavy bulky, can you take out some of the meat to make it look light fast ? Just my opinion.....
If I had to pick one, I would go for concept 2 for its stance cleanliness.
7 schnitzel :D the rst idea you had is the most fluid :Dn
ts is my opinion: If you look for a modern shape the best a 6 ,7 8, if you look for a mo tro classic felling, the best right now is 1, I tnk if you will add to the model 1 , classic wheels, will be a cool looking model! also color scheme for it! 3 4, seem a bit loaded models. So the best option for you is 1,a few toucng, by making mo simple,mo flexible in shape will be a perfect model, ts is my v…
I like 2 3. Maybe the tank gas is a little too big, the exhaust pipe is too near the gas tank in the 3. I like mo the 2, if i we you, i would make the tank gas in the 2 a little lower, in the line of the upper bar. i tnk that the rider would burn s leg with ts exhaust pipe, but just an opinion.
okay so trying to ne no 7, added a lightweight mesh aa under the gas tank for storage of items, see how we go
I love the one with no 7 written on it. RHS bottom corner. One change in that would make it ....The fork angle ....let it lean back a little, so that the wheel base incases the stance becomes a bit mo laxed ....just like a cruiser. You may even try sfting the arrangement a bit forward mo towards center of wheelbase....but not exactly at the center, end it just befo the horizontal center...just my…
, bottom left - composition has a nice (timeless) swing & the color split makes it look light(er)..nthe others a to "loud" for mencheers
I ad what you we saying on 's I was wondering what do you tnk of the engine situation with ts bike also the fork geometry? ( I am talking about my very rst entry)
, I love all four. it is hard for me to decide wch one I like mo. At rst I thought it was the bike on the bottom right. Then I thought it was the bike on the bottom left. Then I fell in love with the gas tank on the bike on the top left so on so forth. If I could Provide any critical thought, perhaps it is that I do not like the chain guard element on the bike on the top left otherwise you could …
hes a question for you guys, I want to take the designs to the nished level, what do you tnk is the best way to do ts, a 3d model? or just a ned photoshop sketch, I am kind of stuck tryng to decide wch way to go,
! i meant to comment on ts project somehow missed out. all four designs look simply , however i like the two lower ones. the one with the 7 is my favorite !
if you don't mind my asking, what softwa do you use to cate these sketches? I'm using GIMP 2.8 but it isn't enough like CAD...h. nnCheers!
Ts is ! one of few that spects the al proportions (engine26"wheels)
! I am glad you like it, I want to try some mo logo ideas also some colour schemes
, work! Love the colour combo. :) Just one tng, I tnk we a not allowed to use disks, only drums, check the quiment guidelines, wouldnt like to see ts out of the comp because of that.
very striking...nice bace of sport cruising style but also fsh unique
That's ! work ! i tnk that maybe you could provide both drum & disk options that way validation will not be an issue as disks may gel better with certain shapes can choose accordingly :)
, cool job! two minor markssuggestions:n1. distance between ar wheel seatstay looks a bit too wide.n2. person i'm not a fan of that loud black tank cover - in combination with the "net" it gives the bike a bit of a batmobile feel - in contrast to that i LOVE that wte stripe ning from below the seat up to the hlebar. i would make that baby the main element of the bike. just my 2 cents but anyway i…
! proportions stance. I love your very good bace between tro modern style I like the general triangular shape, because, in my opinion, ts form induce a very good feeling of movement, even when the bike is static. Very good design!
ok, so i did a few mo alterations , looking at how it would look with that black cowling,
! I am so glad you tained the original form a little bit. It is suly a head turner ! You have alady made it to my top ve list ! in advance !!! job !
, I like it. Colors Styling. The net looks good. is that a head light sticking out of the Tank? Please add a gel cuson inside the seat. Us old guys need lots of cuson :)
i like how the the engine the bike is all a whole (one of the mo complicated points in ts contest in my opinion was to integrate visu the engine the bike) maybe zone that holds the diction looks a little bit massive for my taste. I like the seat but mainly the whole that is well baced
Cool end, my favorite part is the bottom of the , how everytng meets around the , so smooth. :)
Brilliant design, so aggssive... perfect for dragces. n
So I was looking at the bike, trying to nd a action, because overall it is tot solid vintage looking, your psentation is tot fun with the burnt look. That biggest tng that struck me all of a sudden was the seat, oddly enough. All the other parts a "big" on the bike; decent fenders, the spring end, the hlebars with headlight assembly, a large prominent tank style. The seat sits gh enough that it i…
Now ts is cool!! looks off-road ;) , also simple design to it! Keep it up the good work !
cool paintjob! - rusty, worn overall nish combined to some snygolden details.. minds me of early mountaninbikes like gary sher or bezer - i have two suggestions - gastank looks a bit to big right now the engine looks a bit smalloff. you can get the dimensions from the honda.pdf on the forum. cheers
nice work, once you have sorted the issues mentioned , should be !
Ts is so ggy styled, very cool job! I don't know what to add. Maybe one tng: I feel like the fenders don't ry the punky flavor of the st of the bike. Not that tgo against it, just, if you had to add sometng, maybe pusng the impact of the fenders slightly mo to the theme you a conveying might be a exploration.
I like how you placed the engine... it looks rigid but lightweight at the same time. sometng no so simple to aceve.n
work , I like how the paint job integrates the gas tank into the whole bike, goodck. :)
I nd it unique! Looks cool man psentation of it too ! well done!!
Nice start . i don't know if its just me if you tnk it is then please Igno. :) but i tnk ts is very Motorcycle maybe a bit mo of "Motor Bicycle" flavor would be nice
Going to have to age, I tnk has too much motorcycle in the design, might be sy for a rider on a Schwinn to see that coming up in s ar-view mirror!
be caful with the engine... It doesn't seems to me to the quid one
i like ts version the best ! looks dynamic to me. at the same time the step through would be also convenient for lady riders & senior citizens. so imo ts design looks both& functional
very nice, I age with, wish I had put an air scoop on mine!
The connoisseurs will love your propoespeci in al life, everytng is clean an whe should be , a al men's bike!, goodck!
cool project....very well baced design between sportive elegance. I can imagine the wild son of Lord Wallighton riding like in English countryside... just few moments befo to arrive toception in a Manor house.
That's a . i like the cleanlines !
work , I like how the allows the ease when you go over with your leg to mount. :)
I am digging ts, super original.
Very cool design! Love the lines. I wonder about rider comfort with the bars being so much lower than the seat, might be hard on the wrists.
Ts looks mo "logical" to me than the bon ver version. you don't need exoticrials to make look your project... ts is very cool. nThe Seat suspension looks cool... with all ts shock suspensions... but don't you tnk that you a making a little bit excess? :) (after all ts is weight that you must move with a small engine you will not be amply provided of power) ;)
I am also concerned with how low the hle bars a, even though I tnk it looks very sporty. Ts rider postion is common on a crotch rocket stet bike, but on a crotch rocket you have a gas tank to lean over to get some what comfortable. On ts I feel like it would be a constant strain on your lower back.
ts is looking ! it is perfect as it is right now. i would just try to cate a "civilian" version of ts badboy: move the shocks from the , integrate the fueltank into the frontupper fairing, move the lower fairing strongly duce the wheelbase by ducing the clearance between crankset frontwheel. ts would lead to a still supersporty cab forwardmidengine proportion with much better hling at the same ti…
, that's got a stance, not su on comfort, but on a cool design
Ts is an design! I love the aggssive stance! I have 2 tngs that I would like you to do befo the is accepted: 1. I'm not su, but it looks like you may have ar suspension. I just want to be su, because ts design is supposed to be limited to hard tails. If you can just move any ar suspension fence, you will be all set. If it is just seat suspension, then keep it!n2. I tnk I am seeing two designs in …
Also, the deliverables do ask for a close up of the emblem. Can we see a shot of that badge you have the?
, these a designs need to be in the ning, but I can't validate them until we addss the tngs a mentioned earlier. I saw you sponded, but I don't see any diffences in ts latest vision. rst, the a two very distinct designs in ts one project, I would move the pictus with one design from a new vision of ts project, then make a new project for that design put them in as two entries. nnSecond, the mo vi…
Very cool . nostalgic lines modern tech. Goodck
Nice work, looks fast, I like the round part of the under the aa, looks fluid... :)
!... work my friend, you a an amazing designer... ...
i like very much the propo.... but the clock over tank will add unnecessary weight complexity to the bike... mo simple clock would made the same work in my opinion would t better with the general style of your project... but ts is a very small detail. the st of the bike looks awsome
cool ! the fuel tank minds me of old Zeppelins... Good job!
The bike looks ... no,.... in fact it looks (!!!) how you place the engine in the is simple brilliant ...but (talking from the mo completely ignorance) I wonder how much it would cost (in money) to bend the pipes in that way (mainly the seat tube) ... I don't know. Well, bicycles s always a compromise between rigidity weight, well, su that it's possible to build... question is how muchrial you pu…
Design, the is , however the lack of rigidity is a bit sy. Also the seat does need to be adjustable to accommodate diffent riders.
looks a little bit complicated but,not so complex,,,,,, man I like it,"S" shape !! design line in it!.. maybe try to make a simple easy production ! also the bike has a felling of old one, that is cool tng!
Ts is a fantastic design! I love the way you hang the seat off the back cating that neive space befo the wheel! My feedback:nObjective:nExhaust pipe can go the, or most places as long as it does not scorch feet or legs :)nSeat should be adjustable, but try not to lose your style! Maybe a swinging arm of sorts?nThe ar end would need inforcement in its curnt cong. nnSubjective :) : nIf you could ma…
I like idea 2 the best. Still has a nice clean curve to it, but is a much stronger than the others.
I like the rst one, with those 2 bar ding the engine platform. I used the same idea on my bicycle, but a little diffent. Doesnt look too much confortable, the a too close from the wheel, but i like it. If you a afraid of if it works structur, you can make the seat bar straight, instead of curved. Ts add stability.
Mmmmmhhh..... problem is that i like mo the original one :( .... If Rivera said that is possible to build... well then probably it's possible (I'm su that he know it better than me) but anyway I was tnking how to solve building problems with out to lost the beautiful clean lines of the original. Maybe one solution would be to "bak" the in pieces.... thay way twill be mo easy to work.... i made fa…
. I am feeling that ts is just a calm befo the storm erupts.....I am sensing a mind-blasting 3D model, cooking somewhe in your computer....mm....I can alady smell some good flavors...Ts concept looks promising...awaiting the storm :D
As far as stngth of the fame, specic around whe the engine mounts, I am assuming these motors with have some sort of torque converter. Thefo the loads on mounts will be ptty mellow, with the rightrial tckness in aas tshould be, it wont be a problem keeping the motor from ripping out of it's mounts.n
I like the gas tank shape, but the ...i tn you should use bars, sometng par to de the chain. Just an opinion
Now you nailed!!! you got the key now...Option 3 (with triangles) is my favorite I would suggest triangles sharp, a little bit slimmer tube, mo "holes" under the seat zone. ... I would separate from tank... but all ts suggestions a alady personal taste suggestions (please, can I have one in polished color ... if I can ask sometng mo with lowed stem) (How you solve the chain transmission is f%&ing…
It has some "steam punk" feeling wch it makes her so amazing. It makes me tnk in the Ossa Monocasco... one of the mo beautiful Spanish bikes ever
, no, not true! i like your design i'm aiming for a similar "tooling concept" or production method. i started tnking about it when i head it ("mo sheetmetal ideas") being mentioned in the video about the new deadline. i'm glad that others a picking up ts input as well. nimho your concept has all the ingdients for a bike - i'm just struggling with some details: seattube around engine, downtube - b…
I tnk I miss the tubing! Can you perhaps use the engine itself as inforcement (In other words, the mounting points - on the top, bottom ar.) Your design does take the engine as its central focus.
, oh man ts is good! in gards to vision ve I like idea 2, but not keen on that strap that s diagon, needs some nement i tnk, but your inspiration is nice, I dont tnk you should give up entily on the stacked sheet design its very unique even though I said I wasnt a big fan, its started to grow on me!, but maybe do a tube version a sheet metal versionif you have time of course!nalso I believe some …
Very nice looking zeppelin. Have you looked into sin transfer moulding (RTM)? Some natural bers to the mix...
I've been flipping through these latest boards a bunch, I just can't seem to decide whether I like the triangles, circles, or even no speed holes! I could have sworn I would go with the circles, but each iteration is pleasing in a certain way. Maybe it is because the is notng about the larger center neive space of the that ties to any of those styles specic. Don't misunderst, it all looks good, b…
I cant seem to be able to submit, thes no submit button the panel to choose between "keep working" or "submit" doesnt show up... :( Is ts normal? Will it submit automatic? Because I cant.
, Sending you the terms to age with by email, I will manu submit for you!
I pfer the d to the gy ghost. I like how the exhaust tube mimics the seat bar duces eye clutter. If I bought one, I would move the number plate. Without the number plate the has a tornado silhouette.
I don't like the belt... Is a little bit gratuitous (well... I must found sometng to criticize) No, now Seriously... ts is . Su in my top 3. How you model the engine is just !!! so !!! I would have serious doubts to choose between gy or d because both a stunning. I want one for su... but with the Schneider plate
... ts is SUWEEEET ! Love the motor position the work he my friend!... Very, Very cooool design man!... ...
that top view of the tank is Bathtaking. that's approximately what you would see when riding the bike so is a Huge Plus ! work !!! :)
amazing work ..impossible to choose...the silver or d... incdible details even the sprockets a delightful..also like the use of the very affordable single springer. Of all the of yours, I favor ts one the most...although I've changed my mind several times
, ts is cool man!! I like it on silver mo! The overalldesign is ! 3d work my friend!!!
Ts was my favourite project from all the contest.. well done... I don't loose the hope that develop it in the futu.
nice nders , beautiful design.... but I'm not very su that your suspension could work well (just my opinion)
! I was looking over it last night I tnk I might change the angle on the shocks, should have it done today, some al nders :)
I also need to bring the ar sprocket inside the , just noticed that :)
what do you tnk about the new angle on the shocks? I made it less intense, made su the shocks we stabilized secud at the top. Still have a few toucng up to do but its close to done
Welcome a strong addition to your concept. Ts bike is seductively simple. It makes sense would be a pleasu to build to ridedrive. I like the lines the basic layout of the motor. Excellent work. The short hlebars a perhaps my favorite part of the design that you can only appciate from the ar or front. You should be su to ghlight those attributes in your psentation.
maybe the hlebar looks a little bit short. The st looks very simple elegant... Please one for me in black silver (not very fan of ts gen)
thought i throw my hat in the ring as well.. looks like a fun project!nfeedback appciated! cheers
Very intesting...nnrst, on throwing your hat into the ring coming up with a fsh outside the box design!nnMy rst concern from your rst design is the position lative to the seat, it looks like ts would not be a very comfortable bike to .nnAlso, what is the motivation bend making the chain-less, but still having the motor be belt (or chain) drivennnI look forward to seeing mo designs!
That's cool.... but the engine doesn't t with the general style... I would love to see one version with "naked engine"
, ts is a sweet entry, btw answers to 's questions the. I opened your back up again primarily just because one of the deliverables is a closeup of a Cruiser logo of your design, so if you wanted to add your take on it in then you will be all set!nnOn the feedback side have you thought about adding a bit of grapcs to the engine, or at least making the d of the cover match the d of the flag a bit m…
is based on an existing electra beachcruiser . the is sttched modied in order to use a shaft drive a low center of gravity engine mount position.cheers
the shaft drive is an old idea but no one use it in ts competition, well done :D
It would be cool if motor had shaft drive also. It would give the bike a very ned look. Goodck
simplicity ....even without the engine it seems like a big improvement on the bike...nI also like the tank prole how the grapc is integrated.. work!
Cool work , love the fluid lines of the backbone the gas tank, the only issue I see is the being so forward, wch might cate problems going up ll (I could be wrong tho). The name Tom Cruiser! H. Nice going. :D
ady for Portd coffeehouses everywhe! Tot playful design, the inspiration is . Befo you submit you should just make su that you have a closeup of the logo, also have it on the bike somewhe. If the bacon is your logo (that tot works btw) just pop the X on the bike too!
I like your last sketch (pictud below) I like the tank. maybe lower the seat under the seat.
Ts is turning out very nice clean! I age with though, your last sketch has a edgy feeling to it! I like the fence you make with the ar fender to the BMW, it does look a lot like a grab hle right now though. Is it supposed to be functional like a grab hle? If not, I would say go for it drop it down so it rides closer to the wheel, just like the BMW fender.
3rd looks mo clean baced in my opinion 1st one is a little bit messy (LOVE your fence)
I like the shape of the on ts one. Very original, yet elegant, still manrable
I just noticed that the parts in the ignition kit a not to scale! (No wonder the engine looked so dinky!) Ts is the Cruiser R7 with the proper proportion.
, ! cool silhouette! very original shape. for me it's clearly version 1. only tng i would doublecheck is the downtube that wraps around the engine the middle tube above the engine. i would slightly calm them down so the will be even mo attention to the main theme. i would simplify the gastank, too. thumbs up! cheers
I ned the Cruiser R7 for perhaps a mo unied look. The kink in the topil is smoothed out, The centeril is mo subtle the bottom ones a rounded out. Any feedback is !
The nders a sweet... but just watch out with wheel perspective. I would say that ta not corct: (I know for my own experience that you don alize wle you aing... but people that see the alize it very fast... we call (in Spanish) sometng like "drawer's eye dks"):nhe is a good tutorial how to wheels in persp
I spect very much opinion... but gave me ts engine schematic. I f ts is corct the engine is 14 inches ...but with fuel tank. If you use your fuel tank do you don't need fuel tank that it came with the engine. Counting that the fuel tank is a trd of the overall length ts give the mo or less the engine with out fuel tank should be between 9 to 10 inches.... nI know that the engine is bonated... in …
- looks ! not 100% su about dimensions (width of engine..) but that's a er of netuning - thumbs up! cheers
Ts is a appealing design to me. Not going to lie, I would tot see ts as an EV bike over a gas bike. It has mo of a modern feel than vintage, but I tot appciate the stance, your inspiration was . I very much like you exhaust routing as well as the touches like the headlights. Have you thought about trying a less-vivid color scheme to try to tune it to mo of a vintage feel? That wouldn't be a big c…
A lot of attitude he courageous work, i'm not su about the way suspension works (giving the angle between spring rod) but it looks very "technic" vintage too :)), goodck!
I have some military feeling in ts concept (probably for the gen). My personal opinion: I would take out tnks. If i had ts bike i would take out almost all i would let it "naked". You have intesting the. i tnk that you don't need all that tnks over... i would love to see a "naked" version of your bike... but as I told in the begin.. ts is only my personal taste.nn (be caful with the fork suspensi…
for your Comments ! since it is inspid by a grasshopper i felt that gen was an appropriate colour. .though i see that grasshoppers come in various colours those that come into my house a mainly gen :). i shall inc a "Naked" version speci for you.may be with just a ring covering the flywheel. the suspension has still to be detailed is similar in principle to some alady existing suspensions so i si…
Ts is so man! I like the intesting unique shape! also cool color scheme is so classic! 3D quality on the project!
Ts is very nice! I like all the accessories, detail the color is good. However, I feel like the's a lot going on with the tubing ts to me projects the bike as being a little heavy- I don't know just a thought.
that engine is looking fantastic..I also like the colors grasshopper theme!
, i love the coil starter housing cover! the paintjob (only on page 1!) plus the pinstriping is ! just for fun i'd try a version with a wide layback beachruiserindian scout hlebar. that's because the overall geometry doesn't scam "racing" to me. to me that looks like the perfect cruiser geometry - that's why the hlebar doesn't t in. apart from that - job! cheers
job as always IM! I like the fact that you didn't limit yourself to the stock motor covers. It helps make your design feel "bike-wide"ther than just in little locations.nnYou've got everytng taken ca of he, other than you might give a closeup of your logo design, submit when ady!
I like many tngs about your design. Extended , ar of seat tube extension. springer suspension. Goodck.
my favorite parts a the engine cover (round one, rst image) those multiple tank supports, minds me of the buttons on the ww2 USngers boots. :)
Very Coool Designey, ndering skill he my friend!... ...
ideas he! I like the overall design that you come up in the end! Very original!!!
It'a very nice psentation!! but I tnk you should ad the brieng again. Says no ar suspension... among other tngs
Yes you a right , it was a mistake to add a suspension, I move it immediately! !n
ts is futuristic looking! Your modeling is very complete, I like your idea for the household-airbox! :) just make su it is nished befo attacng to your motor!nnI will say that it is does not feel very vintage! I would love to make it into an EV put the battery pack inside the bottle. nnI very much appciate that you called out some of the components, you have your logo, so you should be all set!
Way Cool very Unique. But I tnk it looks like a bird not a missile. I see a small beak, bast wings. Much like a Road ner.
, innovative... the only tng I would change it would be the distance between the back wheel the . The lights on the wheels... Amazing! :)
Impssive! I don't know if ts is what the team is looking for now but tshould keep ts in their arcves if tneed a modern bike in the futu!
my project is inspid of classic board track .
You know, I like your tank diction he. Out of your two, I tnk ts is my favorite. Will you be nisng the idea up?
Looks aggssive fast. You tnk the rims will sce? Goodck.
ntanha eshkali keh be naza man vojood da ine keh fasele farmoonet ziade yekam, too sketchet injoori nist vallinmovafagh bashy!
ino bezar be hesabe kamboode vaght.bebakhsd man hanooz nafahmidam ke shoma ye khanoom hastin ya agha.mer30
Cool work, maybe the wheel is a bit too ahead of the , maybe incline the fork a bit (like a chopper), so the rider dont have to go with the arms so forward. The st is , colours I like bo mars over the. :P Goodck. :)
mmmmm.....so... if i'm since i like mo the longer version... it looks mo chopper so mo aggssive... the new shorter version looks to much "normal"
Intesting design! hmm I tnk looks to loog,maybe a short version, but overall it is ! nice colors to it too! well done!
Ts has a nice n friendly stance. Feels like riding it cruising at a mellow speed, with no worries to tnk about in ts world. ...I like it ! good job !
Ha! You went WAY vintage flavod with ts design! I love that you coved the motor with a box to style it to your theme, your exhaust pipe is classy! Having the line of your cross your tank instead of lining up with it is a bold move too. nn
Lower center of gravity with the low tank, headlight, aggssive stance. Still maintains a subtle vintage feel. Dirtybrush at it again! nnYou know, I like it so much, I just want mo of it! but I don't know whether that means bodywork, or hardwa, or what!
gh level once again! I love every single aspect of it, from stance to details!...
Ts design is beautiful., i like a lot how you melted the old design with these gas tank ter making the design modern. you kept it minimalist. But i see a couple of tngs.nrst one is that the ter blocks the air that go into the engine, so the engine has a bad frigeration.nThe second one is that i tnk the engine is bigger. But i dont know, its a er of perspective maybe.n the last one is that the eng…
nice bike ts one! my fav part is the sweeping fork, effort the images of the pit cw a nice!
, for the sweeping fork, I tried to do sometng diffent keep in mind feasibility.n of course also try to cruit a nice team ;)
Ts bike has a stance ! i also like the cative way that you positioned the engine & tank. Nice Promo too ! :D
!! i like it very much... You manage to make "diffent to everytng's project" with out to need to make complicated expensive design... The a lot of beautiful projects in ts contests but lot of them look like twill cost the same as a 600 cc motorcycle. I don't have ts sensation with your bike
i'm with . outsting appearance without fancy or exotic pconditions. i would appciate an illustration with a conventional headtubeset fork without that ar st - moover the engine looks a bit too small - but those updates won't affect the general concept - quite contrary: i'm su twill boost it make it even mo appealing. well done!
a lot sidewinter.nI am happy cause you have underst my wishes when I worked on ts project.nI tried to be diffent, alistic, buildable. My main goal was to be diffent from a Motorbike, so I decided to move design the tank in ts way.nn again.
You a having the same problems can get into the vecle's engine
I like it. People he a making sport designs that looks unconfortable, i tnk that the people who a going to buy ts bike wants sometng comfortable. I like the leaf suspension, the ar st, but the queriments say that it has to be a mid-st. Maybe is too little beach bike, it looks like a city bike, not like a beach cruiser bike.nBut i like it mo than a lot of designs he.
, nice one! it has the right bace between bicycle light motorcycle. looks inviting easy to ride. maybe the wheelbase could be slightly shorter(?) cheers
Like it would be much mo comfortable to ride.
looks feeling !nWhat some a saying about the conflict with the engine is about ts: the distance between the (the length) is usual around 120 mm the engine width is 239 mm (see image)n Of course ts ...sometng sees a problem only in my project whe the engine is positioned at knee level ...whe the is no problem at all for our species.n
Looks modern, but the spring seat, tank leaf spring nts to old school. Good job.
design, love the emblem, the whole assembly is very classy vintage looking. I wonder if a hardline could be used to plumb gas from tank to b? Then you could have it hug the it would add to that classic feel over a typical clear plastic tube.
Nice illustration of customization versatility potential.
Intesting suspension wheel setup the vintage feel is aceved too...goodck!
Is ts 3d??? seems like 2d but the nder quality is . (!!) love the design the nders all. The engine position is original intesting idea ... but..... mmmmmhh... ts massive bon ver could cost the same as a whole 500cc. 600cc. motorcycle. It would be expensive caprice. You can make it easily in you will duce the cost at the half or mo.nWhat function has the upper suspension?
i like ts one a lot! original interptation of the saxonette engine layout. works !nyou should add a cool licence plate (cruiser logo?)..cheers
: ts looks just . :) i like your logo too. engine position may cate some problems. otherwise ts project is one that i like very much.n
__, I love your design. The bike as a whole looks beautiful. I am concerned though, with the engine placement, as it would not be a valid drivetrain solution. The bike will qui at least a 5 to 1 gear duction prior to the drive, i.
work! It is a bace between vintage modern
the Under seat the engine position both look good. i like your nder style a lot ! project overall !
Looking ! But why do you have a springer fork a another suspension ning on the topil?
, looks ! i'm happy that you moved away from ca naa cated ts unique design. sts out! cheers
Super nice design, the heavy backbone look of the is very intesting. Your covers paid with the pin striping do a job of cating the old-school feel. I am about the second shock bend the bars. It looks like that shock as well as the springer end both serve suspension, no?
Another cool , I like how you integrate your bikes in the rst boards. :)
very elegant!, i especi like the curved bottom seat details,
The design is good, i like it, but looks unconfortable to on it, maybe is too much motorcycle inspid. i cant apciate well the hle bar shape. It has 2 parts?I like a lot the colours, vintage. Just an opinion.
Ts is , I would buy ts! as for improvements consider continuing the lower ar wheel bar forward under the engine moving the curve portion under the engine.
Ts is such a nice baced design. I like the tank shape, I like the color, I like that the exhaust looks integrated but still sts on its own. The one element wch I am not completely su about is the "loop" that the has hanging under the engine. Almost all your other joints lines a flat with rounded corners instead of big looping curves. It is true that the wheel cates a curve you need to deal with b…
Yes. I have another critic. It's a copy of to the Sportsman. I tnk that ts was not very honest
Ts one is so cooll! I tnk if you only make some few changes to it, to try to go mo unique , you will have a looking motorized bike! Keep it up !
I honestly like appciate how you' keeping the design pu or sopsticated yet AL denitely build-able.
Modications done so far to the earlier one....n1. Tank formn2. Tank line tubediusn3. location sfted downwards to improve ride comfort qualityn3. Exhaust pipe becomes mo decorative.n4. Black leather bag pouch for easy access to nick nacks.
Tot sweet. Everytng looks so well thought out. Visu it's very evenly weighted. Strong.
Please, don't take me for silly. It's only need to see both pictus to see that you just change the engine the colour. The st IS THE (!!!).
if you will lose the overall classic indian felling from the bike, to go mo original you will have a original design!, Try to push the idea mo, you will nd the perfect solution for it! it is possible, that maybe to work on details like a new seat , etc. stf like that, it is a idea! :)
I tnk all of you a quite old, to do ts, come on guys. is not a bad tng what did, maybe he can make some mo change to it, to not have the indian impact so strong. but is not a tragedy.
I tot underst can see the issues going on he with's design, but have brought up some points, I want to add to them. We only have a little time left, it would be such a loss not to put
I tnk you should try some diffent options for the exhaust. Try locating it underneath like a Buell for example! I would also still look at whether you could make all the tubes of the , including under the engine, be straight instead of curved, but withdii at the corners to still keep it soft. The tank for example has a very faceted, edged, look to it. I would try to make the feel completely the s…
as another tng to try as well to make the faceted look mesh with the wheel, have you thought about taking your number plate changing it to a flag of sheet metal forward of that tube? Excuse my poor paint skills...
Then you could sling the mfler right under that now flat lower il like a Buell! Maybe even turn the tip down pound the ground ... with 50ccs :)
I like your original squad off design
I like that wte wraparoundrial over the gas tank. Is it leather? Stance is al nice too.
: Nice ! i like the rst one coz it looks "diffent"
job iterating on ts one! Its a new bike all around certainly, but the wrap panel over the tank is a unique fla. I like it! If I had any additional feeling on it, I might try to get the sat a bit lower back for looks, but that is tot just an opinion.
I notice that you haveised the stance of the bike as a whole over the other two concepts. I tnk it does work with ts design, but what specic inspid you in that diction?
Solid style with your design, ries across very well. big fan!
Say, I like how ts has turned out! Both versions psented he a cool. The execution is clean clear. The choice of color is perfect. All the best!
, the one with the big spokes is mo baced it looks very good, nice work :D
very cool..the tank cover is distinctive...the black edition for me!
Not fan of the saddlebag.. because it would interfe with the ing action in my opinion. but the tank cover is a brilliant idea that makes ts bike st out in the contest. elegant. I like the orange a black version but i tnk I would buy the wte one because the sheet metal surface would make me to sfer less for the leather pservation duringin days
Hey, cool work! My favorites a the 1st 5th, because I love that gas tank cover, that could be made of al leather the number could be marked with a hot iron! That would make it look so cool. :) Also the engine holder is very cool. :) The logo is also quite nice, well done.
, impssive to see what you aceved when considering your starting point! ts now is a contemporary interptation of the vintage indian. i'm a bit struggling with all that add on accessories. ttend to give it a hodgepodge feeling. i would play with that main featu (the leather cover with the numberplate on it) instead. you could connect it to the saddle or integrate some bags like on the ducati hyper…
Congratulations - The was a lot of stiff competition, your bike design is beautiful.
A Caffe would love to Ride that bike in the roads of Portugal. Would be to have a Micro Factory in Portugal for Ts BIke a huge success in Europe for Su. If you need a Industrial designer in the team let me know.
. Have you had any inquiries about licensing your design, or perhaps coming up with a kit for purchase independent of? I pfer your design to the winning one would denitely be intested in building a Black Edition model. .
Congratulations! Nice bace between modern classic!
congratulations! enjoy the colormaterial accents the versed-bike seat is a interptation of a bike seat!
i CONFESS I AM NOT FAN OF BICYCLE W ENGINE BUT YOU MADE MY MIND... ITS NICE WORK... VERY COOL.;
Please comment tell me tngs about my bicycle design. Critics a welcome. I know that ts isnt the sporty design almost people he is doing. I made all these designs with diffent colours to cate diffent versions, like the classy one, the , the executive, the silver bullet...
clearly the "chocolate" one for me - looks yummy nicely matches the nice soft curves. only mark is the gastank position bend the engine (ts is supposed to be the gastank, right?) i tnk the won't be any fuelpump therfor the gastank should be gher than the burator. i would suggest to make it tnner let it flow along the seattube until right below the saddle - keeps complexity down you could go for a…
Co que el thumbnail azul celeste no te benecia. Es cierto que llama la atencion... pero en cierta manera le quita la "serosidad" y el excelente trabajo que hay detrás (para ser mas claro... le da un toque demasiado "Amateur") Es por eso mismo que no había comentado tu proyecto hasta ahora. Sí que me había llamado la atención pero no me lo había tomado muy en serio (no sabia que era tu proyecto ha…
Please opinions. What is bad, what is good, what would you change, what would you add, wch one would you choose...
For example, im tnking about putting a chainguard on it, but it has the chaing painted, so i dont know. tnking about putting a wood arck.
Nice bike! I like the idea of diffent versions- I'll have the executive version please- on page 5
Yes... ts looks sexy!!! love the 1st one in . ... ahora se que sona ptenciso (muy ptencioso) co que has seguido lo que te dije en tu primer proyecto (o al menos esa es la impsion que tengo).. y almente co que esta es la diccion corcta... ahora la cuestion es que yo tengazon (yo no tengo todas las spuestas, si la tuviese me ncharia a ganar concursos de ....y no es el caso). Co que ahora tan solo t…
You know, I like how much thought you have put into the overall accessorizing of the bike for diffent settings. I tnk that is very meaningful important, you have maintained a flavor throughout. the small platform aft of the motor is a little touch. The is sometng missing about that arck though. I know that it is notng less than the usual design for such tngs, but with the st of the bike feeling l…
I like the wood style for the arck too, good solution! I like how you didn't use it for every variation too, but selectively.
hmm i'm torn between the chocolate e black - you show a nicenge of colors together with nicely matcng components. that d chain on the e back is just s*w*e*e*t. well done!
Congratulations. I'm about half way through my voting you a the rst that I believe has thought about the customer's perspective. Wle the is notng wrong with designing a bike for oneself, you will sell mo bikes if you design for everyone. I'll give you ve stars for not just a design but for also having the proper design perspective (in my opinion). job. I want one in either d or Yellow :)
nice psentation, you might want to check the engine size, it feels small, I sow ts in many project he :D
I love it! especi with the aerospoke wheels...
I like the rst one, with the leather elements, but i dont know about the exahust pipe, it looks dangerous.
Ts is good, too good!!! I love the fuel tank plate (!!! Why I didn't occur to me?) Brilliant!!!
Ts is just ...Innovative tro futuristic ! You've nailed it on the head !! good job !!
one mo tng...please move it from the main st, it makes the viewing a bit disturbing...that is to me...:-)
very cool! matches nicely the storic fence - only tng is the guy bottom left - i nd m a bit sy..ncheers
like everyone else has said ts is superb!, can you please do one without the st?
, ts is very nice! I tnk you've got the right theme going on he as mentioned in the brief- at rst gce the design is a vintage slash tro just feels right. Now I know the a some small diffences between the designs but I particularly like panel 2 4. As deadline has been extended, I'm su we' going to see an amazing design. My eyes a wide open on ts...
sweet! i love the d spokes the tankfairing combination. ts will suly come out in 3D
: Your Project with its unique psentation is as always is a work of Art !
The bike is looks with the wheels form last image. I like your trial to connect heritage shapes with modern parts.
It looks very good! I like your boards as well, like always you pay a lot of attention on the psentation I like it. Very good, clean expssive design for the bike the optional versions look very good too. combination of tro modern style good proportions. Well done Mihai!
As said, psentation as always. My favorite element of ts design was the small rivet touches you did on your paneling. it is because you don't go overboard with paneling, just enough to convey that almost vintage-ghter, vintage-performance feel. stf!nnWhe did you nd those leather straps??
nice e.i love A type..
Well, ts has been since the beginning the endis , amazing work, love the rivets around the number of the gas tank, plus the leather straps, the overall is simple, vintage just . . :)
Such a bike, Chavio! But that engine is too small - the ignition kit is not to scale. It's 13 inches tall (about thedius length of the wheels). as informed me (), you cannot tilt the engine since its bonated, not fuel injected. I made the same mistake on my bike!
ts is !...in my opinion it does not need to be folding to be ....nnthe bike with the tensioned cables was the velo a'poche ( from the seventies)..my father's design...tonly made a few because it was too expensive to build...I will try to get a pictu for you
i like ts, a few issues in lation to the engine, but it is very striking!
, a lot! I tnk Tomorrow I'll put all the images. I would like to build a moke up but I don't have enough time right now. Whe I work we have a lazer cuting macne wch could help a lot to produce the diffent parts!
Man, you a just all about the innovative manring techniques!! To be eligible he, you need to inc a logo closeup, so I am opening the project up again. I would be to hear what type of challenges you might enjoy, because you a very focused in ts aa of ease-of-build. Have you checked out any f the conversation on the Open Tem involving alternative methods of cating bodywork? It seems like you would …
Ts is quite innovative original. May I suggest having the cork or wood be laser cut, though. (The cost for ts has come down to just pennies lately.) I tnk the pcision would be worth it.nI hope you get that logo closeup done in time, as mentioned below; I'd like to be able to vote on ts one.
. not su about the seat height adjustment. that specic solution was used until quick lease clamps we invented for seatposts. moover the a similar, much simpler solutions based on a conventional seatpost. apart from that you will suly age that almost nobody changes the seat height once it is adjusted to the personal needs, right? ndesignwise i tnk thats one of the few tngs i don't like even on the…
nice one!!! but no very su that the engine could work in ts position.... at least you should turn the butor.n
I like the leather bag!
design, i tnk it would be easy to man too.
design. "Timeless" comes to mind; along the lines of a motorized version of what you'd have seen at an Allied aireld in Engd during WWII. Best ofck.
Good Job - Needs a army star to go tro military look chain guards. I'm Not making fun, I like military vecles.
Simple military, cool work, not su about the very inclined engine, but im not a engine expert, so, I could be wrong. Goodck. :)
Yes! simple efcient... so yes I imagine my self going to work in ts beauty being the envy of everybody... just I would be worry for my lap top.. not very convinced it will be save the... (love Henderson motorcycles.. the best of their time in USA with out any doubt. 4 cylinders we magic)n<i width="560" height="315" src="
Nice Simple lines military look, a bit of concern about the engine angle. You Know i tnk a Military badge style logo like gimental colours could lift ts design a fair deal : just a thought :)
I like your design, despite the contest sults. Have you had any thoughts of going forward with a prototype production model outside of the microfactory? If so, I'd be intested in possibly purchasing a kit for construction on my own.
He's a pictu of thegearing system I'm talking about.
I'm at Job Corps for business ofce technology, I have access to a computer to work on ts project in my spa time. But I only get paid $30 Bye-weekly the I-CAD I need is out of ach nanci. Even if I could afford it, Job Corps has strictions on downloading softwa. So far I have a concept that I don't even believe Local-Motors will except, its all done in ts computer Paint Program. If anyone can hear …
Some optional paint schemes.
thought he. I know designing in paint must be frustrating. We do provide inexpensive but capable CAD with wch to design, if you a intested have not alady looked at it. The layout of the bike is compelling. Certainly it will be hard to due to the small distance from p to , but the design is a looker. Please be awa that changing the tckness of the tubes in the complicates constuction incases cost. …
call on the!
Thank You. You know, I did look at the CAD softwa. I go to Job Corps, he I have limited internet access limited money. I get paid around $30, every 2 weeks. one of those weeks go's to my cell phone bill. The softwa I needed to do ts project was the one that incd 2D drafting. At a monthly annual price of $99 I couldn't afford it on my paycheck. Worse off, The campus network quis an admin to downlo…
I did want to emphasize on customizability, along with a design that has a fancy look, not a fancy price. The aged Blue rusted Ivory Wte should appeal to the vintage enthusiast. The Black wood turquois should appeal to a mo modern market. The Drab gen War bird should appeal to Vintage WWII collectors, or enthusiast.
I'm starting to gt adding that crap to the fork. I just alized it is ugly, it just take away from the design. I'm not winning anytng with ts design am I? Don't know if it that saying that the worst critic is yourself, or if my design just gener sucks. No, I need not doubt myself. So why am I in doubt? I just hope I'll do ne, ts is my rst completed project I've done. Maybe... The's always next tim…
your design doesn't sucks, is just you need to practice mo on proportion, from my point of view the is too long the engine it can not in that position, my advise is that you can take a al bicycle as a fence try to translate your design on it :D
I also wanted to appeal to the daily rider, options like a ar gock, additional seat, hard or soft case satchel, even a frontck or basket a all available able to install on the bike. As for the storage space in the itself. I was tnking ack that is inset, concealed by the body panels. An rubber or leather strap attached to the central seat structu is used to hold pvent go from moving. Has well as a…
Ts bike members me winter holidays...can be Santa's bike i would choose a theme...not bad!
Very Coool Concept!... Love it!... ...
nice start, I like the second image, maybe try dropping some images from the ignition kit in, to spice it up
...Forgot to do the ar forks with the wheel inside !!...anyway ts is far from my forte, but WTF.
I cant seem to be able to submit, thes no submit button the panel to choose between "keep working" or "submit" doesnt show up... :( Is ts normal? Will it submit automatic? Because I cant.
I like the black golden... but I tnk is your weakest project (anyway I would like for me your weakness)
, you do have an eye for color n trim! i like all of your color choices tcome out nice in your nderings! the grapcs on the gastank a supercool! as for the - even though it's simple does without fancy or exotic featus everytng is in the right place, proportion flow. i like how you manage to get the most out of a few ingdients. only tng i would consider is the exhaust - looks to "designy" for that …
intesting bike. I like the but...whe is the fuel tank?
Nice fluid, the gas tank might be a bit small, appart from that, work. Goodck. :)
Seriously, man...most every time I see one of your designs, I tnk to myself, "Ts MUST be ; ts NEEDS to EXIST!" nWho among us would not want to ride around Venice Beach--or most anywhe else--on ts? n... even with all that it has going on...I'd ventu to say that it has probably the most comfortable riding position in ts competition.nYou' always an inspiration; a true inimitable original. nScallops …
HO, ho, ho, ho.... YES!!!! I want one. Ts is excessive for ts ason I like it... i tnk that if someone wants to be excessive it should be till the last consequence... you a consequent with your style for ts ason I like. I love the engine conguration.... I don't know why I imagine my self over ts sweaty, in Miami beach all around me the a lot of skater girls in bikini :D
Your Macne is very diffent from any other in ts contest I'd love to see it You ride it. id like to see ts with a textud leather seat ! :)
Cool ......the paint istastic!
, !! now ts is diffent. i was tnking about a cumbent layout, too. i tnk yours would be comfortable to ride it should be quite fast, too. but the a some serious issues to be solved (good news: tcan be solved without compromising the concept!) nstart with that engine position: tnk of the constant noise heat dictly bend your neck. tnk of weight distribution. why not locating the engine inside that h…
interior designs, but I was wondering, is sh to the engine exhaust is entering the vecle?
__. The exhaust from the engine goes into the the openings a on the back of the whe the back wheel is, just like it's explained on the last pictu.
ts is intesting, I like the shape the covers I like that is sometng new, not like 85% of the bikes he, well done :D
You said it just right, ts is exactly what I wanted to do when I was designing ts bicycle because I saw that everyone is doing the same tng. Some of them have so much tngs going on that tlook almost like motorcycles. for your support.
work!...very unique...big fan of the use of I tnk its less expensive than ynolds steel tubing with 48cc's less weight is a tng ...I don't know yet about exhaust ning through the ... the may get too hot?n
for your comment. weighs less it's not so expensive that's why I wanted to use it. I age with you that it gets hot maybe sometng can be done about that; it can be isolated somehow. What do you tnk?
very original geometry, plus the engine covers members me some e-bikes... but I have some doubts about the lack of triangles how the mid-section tubing is horizontal... aesthetic is quite light attractive, but function it will be an engineering nightma (tnking about low production)
Very nice baced between modern classical design...engine cover is nice fsh detail as it gives overall "light look" ... , as most important, it looks like bike, not as light motorcycle... nice work, would like to ride one!!!
Well...ts is intesting...even if in al world some sacrice with the must be done in my view the engine cover must offer a little mo air for the air cooled engine... aesthetic the engine must expss mself mo.... n..in fairness with the theme a little mo "vintage" feeling added i would say that the concept have a al world potential especi for the usual bicycle users that a skeptics to leave their cla…
Looks ! The an't any ar dropouts, but that could be easily dealt with for a design.
I will not buy it... I would pfer mo vintage propobut i admit that I'm not the target that provide us in the brief. Your project seems very well focused to the costumer-target that provide us... the problem is that then asks if "I would ride ts bike". Ts, for me is a nonsense (why is important if "I" will ride ts bike if I'm not the target)?. It's not your fault but you will be wronged... not for…
Nice, quite original, I like how that big cover could be used for advertisement. :) goodck.
, looks very very cool!!! i wouldn't touch the shape, just play with colors grapcs: a cool paint job in "cappuccino" or "aubergine" metallic. or just fully? maybe a coolcingstyle-numberplate could act as heatprotection for the knees? plus a nice vintage brooks or lepper saddle wooden hlebar. the is a source for cool hlebars: (make su to look at the "bikes of our friends" section!)nn job man! chee…
Beautiful tanks. integration. Simple yet memorable. I would love to see you nish ts out. Few of the designs a made from al projects I applaud you for that effort. excellent. The double top tubes make for a subtle yet dening look. I hope to see mo of the project as it comes along.
ts one is just amazing....the name, br, mechanics style..nI'm not sold yet on the semi cumbent position.... but dont ca ts is a fantastic piece....a "bombshell"!
cool design, do you have the number of the girl???PLEASE...h. The only tng, is that the touch the wheel, so you cant turn it, it can be dangerous. But i like the design.
I know exactly whe you clipped that girl from! Anyways you might have to be caful using motorcycle proportions for a bike. You'll need full articulation of the legs.
...work in progss...ndid some search found an illustration of the rst BMX champion in story. so ts is how he spent s time on elba.. ;))nseriously - working on ergonomics styling. for the input: next step consists in going mo towards a bicycle designguge.. the one shown he will be an optional full fairing edition. cheers! n
ndid some search found an illustration of the rst BMX champion in story..;))nseriously - have been working on ergonomics styling. for the input: the images a supposed to show thenge of possibilities between a mo "bicyclish" or "motorcyclish" designguage.. means that the product can be nished in several trims&editions according to the customers pfences.nhope you like it. cheers!
you a larious!
The position is a bit unusual i don't know if it will be convenient to ride but i like that riveted sheet metal the overall "Look " of ts bike ! imo shaft drive for bicycles is a concept that merited mo popularity than it has !
everybody! n - no of course its not napoleon! it's s (liter) bigger&almost unknown brother - legend has it that he never made it out of corsica. he was kept the because s mindset ideas we consided too progssive... ;)) seriously: ergonomics should be ne for the majority of populationtarget groupn again& all the best to everybody! will be tight to meet the schedue.....
ok, enough rivets..;)nhe comes the parts list:nn- sheetmetal out of the main parts n- all connecting aas like seatpost, headtube bottom bracket comply with smano stard sizesn- springer fork as used by felt, basman, pg or nirve bicyclesn- campagnolo rims, dt swiss spokes maxxis holy tisn- drum & ar coaster (might also be equipped with internal gear hub?)n- sram gripsft is used instead of a convent…
some updates on the logo..
easy rider special...:)
I like the feeling of the chopper, looks intesting :D
nice work details!
bike! psentation! I love the ... I imagine it in hydroformed metal or inforced plastics... work!
Crown top tank, best detail!nlooks a little heavy
Yes I like it... very intesting project... lot of well thought ideas.... looks like funny bike... su that it will take the attention whe ever it goes... I can see my self riding ts bike with big smile in my mouth ...my only question would be only about if I would be able to pay it...
I like it. You have the mechanics laid out how I envisioned in my rst thoughts, but then I ad that the seat tube was stricted to a certain angle interpted that to mean that the seat had to be in a certain angular alignment (less cumbent). Not a al fan of the , I'm mo of a traditionalist tube guy. But I like it. Goodck
Ts denitely has the potential, minds me of iconic designs such as the Vespa, especi the b&w image with the lady who has her feet on the hle bars, you taught us about another manring technique, for sharing!
Your cation seem ady for gh volume production... have a lot of "muscle"....maybe i would ad " voluptuous" too, good job!!!!, :))
work donenlike the concept.ngoodck
Nice bombshell! ts scams aircraft (to me), nice going, love that image of the girl riding with the feet up, so well integrated. :) Goodck.
Niceee design he!! I like it! also gta psentation for the bike!!
R.I.P
I like it, the shape of the new is good, nice thought. But i see a couple of tngs. rst one is the exhaust pipe. The hot scape gas would burn your leg. the other one is the distance between the the ground, is too small, the a too close to the ground. Of course you can keep it like ts in a custom bike, but in a fast bicycle with engine, it is dangerous, cause you need to inclinate to turn.
why can i not submit ts????
I like mo ts project than the other... probably because is mo sportive... What is ts tnk bend the seat? Is it some kind of bag? ! ts would be so cool! I don't like so much the tnk (a black sheet?) that goes from the engine to the tank.... a simple tank would be better than the strange brown one.. but I admit that i don't underst it very well... I like very much the exhaust tube too
ts surprised me, didn't see it befo, denitely a contender!
You have a very detailed vision, very masculine look!
Another detailed entry, . Love the top that ends into the headlights again, the engine cover. :) Goodck.
! I just saw ts project I must say that is cool.I like the d black combination a lot the wt lines give a good accents. In my opinion you still could work on the exhaust a bit .
cool project ! I like it a lot ! Maybe you try some other color combinations !
I can easily see ts one in my garage! It puts out the right vibe looks to be functional rideable.
Cool work, I like the fluidity of it, goodck. :)
I had the same idea with the engine in back but I measud it was too long, I wished you added some color on it :D
Practical Utility, Ease of Maintenance, Feasible Manring we the primary organizers of my thoughts when designing the ar engine cruiser. As a rider I didn't want to back pack purchases or have a limiting "rider only" capability. The fedom to do some shopping not be hamped with "we to place purchases" was important. I can also see business entpneurs (especi in Asian countries) conducting business w…
even though its in black wte may get lost amongst the mo flamboyant entries, ts is a true beauty, every time I look at your projects I learn sometng new, I love the idea with the batteries the practicality of the go aa, denitely in my top contenders list! you also have some nice aas for bring or vinyl grapcs etc, well done!
intesting idea, putting the engine coved in the back of the seat, the design is good. The driving position is ergonomic, not like almost designs he, whe you can drive the bicycle with the engine, but no with the . It is a shame that you had not time to make a nder or a sketch of your bike.nI tnk that you could have put an extra seat, to avail the extra length, or a long arck.nI also like that you…
That's ptty darn good for only 20 hours worth of work! Hey, I like your tank location...if you know what I mean! Goodck!
Yeah, you have some good ideas he, the psentation doesnt help get the idea accross, but I can see ts it would be , especi the back coved engine, well done, goodck. :)
I'm completely age with . Ts is to much engineer project. I'm not able to add anytng intesting since you a psenting a project from a point of view quite far from the eld whe I feel comfortable: Design. I'm su that ts is project with lot of ideas.. but is a little bit hard go inside your project... after all "design" is important point of the process .. at least to promote sell a project
Ts is sharp. I like the mesh insert that adds some mass to the neive space aa. I don't hate the tank design, but sometng about it isn't working for me. I'd play with other shapes or change the two-tone. Maybe add a cove to the tank?
the color combination is cool :D
very clean nice!
Very Nice. I like it. Exhaust has good psence. Would like to see the fuel line dden. Nice colors. Goodck.
simple, effective, good design in the line of what i would buy. Like a critic i would say that I'm not very convinced of ts net in the front. I know that is important element in the aesthetic of the bike it gives strong personality to your project. But my opinion is that to add weight in so under powed vecle you need a very good argument... i was tnking that it would be very intesting to hang som…
I like the blend of old elements stance with the modern surfacing of the gas tank, well done goodck. :)
I love that Gas tank Shape ! :)
! has a cool "buell look" to it. i would play with the tckness of the make it look a bit lighter. cheers
Cool design! Age, the is very visu heavy.
yeah, I know what you mean it is 'chunky'. Am trying to go for a contemporary-tor look. I'll see what I can do to slim it down.
cool design! I like how you took it in a diffent diction from the steel tube .
I like the :Dn
- That's diffent. Sheet metal ? Goodck
, quite modern but if you add some old elements (wheels, fork, seat, etc) it will help get the vintage image, love the idea of the tail pipe above the wheel like the superbikes. Goodck. :)
cool project.. well designed. i like very much the wheel's spoke. Lot of cool ideas. i like how you cover the engine in the 2d illustration.
, still like that buell look. the idea color execution is nice. i'm su it'll still work if you use half the amount ofrial on the . moover right now the scams for a ar suspension (swingarm like on a motorcycle) it needs some tweaks in order to integrate the ar stays into it. i see your approach all it needs is a better bace between main chain-seatstays.napart from that i like ts unconventional con…
the engine is way too small but the lines a nice :D
It's the. Loose the star on the tank :D Just kidding. Intesting style very tro. Your motor intersect I'm not su whe the motor mount is. You could extend the a little forward incase the wheel base or move the engine up back a little. I like the lower center of gravity the stability it offers the hling. I like the shaping fenders. I assume the lower panel is the fuel tank. What would overall impact…
said all (engine too small), I like the fluid lines, cool work. Goodck. :)
- i like it! has a nice vintage yet contemproary fason. just doublecheck the engine dimensions. cool job! cheers
, ts is cool! nice idea with that transpant tank! everytng comes toghether nicely now! except for the logo - i would stick to that helvetica font of thecing numbers cate a logo out of those "Z"nthumbs up! cheers
tro-futuristic! nice mixtu of shapes... the concept tank is ! not su about that engine working as structural stssed member of the ... but in theory is cool, as in a superbike
The cast engine mounts won't be strong enough for stss, But you could add an engine shape hugging bracket , thatn from top to bottom on the left side to aceve the structural integrity to pull off such a design. Very unique cool, Goodck
Nice magic you done making all that parts floating! Goodck!
, ts is diffent, I like the Z looking , nice going! I tnk it would even be a for a bike. :) Goodck. :)
Another ne ! way you have used the engine as a stssed element ! that spring for the seat will have to be a strong one given the leverage ! :)
I had ts trauma. My pencil always looks worst in computer... I don't know why... when i look them in natural i like them... but one time I scan them i look them in computer is like "bleeeh...." :PPPn I tried to say with all ts that it's dangerous to make psentations in pencil... mainly if you show in computern... but if you do ....one good tip it's that you cut the wte paper around... right now y…
..a true bicycle love story..n*vintage*simplicity*cupid*cruising*enjoy*harmony*nengine becomes an integral part of the = is notng without the engine.ncomplete & natural symbiosis.nhope you like it
fantastic...all around... I tnk the is a huge market for ts bike..the logo is ..
nice marketing idea...;)) n(the arrow should point downwards)nn
the logo is lovely :D
Lovely design...it looks like a wall paper,nperfect
The is going to be a lot of vibration in the seat of the ladies bike, if that seat is mounted dictly to the motor. Could ts be a Problem? :D
work, I like your psentation style, the bike is cool too!
ha, ha,... I like ts project... cool idea, love the spirit of ts one. I like very much "girl" version... the idea to put the seat over the engine is .... for ts ason I like so much. It's diffent to everytng for ts ason I tnk is so good. The a mo sny bikes in ts contest.. .but as a comal product I tnk ts could have bigger market
Nice unusual project ! i guess you have made Ladies & Gents versions, the in slide 3 looks as it can be easily used by all ! i like the shaft drive too ! :)
I like ts one best of all entries, but of course one could say, that I am somewhat biased...nkeep it up, little bro!!! :P
..extme minimal! Like the simplicity of the lines, though it might be uncomfortable to ride.
The few that i underst of how you solve the wheel it's amazing... but I miss some mo expations... how you will your bike? whe is the fuel tank? su that the engine will be able to move those fat tis at decent speed... don't take me bad... the few i can see he is STUNNING (!!!!!!) but i would need some mo info
! Can you describe of give some pictus of your bearing drive techniques for those wheels?? I've seen other hubless implementations befo, but the challenge with motorized ones was always getting a bearing setup that could st the heat of the speed at wch tneeded to spin to ry the wheel, wch is obviously a signicant amount bigger in diameter.
, cool dramatic illustrations! the is some subtle igaras influence that helps to bring the busy shapes into a sweet flow. color n trim grapcs is just right! well done!
Let me just say, Holy-cow... Ts tng is . The is a LOT of stf to build he, so construction is a little mo involved than other designs, but the effect is . I get a classic but modern feel from it. nnSame tng as the other project though, ts I denitely see a ar suspension in, the quiments state that you must have a rigid ar end. I have opened your project up again so that you can move the shock for a…
, ts is such a beautiful bike. I have watch all of your entries concepts in so many competitions ts is perhaps the best yet. . Please get the bike witn specs as said so that you can be ented in the competition. I cannot wait to see what people tnk. Ts is such a statement! It is low fast to look at. I do not know if it will be easy enough to but I almost don't ca it is so good looking. The tank is…
Perhaps your best bet in moval of the ar suspension is to suspend the seat itself with a spring. That would move bumps be mo consistent with the idea of most bikes.
! aggssive dynamic! COOL!
I like whe you put the nr plate :D
very stylish!
quite sharp...your bank bace will soon be incmented.
very striking macne!
Very Cool. What about enginebrication exhaust blow back? Like the engine vibration dampers, fender usage. The looks strong enough not to need the additional structural members. Tlook cool, but I was wondering what it looks like without them. Very good - Goodck
He, he... i have a Z bike too ;) cool project, very aggssive ... sexy. i tnk that the is unnecessary wide. I tnk slimmer will make look mo light it will save same weight too. the st is cool... all the st is .
I tnk ts is the coolest of your entries, I love the stance of the rst image, very cool. I would move the license plate tho, the a other coolest places for it it. Goodck. :)
Ts is a mechanical proof Rodney! Not to mention, the idea of diffent kits for diffent styles I tnk is a very attractive approach. You obviously have a hle on the alities of the project, I hope you will continue to participate as we invite the to follow participate in the prototyping of the cruiser as well!
What considerations if any dd you have to make towards the max tilt angle that the engine could at?
Ts engine right he was sent to me by a man in Taiwan, it is a Honda copy, but ts man has aent on thebrication system, ts engine was intended for garden tools such as a weed whacker. so it can be up side down theentbrication system still works. I tnk that most of these four stroke garden tool engines must have some type of similar system. ts engine has been used in the chassis for over the years, …
if the is made by you, very intesting, if not I don't see whe is the design on ts :D
its to see a 'al' prototype! on going beyond a ptty sketch, i am intested to know why the two members coming from the fork to the seat a so wide apart?
OK... I admit, I'm impssed... ts looks . The looks very well nished. I'm also glad to see ts project because i ceive some critics for to tilt the engine in some of my projects i see that you made with any problem... Amazing work!!!
Aaaah the al tng, on that! :) That top separate back bone is to sto stf (with a net or a bag on the middle of, cool stf, goodck. :)
tot unique :D the headlight is killer
ts is very diffent, im not sold on the styling 100%, but the concept thought bend it , is Very strong, when we all have 3d printers it could be customized even further!
Yep, tot unique, might be missing the vintage part, but what you developed would be to see , plus, the name ts. Goodck. :)
Very cool concept... unique, but maybe not "Vintage" enough for ts contest... but still a design!... ...
guys , for the comments! for the vintage aspect I tnk it could be cated by color trims. if I change the aspect by painting the wood in pastel color , like vespa for exemple... if I add old school wte brown tis... should works.
I come back from frw days hollidays in Venezia , it gave me lot of idea in therm of nish colors... its just a pitty that we can't add new image to improve the concept! but that is the rule. I still tnking on it I have a lot of idea about how to it!
I would like to see the same concept but in a cafe styled bike
the engine is a little to small but the overall design is nice :D
ar spokes have to be small...but over all design is fab
I like the wavy , some tngs a off in size, but you get your idea accross, goodck. :)
It's like it is supposed to seem sort of rugged ggy, but then you have these touches of soft curves lines on tngs like the fender the tank that give it a sense of elegance as well. I would love to see ts in a couple of diffent color choices. Nice work on the emblem as well!
The badge is a winner. . . As for the bike itself, Tank wheel lines a flowing a pleasu to look at. I am not such a fan of the massiveness of the ar fender. It comes across in the side view as a vacuum hood or suction device :) Not bad, just not as light as the st of the bike. Wheels colors hlebars a so cool. Well done. Keep it up.
Somehow I get associated with Porsche 911. Funny logo. Made me giggle.
Ts is a nice design, well done, I love the colour
nice work...! nit is very romantic....like an old TC but with some Jules Verne.nI love the little bag ...for me it has to be a little bigger to hold a tablet..
same problem he, the engine is too small but the st is stylish well done :D
I like the forms you have come up with the level of detail, bike
Cool vintage, nice going. The helmet on the sear is a nice psentation touch. The logo is also very cool. . :)
That a stylish & yet very buildable bike . nice logo too a cool vintage feel nder style.
the engine that provide us was smaller than the al one (i don't blame you. I made ts mistake too)... ts in combination with that your canteen looks very small too makes me tnk that probably you will not be able to t it the.nBut ts a only details that don't affect to the general harmony of your project:bike
Nice monoform sweeping-arc prole. Dynamic.
very dynamic prole!
very cative work!
Looks ptty Neat!
I like mo ts than the other. It's mo clean simple ( for my taste ts is better). I like very much the long low prole... I like how you attach the engine how it becomes structural part of the . The fork looks very intesting innovative....I tnk that it could have some problems with the rotating axis... but I'm su that any engineer could solve it in few minuts
i like your mascot ;)
Cative dynamic, especi that top part, . Goodck. :)
cool design he...clean logical but fsh ned!
It's 3d or 2d? like the nders . I like very much the design, it makes me tnk in the audi bicycle concept.... but how to tell it?... I see ts project mo for a big company than for a small comapny... I mean ts would be ideal project to be producer in series... but for small company like maybe it would be better sometng that looks mo "hmade"... but it's true that I'm talking from the completely igno…
i like ts design coz i nd it quite original. however it looks a bit contemporary.
So clean the way you use the colours to accent each aa is very cool, . :)
intesting approach: instead of aligning the honda engine to a vintage design you did it the other way round aligned the to contemporary honda designguage - i can see some honda ux3 , vfr1200 asimo influences he..nts denitely has sth to it- i like it!nwell done! cheers
the logo is nice, but you need to practice mo on the proportions, I tnk is a little to long, the is space the that is not used :D
I don't know how to say ts with out to sound ptentious self sh. I appciate the effort that you put he, but my experience told me that psentation sketcng or nderings abilities a norm 95% of the mark. Probably you have very good ideas... but if you a not able to sell them very well (ts means very good nderings) you will have it very complicated.nLocal motors contest uses to have very gh level... th…
, on all of your entries!, you have pushed the boundaries, I like ts concept it is fsh unique, it has a natural concinnity to it is baced, on all your entries friend :)
love how far you push the ideas. out of the box tnking!
man, it feels so metal crafted, good work :D
Fantastic!, Sexy. I would SO want to have ride ts. I'd park it right next to my Tesla my bon ber canoe.
heyn mechanical looks, good color combination. love to ride tsnjust ngoodck
! i certainly would not call ts vintage ! but it is wonderful ; like a bath of fsh O2 would be a Pleasu to own show Off ! work !
I tnk you have some tendency to baroque style... ts is not a critic... all the opposite, i tnk that it gives intesting fsh solution... main wle you can keep ts tendency controlled ( for exemple the cruiser) The Cruiser i like because it's a little bit baroque but not excessively... so it's better baced ( in my opinion, of course... all i say it's only my opinion). I tnk that the O2 it begins to b…
Well, im a bit divided on ts one, I like it, but I tnk its a bit over-styled, I like the idea of the two roundels that connect with the bottom roundel of the , but I would stop the, enough roundels. Appart from that, work you did many cool entries, goodck. :)
out of the box concept, wild very unique!... Love it !... ...
Ooooohhh I like that teaser. Some of my favorite inspiration. Keep it coming.
the wheel covers looks kind of big, the engine is a little to small but the logo is ne expss power :D
Cool, the is a bit squa for my taste, but on the entry. Goodck. :)
I have a little bit forgot my art story lesson... but sincely i don't see ts to much art deco...I would say that art deco we mo about fluent lines... just my opinion
I like ts one better then the rst one, looks mo baced the engine cover flects your style :D
I age with add that I tnk the on that position a better for the user than being so far forward like on the other one. Goodck. :)
I wished that the tube that connects the with the seat was mo fluid, all the bicycle is so fluid :D you should used the engine in the kit, the st is very well done :D
novel approach...esp. in not having the traditional downtube in front. nMakes for quite the distinctive prole. (e.g., "Is that a chopper bicycle...or is it just happy to see you?")nNice work all around. n
Hello !,n guys!, for comments, i watch your growing for two years i am fascinated about innovative cative system. I always believe that the motor lated word must be much mo diverse close to a non imposed cultu. He lay happens to blend friendly cative personalities for the unique opportunity for each to expss mself in the benet of a potential users n. nUnfortunately i discover the contest one day …
! For only one day work to ts project I can say that is impssive. Very intesting proportions cool approach, very close, in my opinion, to a typical American motorcycle. A lot of tro details I tnk that seat provide some extra comfort. Good job I am glad that you a he, in ts . I hope that you will be he for good.
I like very much how you solve the . The position of the engine it's very well solved too. The has beautiful lines. beautiful design. I'm su that it will found lot of ptenders.
Very nice job. Classic lines. I like that ar engine solution. I tried for a wle but gave up. Glad someone was able to make it work! Is that a banana seat? Perhaps one for 2? Goodck!
Nice work, the way you worked the the engine position is very cool, on that. Just one advice (psentation wise), dont know what nder program you a using but next time nder either with a camera or in perspective, I see your perspective nders a made in a orthograpc view wch makes the views funky proportion wise.non your goodck. :)
Ts is a striking design, but the background is too dark to be able to see every aspect
good design, but you should put a wte background. We cant see anytng. Just one question, what is that tng in the wheel?
looking good ...you may want to add some light...its hard to see
Like the bottom curves the modern tank. Not su how well tt in the same bike. Would have made sometng to those heat selds. Best ofck.
If Confederate Motorcycles motorized bicycles...
Very nice detailed model. It minds me of The Dark Knight... movie.
I would ride ts, i would maybe ne a few details, but very cool!
Maybe it did not meet all the quiments of the contest, but ts is my favorite design
A Striking Design ! work !
!!! su that it has the factor. beautiful design. the Details a sick the mudguards a amazing... I love them. Maybe I would suggest a smaller tank but ts is only personal taste. How you simulate the engine it's very intesting... i like mo your solution than the ugly Honda engine. In your nder it works but i wonder how it would look in al.
ndesign. both color variants a , man.ncool..! love to ridengoodck
Wooooooooooow, nice stf!!! The general look of the bike is badass the psentationnders, cool... :D I would like to see a nder without the st, to see how it looks on two wheels. :) on the work, goodck. :)
, for sponse.i ould like tohave suggestions as being me a student, i know i might have missed many tngs.nnthanx for suggestions in advance.
on the effort, it does need some tweeks on the proportions he the, but still a nice entry. goodck. :)
well... you ask for suggestions so he we go but my English is not enough good i don't want to waste myyour time trying to be polite (it's very hard tid to try to say the tnks clearly but with out to annoy in a guage that you don't dominate well) . nThe proportions is 49% of a good design. Your bike clearly is too long... one good idea is to put a pictu of al bike bend your project with small opac…
! i Like your Logo (slide 1) ! Maybe you could use the as per company logo,ni tnk 's lectu below has a lot of very useful tips. i p to make use of them Myself. However i do like the overall stance of your project ! All the Best !
thanx for suggestions pointing out my mistakes suggesting ways to improve, appciate your dict truthfull approach, it was not rude. I too know that I have to work on it like a beast, will suly follow your suggest
I love it. Your design is good, but whe is the gas tank?I see the charger shape in the . I like it. But one tng. The exhaust the midst a equal, so i tnk that the people that will use ts bike, will choose the exhaust instead of the midst, if it is hot, maybe twill burn their feet. n if i we you, i would use the empty space of the for accesories. But just my opinion.n nice.
I see some '60s Dodge Charger Pontiac GTO in that chain guard too. Intesting concept.
Nice, I like how you worked a fully enclosed design, that was on the comp. goodck. :)
you manage to take me to the america from 50s 60s cool project diffent from the st
the wooden wheels looks cool :D
I like the simplicity the enclosed triangle, you can de so many tngs inside it. goodck. :)
The pictus a a bit confusing, the side view is nice, not su if its tro enough for me,I like the idea of the Ipad, ts could be developed further IMO
cool ipad idea...develop it a bit mo? naviion?
I see a gh volume plastic injected very light bike...it can be a challenge for industry but what a ward for the cities :))...maybe n we will have a non theft appealing ntal bikes on stets , goodck!
design, but whe's the engine?
that is under the seat...chains a not visible from ts angle
i tnk the stance is good, just needs mo attention to colours details IMO
Not much vintage but is clear that you have a passion for the bikes you will not accept an engine anyhow anywhe on your bike...good job :))
.i love colours.goodck
If ts was in production I had the money I would so buy one - in Dark Gy! Very nice!
hehe, another cool entry, but ts one is a bit too modern, I like the work on the tho. I saw your link I see its possible to tilt the engine, cool! :)
Looks cool! not so old, but mo modern in a good way ;), nice job!!
he is a version with diffent wheels
one with diffent grapcs
Ts one is aging Bull, about to pounce attack !! Looks diffent unique!
, for the feedback on both my entries, I wish I had mo time to nish them off so many mo little details I wanted to add, but sometimes you can go to far maybe it's best like ts :) I like your design, it was one I looked at in detail to study how to make a good bike nder! It's always been in my list of top designs
I like the tension cated in the neive space...very subtle but impactful at the same time.nAlso very organic yet appropriate....for me not a bull but a scorpion.
I like the low prole, but at the same time how the height is suited for everyone ergonomic. The styling how every component blend in is cool!
I would denitely tip for the bull with horns all even though the mass isn't all in the front. Very stylish. Goodck.
liked the casing of the engine....eye popping
good work done. like the part ngoodck
Nice flowing lines!! integrated fuel tank look ! goodck!
Ts to me looks very similar to your six bikes but with drums to meet the contest q. corct me if im wrong ! love the integrated tank the way you have combined the chain guard the engine fairing. bike , nder & Logo too !
, cool bike! i dig that the overall newson guage. that's true for your other as well. it's a pity that the massive engine cover fenders take away the attention from it.nbut i'm convinced that those issues could be solved quite easily. thumbs up!
[truncated: 187 more rows]
