# Supplementary material for: Robustness of open source community multi-project knowledge collaboration network based on structural hole theory
Source: PLoS One. 2024 Jan 2;19(1):e0292444. doi: 10.1371/journal.pone.0292444 (PMC10776177; doi:10.1371/journal.pone.0292444)
Supplement: S4 Data — (XLSX) [file pone.0292444.s004.xlsx]

## Sheet: Sheet1
description
Good entry. I agree that the final design is not really that aero. I disagree with other comments that a military off road vehicle has no need for aerodynamics. Take a look at the powerpt for this vehicle. Proper aerodynamics will result in better control at speed, improved fuel economy, and obviously higher top speed for a given powerpt. It would not surprise me if some of the vehicles in this c…
5 for design vehicle. Realy nice shapes. Front end and skin variations looks very cool!
I think that windows will annoy if the the crew want to open fire from that positions... The medical support variation is specific vehicle.. .this means that you must have different vehicles for different missions this take away the versatility of your vehicle in front other projects that can make different mission with the same vehicle... this are the only weak points that I see.... the other is…
s for the comment, I designed a vehicle like one car with various cargo modules to optimize the car for different missions. I missed to put the attached picture in presentational boards.
that's what i call a terrific look ! i mean this is really stunning desing.hope u r winning
Quite late my compliments, but better late than never. I like the overall design. It definitely has the military look and fits perfectly the comp brief. Well done. But somehow it looks too heavy with medevac config. and I see that the driver passenger head clearance is missing. The presentation is well prepared and you have my appreciation,and not only mine :-) for the hard work. Cheers and good …
design is alright, but arent those really big windows? i mean, wont there be a bigger chance tmight break under attack? cos if the are bulletp, thats gonna be heavy too :)
you for your comment! The original purpose of the design was to create a variation of weight according to the nature of the mission and environmentterrain.rnrnTcould be bulletp, or replaced my movable panels, tcould even be retractable.
I think your idea of making the vehicle look more civilian has merit. Maybe even pattern it after the Toyota Hilux: the ultimate camo job!
this design is a little bit of an ugly duckling I'm afraid -the proportions of greenhousehoodwheelbase don't work for me. I can see where you're going with the dynamic paneling, but I'd need to see a little more structural and mechanical backing to really buy into it. It seems to add a lot of weight and parts that can easily break downoff without structurally strengthening the car, while the adde…
You clearly put a lot of thought into the versatility of your design. These ideas will be helpful moving forward.
Is complicated to me understand your project... I would need to see how all this pieces are moving... It looks very interesting concept... but this would need huge engineering development... and I'm afraid it would not be possible to build it up in 6 month
Pretty basic looking. Opening panel idea is interesting and unique. It needs something more to stand out.
i like your stretcher idea and the fact that you have 2 different versions, pretty cool! i also like the lil' skeletons driving and driven around in the car :P all 5's!
Really well done. If this isn't picked up by DARPA, you should consider sending a promo packagerenders to European manufacturers.
abuse aside, this is a solid entry: looks light and well thought out.
It may be a bit top heavy with 3 people, about 500 pounds, up top. But I still love it. It's definitely a very solid design.
I like your professionalism. It looks so ...military. Very nice presentation! Fits well in the comp. up!
Very nice design and thoughtful work...now go feed your mannequins! Best of luck in the competition - psf
to glad to read your first phrase! :) but those phrase sounds on my nativeguage "duzhe dobre" ;)
Solid design for sure, one of the more down-to-earth and realistic designs of the competition. Feels a little conservative and a bit on the heavy side, but great overall proposal nonetheless. Hats off for the modeling and rendering too, though I'm wondering if having done a few sketches by hand here might've pushed the innovative aspects a little.
very realistic, feasible design that looks ready to go! ...nice work. You can definitely tell what this thing would look like if actually built . Also, fits the brief very well.
gunny this is a very good presentation, good ideas and well thought out! top marks from me!
I cant believe that still i didnt comment your project. with out any doubt one of the best in render quality and this makes the difference with your other entry. Sure the in the podium of CAD projects. About the design is quite solid and i can imagine this in production with out any problem.... i also can see the big effort to make it more and more light... maybe this is the problem of 3D that on…
Great design- did you have a drawing with a central fighting position? I like the completeness of the design.
Here is my view "how the front bumper could be mounted on"
looks very professional! rnfor the doors i would use something between no and protected door
this entry looks really professional! I like the multiple variations. Seriously, there has to be laws about treating your mannequins that poorly. :)
s for feeding! I wanna say that changes never stop in any field of creation, and each design could be improved one more time. Today, for example, I make some changes in my one.
super presentation style! its like im looking at some old documents containing a proposed concept vehicle :P cool design as well. the only flaw i can see in this presentation is that your humans look like tgot mauled by a bear :P other than that, pretty ! top marks for design and brief!
on your design. This is the bencark for me to judge the competition. It looks good and fit the brief perfectly.
Great job! It gets the mission done is adaptable and actually looks like a military vehicle.
s for the comments guys!rnI did my best with Sketchup and the models haha!rme: Sketchup it is!, s!
I liked the presentation and the functionality of the vehicle
I have started a car on this,it is almost done but some details need to be done, if you want i would like you to finish it and insert it into the competition,only if u like it after i will email it to you! rnLet me know what you think,please!
I remember jglick talking in video chat last Saturday about how people with a gut injury usually want their legs up. You also might have some compound fractures puncturing the skin, sticking up a ways.
Hi, s for the comment, however I don't see any problem with my design regarding that issue. I remember him saying that. The spec calls for 3 prone driver passenger. With the rollcage A you have many options on how to fit your men. even if the 3 are curled up in a ball there's plenty of room for them to do that and the passenger can seat on the floor, on the bench however he pleases. Even in the b…
u for your suggest. I'll investigate the GIMP program.rnrn, I agree with you. Learnt alot from the other entries, Will do better next time.rn
Great work! One of the few entries that follows DARPA specs. One thing that I would have changed is is the diagonal raise on the bed, I think this hurts rear-side vision and access but I understand you used this as a styling element and to allow the door movement. Good job.
i think i would rate your modularity and detail as ! :P great work and detail! good luck!
Where is the pot to deep fry my turkeys?
By far the best entry...operational, versatile AND cool.
It's amazing, in details and overall shape, and what's interesting is that even it's gesture is fast and agile, well done man...
you design rocks! As always. I want you to design my car. And my motorcycle. And while you are at it, my house!!!
covered the grounds here pretty much, except the practicality of an upward sliding door...
I am imagining an electrical assist like the system VW has for their new golf steering system (electrical assist) ...ballistic nylon rails. In close quarters like alleyways or crowds a sliding door would be most beneficial. Also the vehicle can
Three prone side by side? what about the rear shocks?
, I can't dock you for the sliding door since that's not the kind of thing I rate. I think that it would be pointless to rate designs based on things that are problems that can be removed.rnrnHowever, maybe you could use Lamborghini doors, opening up and out of the way quickly. Or gull-wings.rnrnIt's a great vehicle overall. Ugly, but in a good way. It's a Warthog after all. The only thing I'd ma…
the vehicle 3d model is built around the chassis provided by LM..to esact specs..if you pay attention the prone Oscars are on gurneys that raised also the rear cabin is longer than the regular bed. TFit Perfectly! rn
s for your comments! I am not worried about the sliding doors, the vehicle doors can be installed traditional or sliding. Yes I was not going for pretty or high concept..I am a bit more practical..I rather design something that can be
sorry bout the '(<3)' thing.. that was supposed to show the greek letter sigma. anyways, the symbol is still shown in the panel :) cheers guys!
i was waiting for this nice entry ... i like it ... but i really like it more for carrying cargo ...and i like the storages nice concept ....really nice
chrome frame, rear lights, and camouflage = nice job
The minimalist in this suits the spirit of the brief very well. The frame creates a nicely iconic focal point, too.
well done, you certainly have a unique flair. this is good to see. the vehicle has lost of features going for it.
This is very simple and very effective. It has come a long way from your first checkup for sure! Great work!
for your feedback guys! :D i hope you meant lots instead of lost of features? :P
ha! yes, of course i meant LOTS of features. it also has LOTS of charm and cool (or maybe spicy) Indian flavour. :)
Very nice indeed. Great to see this hard work on screen. I'm continually impressed by this design group. Best of luck in the competiion...psf
Cool easy access cargo space in your design! gets my vote! - and s for the big ups on my sub ;)
Great to see you post this one as a second entry, I like how this one came about as a bit of joke turned into a serious entry -the free-thinking shows through here and that's great :] I think eventually though the large chrome frame is a little too much for me though, and overall it's maybe a little too compact to really fit the brief but despite all that there's some great ideas going on here. f…
Your presentation looks very professional, is very sober and clear despite the project is really funny. I like more the "civil" version (well the brown in the upper corner) Is the frame modify there? looks more tilted (or maybe is perspective effect) but looks more dynamic. I have big wish to put the exhaust tubes in the upper part of your iconic frame (the part is looking back, I don't know if I…
my pleasure, n thx! thx man! the crhomish bars were for presentation only... i havent decided exactly on what material the frame would be made of... but even if it were metal, it could still be coated in matte snorkel at the top is actually a swell idea! worth a shot! :) thx for the feedback!
Heh it wasn't a comment about the chrome part so much as about the bold frame itself. It's purely an aesthetic and personal issue though so :P
i wasnt sold on the seat-spine idea, until i saw it used in helicopter rescues.... that is an idea! im not sure how much that seating system's gonna cost, but anyways, a 5 for design :)
The seats and heli-cage are innovative (good ideas), but I'm not sure the body is right for the competition. Those ideas though, could work their way into the field no matter which design is chosen, to save lives. For that, I give you an ' job' on those parts.
Three seats in the back wont work with the rear shocks!
It will be an helicopter flying always over your vehicle? ... .... so then... why not put the soldiers directly inside the helicopter? :)
Really neat idea with the ejection interior. Not sure how often it would get used, but would be cool in a movie. I don't think the rear three seats fit inside the RF frame.
pretty nice design, i like the stratos-spoiler wings :) i also noticed you have a dassault logo on the door, did u model this in solidworks or ?
s , s . Glad you like it :) rnIt is (also the renderings).
Well you get my high score on using space ...for cargo but when it comes to speed am not sure ......i really like this concepts its really cool
As always, s :) s and s! Reply to : It is slower than other designs, but... it is always a compromise; a choice has to be made...hopefully the right one. And someone will be responsible ... tough decisions ... Thumb's up!
where do the wounded go?
I would put them in the back as from the comp. requirement. Two side by side and one on top.
is the car going to fly? why does it need spoilers? if it is a combat vehicle. worry about making it climb over a pile of rubble and burning tires instead of making it look cool.rnrn
I would put some lights or a defensive gun there, but you've just given me a brilliant idea :) Cheers!
Step down the styling.. get in the game of what really works, not style. This is the military not a fashion show.
..nu iti fa grije de dobitocii ca USGear. latra toti ca lupii la luna si nu intelege de ce. Dai ainaite ca designul ai fain.
I wanted to show also the open (light) version of the vehicle. Indulge the missing stretchers and the frame that will sustain the 3rd wounded person. The spare rear wheel has been removed and additional loading capability has been taken away.
Sweet design and very cool renders. door windows - very good solution. Door handle in the shape of a circle looks nice.rnSolid project!
I'll echo's comment, I really like the door handle. I like the whole package actually. My only concern is the overall size. If you could scale it 78th or so, and still keep your functionality, I think you'd have it. Right now, you're ~500mm longer, ~300mm taller, and ~100mm wider than a MWV. Admittedly, in order to have three prone in the back realistically, I think it needs to be in the 5000 mm …
s . Here are some updates on the main dimensions: new length 4825mm and width 2000mm. Height remains (correct value on the main slide 2094mm - not on this additional upload). The height it's imposed by the 3rd person and the clearance to the ground (external tire diameter) so ...I couldn't do much (I feel so comfortable with 450mm ground clearance). With taken away spare wheel and reduced cargo, …
Great work. Love the sketches. I like the design and the profile. I think the front needs to look a bit more aggressive.
This is a great design. congratulations for your representation techniques Rad. I would love to see this running over the desert dunes.rn
I think the front bumper ought to be raised and brought back so that it has an easier time climbing up on rocks. There are definitely a couple vehicles in the top 10% right now that this definitely beats. A couple vehicles in the top 10% just don't belong there because aesthetics carry them more than function, and this has the function to carry it. But the back does need tweaking (you could raise…
Really nice job... sure that you are between the best projects... maybe not in the top teen but sure in the top 20... I love the extendable panel! it's brilliant... there are lot of clever ideas here.... the mainly problem for me is that vehicle makes me think to much in thed Rover Santana 88 Ligero (a Spanish version of thed Rover) I car that I LOVE (!!!!) but is a little bit old... I think that…
ross! i thought i had already commented on this but i guess not...well i think this is sweet. I'm really diggin that front end...you did a great job of old school meets new school. Definitely one of my favorite entries...too bad you had to focus on a studio class as well because with a little extra time this could have been a serious contender. Well done.
Do you wanna evacuate only children (like on the first photo)?
Tough to see out the windows i think. Everything is so dark hard to see the form
its a monster but i can lighten it up..for clarity
I would like to see it in a different color scheme. The black and yellow throws me off a bit. Not really digging the circular headlights because of the rest of your design is angled. I think squared off ones or angular ones would have fit your design better.
this angle in the middle of the doors will make complicated go in and exit from the car... the entry and exit angles are not very good for off-road, side visibility is... well... it's not ... the looks pretty compact... still it should need some arrangements
sorry I'm already very tired: the looks pretty compact----> IT looks pretty compact...
nice and simple ..... i had same idea but as a result i doubt if it would be fast so i had to change it alot ..but here its all good
pretty cool and simple.. however, why does the need to be so high?
you. is high enough for sitting passangers in the back or bigger cargo.
Very nice renderng. What the rear lateral tubes are made for ?
The tubes are design element, it can be additional storage,
I personally like tihs entry it has a similar philosophy to mine. But İt is alittle too high for my stylistic concerns..thumbs up
One of the best renderings. Beautiful design, though the space could be optimised. Love the built-in air intakes!!! up!
I mean that place for equipment is necessary.
OMG, it is so ugly I love it! Seriously the only vehicle in the contest that I hit " I want it" Brilliant
i like your clean simple design. buggy, boxy shape.. as a fabricator i could see making your design a little more processable. than those where everything is radius-ed and rounded. designs should be processable.. Function OVER Form. just because it looks cool doesn't make it work.
I like it.... it doesn't blow my mind... but it's fine... personally I like a little bit more risky designs,... but this is only personal opinion. The project fits perfectly (IMO) with contest requeriments
I like it! Looks like it fits the brief well, the design is also not bad. The front with thous big lights and mask reminds me more of a toy car, the windshield is also too much upright. Nice work!
Oh, and it doesn't seem to seat more than two people, the brief requires as many as possible for evacuations and such...
It has enough space and height for 4 person on seat at the back.
Very unique aesthetic. I like your innovative way of incorporating the running board into the body such that IED damage would not blow it off. A little more function would have increased the votes.
It would fit well in service. Compliments for attention to details. up!
cool, it looks like a civillian vehicle, could be an advantage for reconnaissance and urban stealth operations ;)
Why RTM? Why not baked prepreg? That is an implementation issue that doesn't seem to have any bearing on the design. What's with the loop on the ? Are you implying a single point sling load capability? If so, that doesn't seem reasonable.
Nice work, you could´ve go a bit further on the project, but the utility is there.rnOne concern I have is about the back door, I think it´s best to open up then to the side, since it´s a big door (length), if you have a wall near it you can´t open it that easily and sometimes you don´t have time to move the car a bit forward or a bit backward.rnNice entry and great effort.rnGood luck. :)
s for the comments!rnAnd about the rear opening I agree with you, but anyway if this project will have a finalisation, it will be possible to choose and develop the best solution for the rear opening.rnHardingw, RTM becasue it's the used tecnology in stead of the autoclave to produce light structures made of carfiber.
nice and clean... and seems it fits very well the brief.... but I miss something.... some that make it stand out of the rest
I really like the interior body panel. It seems very well thought out and a unique idea I have not seen anyone else come up with.
car looks wicked, however, the windows seem rather narrow for good visibility (in reference to the side windows)
I like the idea with good side front protection and optionally opened top. up!
yes. I had some ideas about interior elements. and armor panels, and frontview is not so good). I don`t know why, but I , that deadline in the 7th, so i really have no time for visualization all my ideas. Maybe later.
I think that we had similar idea... so obviously I like it... probably you mange to make it more elegant than mine... but I think that Darpa is looking for something more lighter
The side profile is sweet. More windows would be better for visibility. Maybe you could have them body colored kind of like how buses have advertisements so that you would keep your slick look but still provide visibility.
What keeps the wounded from falling on the floor?
In compliance with STANAG 2040-- “Stretchers, Bearing Brackets and Attacent Supports” for Nato Standards with the field stretcher you have to either clamp them on or fasten them with straps on the poles I provide..
s. I really did not go for anything fancy. The war zone is pretty complicated so proposing something simple and yet functional was the top priority for me :)
nice, and simple... the net idea looks cool . B pillar could make complicated the ingress of the vehicle (you could remove it easily) back visibility could be an issue... but the rest of the vehicle looks ... really great job with strong personality!
Love the renders but the orthos kind of lose it for me. Maybe its the wheels.
design looks cool, can you explain why there are 2 bars running from the windscreen down to the front of the bonnet? and why are the windscreen windows raked forward?
2 bars has 2 functions. 1-snorkel, 2-antijungle)))rn
The corner of a windscreen has a protection from specks and snipers. Bad gay dont see you)))
You can't see the disposition of a crew under a little visual angle.rn
Do the Bad guy's have a don't ask don't tell policy? ;-)
Yes, tdon`t....but get bullet more difficult.
mmmmhhh... bad guy don't see you.. but you don't see the bad guy too... visibility was important point of the brief. I like the uniqueness and personality of your project but i miss some information: How you would carry wounded soldiers?... what would be the interior configuration? In other hand it looks solid, resistant without to look very heavy... this could be very solid project but I miss a …
It's like a pillbox on 4 wheels. I like it as an armored vehicle. I am not a big fan of forward canted windows because of blast reflection and ricochet. But that could be alleviated with slab-sided windows.
you, guys))) This is my argument raked forward windscreen windows .
Very good entry! We share the philosophy of simplicity. Nitpicking, I'm not sure about the radiators placement... maybe I´m wrong but wouldn't tget sprayed and pelted with dust, mud, rocks and stuff from the spinning wheels? Otherwise, great job!
s! I think we're both on the right track. As for the radiators, there is a plastic radiator shroud on the bottom (item #23) that I wasn't able to draw clearly from this high angle.
Very light concept. You have some interesting ideas.
ideas! i like the way you guys have thought of almost all the possible things that could go wrong with a certain component, and design the component to overcome all those things...... , simply !~ :)
I like many of the details (especially the bed system), just wish you'd kept the overall width from exceeding that of the tires. Great job!
guys, I really like the presentation style, especially the numbered balloons wcorresponding descriptions. Your design remind me of a shark, it looks fast and mean. Like though, I think it is too wide. Eyeballing off of the overlays, I'm betting about 98 inches wide, which is a little over a foot wider than a MWV. The wheel-to-wheel dimension is pretty big from the get go, with not a lot of room t…
You have both worked hard on it, nice job.
You make the difficult... but not the easy... you mange that your perspective views looks light and agile... but the orthographic views look a little bit bulky.... I f I see your perspectives, Ii like very much.. if I look the orthographic views.. no so much.. so I don't know what to tell you
I really like the innovation of the fold out, extending back for medevac mission. It is a stunningly simple, functional solution. Impressed.
Too short for medevacs?
This looks like a fun vehicle that could sell retail.
I like the compact Design. The price is clarly a small charging volume
Congratulations!! Amazing car design. Love your concept
I like it, but with given driver position, forward visibility is minimized. up!
Foward visibility seems extremely limited.
Check your drawings, I think the front-on view has a significant innacuracy in it that make the visibility look worse than it is. The side view doesn't line up with the front view, and seems to show acceptable visibility.
looks a little bit massive.. the front visibility looks good (but maybe you should consider to rise your driver).... the back visibility is not so good. the stretcher system looks really interesting.... god work!!!
There are a few designs that look similar to yours, but I like yours the best. Nice execution.
looks cool, not sure if replacing all windows with cameras would be a good idea :)
Congratulations Fred!!! Looks brilt compared to the other submitions
you , For the cameras, imagine you have a big screen in the interior, the same size to the windows but it is a screen ;-). May be I can make a sketche :-)
Light, , but not so practical. At least not for now. Equipment is bulky, the wounded need the min req. space. 5 for design :)
beaucoup tes sketches de recherches, et le rendu chromé dans le désert là... impressionnant ! Et merci pour ton commentaire.
s for the submission. The camera idea is definitely different. Would make for a great recce vehicle.
In the cokpit, a screen for each camera. The can be removed."rnanywho, if the cameras get damaged it wouldnt be fun to be flying blind, but cool concept and i can see how omitting glass could mean safety,
you mens !!!rnrnFor the cameras you have a sketche on the 4 board.rnrnFor Iron man, it was not an inspiration, but when I submit my project and I see my picture I have the same idee to you hantig ;-). I think is the red color think this.rnrnI have make an interior for see the screens rn
Extremely limited carrying capacity. What happens when the enemy throws paint on your cameras?
great job, but i think it's easy to say no glass my car is hightech, why not my car is a robot and it's flying?rnYou focused to much on this way and you never think of the space arrangement :5 soldiers with there bags realy? And how about the wounded.That was in the guideline. nevertheless good sketches
Package with the placement of character
Looks like ad Rover Defender, but smaller of course. I like thed Rover look.rnrnWhere's the prone position?
you male an ambuce version... but you didn't show how you will carry a wounded soldier.... in the other hand very good simplicity
pretty compact packaging! somehow i do feel the guy lying on top might feel a lil' crammed since he has no opening like the guy below him, or am i wrong? is the top open for the guy lying on top?
hi , the guy on top will have some light coming from his left side-where the central frame is; the space there is compact because injured people need to be securely fixed while the car is moving and shaking
Actually, injured people can't be packaged without space to lift their legs. According to jglick, people with a gut injury will want their legs up. People might also have compound fractures where the bones stick out several inches. So, for that reason, there's really not enough room in that back spot.
Definitely fast. But not so much space for the wounded. 3rd person? I like though the design. up!
I'm not so worried about the wounded being able to bend their knees as I am about the LH coilover occupying the same space as the ribcage of the LH lower evacuee.
Maybe he's more inboard. It's difficult to tell. Either way, the vehicle looks great! If everything fits, even better. Good work.
you for your comments and critics guys. I'm happy that some of you like the design. Its true that it may not be very clear how the wounded would fit in the back of the car, maybe tdon't or maybe tdo, unfortunately I didn't have the time to go further with the ergonomics so I just focused on creating a good and different design.If its that important for the guy placed on top to have his legs lifte…
Nice style, althoutgh i´m not a fan of open tops, it looks great, a bit more funcionality and modularity would be great.rnGood luck. :)
Front 34 view looks ready to rock! Looks a bit like a dustbuster in profile. Suckin' up fascist oppression and leavin behind that new freedom smell! can i get a hoo-rah? and coffins in back to bring our boys home. plus i could put my dogs in there when I take this thing out hunting. I want!
s .rnrnThe closer I got to 'finishing', the more I wanted to take it out and rip around in it... rnrn(I say 'finishing' because artists never truly finish... only abandon their work due to lack of time!)
I really like what you did. It fits well in the comp. I can't tell , but I'm - 10"). up!afraid that the rear wheel movement is limited by your configuration (less than
Yes, I paid special attention to the wheel travel. It caused me a fair bit of issue to make work... but it DOES work.rnrn s!
strong entry, it seems to tick all the boxes. could be tail heavy and likely to jack tail fully loaded though.
We're definitely on the same wavelength...I like your styling a lot more
For those mentioning the rear end, I just want to clarify that the weight of the rear end actually straddles the rear frame. rnrnThe center of gravity for the modules is actually rn*in front of the rear wheels, near the axle*.rnrnIt would be more stable than an SUV in corners, at speed.rnrnUnfortunately, the band of 5 in their different colors is an earlier iteration that I didn't have time to re…
a very good design! i liked this since i saw it on the checkups. very simple, even has the spirit of the ATV in it :) rear may be a little heavy tho :)
you mean center of gravity or computer graphics?? If it's the first, read the post I made below.- s! And, perhaps read the post I made below.)rnrnrnFrom the looks of it, many peopl
Excellent design! I especially like the modular pack system. Using off-the-shelf flatbed winching system is very clever. I do see where there are Center of Gravity concerns(CG). Maybe to better illustrate you can simply show an elevation drawing with the CG locations of the Packrat modular boxes themselves as well as the entire vehicle. Also, remember the old "Thunderbirds" TV series? This remind…
s for the, it is appreciated. I never saw the Thunderbirds, but Google was nice enough to show me what you were talking about. rnrn______________________________________________rnI've added an image at the side that shows SIZE COMPARISONS to the HUMVEE, the LOADINGUNLOADING system for swapping prefab modules in under 10 minutes, and a look at the WEIGHT DISTRIBUTION. Overall, the weight is disper…
s and ! , I actually think your design is one of the best in the competition. Well done. Cheers!
well done is what the enemy would not want to meet ;) in my opinion, m but looks less solid but it's ok, as long as fit chassis ;) nice
s and yes, it definitely fits the chassis. The lower front of the chassis actually protrudes past the body. This is what the front bush guardskid plate attach to, as well as makes an opening for the front winch mounted behind the skid
I wish you incd a few more views with feature callouts. It's difficult to give your design a fair critique without having more detail on which to base it. Like the front end, though..
agree with , searching how the wounded will be carried. great front view design! i like the angular agressive look of the front.
Yeh it a shame i let myself down with the presentation.rnThought i handed it in at the last second but i see more entries being added well after i did...s for the comments though.
looks ok, there might be a serious visibility issue regarding the A-pillars. how about posting descriptive pictures here on the comments so others can see and understand more? :)
Yeh the A-Pillers are a blind spot some what..my initial idea was to mount some speakers there for like a PA system...then i thought some little quarter windows. In the end i just left it.rnRear uses standard hinged tail gate and doors. Defiently can fit two wounded side by side by using that particular style seat i have chosen. Ive seen some real military medic vehicles have kind of bunk beds so…
ah descriptions are much better! yes, the headroom is pretty tight, might wanna increase the rear height a few inches to ease stress on the soldiers ;) PA speaker installment on the A-pillar is a pretty cool idea, better than just leaving that place bk. how bout making that a modular system, where you could switch between a glass window or a speaker system (same shape, so easy to switch)>? :)
I am with you. It has optimal heigth, well protected 360 degrees. Maybe the side windows a little larger? Well done! Thumbs up!
Added a pic with a quarter window..i think it opens the front up alot better. Also shows the tie downs holding a spare.rnIm thinking yeh maybe the rear window could be moved forward as well as bigger possibly.rnI did want to mount some sparestoolsjerry cans on the side.rnAnd i raised the rear a bit which has given the rear passengers some head room
nice work, looks solid and not complicated to build... but I would say that Darpa is looking for a more lightweight vehicle
It looks cool, a bit more expation on the presentation would be nice.rnGood luck. :)
s guys..Being the first entry ive entered here i wasnt sure once the time was over whether u could then add pics like we can or whether it was locked out for voting. So rushed at the end just to get entered but should have just entered a better expation board after. Live and learn will try harder next time.
Good work....I like it....And wy not a nomal street version similar to Hummer H2!?
Very elaborated! I like it! Suitable for any climate. Maybe too heavy? but I could say the same of my design :-) I like also the top openings and the front view. up!
The renderings on 4, 5, and 6 look like real pictures of a toy model for sale. Nice.
design! My firs I want it and I don't give them out like cookies. However it looks heavy despite your less iterations. And why making a new vehicle if it is like any other already existing military vehicle?
Bad visibility, wasted space with extruding out of the model. The wheel wells need a bit of space. I guess it gets the job done, but not to an outstanding degree like some others I've seen. It looks like it works, but it would be cumbersome. This is another case where people voted for rendering quality and cool factor over function... I'll still give you an "I want it" vote, since I would like it…
s everyone for comments! Let me share my thoughts with you.rnAbout heavyappearance.rnIf we’ll talk about civil version than we have different tasks and the shape of windows, for example, could change the general attitude to form in whole. (See picture).rnMilitary version should have the smaller size of windows as possible (according earlier experience). And this makes a little bit heavy appearanc…
About wheel arches.rnI suppose that it’s possible find out some space inside.rnAbout visibilityrnI tried to accommodate a man rnthat is sitting face back.rnIt’s possible to play with A pillar incline. you once again!rn
Excellent work and no "fantasy" car like the most in this contest. Don't worry about being to bulky. If built from carbonfibre or similar material where's the problem? Am I right or wrong that you showed us a real mock-up on chart 4,5,6,? Not bad...Good Luck!
design look, seems top heavy! You are a great 3d modeler but you took too many ideas from other contestants that have posted in the checkups sections early on.
...you took too many ideas from other... It's just not true but your thought is up to you
Love your renders, personally i feel this is far too heavyrnbut... great effort
I think this is a solid entry. Pretty tall, but that affords what I'd consider a realistic interior space for passengersevacuees. It does look heavy though. Even in a fiberglasskevlar shell, I think it will be close to GVW without much help, (passengers, cargo, etc.)
TheFull9Yards and now? You are done??? You don’t have anything more productive to do? Maybe it’s why you can’t design a car… With your age I had designed hundreds of them if not thousands…
So, where did you get 119 votes? I mean, I'm not saying you definitely campaigned to a bunch of friends, but you were always like 20-25 votes ahead of the next most voted designs. I suppose there could be another reason for the number of votes to be fair with you, but I hope you're honest in answering me (and the community) as to where that number came from. I mean, I suppose there's no rule agai…
Since then yesterday I had been not in top 10% I could suppose that I have not only good scores as well as I have not only my friend. And for sure I told my friends about my entry. s everyone for attention on this entry!
... I think naming it 'C.O.C.' might not have been the best choice for a bunch of army s.rnrnOther than that, it sure looks robust :)
i really like the design of this...just wish it didnt look so heavy. Really though this thing looks mean. nice work.
excellent details for eye candy flavour. design could end up too heavy for off road and only 2wd though.
Can you actually see out the back? C.O.C Love that band! trock
Like your module concepts. Would have been nice if you briefly mentioned how pallets could be removed in the field (I assumed it would roll out the back on some kind of roller-system)
Nice design, intimidating. I like how the cowcatcher can be used for storage, but I think the lower portion messes up your approach angle. If I were a driver, I would p on times when I need to get airborne to escape, and would like a smooth nose fording.
I was very very very near to make similar project as your... this vehicle reminds me very much to the russian BTR40... a vehicle that really takes my attention during the investigations for this contest. rnThe problem of 3d is that if tchange the priorities of the brief requirements (like it was the case of the contest where the lightweight takes more and more importance) is more complicated to r…
Hi Guys,rnrns for all the positive and also critical comments.rnI'm not shure what this contest will bring in the end? But hope that we will not have another "fantasy-car" that can be pulverized in seconds during a serious mission. I'm also a bit disappointed about the briefing as some others mentioned here before. But that's the way it is...Cheers to all and keep the faith in your skills!
might add airless tires to that if possible n
Nice seat design and open aft end for mission accomplisent. Good luck in the competition -psf
How do the wounded go in there?
The wounded if capable can get into the vehicle from the rear door. The 3rd art board shows the way the rear door opens up to facilitate easy ingress and egress. The rear door is divided into 3 sections and the section2 can be used as a step to get into the vehicle. If seriously injured the rescuers would put him on a stretcher and take him inside the vehicle through the rear door. Let me know if…
cool design, but im afraid the proportions are a little confusing, especially when it comes to the orthographic drawings, where the profile view is taller than the front view.
i tries adding an image with this comment but could not, it tells me to browse the location and once it's done nothing happens, if i say add comment the comment is posted but the image is not attached. how do i go about adding an image to the comment?
ohh sorry it worked the first time ... just needed some time to be visible in the comments section i guess.. problem solved
its better, though the windscreen is 2 squares lower in the front view than the profile view ;)
simple design easy to build.. not bad... but not brilliant... some interesting ideas... but I miss some "General" idea (I don't know, for example a car able for easy recover it self when it tilts, like it was one in the contest or a "drone car") that makes this project stand over the other projects... you know some MAIN idea that gives sense to your project
Nice design, but I see visibility issues, appart from that, great work.rnGood luck. :)
design, proportions look perfect, and especially dig the pull-out O2 tankmed kit on wheels and body panels that double as shields.
This is freakin' HAAAAAAAAAAAAWTTTTTT - hotter than a menage trois w the Veronicas!!! Ah man, this is just the ticket for this competition, the last word, period. I'v been following this since the checkups broke the surface, and I hope it keeps going all the way to the top!! I really love your solutions, both exterior and interior. The turret is spot on. The Medi-caddy is freakin' genius, so much…
This is badass amazing incredible fabulous beutifull and wonderful design.... well.. your habitual level.... but... John Rogers said that is far from the possibilities... I know that is completely not just (mainly because when tsaid it was already not time to make nothing)... but for this reason (for 1st time) you are not between my favourites despite (I repeat it) your design is AWESOOOME). Feas…
Very nice and detailed design! Lots of great ideas and innovations. However it seems huge. Your rear suspension is altered, not sure if this is aloud, and somehow you've managed to get two people behind each other and another person lying in the same row and yet managed a short rear overhang. It leads me to the conclusion that your wheelbase must be bigger.(?) Proportionally something does not ad…
Impressive work ... The level of details, all your ideas, it is brilliant. I wish you good luck.
marc, stunning! the amount of thought you put into function and the design is really evident. great work! i'm sure we'll be seeing you on the podium.
beautifull work you are extremelly talented congratulations. One thing i do agree with extreme your wheel base and tire track are way off. if you wheel base is really 115" the rest of the car is off. with all the your brilliant ideas you should think of redesigning this and resubmitt if you get allowed to.rngood luck.
I've seen the Rally Fighter in person (even sat in it) and it's not exactly a Lotus Elise - so with the expanded inner volume that has given the "Kratos
some very good ideas. presentation is excellent and very convincing however....a bit inaccurate. the scale drawing where we can understand a realistic general assembly of your concept is not orthographic projection, and as such does not give true location of important and fixed elements of the design. for instance, the driver, passenger and wounded are too far forward relative to the frame and ax…
- very nice design...very nice presentation...extremely well thought out. Devil is in the details...it appears the narrowness of the aft end would make fitting the side by side prone evacuees tenuous...but this design still has merit as even with less folks it could meet competition directives. I appreciate the dedication and hardwork it takes to make this happen and you definitely are displaying…
I see you moved the rear shocks! You did all that work for a concept that wont work. Wish i would have thought of that
Admittedly, I took conceptual liberties with the package for dramatic effect, having overlooked the strict requirements until late in the process. Knowing that any concept would ultimately need varying degrees of modification and engineering to fit the frame, I forged ahead for lack of time. Here is an orthographic with the re-proportioned body. The new package still accommodates a 4.5 ft (w) x 6…
, great to see you trying to answer the requests to sooth intrigue and resolve unknowns. i have just one more request, if i may. please overlay the project brief mannequins and frame - correctly positioned relative to each other - over your new profile. s.
Nice work in answering the critique with a solid solution! All the more momentum to make that podium again...
what can i say...good professional work! I have one query.. please answer this....You have such amazing sketching skills why don't you ever make the final presentations in pure sketches! If you'd do that I guess I'll call you "the show stopper!! " All the best, and hope you win this time around!!
Super high level work here, . Very well thought out. The fancy litters might not be necessary, but it's shown some extra thought and modeling skills of yours! :) I agree that your sketches themselves are fantastic, so I wish there were more of them in your presentation. Your presentation didn't suffer from lack of them, but I just like seeing your sketches! You've brought serious heat to this com…
Interesting concept. It kind of reminds me of the 'skateboard' electric chassis that was all the rage in car design I few years back. Good work :)
stacking is useful. interesting challenge to make a flat deck look attractive.
with the exception to the central driving position issue in the evacuation mode and a possible slight issue with ingress egress, this entry is perfect. the idea of stacking the cars on top of each other is a very smart idea. hopefully you reach top ten. good luck! :)
First of all, s to everyone for taking the time to review and comment on the design. Praise and criticism (constructive of course) are always welcome!rnrnIf you'll indulge me, let me respond to some of your thoughts in hopes of clearing things up a bit.rnrnI agree the ingressegress of the upward opening hatch isn't ideal - especially if the U-ACCT has flipped upside down and the hatch won't open …
very good ideas...you can tell that you spent a lot of time and energy putting together an innovative concept.
!!!! really love the "simplicity" and "complexity" of your project.... sadly your vehicle is not a beautiful car and for experience I know that you r project will not be able to overcome this... Personally this one of the more clever designs here... I hope that final decision to build it or not to build it wouldn't be over final contest results... I'm sure that if it was like this, this project w…
you totally copied and the idea that the DARPA Fellows and I came up with for the JCP (Joint Carrier Platform) that I posted in my checkup!!! Oh well, copying is the best form of flattery What's with that? rnrnOK OK, I'm just kidding :) Seriously, I'm just joking with you. rnrnGreat entry my friend, very well thought out. I love the modularity of it and in a way the simplicity-- I do agree that t…
You have to believe me when I tell you that any similarity in concept between the U-ACCT and the JCP is purely accidental. The "flattop" concept came about when I was looking at the base chassis from the side and wanted to use the (usually) unused space above the hood. So I put a deck on it. Then it was simply a matter of extending that deck to cover the entire footprint of the vehicle to come up…
Sorry that my previous disclaimer was so long I didn't respond to the comments. Actually if you note in slides (especially # 6,7), the many possible crewcargo configurations are possible by recombining only 5 basic structures (some multiple) - crew hatchway, cargo hatchway, side load deck panel, windscreenrollbar assembly, and rollbar. Whenever possible, the basic structures can be combined to in…
this one is revolutionary!rnyou only need a better renderer for presentation ;)
So true. Compared to some of the more gorgeous entries, these renderings are pretty crude. But given that the U-ACCT is not the prettiest entry around, I'm comforted somewhat that even if my rendering skills were 10X better, I don't think it'll look much better. Also, there are so many good ideas in so many of the entries that I hope I'm competitive. But of all the ideas, I'm surprised no one's c…
Evacuees sitting tethered on loading dock seems really wild.
I really like this design. Simple and intelligent use of materials. I wouldn't have sacrificed ground clearance for (supposed) IED protection, though.
Big doors, clever use of materials, feasible, simple... not very good for long travels for more than 2 people (but this was not a requirement, so nothing to say) The clever simplicity makes this design to stand up from the majority of the project... but still I miss some "I don't know what
you for commenting and - great feedback! I have to wholewheartedly agree with the "magic" comment. Found out about this competition three days before the deadline, and consequently, did not have time to develop a 'story' around the concept, nor generate nice renderings for the boards. But a chance to work with both Local Motors and DARPA was simply irresistible and fun! Especially for a non car d…
Good functional design. Looks a bit similar to many other styled designs here. Needs a little something to set it apart.
I love that you took a Lamborghini profile and made it into a combat vehicle. Very clever using a proven, sexy design and incorporating it into your own.rnrnI like it. Well done!
Nice to see some civilian rescue livery in a sea of military green and beige (I'm also guilty of that color choice). Looks ready to attack a few dunes too. A well-spirited entry,.
this is really cool !...i think it fits the brief well and is distinctly unique from other entries! well done.
Nice work,. Looks . Stands out from the other entries, and sticks to the brief at the same time. I like the thought behind it.
Light, aero, and fast. Would benefit from a front skidplate, the radiator will be vulnerable to damage as the design is currently.
YES!!! this is FAST!!!!! I'm fan of your project... I really believe that your vehicle is fast... you don't need to expalin nothing.. the drawings say all (for this reason is a good design IMHO). The grill and the tent are awefull... but the rest is brilliant.rn "I want it" for you ;)
s! Radiator protection issue duly noted.
you very much! Noted the points about the grille and the tent. Will see if I can work on those areas. s for the 'I want it'!
Nice work, like others said, protection to the front would be nice, to avoid getting your radiator destroyed but bullets and other issues.rnLooks nice and fast, good luck. :)
s! Will work on protection for the front underbelly. s again!
Hey, I actually like this design. It's similar in concept to mine, but more 'truck-ish' whereas mine has more dune buggy in its DNA. rnrnGood work! I like your sketching style.
Your renderings show the nice options you've designed into this vehicle. Good luck in the competition -psf
yes start very strong... but final results are not so good as I was expecting... your initial sketches has strong personalty and tare really interesting.... probably a question of time (isn't it?) I think that mainly problem are colours.. tare very soft and make your presentation don't stand up. Really there are lot of things that I like from your project.... only problem I see is that I think th…
Looks tough. Your renders look nice. But your orthos look way less cool.
Great design and presentation, I think it´s one of the best entries, !
Very nice renderings! I like your design for the door openings. Would be interesting to see how the rear occupants fit in battle gear...for any future imagesopportunities. Good luck in the competition -psf
s a lot for the comments guys !rn maybe is a bit tight for the rear occupants, tats why I just put 2 of them on the back,rnMaybe I'll upload this files in my portfolio dough ...
Neat exhaust detail - reminds me of the'98 F300's
exhaust tubes looking up doesn't seem a good idea for me. The water will be retained there and it will not go out easily. This shiny reflections doesn't help me to understand your design (mainly a military vehicle). In other hand you r vehicle looks very aggressive and light weight and funny to drive
Amazing job, great design, great presentation, GREATS RENDERS!!! I think here´s the winner.rnCONGRATS
Swoopy and nice design. Not sure about the rear prone passengers.
Great proportions! Your frictionless loading system is well thought out too. A well-baced and appropriately-sized vehicle for the task. Nice renders too.
Probably the best design in the competition. Great work. Just love the surfaces. Nice evolution from your checkup also. Just one thing, what makes this different from a hummer or any other military vehicle for that matter?
Everything fits perfectly. My second "I WANT IT". up!
I love the renderings. Good work. I don't think its a good idea to have gas cans on your door? ;-)
guys! s for all your comments! Well...now some answers for the queries... "Extreme" - s for the motivating comments! well as far as the form is concerned...no wonder many vehicles would look similar to the hummer...I guess that is because for a military vehicle which needs to be mass produced, it becomes easier to have per surfaces so that one does not invest heavily in the molds (forming and for…
excellent design :) checks all the necessary boxes in the brief! full marks! :)
big improvement from the 1st crazy check up ;) you manage to retain a little of the strong personality of the 1st check up... but with more feasibility.... Amazing work... great evolution... congratulations
Great job, One of my new favorites for combat evac, but why no non-combatant TALO options? Seems like your concept could have been expanded to accommodate them.
Don't think you want to place fuel just outside the passenger doors.
The cans you see around the door are water cans! I thought water would be really useful in rescue situations! but it is just a representational image! on the other hand the space provided is flexible enough to accommodate any other stuff like b
Whew for a second there I thought I saw the Cobra logo on the water cans and my trigger finger started twitching! Reminds me a little of the V.A.M.P. A hard act to follow, especially the Mk.II
Good work--both the sketches and renderings look great. Keep it up!
Concur with these comments on the excellence of your rendering. Very nice. Good luck - psf
Looks hot but the layout does not work. The oscars used are way too small and interfere with the shock assemblies.
The cars looks very solid (not heavy) ...but this don't helps you to sell it as lightweight vehicle in front other contestants, dredawg is right that the rear suspension will not allow you to place the prone guys as you want... In other hand the vehicle is simple (witch is good feature for me) look very resistant and well esigned... it would need some improvements but is very nice project
s for the comments, everyone. rnr the Oscars were laid out with a 3D CAD program. It looks close, but tdo fit. rnrn That's a perspectivescale issue on my part. Good call.
Can you provide an overlay of your design on the chassis?
Nice styling in general. Don't care for the front end. Not sure the RF frame is compatible with all of your function.
Nice work and presentation, great entry, but I don´t think you could fit that many passengers.rnGood luck. :)
As requested, here are some 3D images of the passenger layout. s for everyone's feedback!
Truck-like designs sure give a lot of options. Nicely thought out. Good luck in the competition -psf
simple and nice.... but sadly for you I already saw lots and lots of designs... and same of them very similar to your idea... so why your design should be better than those?. OK the wagoon version is original... but nothing more that it makes stand out from the rest... yes it's cool, and yes it fits the brief... and sure will make a good work.. but the other projects can claim the same... I miss …
Lots of thought here going into the ingressegress of occupants in battle gear under duress. you for the hard work and good luck with the competition - psf
I hope the wounded are not claustrophobic!
is that a dead body in the second pic? if thats a victim, i think he should have a little more vertical space :p other than that, pretty cool looking design!
yea even if thats a corpse in the second frame, hes interfering with the frame. Other than that very nice job. good luck.
First Little People, now The Dead. You guys crack me up..
the car really rocks!... but my God! the wounded guy could claim that he is under torture... Imagine your self inside there meanwhile the vehicle is crossing a craggy track
Like the design other than the people storage.
Ok, I´m laughing, don´t get me wrong. but that guy sandwiched between two floors... That doesn´t work.rnThe rest looks great, simple and to the point.rnGreat work and good luck. :)
Your work and forethought here are tremendous. It is obvious you've thought of the needs associated with each mission you've designed this vehicle for. At a minimum several of these innovations are worthy of reciprocal designs on future battlefields. s for your hard work and best of luck in the competition - psf
I don't want to play halo with you, if i get wounded you will stuff me in the back of your vehicle and fold me up!
During torso traumu the standard procedure is to increasse leg elevation to prevent body shock, hence the knee-up position
Im honored that you think so highly of the design!!
I believe it's one of the nicest concept in this competition. I'm realy impressed by the concept evolution and the final rendering but I think it's clearly illustrating the difficulty of respecting the initial packaging : The last image shows that the two passengrs could not be seated right behind the driver (no place for seat leg and knees acess). The passenger would have to be seated in the rea…
excellent work! 55I WANT :) i like the fact that the detachable torch-lights are of the same size, thus increasing cost-efficency. the overall design is also simple and looks easy to build. man!
s for your comments.To put it simply: armour great vision dual machine gun good mobility = dead enemy. Also, here is a picture with the NINJA having fun with a few humvees.
you .... I understand that you can't read all the feedback of all the entries :) but if you don't mind I will answer you with a ctrl C, ctrlV from an answer that I did to PSF: " I don't pretend that you change the car configuration every day... probably if you are in Irak (for example) you will not need the "buggy configuration" for months... but if you are in the a tropical jungle probably is th…
The instrument panel for the XC2V is really cool and is just being finished up. Powdercoated tan and black, with covered switches and large gauges, angled surfaces, it is a true work of art considering it was designed in about 2 days by . Steve, our wiring extraordinaire ( he can do a lot more than just wiring but he figured out the whole wiring harness for the production Rally Fighters) has been…
You are really busy guys there!!! I wish to be in that place right now
After a successful first test drive while the finishing touches were put on painting the body in a Mil Spec tan color, the final painted body was put back on the chassis for the last time. A few hours after the body went on, the custom glass was installed as well. These photos show the body on the chassis with the glass installed. The blue tape is to protect the paint from getting scratched while…
More pictures from the prep phase for the first drive of the XC2V.
With the body off, the team prepped the car for the first run of the engine and the first run of the car. These are the first set of pictures from that prep stage...
After long discussions about using vinyl to wrap the XC2V, it became clear that due to a supply issue with the kind of vinyl we needed and the complexity of the body to wrap it in with vinyl, using vinyl would require a lot more work and labor than we initially expected. So we brought in one of our friends from a local body shop who spent a significant amount of time prepping the fiberglass body …
nnthese updates a great ! I wish i was working there with you guys it looks like a challenge but rewarding!nAMAZING!
Over the past several days the team has been designing systems and fabricating pieces that will work with the fiberglass body and bolt onto the body. But this also required some final chassis prep to weld on brackets and additional support bars for certain areas of the vehicle. These pictures show the chassis nearing completion.
As we near the phase of choosing the headlights that will be used for this vehicle, we have explored the use of LED lights. LED's are super bright, efficient, and durable, making them a natural choice for the XC2V. This is a picture of us testing one for a few minutes at our facility. Did I say tare very bright?!
The FLYPMODE needs a face. While Victor provided a design in his design boards, there are certain things that we needed to change to improve airflow, and buildability of the vehicle. Since we can't make our own headlights, we began to explore the ideas of using LED's for marker lights, and standard round headlights for the main headlights. We also discussed the use of high power projector headlig…
Judgemental was wondering where the hood sculpting went-- well its right here! nnIn this iteration, you can see that we have begun finalizing the surfaces, and refining them to corrospond better with Victors ideas. Between the last build story and this build story we had a chance to work 1 on 1 with Victor over skype and it was a lot of fun to collaborate with him. Victor's feedback helped us rea…
Looking great guys. is doing a great job translating from 2D. Really captures the essence of Victor's theme. I'd really like to see a passenger's interior perspective looking out the rear 3qtr to get an idea of what life will be like inside.
idesigncars good work! ;) man please tell me the name of the softwere you use :).. please
Really amazing work!!I love this one..nSorry that i am asking:Can we show you our ideas?Or the model will be the same with the winner design?
You are more than welcome to share your ideas and sketchovers. We are moving very fast so we may not be able to incorporate the ideas as we are on a very tight schedule, but we would still love to see them if you have some to show.
s for the comments-- I will try to get an interior perspective for you tomorrow!
We are one step away from the scale model. These images show the final surfacing that was sent to the model making company in California who are cutting a 14th scale model of the XC2V FLYPMODE for us. Stay tuned for pictures of that model when it comes in! nnAs you can see, we left certain parts of this model generic so that we can experiment with shapes using tape and other media on the scale mo…
Looking good! What instigated the change to the front fenders though? I feel tmake the front look a little busy and tkind of lose the symmetry with the rear fenders a little. I suppose it has practical (manufacturing?) reasons?nnCan't wait to see pictures of the scale model :]
It's been interesting to see how much progress has been made in such a short amount of time. I was a little surprised how quickly this first iteration was developed, though. Just wondering: how much packaging has been incorporated into this first pass (rollcage integration, outward visibility, cut line development etc)?
the change to the front fenders were actually instigated by Victor himself-- twere part of his original design-- more volume and shape for better rigidity and a stronger stance more coherent with the rest of the design. The rear fenders are
s for your comments. Because this is based on the Rally Fighter chassis, we are have a very good foundation to start with the packaging, but we have incorporated a lot of packaging into this design already with regards to passengers, ingre
you can check out Build Story 7 or 8 to see two packaging drawings.
After close analysis of our 14 scale model, spent a most of the past few days refining the surfaces and working closely with Victor to take the design to the next step. nnAs you can see in this build update, Victor has been hard at work sketching over renderings that has sent him, while has been using these sketches to improve the surfacing. nnOne of the more prominent decisions made was that now…
s for Replaying to my previous comment, . I like how the rear fender has evolved (1st picture). I made some sketches that show how it could be further adjusted to fit the lines of the vehicle. There is a bit of a break there to go along with the the rear lines, I guess it wouldn't take away from the functionality.nnI like the third mask design tho. Nice progress overall.nn
Good to see some volume getting into those surfaces, nare the rear passengers sitting facing the the rear vehicle? this is how I had it in my design and I think t makes for quicker safer ingressegress
As I had promised Yoitisi in the previous build story iteration, here is the 14 scale Oscar standing next to his XC2V. He may be a bit big, but I figured that would be normal considering the gear (helmet and bags) soldiers wear.
, s ! Really helps to get a sense of scale here. I guess she (the car, that is) is a bit bigger than your everyday commuter as expected, but its not as big as I was afraid of at all -though now that I see this the wheels suddenly seem a tad small, I'm used to 22" underneath everything I suppose :P
cool!nso i see some ideation sketching on the front,nyou guys open to front fiasca suggestions?ni know its victors baby, :Pnbut i see its still developing
Looks good. nnHow is Oscar w gear and his twin w gear going to fit prone in that thing? nnEven with the rear cargo bin on, it seems the actual width wouldn't support them comfortably unless their shoulders were smashed side to side, let alone the super tight length afforded. Just looking at the top down view, it just doesn't look possible to fit more than one - definitely not two abreast and no w…
That rear cargo hold looks like it would barely hold 1 & 12 people sitting abreast let alone two laying prone abreast. Just eyeballing it I can tell this didn't really meet the comp capacity it should have.
I'm not calling this out to be a prick towards the development team (because I know you guys are doing your best to translate this into the most relevant running, functioning prototype that can be), but just from observation it needs to be said if for nothing else to identify a flaw from the original design that I hope gets fixed to meet the original brief's requirements properly as well as legit…
well the only true assessment can be made only in 1:1 mockupstage I guess..the functionality has to be tested with real guys doing real tasks..or packages such as RAMSIS could help if available with the CAD model
Team, you are doing a fantastic job translating this design into reality. I'm looking forward to seeing the end result.
nice progress! i like the overall improved visibility! the front seems rather elongated imo, but the fascia configurations are nice.. i prefer the first and the last variations out of the four that have been displayed :)
After receiving some screenshots From , Victor sketched several front ends to give the FLYPMODE the aggressive and recognizable face it needs. As you can see by the star, you can see his favorite.
2nd slide, above right to the star - that's the $$$$$
I think the star is right on for the front opening. Especially like it for the fit and function for optional winch. Headlights should definitely be 3rd slide lower right. Also shown other places but the dual, under-fender, round lights are SICK. Slide 5 bottom right is pretty nice in itself with the matching lights.
We are beginning the transition from the surfacing phase to the structural engineering phase. We've moved from to Dassault System's , an extremely powerful engineering CAD tool. Here has begun the initial roll cage studies, as well as visibility and packaging studies. The greenhouse has been significantly widened and heightened, meaning there are some adaptive elements for the upper part of the v…
We are beginning the transition from the surfacing phase to the structural engineering phase. We've moved from to Dassault System's , an extremely powerful engineering CAD tool. Here has begun the initial roll cage studies, as well as visibility and packaging studies. The greenhouse has been significantly widened and heightened, meaning there are some adaptive elements for the upper part of the v…
Does not the A-pillar impede the vision on the front.Which package do you use for packaging evaluation? ( I could not recognise it thats why I am asking) very clever to keep the profile triangular and narrowwing to the though but I am still curious.
When do we see top-down and side views with 2 prone oscars in the back to know if this is legitimate for the required minimum 2 prone personnel???????????????????????????????????????????? Seeing this side view and the sitting oscars, I still really doubt that the back even with the cargo pod on the back will legitimately fit a prone soldier w gear comfortably!
This is really interesting. , what's the bubble on the face of the Oscar? What does it represent?
I'm not sure that the A Pillar will impede the vision a whole lot: While it looks thick and bulky, it isn't much thicker than the one of the Rally Fighter, BUT, here is where it is different -- the one for the Rally Fighter is much closer in to t
I don't have a top down view yet, (I can get one) but here is a side view with the 2 prone in the back. There is definate room. I know that the side view of the chassis makes the back look small, but keep in mind that there is easily a few f
The bubble on the face of the oscar is supposed to represent the range of motion of the drivers or passengers heads-- basically you put that over the heads to make sure there is enough clearance for the head to bobble up and down, move side to
Over the weekend we had some fun with Bunkspeed Shot rendering software, and put together a few renders to illustrate what the XC2V could look like in various environments. This helps us see if there are any surfaces that really don't work well in different situations, but so far we are quite happy with the overall outcome of the surfacing. For now this mostly concs the surfacing part of the XC2V…
Looking good! I imagine that much of what you learned while developing the Rally Fighter will help in developing the FLYPMODE.
All matte black night search and rescue stealth version.... Annnnnnnnd GO!!
I see design follow-through with the small forward facing upper windows, but tdon't seem to have any practical use (other than trying to spot aircraft). It just doesn't seem like there would be room to stick your head up there and look out the windows. Even if you could it seems most of the visibility is blocked by the hatches. I know you guys work hard and have a lot of compromises taking a vehi…
Looks great. Observationsn- I don't see the mounts for helicopter transport. n- If you added a single vertical bar handle on each side of the rear hatch it could help access to the . n- A second set on each side of the next to the center hatch there would give a way for soldiers to crouch on the rear cargo-fenders (if tare strong enough), or stand on them securely while in motion.
Backed by popular demand (from NemoDesigns and a few facebookers) we put together a few renderings of the XC2V in a matte black finish -- Stealth Mode. I think we can agree it looks pretty cool. While Bunkspeed Shot is great software and really easy to use, there have been some updates compared to previous versions and we are still learning our way around -- please forgive the reflections in the …
That was soo fast. Great job on the 3d visualization. Am loving the Matte black version 2. Hi 5
Diggin the night renders , shaping up nice!
great job and pretty fast .... now is clearly see that a disaster is going to happen ... !
and the engineering team have been busy working hard on the engineering of the rear "FLYPMODE" Tailgate Drawer system that would extend the cargo area of the vehicle by a couple of feet, and allow cargo to be easily loaded. nnTare working in Dassault Systems which allows them to simulate many of the motions and stresses that this part will go through, and as you can see thave engineered very clev…
hi great job ! This is really interesting ! looking forward to see the final beauty of this :)
Back in, has spent the last week working on finalizing the Class A surfacing. He will take these final surfaces and then design the mold that will be used to manufacture each part of the body -- hood, doors, side panels, etc. nnThis is a very time consuming and tedious part of the project, but this is what determines beautiful reflections and top grade surfacing, in addition to strength through d…
Excellent! One question, is that hood indent functional? Is it a vent? What's the purpose?
So, this is the next (Real Life) car? The Rally Fighter's bro? I am lost in the chain of cars you guys are producing :)n
I can understand how it can be confusing as to what we are building and what we are not building, so I'll help you out. nnThe Rally Fighter is currently the only vehicle we are building. nnThe XC2V (this vehicle) will be a one off concept vehicle that is based on the lower elements of the Rally Fighter chassis. So this is the next "Real life" vehicle we are building, but we will only build one of…
the hood is functional-- there will be a vent there for water to drain out of the indentation, and for air to flow through to help with cooling while driving. So it is very functional.
The first tubes of the XC2V Flypmode Chassis have been laid down in the chassis jig by our master fabricators Colby and. The lower part of the chassis will keep the same geometry as the Rally Fighter, but the upper part of the chassis will be vastly different. Here are some photos showing the first tubes going into the jig.
I've been waiting for this stage....nn... and there it is. The first manifestation of this vehicle in real life. It's so seeing it go from a competition amongst a bunch of people to a reality.
We tack welded the chassis in the Jig earlier this week, and now we have moved it to the R&D Table where most of the fabrication will take place. What you see right now is essentially the lower part of a Rally Fighter chassis. What you are looking at will not be modified much, but the upper portion will be significantly modified to accommodate the body. has also finished the CAD data for the body…
We tack welded the chassis in the Jig earlier this week, and now we have moved it to the R&D Table where most of the fabrication will take place. What you see right now is essentially the lower part of a Rally Fighter chassis. What you are looking at will not be modified much, but the upper portion will be significantly modified to accommodate the body. has also finished the CAD data for the body…
Looking good. Since it shares the same front part of the chassis with the Rally Fighter, these pictures are nice for considering the Skid Plate support.
has been working extremely hard to get the CAD models for the molds done that will be created to build the body of the XC2V. What you are looking at here is the final body of the XC2V FlypMODE and the cad models of the molds that the fiberglass will be molded around (the hood is the example we used here)
He may be working hard, but he's certainly doing a spectacular job. I love seeing all the minute details of the frame. It's really quite an astonishing model, especially considering that this thing actually has to be built correctly. Great job, .
Impressive work! Like said, it is so much easier to just throw some sketches together and not worry about the details. Since you are actually building this, you have to be and are being so much more thorough. My hat is off to you guys!
I am impressed with the amount of volume has put into those surfaces,nreally nice
What are you looking at is one of the main features of the XC2V Flypmode-- the rear FlypMode Tailgate system--- a drawer that slides out to accomodate more cargo, and the tailgate that flips down to allow easy loading of the cargo bay. This is one of the more complex parts of this vehicle and has been hard at work as you can see designing this system. Look in the comments to see a short video sho…
I love this kind of thing! Looks great.nIs the cover put on manually after the drawer has been slid out?nWhat does the tailgate use to hinge down?nKeep it up!
Just Amazing!I really like to watch your progress.I am anxious to see it build in real-life.It will be something very special because i seen all your progress.Keep working.You are doing really great job!
Over the past week, a team of very talented mold-makers has been hard at work taking s digital files and turning them into the molds that will be used to build the fiberglass body of the XC2V FlypMode. nnIn these pictures you are looking at the molds for the Hood Outer, the Hood Inner, the Rocker Panels, and the rear trunk section. nnEach mold is milled out of MDF and then sanded, coated with a t…
great!!! But i have a question..XC2V is a great offroad military car(in my opinion),fiberglass is enough to offer protection ?nOr you can make 2 cars:one -fibergalss and one -armored car
To speed up the process and build time, we decided to use a lot of the parts we have already designed for the Rally Fighter, such as the inner part of the door, the door frame, hinges, etc. Why re-invent the wheel (or in this case parts of the door) when you don't have to? nnThese images show the final door design and what the XC2V's doors will look like and how twill work. n
Looks good. I also enjoyed the youtube video of the body mold. It's almost sad thinking about the fact that only one of these is going to be made. All that work. . . Keep it up! Looking forward to the final product.nnAre you going to install an engine and everything (drive it?), or is it going to just be the shell?
This will be a fully functioning concept vehicle! So yes we will install the engine and even AC! Keep following and you will see this progress into a real driving vehicle. I will even fiit driving!
The welding shop has been busy. Really busy. Over the past few days thave designed and cut wooden "scaffolds" for the top part of the XC2V FLYPMode's chassis. What you are seeing here is the wooden scaffolds going together and being positioned so and, two of our engineers working on this project, can begin placing the top tubes and tack welding them. nnThe shop dog, Abby, has been working hard as…
The team making the main body mold had a camera and captured the process on how the "buck" for the main body mold for the XC2V FLYPMode went together. Below is a video showing the process and progress of the XC2V's main center section of the body!
Here is a complete 10 second animation showing the process: n
It's all starting to come together huh :] nnIs the whole body as shown above going to be made in fiberglass in one go, or is the mold assembled to make sure everything lines up properly before making the panels separately? If it's all cast in one go I'd be interested to see how the mold is taken out from the final body ;]
Bently Boy, almost...nnI cannot wait to see how the vehicle performs and what the military thinks of it. When it is done. I can't wait to see it driving around.
Over the weekend the welding team was able to get the roll bars on and continue working on the upper portion of the FLYPMode Chassis. It is really starting to look like a car now. We are now exactly 1 month from delivery. You are about to witness some very fast development!
The upper part of the XC2V FLYPMode is nearing completion. Tubes are being custom cut, fitted, and then tac welded according to the blueprints that has been making for the Master Fabrication team, and Colby. The Fabrication team has been working hard on moving this chassis right along, and it is almost near completion.
I noticed the Rally Fighter in the background hehe cool
The chassis that will underpin the XC2V FLYPMode came off of the build table today. This is a big milestone as far as this vehicle is concerned, because it means that after the chassis gets its final welds today, the process of installing the motor, suspension components, and other mechanicals will begin. nnWe have one month to finish this vehicle and deliver it to DARPA, so we will be moving ver…
Alright! Way to go guys. The baby is growing up so fast---hold back the tears. I'm sure Victor is excited watching this take place.nnI don't have any recipes, but I'm always willing to taste test! :) Do you want me to fly out there and help with those long nights?--for taste testing of course!
The XC2V Chassis spent the weekend outside getting a paint job! We sprayed it with a nice matte black finish, finished up some things, rolled it inside tot he build floor and got it set up for it's build. Stay tuned each day for more build photos! We are working on a page that will bring you live shots from the build floor ever 60 seconds or so, like we did for the Rally Fighter!
The Body of the XC2V FLYPMode is in the process of coming together as well. Now that the initial "plug" (the part that is the master for the mold) has been made, the body team is working hard at pulling molds for the body panel off of the plug. The process works by laying Fiberglass over the plug, letting it harden, pulling the fiberglass off, and then refining the molds. From here, fiberglass wi…
Here are more pictures from the body tooling process-- it is such a unique experience and process that we thought we would share a few more photos from it. What you are looking at is the plug covered in the fiberglass molds, which then are taken off of the plug, supported with more material, refined, and then used to make the actual body panels.
Looks like rough work. to the guys for doing such a great job!
one of our lead engineers spent a good portion of the last two days working on the build for the XC2V. He has put the 430HP and the accompanying GM 4L85E 4 speed Automatic Transmission together and done some preliminary wiring work. In addition to that, he has installed the battery, gas tank, brake lines, and the steering rack. Still lots of work to do, but a very good start for a day and a half …
Good job. It has come along since we saw it via TinyChat on Sat. s again, , for the peek!
the welding joint with the ball is a curious detail for me in the chassis what are the pros and cons of such a load bearer? I am really curious :D
Once you get the live feed going we can all keep on his toes! :)
After prepping the engine to go in the chassis, and his crew worked hard to squeeze the engine into the chassis. While we are used to sliding 430hp GM LS3's matted to the GM 4L85E 4 speed automatic transmissions in Rally Fighters, a few modifications on this chassis made the process a bit different from Rally Fighters. All in all however it went very smoothly despite the modifications. The engine…
Good job, guys! I'm enjoying watching the shop cam on the XC2V. Actually I have a separate window that stays open with it on all the time!
Hey, I see that you got the body panels on in the web cam! Looking good!
As the engine was being installed, another team worked to prep several parts that would be needed for the car very quickly. These parts incd the winch, the shocks and bump stops, and the wheels.
Tare cooking! :) I see that thave the wheels on the vehicle now. Commenting in the thread on the web cam's page doesn't work, but it sure is fun watching them.
As the build continues, the Suspension components have been mounted to the chassis, and the XC2V is now standing on it's own on all four wheels. It is being moved to another spot in the MicroFactory where it will undergo the rest of its build.
Loving this. I'm coming back to Phoenix tomorrow from Italy, finally got some internet again and I gotta say, this thing has really come along over the past couple of weeks as far as transforming from ideas into reality. This is really .nnAlso, that deadline extension may be just the thing that will allow me to compete, so you for that. Being in Europe I've had little time to do work on it.
Yesterday morning, right on time, the XC2V FLYPMode's body showed up at the Local Motors Micro-Factory. As you saw in previous posts, the transformation from nothing to a full blown fiberglass body was a very rapid process, and we were extremely excited to receive the body. Upon its arrival it was unwrapped, and then placed on the chassis to check for fitment issues. While the body fit pretty wel…
I cannot express enough how much fun it is to have the live web cam during this build.nnCorrect me if I'm wrong, but isn't this kind of development and build time of a vehicle practically unheard of in automotive circles?!
, yes, this is moving extremely fast. As you can see, it is moving faster than I can get the images off of my camera, reduce the size of them, and then upload them to the site. Hence, the live cam! But yes, other than concept vehicles and some race cars, this is unheard of-- but that is why we do it, and why we are so dedicated to it. nnWhere it is really unheard of, moving this fast, is in the m…
Many of you may know that we have a Live Camera aimed at the XC2V. IF you don't click the link above that says "XC2V". Well, when we go home at night to get some shuteye, we don't want you to see black, so we got a blue light and put it in the XC2V to keep it lit up just a bit for you. nnLast night we had some fun with the blue light and the shadows that the new body made. As it was the first nig…
Here is the direct link: in the drop down menu and then you'll see a selection on the far right
Looks like the fenders are going on. Looks like the steering column is in. It is also fun watching them work with that top hatch.
It has windshield wipers now. (No windshield in place yet :) )nnIt also looks like the skid plate support is in place. Of course having been part of the Skid Plate Support EDB, I was interested in that. It doesn't look like they've had the time to implement Reload's design yet. Probably quite busy just needing to get this together.nnI suppose the hood isn't actually attached yet, but it is good t…
maybe no windshield is a new weight-saving protocol. If the driver leans forward and tilts his head at the right angles, the wipers can clean the mud off his glasses ;)nnAmazing to watch the lightning quick progression!
Soo glad to see XC2V come to life; No, its more than that. Great design treated to a great build experience, with results. inspiration to the MAX.
Looking ! Will you be posting the CAD files like you have for the Rally Fighter, especially since this vehicle will not be entering production?
There was some talk about using a multicam skin on the XC2V, so and put their heads together and used Bunkspeed to render a multicam version of the XC2V. It was a good exercise but shortly after we received word from DARPA that tpreferred the original sand color for the XC2V.
As the deadline looms to finish the XC2V FLYPMode, the team has been focusing on fitting the body, and engineering and fabricating all of the small, yet crucial parts to this car-- the hinges for the side steps, the hinges and system for the rear drawer that slides out, the and the hinges and locking system for the hatches.
Continuing to fabricate and work long days, the XC2V build team has been focused on fabricating both the front and rear bumpers for the vehicle, as well as a custom instrument panel. Lots of aluminum will be used for this, which once finalized, will be sent to be powder coated. Lots of work, but very beautiful outcomes!
Roll bars to recover it when it tumbles.
I am excited to see it in the flesh. I always liked the idea of having a car with form and function that looks like it is from a badass war video game.&nbsp;
The XC2V was actually picked up by the Kane county Sheriffs Office to be used by their SWAT team division. &nbsp;During the testing the Army was doing some damage was made to some of the body panels. &nbsp;It is looking like the vehicle will be coming back to the factory for the repairs. &nbsp;I will keep you all posted as to when it will return to the factory.Buddy
I would like&nbsp;say after sitting in the back seat of this car comfortably (I'm 6'2") I love this thing. Represents a lot of functionality.&nbsp;Plus it looks a mean part!&nbsp;
I think there is a market for this vehicle outside of LEMIL arena. Many "Preppers" &amp; "Survivalists" will jump at a chance to own such a "Tool". Hell, I want one now! All that's needed is the right price tag &amp; they'll sell like hot cakes!
Glad to see it is coming along and coming back to life. Is anyone going to work on the side steps or handles?
great Job please keep us posted. &nbsp;We really want to take this beast out for a drive.&nbsp;
This time it has a legal plate on it, maybe we could take it for a proper drive this go around!!
I want one too. Do you think militaries around the world might be interested in this? If you can add ballistic panels and foams inside the fiberglass outer shell you could sell this.
