# Supplementary material for: Robustness of open source community multi-project knowledge collaboration network based on structural hole theory
Source: PLoS One. 2024 Jan 2;19(1):e0292444. doi: 10.1371/journal.pone.0292444 (PMC10776177; doi:10.1371/journal.pone.0292444)
Supplement: S5 Data — (XLSX) [file pone.0292444.s005.xlsx]

## Sheet: relationship
That's a 6 cylinder. Base engine will be a 4 cylinder.
That is an interesting car for sure. It's built off the Super Seven chassis, so it is REALLY tiny and cramped. The SF-01 will have much more m than the Sevens do. The fuel cell powerplant is interesting as well. Not really feasible, as the infrastructure for hydrogen would be expensive and would take YEARS to implement.n
That's my thought too! I 't see the layout as being inherantly ugly, in fact I tnk there's a lot of beauty in such a formfunction platform. I'm a big fan of 's concept, it modernizes the layout really well.
I'm a couple years away from being able;to position myself to own one of these.
A good laugh is always relevant and needed imho, especially to throw some water on a potential fire: 't focus on that person, focus on yourself delivering your speech in s tone. That's ust larious.
I imagined you delivering ts speech like Mussolini. It made me laugh
ts comment was half written yesterday before the updates.;
Also thwheels have an Infiniti symbol on them, so after a bit of research found out the origin.;
I agree with pretty much all of your critiques on refinements.
Yeap 4 bangers 't;make enough power..The Ford makes 412hp stock and "Bolt On" powe's are;600-700hp.. A built motor is capable of way over 1,000hp..
I've always wanted ts ;model! Should come in han.;The engine is a solid choice from multiple perspectives, like;powercost, powerweight,;economy... however there's a lot of subectivity invol in selecting a motor, factors like maintainability, packaging, OEM;part availability, complexity, operating costs,;aftermarket part availability... ;most critically the kind of sound it makes.
Flipping sweet. Anyone have sketchup pro and want to volunteer to export that in a more univerformat?;
agree. we need to be careful not to look like the seven. Plus I tnk that car had horrible proportions and ust could not see myself driving it.;
Track width is tire centerline to tire centerline. Wheelbase will be a range, wch will have a diagram to go with it as part of the ignition kit.
Agree wholartedly that the lowest CG possible should be a goal... but should not sacrifice too much;visibility or ease of ingress egress, keeping in mind that the current tnking is the track variant of ts car will not have doors.
, you 't need a door for street legality. ;We have ruled out doors since the very beginning.
No real issue, but we had previously stated that we would like to be able to adust the steering wheel, pedals, and sfter, so that we could leave the seat fixed.As such, figuring out how to make a sfter location that is as easily adustable as sliding a seat or adusting a steering wheel is an engineering challenge I thought I'd put forth. We will be ordering a transmission soon, so hopefully I'll h…
Ahhhhhh, nice! I woulda known that about the ;had my visit to; ts past April not been;cancelled. I need to make that happen.;
What's the efficacy of some additional bolt-in cage structure, beyond the triangulated bars?Would it be possible to drive to the track, remove windseld and erect the balance of a full cage using bolt-in bars?;That's kinda "out there," I know. ust kinda curious.;
more m for fatties like me. i was partially serious about that, as i am chunky and will want to drive ts lol
Ah, upload finally finished! See attached.
Attached;is the frame that I created for the seating buck. I would like to get ts as clas we can to what it will be. I widened the roll hoop and the dash hoop by 6.2" total, and tapeeverytng back to the original firewall width., more aggressively on the top.If you can, throw it in your model and see what would need to change. Ts also incorporates the tubing size we are going to use as our startin…
Looking forward to seeing what you did with the chassis here. Did you ust;widen the hoop bend the driver, or did you widen the dash hoop too?
I'm banging out the seating compartment of the chassis right now, with a 21" clearance for fitting seats in. I am primarily extending the width of the chassis. I can get a model of it up in the next couple of hours to give you sometng to pla
i still like my "integrated" seat adustable wheelpedals idea though. You could offer all the containment in the world without sacrificing comfort. The elbows will alrea be clenough to the chassis, some space might be han!Otherwise have a look at tillet seats, they're famous for being narrow. Same goes for corbeau, toffer a FIA compliant version for our narrow kitcars.
Another solution might be to drop the conventional conception of a seat and build a fixed one with a telescopic steering column and adustable pedal box. The xbow does not have regular seat, yet it's comfy as hell. You could contour a shell with some padding around the chassis that way. Moreover, a little adustable (telescopic) headrest would be extra comfortable: slide it back when using a helmet…
At some point it was mentioned that the chassis model was built in solidworks... I found the inventor .ipt file here;but do not have a new enough version of inventor to open it...;do you have that solidworks partassembly? and could you upload it somewhere like;
you know how much I care about my car's color... I shamelessly drive a banana.
Here tare. Please forgive the potato quality but my camera batteries were down.As you can see the engine is held in place by a bolted cross member and some brackets. Ts is the easiest way to offer different engine packages or differe
You always spoil the fun, gity . isn't THAT expensive when you take everytng into account: it's lightweight and strong wch means you actually buy "less" rial when buying in bulk, thus saving weight on both your order (less money) and car (lighter car = more customers). Did you take that into account when considering price differences? pound by pound it's huge but once you take the different sizes…
Looks very much like an Exocet.
True, we do have alot of tngs on our plate. I ust figuthat since we are getting that equipment anyway it might be an option.;
That's why i thought about ASTMoton. I hear that their US facilities are top notch and their customer sere (even b2b) is amazing.
Wle there has been talk of a twin turbo V8, that would be a one off oddity that would get all customupgraded goods all round. No designing to that particular setup. But that being said, we've been up front about the option for a gh
So a remanufactuLR2 differential in the US will cost me about $1300...;here. Plus a $300 core charge, since we won't have anytng to exchange.
I'd go with 17x9 wheels. Tyres are much cheaper... the ideal size would be 22540 or 24540 imho.
So far, the C5 parts is referring to was the hubbearing assembly not the full upright so we're still free and wide open on brake setu. It does however limit the wheel choices. That puts us in VetteBMW territory and some wheels are only available in certain widths in a 17 and different widths in an 18 and have poor step choices. That being said tstill seem viable for off the shelf wheel choices in…
Hopefully whatever partner for wheels, brakes, etc. we are able to lock down has thoptions available, although I doubt we will have any problems.
I believe a number of Volks can be had in 17" with a 5x120 pattern.
I agree with a 5 lug pattern as when customer will inevitably want gh horsepower setu we won't need to change the lug setup to accommodate the additional power. Also, there are so many 5 lug varieties.
you're right gity , I'm not sure who's still using 4 lug wheels but at least Team namics has a pretty attractive range of 4 lug wheels, same goes for OZ and Compomotive. Maybe it has sometng to do with the european market?
Here is the intercooler file. I ust had it oriented horizontally, centeon your scoop. It is certainly not locked in, but I wouldn't want to move it more than a couple inches further back, so that we have m for an intake.;
I like both you guys have going on, wch ever one works better aeronamically. Looking at the progress you guys are making you definitely have at least one buyer in me.
I like either one. Ts is going to be a popular accessory metnks.;
Playing around with a similar direction to your fender treatments. I thought about how to add a similar effect to the front, not sure if it is successful, but worth taking a look at. I Also played with the split hood type of tng you had before, but with the black center part as I tnk it is a cool way to break up the large hood volume with a grapc element. I made it originally without the black mi…
these are pretty sweet and have some interesting takes on that bo line coming from the shoulder. I like them all, but not sure wch I tnk is the best. The trd one has a strong "speed" feeling to me, wle the first one going lower like it does has an interesting grapc appeal since the colobo volume is dipping lower in that area. I will do some takes on it a bit today based off some of what you have …
The additional pls around the rear tire I thought was a suggestion based on aeronamics....
very nice work ! Nice refinements and good thoughts. Good direction too. Definitely some nice work. There are still some opportunities to take ts further.;I like what you did with the rial of the window bezel wrapping around to i
Loving the rim choice on the blue one, and REALLY loving the yellow although from a critique standpoint the yellow is hard to see the volumes. 't care, I love the yellow. The v-mount reverse hood is coming along pretty sweet.;
Instead of exterior s is there a way to tuck them into the sides of the windseld? Maybe a wide angle type might work.;Or maybe even make the into the "door" section similar to a periscope, might be ;a cool little addition only ts car has.Another tng I was tnking invol side cameras with screens mounted in the drivers line of sight. It would help keep ;your eyes forward on the track and road.
Ok ; I will try to focus my worries elsewhere for the time being, like the chassis and suspension design.;
True. placement is sometng we could worry about in later phases since moving them is easier than redesigning a pl with fitment to other pls etc. I had ust not considethe ingress egress with s and windseld when I was having people try out the seating buck. Might be good to add a windseld mockup to the seating buck as a reference.
Wch is why if we design it for downforce the full windseld version won't be effected, but the same fairing would provide some performance for the wind deflector track rea one. One piece for both models was my thoughts. Plus, it would look badass, wch is part of the point lol.
definitely looks better without;the wing. Plus if it wouldn't have much of a;downforce effect it would cause more unnecessary drag on the vecle. The rear lip above the trunk area should provide enough rear downforce to be beneficial.;
Excellent catch. Like I said in one of my earlier posts, air always takes the path of least resistance but if you 't give it any other options, you can make it do whatever you want. Sealing thareas up will have huge benefits for the coolers. The same is true downstream where the air exits the underhood region. If we give it only a few options, we can guide the air without resorting to tons of "fl…
Sounds good. The basic design of the front bumpersplitter can be adusted easily (and aesthetically) to suit the structure of the chassis and various cooling solutions as everytng firms up. Regarding the underhood area, the more sealed we can make the engine bay (wheel wells) the better we can control air flow through the space. Ts will let us use the smallest possible front end openings and allow…
I'm actually considering the idea of running some air hs from thducts directly to the center of the brake rotors. Would be really helpful in racing if we wind up having m for it.
Loving a;lot of ts new direction. HOODLINE CUT!!! LOLThe rear fender over the wheel is quite good and so is the stretched over piece of the main bo volume. The front is cool with it being a 1 piece bumper, wch would make it easier to make, but the scoop on the very corner to me would be a repair nightmare. Seems like it would be a part that would be likely to be bumped alot. Might be cool as an a…
, the bo looks great and I very much like the new rear-quarter. I, too, like the way the upper pl is stretched over the fender.From what I've absorbed here, it's my understanding that aeronamics, wle important, are not a primary design
Yes, maybe you're right, the double crease is an unnecessary complication. Better try to keep surfaces as linear and simple as possible., in color it's even better ;-)... Keep goin'!!
and much easier to implement!
Certainly. Except... we need to decide if we are going to have support structure around the windseld, and figure out what that will look like. ;I'm tnking that it pretty much needs to have the support, but would love to hear arguments to the contrary.But yes, the much bigger issue is cleaning up the rear end, and getting on with the packaging. Should know more about the engine selection tomorrow,…
The Ultima GTR Widscreen seems like it might have the same problem as the Lotus Exige, The price direct from Ultima looks to be a bit over $1000.
Definitely still working on the old bo work, wle gets familiar enough with 3DS max to get me a bo with the right scale and origin.
The isn't quite rea yet... trying to figure out right now what the spacing between the engine and transmission will be, as we 't have our bellhousing adapter plate made up yet. I can post the files seperately, but I 't know how useful it will be.I'll put the current state of the chassis in the file section in a few minutes.
I spent some time on ts but wasn't able to get too far. Two views is not enough to create a good model. I would like to revisit when more info is available.
I'm new to the LM community but a long time 3D CAD modeler. ;I've started modeling the based on the 2D drawing (top and side).
Not yet. Ts is all we have been able to wrest away from Ford. Even if we get official CAD data from them, getting them to allow us to share it with the community is going to be a real challenge.
Agreed. The model we get from reality capture (photogrammetry in ts case) should be used in conunction with a CAD model. There are many factors wch determine the physical accuracy of a photo-scanned model and wle the results;will be fairly accurate, maybe very accurate, a CAD model is exact. The Memento model will obviously look the best.
Having trouble getting it to upload to the files repository. I've attached it to ts comment.
please if you can upload thdrawings to the files repository
. The latest technology from is truly groundbreaking. Mere-mortal engineers like;myself (and many community members, I suspect) can leverage simulation and visualization tools in ways previously reser for dedicated analyst and marketing teams. Ts single test run took about 2 hours to solve and 20 minutes to visualize on a laptop. Fully detailed studies of the entire car may require 24 hours. With…
Yeah that was a great exploration and certain aspects of the pointy-ness might be maintained. We aren't to the point where tngs are being frozen or decided yet, but we are getting cl!nnThe main focus of ts new thread, at least to kick it off, is how to deal with the bo pl styling around the windseld as it is much wider than 's original design. However, the windseld we are using looks great and on…
Creating thstyles should both be doable once I am able to pull the raw data. I can package a few design options in the dash until I am able to work out a way to easily customize them by the community.n
ntThe TransLogic is sweet. We'd have to get a better deal than $500 though.n
ntGreat then!nnntThe best approach would be to build a prototype with a fixed bar and see how hard it is to get in and out of the cockpit, then tnk about a modification. Cutting a bar and adding a nge shouldn't be more than a little touch up on a prototype tub.nnntn
ntYes, the car is going to be street legal. Hope to have it so you can pretty easily bolt in a couple bars that will make it fully FIA appro from a cage standpoint.n
ntDepends on the organization NHRA for Drag it is not allowed from what I understand, then again ts isn't being build to be a 10 second drag car. Different series' will have different safety regulations though. Regarding street legallity, yes in the end it should be a completely street legal car.n
ntby the way . Is ts car (sf) suppd to be street legal ?n
ntyes. A pivoting bar , that would open and cland let you enter the car easier and maintain some of the structural rigidity , (the nge mechanism ) has interested me for some time. Is it reALy true ts type of design is not allowed by racing organizations ? ust curious .....n
ntIt would certainly be less rigid, but probably not by much. we will probably wind up doing sometng similar when we wind up doing a sports coupe on the same chassis.nnntFor the SF-01, there isn't a whole lot of benefit to having that door swing up. Ts car is WAAAAY lower in person than it looks like in the renderings.n
ntThat kind of opening would make the car unusable and uneligible in most competitions. It looks cool but it goes against most rulebooks.nnntA removable bar pivoting with the "door" would be ok though.nnntAgain though, these are all last minute modifications, we're still lacking the real part of the chassis design, suspension geometry and whatever.n
ntI love that idea, might be able to design a way to integrate tube into that section might not be as stiff in side protection but should not change stiffness much.nnntRacers have been using removable door bars in roll cages for years ts should work the same.n
ntmore of a roll cage look....nnntn
ntim not suggesting to do ts , but im ust wondering ,for personal res, if you were to design the frame like in my drawing would there be a huge decrease in structural rigidity ? ts design would allow for a HUGE advantage to getting in and out of ts tng......nnntn
ntI appreciate the input but you're missing the point a bit. We are fighting to make ts car t an ly competitive price point... carbon is right out.nnnt3D printing may be used for certain non-structural bo parts or tooling, but the structure on ts one will be low-carbon DOM steel tubing.n
It wouldn't work. The sides would vibrate 'till cracks do them apart. You should add 2 more brackets to the sides.nnIt's easier to design a push rod susp. setup with an adustable rocker than to make ts tng sn
#stancenationn
Could be an added option for thwho want the adustability.n
Ts video made me wince...n
That is what we were tnking too. The cutlines might be a bit different, and the nge placement will have to be evaluated, but ts seems the best way to go.n
I had the same issue at first. I did not contact customer support, but after a few days I tried it again and the problem fixed itself.n
Not really. It was to be expected... there will be several chassis revisions as we go through the packaging suspension design proccess.
I agree. Lets be honest here as long as its a new engine not a refurbished one I could care less about it because there will be turbo upgrades e!
Probably not. The 3D printed cli work great for trying tngs out and doing non-permnt insulations, but t't hold up so well in gher temperature environments, and ttend to be brittle and not take much force to break. ;I am leaning towards Dzus fasteners for ease of installation removal of pls. We can even get keyed ones!
well, it's half the price of the Dubai roadster, isn't it? And still at least as sexy as it. if not more. And still at least as fast as it. if not more. So much to your "good design needs to be expensive" statement...n
here comes the next "giant slayer" wo-how!nn
Sounds great. If the sketchwall is more oriented to that 'tuning edition', I believe it could get some new ideas wle not changing the original bowork much. Sometng like a photobash challenge based on the given renders.n
,nn for the background info. however i 't believe that the price difference ustifies a designquality difference. What i meant is that on the sketch all elements look intentional - in contrast to the SF01. Am i really the only 1 to feel that way? If so, nevermind! cheers $n
thatis a good idea,. It bugs me all the time that the fairing has notng to do with the frame. Looks as if some bopls fell off. Front is ok but the rest could use use quite some refinements... cheersnnn
Sounds great! in what direction ts sketch blast would be?n
In the end, that positioning has worked for decades, and will be fine for a good long wle yet.nnThwho want a cold air intake won't have a hard time turning the 90º bend the other direction, though. ;)n
Onshape does not currently allow the display of large point clouds, i.e. the STL files that represent the bo and the engine currently in the model. The link is here... But ts is all you'll see:nnn
Pulling hydrogen from stable molecules will never, ever be as efficient as ust burning the stuff to begin with......nnAnd most hydrogen comes from petroleum, anyhow......nnStupidly massive waste, and not even as clean in the end.nnBut back on topic. The car looks nice. I hope the end result is as good as the beginning drawing!n
I 't understand the intake plumbing. There is no need to snake the intake in front of the engine and then route it backwards towards the rear of the engine bay. Fabricating a short inlet tube and placing a filter on it is all that is really needed. If we must, we can seld the filter from hot air and leverage ductwork to feed in fresh, outside air, but the intake should not have any impact on the …
in a perfect world, We'd like to use vacuum formed ABS, using 3D printed bucks.n
To try make any shape it is needed to use the motor or limit before doing any adustments. In my picture I ust open mesh to see the lines. Will it be glass fiber hood how big tolerance do we need?n
nnnnMissing the motor model in my CAD file, but open mesh and cold be trimmednnn
;) Carbon Fibre is about a look rather than weight saving in the components we would be using it in I believe so I believe its is up to the customer about the look.n
ust looking at the top views it looks like there will have to be widening around the "door" area to make it fit. Maybe widen the whole car a few inches to keep design but not sure if that is doable.nnOnce I get home from work I will play around in photoshop see if I can come up with anytng. Does have any ideas on how to keep the design intact?nnnnn
like it ! Always get boof looking at the same tng .......n
I feel like fair portion of the target market will want a cup holder storage because there will be the people that want ts car as a unique car to rip around town in or go on fun drives. ;There will always be the enthusiasts who will want to cut weight in any way possible. ;Sometng like a cupholder or storage are one of thsimple pleasures that we often forget that we have in a car until you drive …
I would like a bare tub interior wise with a rev meter and 3 gauges: water temp, oil pressure and fuel level...;
I ust sense that with a car like ts there will be a lot of people that will take ts car to a cars and coffee events, or will want a coffee on a cold morning. ;For the race car purists, have the modular;hole ust be covered, if you do not want cup holders, lockable;storage or any other 3D printed widget that would mount into the hole.
On the snap on fabric would it have been semi rigid or or ust tight? Also if it is a fabric it should incVelcro around the perimeter to provide a semi sealed edge. I say "semi";sealed due;to many military vecles having the canvas to that are water "resistant" not water "pf". Also with the fabric is wind noise and resistance.;A click inon fiberglass pl may prove a better option with some type of r…
gity told me that the particular files are ust "raw" without any fem analysis e to them. We're not wasting over 200h to design some suspension cinematics on a provisional model, that's for sure!
In that case powdercoating is fine! I'm still getting acquainted with all your processes so i'm sorry if I ust shoot in the dark some times with my ideas. I'm sure that a quality powder coat will be more than enough, especially when compato the one e by your guzzling cousins from the uk!
Do you want to live in a nightmare? Tnk about how painful it is to stock 10 colors and build cars to order versus offering only a couple of options. Unless you have robots doing the painting i'd go with the latter alternative and maybe offer a couple more options as special requestsbuiltHere are POR15 color alternatives,
No need to reinvent the wheel there are tons of springs at any rate u desire. ;There is notng about ts car that demands custom hardware and components as far as i can tell, ust a er of marrying the right pieces together. ;You guys have enough on your plate without;making custom springs.;
Not only that, an adustable front lip only benefits prs.nnTs proect is becoming a fucked up melting pot of messy ideas that go nowhere. We're not building a car for prs and assholes who need a cup holder, an infotainment system and car that makes up for their shortcomings (yes, pun intended).nnA bmw, mercedes or any other middle-age oriented car is great at doing that. Ts should be kept as a purp…
Racing stripes - Yes please!!n
Dampers is the right word. A dampener is sometng that makes tngs moist.I do not know that I am correctly visualizing the application. Having a damper invol in the f seems a bit complicated to me right off the bat. I am definitely open to seeing some drawings, however...
A tinted lexan f would be pretty neat too (C7 style).;Throw some mounts on it so that when you get to the track and take the windscreen off you can turn the f into a giant rear wing.
2 rear bonnet dampers bolted to the rollbar would provide enough clearance for one to exit the cockpit. The rollbar could come pre-drilled and the dampers sold with the hard top. By properly designing the brackets tcould also double as latches to keep the damn tng in place ;)
What are everyone's thoughts on creating a fresh thread with a synois of various tngs that had been discussed in ts thread including pictures? Then we can start the next thread as a phase 2, with accurate packaging data from when he 3D scans all of the tngs lol. Ts way we can see what has been discussed and what works didn't work and move on with accurate geometry to work from.
no, most of the pls were becasue LM thought it would be a better idea, there was no evidence or investigation e to determine that pls would aeronamically beneficial.;
Appreciate the feedback. Nice to see input;from individuals as tpost their "take" on the winning design. I do like the fact that the car has a sort of fluid personality at the moment with so many variables in the mix.I've been posting work to the CFD thread in an effort to share the efforts between and I. Unfortunately, I 't have a method to give real-time updates to the community other than an o…
I honestly prefer 's iterations better. Thlines make the car look awfully similar to a Ferrari 599F12
ts is what the current s are inspiby;
I always considethe s to be sometng that can be mounted during the build process anyway, with the LM buying 'experience' allowing time for the driver to have a custom placement of the s when tsit in the car for the first time ensuring that its cateto their sight lines.;
Yes, the best most important pieces from each version of the car will drive the design of thdiscreet parts, that design will then carry over to the other model. ;We're essentially doing double the work in the virtual wind tunnel to see what pieces need tweaking in either scenario then optimizing it for its .;
you won't t the s... that's ust not how you ump inside ts type of car ;)
For the track version, I prefer leaving the roll hoop structure expd. It will be both lighter and less restrictive for air to pass through. With a low-line, track-only windscreen, we'll be able to get a lot more gh velocity air to travel through the rear wing zone.Any downforce generating;aero dees in the roll hoop area will end up diverting air away from the rear wing zone, effectively killing t…
I t see ts as an issue unless that same person is putting ter foot through the windseld as well. ;Unless you want to design a car(with no doors mind you) that accommodates a 3' radius around p eght because someone doesnt have a;knee oint then it should be fine. ;Besides the ergonomic testing is far from over, its still early to start shooting from the p on design elements without data.
We're investigating that in parallel that area of the car doesnt really effect anytng with the full windseld. ;The track car however, that's fitted with a chopped deflector will definitely see flow in that area.
. ;December trip is looking like the weekend of the 6th. ;I'll be firming that up early Nov.
I will take a look at it(been using my cell phone as I'm usually on top of a cell tower) you for the redirect, the pictures available answea lot of my questions.;I know some stuff may sound a little simple but, more drag = slower car. More torque and HP needed to overcome air resistance. I may ust be repeating ts for myself but ust throwing it out there.
Also a fan of the recessed intakes. I haven't seen the full details of the new bumper, but if the general shape is similar to the last one, I have a minor;suggestion. As you move laterally away from the centerline of the car, incoming air will have a more angled approach to the bumper. Ideally, the intake should align well with that incoming angle to ensure that the air is "scooped" well. The cur…
Love the front mods!I'll be playing with the file tonight, and before we start to lock in final solutions I tnks it's definitely worth exploring alternate bumper .;not crazy about the colors but who cares about that everyone is going to be a little different anyway
Ts one's street legal! The real advantages of the aeroscreen would be cos and weightt: no windseld, no windseld wipers, motors, dash controls. Ts means less wiring, design,;packaging constraints etc. The whole setup would probably save 6kg.
In some countries windseld wipers are mandatory when a windseld is installed... in that case lexan WILL scratch. I'd rather have a DiasioUltima styled glass windseld and live with it.I wouldn't be too concerned about the price of the unit anyway. One tng is buying one as a private customer, another tng is ordering in bulk as a company. Besides, somebo should dig out some information on who manufa…
The primary purpfor the "nostrils" on the hood will be for hot air extraction, not intake. I'd prefer to simply duct a path of cold air from the main bumper opening, not the hood. Ts leaves the entire hood pl as an "exit-only" piece. When considering a turbo intake, a "ram-air" effect is far less important than supplying the coldest possible air. Ts makes even a duct somewhat unnecessary. As long…
Proect MementoProect Memento on Labs
nice! I will shoot some pictures of a decent chassis ts saturday.
Not sure we'd have enough content to build a satisfactory model. We'd want to take two 360 passes (one gh, one low) to be sure we got all the details. Probably better off waiting until the crate arrives in Phoenix.
t look at me, i'm the one who ust offeto take the proper pictures lol!The important piece of ade was the "legal" one. If you were to measure the enginea and then ust make several "boxes" in cad of the right size and shape i'm sure that both;the engine supplier;and LM would be happy provided that the discussions are cled up.ust give the designers thboxes and tell'em to build a chassis around them.…
Yep. Follow the CFD thread. was saying s results at 100 mph had the air in the cabin moving around 30 mph, wch is really not bad.
Depends entirely on the entry that we select. Vaccum forming is certainly a relatively inexpensive option compato composites, but the shapes you can create are a bit more limited., if we select one of the entries that has flat pls, then we can make it out of cutting flat composite pls.
Exactly. ;the hours of work that and I are putting in is all concentrated on the underside of the car as that is the area with the most potential to see gains. ;We share vision of not wanting a wing until you start optioning out a track spec car. ;The way the full;windseld(street) effects the air pretty much negates the area where a wing would be placed anyway. ;From some of the early testing we …
ust need you to tell me what email address you want the invite sent to.n
for the heads up! We'll need to focus on finding a complete package.
Not really.. I drive a 7 style "wide bo" car and there's enough m in the cockpit for 2. Mounting the seats to the bottom rails without raisers really hel. My car also has rear independent suspension and it's far from a nightmare packaging wise. It's actually pretty sweet! What I find to be often overlooked is the gearbox. I have a bike engine so all the middle of the chassis has to accomodate is …
It's not out of the question, but only as an added option. for now we want to focus on the base model specs so that way we can lock down thdeliverables.n
Carbon has been discussed quite a bit, but on the base model, wch we want to keep cost down as low as we can, won't have any carbon pieces. We do have carbon fiber vinyl we can decorate with, but some people tnk that is pr-ish. Personally, I tnk we will give the customer what twant (witn re), so long as tare willing to pay the cost for it n
Bosch charges in the millions of dollars to come out and set up a traction control system for each model of car. If you are a mass manufacturer, you can afford it. With our 2000 car limit, we'd have to make the cars ridiculously expensive.Lest we develop our own, or find an open source traction control system, it's out of the question.
I happen to know the prices of the parts I mentioned because i had a chance, or two... or maybe a dozen to order them in the past. We're talking about real motorsports equipment, road modules are another tng and trequire hundreds of hours of testing to be properly tuned and made reliable for production. Ts is a small scale proect, the numbers ust wouldn't be there and the price tag would become e…
Please refer to the challenge brief, ;
Get to know and like it? The purpof ts car is not pure lap times but driving pleasure. Each and every aid you add puts that goal an inch farther away. If you want the best performance you simply spend $40k on a Magneti Marelli Ecu, $20k or more on a Bosch motorsport ABS system and a bunch of other stuff that's not really needed for an entry level sportscar that has the goal to offer excitement at…
Ts is the kind of technology hated by car enthusiasts.
An idea;along the lines of a;CNC foam bo. Is there any type of sprayed or dipped;rial that can form a shell? (Odd reference Magic Shell over ice cream);I'm tnking along the lines of Linex or Rno liner but a smoother;surface. If that type of coating is durable enough it may be a viable option.
That's a pretty similar System, Gavin, and I like it!The differences with the system I'm trying out on ts proect are that it isn't divided between phases, and you aren't awarded a direct percentage. Instead, it allows greater flexibility to add many contributors by adding points directly.There is a set percentage of revenue that is divided amongst community contributors, so as more and more peopl…
For people who are 3D inclined, maybe we could have people c out the Onshape model and possibly design their own intake for review. There had been talk about how a flat air filter in an air box is better in some instances. do you have a link for the Onshape model?n
Hmmm.... With the intercooler up front, is it reable to pull the air from the front of the car? We have all of the air control coming through the bumper, is it reable to have the intake pulling from one of th?nnI 't mind having the intake from the wheel well, or even the main bay, but further forward is always better.n
Maybe I missed it by why are we pusng for vacuumed formed ABS?n
The mechanism adusts the lever in height and distance in one step but it can be made to adust height and distance separatelly. Here's a preview:nnnnWle SF-01 is on hold, I'll try to upload an anid model to Sketchfab if you guys want it.nnI remember about royalty and contribution points. I honestly understood otherwise since its a model agnostic mechanism virtually employable in any gearbox.nnyou …
"And if anyone can dream up a good system for making that sfter adustable, without making it a pain to install or work on, I will see that tget paid for it." nnBig nnIs the offer still up? Where should I post the mechanism I came up with? I did a 3D model but not sure wherehow to post.n
i like it! Is there any technical, productsafety or legal re to stick to analog, built in instruments? Otherwise you could go for a tablet or phone cradle and offer a range of individual cockpit ap instead. cheersn
I know they're expensive but tdo their ob rather well. Even cheap, single instruments would end up costing as much. Imho a sportscars needs: rpm meter with small speedometer (only to avoid tickets), water temp, oil pressure, oil temp plus a fuel gauge. Even at 40$ each...n
Can't we ust use an analogic system like that offeby stack or any AIM system? Light might become a problem in an open car. I 't care about knowing my speed but an analogue rpm meter with some bright sft LEDs is what i'd want on my car.nnA Stack 8130 or an AIM MXL Pista mounted on the steering wheel would be a great solution.n
ntSounds good, ust ordea few tngs to get started on a prototype, once I get some progress I will post it here.n
ntI may be able to do a similar system for you guys. If you want ust dash with no separate infotainment system it would be possible to keep cost down I tnk.nnntUpdate:ntnnntAfter some research should be able to keep costs pretty low compato TransLogic and any other digital dash out there. Initially I can create the basic API and dash then work on a DevKit so people can make custom dashes.n
For ts car i didn't actually propit ust put out an example so I t really want to continue it any further than to say, ust as a note:For Can Am thad to deliver them sometng off the shelf because the Can Am system wasnt going to be rea for release, thad failed, tonly had a few months, tdidnt even take the second sensor off the back so twould have to change that software, the ust connected both sens…
The modular pl is a neat idea. Cup holder or G antenna depending on the mood... I never had cup holders but i understand people might like them. Eventually they'll understand how useless tare in an open and stiff car like ts one. Anyway the glovebox is ust added weight. ding a little cargo net on the side of the central tunnel or bend the dashboard is the way to go. Keep it as dden as possible...…
All good tngs to hear. My reing for a cup holder is simple. I cannot be at the track every weekend or even every month. But that wouldnt stop me from hopping in it as much as possible. So I could see myself taking ts for lots of pleasure drives around town and the countryside. Preferably with a drink.;I'm also tnking of all the great car people I've met outside a gas station wle picking up a coff…
if your average customer is able to remove a sft knob then he will also be able to remove a middle shaft ti replace one with one that fits s taste. Marketing wise it would be nice to have 3 shafts in a box, people like ts kind of stuff.
Surely for infinitely adustable control systems the only valid solution is a "by wire" or "wireless" or even "driverless" solution.Drive by wire has been available in say factory automation for years.In drive-by-wire, an encoder or resolver is mounted to the steering column. It can sense wch direction the steering wheel is turned, and can also sense how fast the wheel is turning. Ts information i…
Making it adustable is rather easy: a 3 pieces setup with a main shaft bolted on the 'ball' and sft knob is all you really need. By designing different lengths or bends of main shafts one could effectively reduce the throw or the knob's position relative to the fulcrum.;If you 't get what i mean i'll make a gh tech paint drawing of the concept.
Why should we complicate tngs? Cable sfters are a pain to tune and an added failure point, another direction vs a car that should be percei as a breeze to work on and setup for the aurs. It's a system that was almost only used on transaxle gearboxes or rear engined cars before the advent of cool electronics. There's no need for such a solution on a FR setup, especially when you have complete cont…
you could even make a rfid key that needs to be put in a slot in order to work. A simple key chain with some embroidery like 'pull in case of emergency' would me a neat marketing point.
To me RFID is gimmiky, do you want to be in a racing suit with some RFID in your pocket? ;What if you have to bail suddenly or how will the engine stop in a mechanical failure? ;
One of my friends works for AIM as an engineer, do you want s email?
"ust a 4 point." Sounds like the ulti compromise here (well, truth be told, all-se tires are the automotive world's ulti compromise, but let's not go there!). ;-)
Hello . We never had chance to meet, but my blog is here
I've been using it to design the Office Chairiot Mark III and it's been to work with! ghly recommend Onshape. Can't wait for more features to be added.n
And your mail adress is?nnI'm on ! Works with 3D tool spaceclaim to model.n
true and thx i ust noticed i was in the wrong threadn
You may have explained yourself poorly the first time but I must be an idiot because I fail to see how the bellhousing area might be influenced by a straighter outer part of the chassis and the lack of a subframe.nnAnyway, udging by the ig pic you uploaded the front part of the chassis NEEDS to be less cur.
That works a treat if anyone else has problems in getting in.n
The Onshape link came up I needed an invite to your proect and a designation etc and you'd likely need my email.Try the sending an invite path geeman1969
An easy to drop underbelly (bolted, not rivetted) would help with the removal of the transmission and possibly solve the issue. Ts is also the re why I would have prefera transaxle design other than weight distribution but I get we'll have to make-do with the current arrangement.nnTooling around with wishbone width, wheel offset and king pin inclination could help the steering issues. 15° is bare…
I'm suggesting that you scrap the idea of an engine subframe since it weighs a lot.nnYou have a chance to manufacture a chassis exactly the way you want. Bolt the engine directly to it by making the proper mounts directly on the main frame! To add rigidity you might add a 4th and 5th upper anchor point that links the upper part of the engine to the lower or upper chassis rails depending on space …
It's not my fault if you place the seats lower than they'll be :pnnAnywy the chassis looks good, the only modification i'd make is ts one in the frontnnnnIt should make the a- anchor points a bit stiffer although the s might become shorter. The welds I tried to avoid with my lines are unnecessary stress points in an area that will see a lot of forces in a lot of directions. I know that some cars …
Nice, looks like there should still be some decent space left for a trunk
My car has a cheap;fuel cell so I can't help with CARB numbers.udging by your requirements you NEED a lotus fuel tank. It's; tn and wide, 38l capacity:
has some pictures I sent m of a chassis that's fairly similar in concept to what we're doing. Ask m to forward them to you, i fored my phone and no longer have them. Tshow some fairly interesting solutions to problems we're going to have ;)
I tnk, chassis wise, that 2.5x2.5cm or 3x3cm square tubes will be more an enough with an appropriate wall tckness (1.5mm?). Round tubes will ust have to have the same diameter.
Engine and suspension mounts are designed after the chassis, not the other way around.These are the ste you should follow:1) design the chassis2) fit the engine as low and as clto the cockpit as possible3) do a simulated ;mock up weight distribution4) design the suspension around that datasetThat's how race cars are generally built.
It could be carbon, sheet metal, plastic or whatever. I'm not particularly fond of CF since it has, like any resin composite, an expiration date. Mine was ust an idea, however i'd like you to at least look into it. Off the shelf bucket seats become expensive when you start adding mounting frames, rails, grade 12.9 bolts etc. I understand the customization but... is it easier to findstock 3 differ…
can you save out an IGES?
I was ust looking at the original ob you sent me... and we may not need to change much besides the how far out the upper frame rail pokes. ;Not a huge fan of the unsupported bend anyway. ;-)
I widened everytng that's commonly referto as the passenger compartment. ;I did not widen anytng bend the main roll bar hoop and did not widen anytng forward the engine compartment, ust to establish a rough layout as I started to widen the pls. ;I agree that it may need to lengthen the car a bit to maintain the same proportions as the original;concept. ;That screenshot I posted was a quick respon…
, good to know, was kinda freaking out last night
I'm sure that is a lot of work having to recreate it.
Not to be a pain in the ass, but.... called it. If you look at the renders the seat actually appears to fit flush to the door bar, so tare sitting above and outboard of the lower frame structure.;(also, the transmission tunnel widthheight is a little concerning if a drive shaft, exhaust, and heat insulation are to fit in there)As we move forward i have at least a few structural changes i would su…
must have been an oversight on my behalf. ;We could probably gain back a few inches per side if the drive shaft tunnel doesn't need to be as large as it is. ;May get tricky when talking about the exhaust being routed through there as well. ;I'll see what I can do about it tonight. I did go with a near minimal track width, and even though that would mean widening the entire car I 't tnk that is as…
I understand that but i like it too much over low carbon steel, especially after lifting the same cage made of the different rials. Anyway the difference in stiffness will be minimal if the design is right (and it looks like it is).Whatever you do, 't powder coat the chassis once it's e. It flakes like hell, especially given the vibrations, sprays of various fluids, stone c etc.; I'd give POR15 a…
I was going with;the dim's on the drawing that supplied with the SF-01 render package wch very much look like a 101 18" wheelbase and a 51" track width. I will wait for file uploads and redlines before i do any more critiquing.;
I t tnk it changes ts proect. I ust believe its another vecle to learn from. because i would hate for us to basically restyle the horrid lotus 7. ;drive train packaging susp....lots to learn;
What is the time frame for a locked down concept? ;I am really interested in working on it.;
Wle I can understand minimizing the number of members that are being loaded through bending, eliminating all bending loads is fantasy. Even in structures like you are suggesting there are still members in bending, ts effect can be reduced by curving the members that are in bending (a la aerial atom....;although;I am skeptical that th;cur members are actually doing what tshould be); wle reducing t…
Tubular and Space frame are two completely different manufacturing methods.; I tnk we should stick to a tubular frame to make manufacturing the vecle easier and more cost effective with our current manufacturing capabilities;;Incorporating any type of stamped wateret parts into the tubular frame as geometric structural additions is IMO asking for trouble.;As far as the sub-frames go I'm not seein…
Subframes would allow for easy tinkering, as you noted, in both the suspension and drivetrain configuration. Some users have pointed out that race regs often specify suspension layout; interchangeable subframes would allow for a modular car wch can be configufor different racing specs, or simply according to the preferences of the driver. Also, ts would allow track and road versions of the car to…
The lower ball oints out of a NC will be very durable and easy to source.nn1" Ball oints and a spindletaper pin migh be another solution to add adustability. They're beefy enough not to fear that kind of abuse.n
ntI'd run busngs on the inside and heim oints on the outside.nnntToffer some easy adustability when placed on the hub side and the busnings on the inside will allow you to use the same part design wle only changing the shorehardness.n
ntAre there any specific targets we trying to t with the suspension design?n
n okay, ust let me know when they're rea and i'll download them myself. I'm pretty busy at the moment and I often forget to c for updates!nnntAny cad file will do ;)n
ntYes please. Could you please send me the via email? I'd like to forward said to the guy in charge of designing a suspension setup for a FSAE team. He has all the softwares needed to come up with a definite geometry.nnntAfter that it ust comes down to putting stuff in place and wiring the ecu, really. It seems like the hardest part but it isn't. Besides, there's not much packaging to do on a car…
thats what I thought as well, but knew that the is the or for the Exocet so wasn't sure
your first iteration of the open tandem suspension was badly sized.I have yet to witness a properly sized roint fail. It may gain play but it won't fail. The only re why you could go with ball oints is price. You can buy thfor 15$20$ each wle 12in diameter roints will cost 5 times as much. as an upgrade?
Using Heim oints in placed where ust pure tension compression loads exist (such as the upper a ) seems appropriate. But areas like the lower a where bending loads exist, I guess we'd be better off using ball oints or busngs. The only way to get away with Heim oints in such places is by using ghly over designed and over weight oints wch in the long run could fail due to fatigue.Sometng like ts sho…
I have a friend who might be the right guy to design the suspension around the car. Mechanical engineer, young and smart. He also has some experience as a track side engineer, i'll try to bring m on board. He's as nice as the AIM guy Anyway Tein is a good option, Ohlins is clto the best. However... have you consideusing ust one make that builds different shocks with different specs and streetabil…
i thought about buying them from breakers and unkyarda but if your final price on the 8.8 is 1030bucks then that's the route to take. I have a soft spot for aluminium cases because toffer a drastic weight reduction for a limited price increase. We're talking about at least 15lbs here as a guessti.;In the end a lightweight differential coupled to a lightweight tq resilient driveshaft (again, alumi…
...And how about purchasing each and every aluminium freelander diff that po on ebay uk and remanufacture them in the US with the relatively cheap rebuild kits?Remans are alrea cheap at around 600$, used units cost anywhere from 100$ to 300$.
That's not bad! I wonder if tonly sell the pumpkincase without the actual differential in it. One could save a ton of money and spend them on a good unit.
I aggree with bse50 here, please 't start designing the car around specifications that will only ever show up on one unit. ;
I still can't see it.The heavier car will do ust fine with a freelander;case coupled to a quaife differential imho. The v8 twin turbo version should only be considea remote possibility imho: That kind of power on ts kind of car would be counter productive, gerous and completely kill the proect's purpwle also throwing any weight balance off. I have a direct comparison in mind: my crappy hayabusa p…
I can't open that page :(How about a rear diff? it's a light torsen that does its ob pretty well and the case is fairly lightweight. I have an all-aluminium pumpkin out of a freelander on my car and it's dirt cheap with some clutch type and tn type differentials available. Was the freelander sold in the us?
Any quick ratio manual rack will do. I ust noticed that Quaife has an american subsidiary, it might be worth it to give them a call about steering racks and torsen differentials. I'm not particularly fond of torsens but tmight be a decent option for the car's cheaper variant.
What if I told you that most of Europe drives on the right side? They're available in both LHDRHD versions ;)
Ford Escort quick racks are cheap and durable. C Rallydesign.com to see how many different ratios thave.Here's a small visual comparison of a 3.9 (limited to 3 via stoppers);vs 2.4 rack on my car. It's kinda relevant and should give you an idea.
yikes C5 lug pattern is 5x120? ;that's not all that friendly when talking about light performance wheels.;
ust looked it up, we can get C5 front and rear hubs for about $55 each. Sounds like a winner to me.
As long as they're rointed everytng is fine! Adusting camber and toe on a rointed hub is a piece of cake if you design a turnbuckle. On the other hand having to remove the roint and threading it inout to addremove camber or caster;is a pity.
Your own uprights would be a good way to go. ; I like the Lotus setup with Sms to adust camber and caster etc. ;Much better than eccentrics used by OEMs that change everytng at once. ;If you can tie the toe rod to the lower A- in the rear you eliminate bump steer and take away one of the easiest tngs to screw up and make the car un-driveable.On the wheel standpoint given the weights and power, 4 …
Not only does it affect the roll center, it also affects the driveshaft geometry and the steering geometry. I can imagine that there will be adustability for changing the setup, but turning the car into a soft roader will probably be out of the question.
We were between thand Corvette.;If memory serves, we went with the Chrysler since the bolt pattern opened up more wheel choices.;The Chryslers are 114.3mm (4.5");BCD and the Chevy is 120.65 (4.75").;
Custom uprights CNC'd from aluminum with an off-the shelf unitized bearing would be a good way to go. I ust finished designing a set like ts, twere surprisingly cheap to macne (in qtys of 1!). We used the popular Chrysler bearing (from LH cars, Prowler, etc). Tare robust and cheap, and its easy to get CV oints to fit.
Adustable suspension would be;ideal, especially for my neck of the woods, AKA New York City. The pot-holes in ts city only;would brake any track cars transmissions with a lower profile. All in all, the ability to raise and lower the car would great around these ungles!
maybe an arduino or sometng could be created to control them.
Sounds like a great idea for an engineering challenge...............For thof use that can't draw even if our life depended on it.;
That's reassuring, .nnI'm only talking because I know what happens when too much time is wasted around useless topics and then there's not enough time to tackle "real issues".
The front splitter and various other aeronamic mods would be add-ons based on a customer's request. Tare not for everyone that's for sure. Base model will be focused on function for sure, as that benchmark is the most important.The Nvidia dash display unit could possibly be a great unit if the cost was right and it worked for data acquisition. We only brought it up as we were given one to tinker …
will do , again might not be able to tackle the hood vent for a few days, but can't wait.;
sure tng if you can upload the intercooler, or email a file I can ump on it ts weekend, maybe even earlier.STL containing the intercooler and the hood in one file would be prefferable so that I have its location(if its locked in)I ust wouldn't go too crazy you t want it to be
and I are working on updating the model with the RF windseld frame to see how well it would work with the new iterations from ;(wch are killer ) and adustments to the chassis from ;. More coming very soon.
a damper would help keep the f open wle you climb in and out of the car! Tcould be installed like the bonnet ones that most cars have nowadays
Dukes of Hazard that st.Srsly tho - A flip up situation might have to be developed if you want to enterexit without removing the f entirely.
, like I said we got a game plan for that. ; Once the decision is made to cease development and move to prototyping and product development we can be confident that the pieces were designed with that in mind from the beginning, ;and I;often discuss several tngs every time we plan out changes for items, manufacturing, performance, and how to stay as true to the original design as possible. ;Ththre…
No worries I've kept that in mind when designing them. ;These vs can be very easily produced with conventional;vacuum forming. ; As it sits now, like you mentioned, that area of the car is a sub assembly of four pieces that can be either riveted or bolted together. ;All four pieces can live in a family mold and be formed in one shot.
for the info. I've been sharing the details of ts proect with a few colleagues here at and it has generated quite a bit of excitement. I may have to pay you guys a visit after SEMA wra up.
Given the available space with a front-midengined design, brake ductwork should be feasible. For a track abuse, adequate cooling is a must, especially considering how much speed the LM SCP will need to bd off.Should be relatively straightforward and cost-effective to run short ducts from the front end through wheel wells.
I originally had 2" hs going to the lower portion of the disc, but deleted the geometry when I shortened the wheelbase. ;I would definitely like to see that happen, but we can siphon some air off to do other tngs as well.;
I know that there are some westfield megabusas like mine roaming the streets. there's sometng we could do about it?
If ts variant is an open cockpit then make it a true open cockpit! Both the 2-11 and Xbow are rather comfortable despite the lack of a front windseld, they're actually better than the 7-style cars equipped with one. The lack of doors and rear windows creates a lot of turbulence in that area and the windseld basically sucks everytng in from the sides.
Have you consideintegrating the windseld on the hard top? You could sell a summer weekend warrior and a balls out coupé combined together. Like the xbow gt. Make the whole tng detachable and have a small aeroscreen fit underneath. All you'd need are 4 posts where to strap the tng (2 underneath the front, 2 at the rear top. At ts point you could also integrate lexan side windows that slide inside …
Well, if that't the case it seems like windseld discussion is over then, $200 per unit for a custom solution seems pretty damn ideal to me.
You're completely right, i didn't know you were limited to a 2000 production run. In ts case you'd have to thoroughly evaluate your options. buying ust one Ultima GTR windseld and using it as a mould for custom ones. Trim the edges, cut it a little bit to avoid copyright issues and be happy with your 200$ a piece custom manufactuones!
nice work! make a naca duct that feeds air to it on the hood ;)n
nice work. make a naca duct that feeds air to it on the hood ;)n
the position you chfor the tank seems too gh. Anyway there are some companies making CARB compliant plastic fuel tanks.
I see we are not the only country having stupid laws then. Nice :(
how about fabbing up an aluminium tank? It's ly cheap to fabricate
you really 't like the one?
It is cool that Ford Racing is letting us get these early on like ts.; Cannot wait to see the test mule in action!
Sweet!; Transmission now an engine!; Ts tng is coming together!
Good enough for component placement and fitment.
Be daring . You 't need a wide foot area for the pedal box. Make it as narrow as possible, the rest plate for the left foot can be built as a recess in the side pl. It truly makes life easier. The passenger will also take an inclined foot rest over a wide space any day, every day... Trust me!
By the looks of it you could even move both the engine and the tranny an inch clr to the rear of the car with some minor chassis modifications. Imagine the m it would clear for the intercooler and the radiator.No, wait. Imagine how much better the car would handle, screw the other measurments! Anyway I recently replaced an ossey pc625 battery with a 20ah life4po one and sa 5kg on my car. Wle such…
That tng is tck yet;tiny, I love it! It looks like it could almost fit between the seats.
I have seen good tngs about the BMW 2 liter engine, also Teh VW 1.8 liter with turbo is a good piece of work as well.;
You wouldn't have to. You could remodel a bunch of square boxes for mock up purps;and be legally happy with it. The modelists would still have enough data to know what's going on and how far low and back tcould place the engine in a given chassis. That's all that ers. The rest is simple packaging that can be dealt with a sawzall and a hammer.On a sidenote... i could put my camera equipment (a bun…
Recap has migrated into a sellable product. Proect Memento, however, is on Labs. After you obtain a full powertrain, put it on stands and take 100-200 photos following best-practice guidelines for Memento. It will spit out a very detailed meshed model of the full powertrain, complete with texture ma. Ts model can be brought into CAD and used for all positioning exercises (engine mounts, sump clea…
When do you anticipate having the powertrain in house? We can use photogrammetry to obtain a ghly accurate model to insert into the chassis. Same method I used to put myself in the car for my tech showcase video.;
would love to do ts but how would;;you expect us to go about acquiring the tech data? ;That's not;easily e. Do you still have thelevation drawings you used to build your foam core mock up? ;If so, I'll ask a co worker who is our best best at reverse engineering to sign up and knock it out, with thdrawing he can have a parametric model for you in a er of days. ;Ill getbm to sign up tonight
That being;said, Ill be doing a gear ratio analysis for the available TKO gear sets and comparing useful powerband and final drives. Ill likely also look at the 6spds since Im sure some people are going to demand it, but with as light as were going for, there will be more time spent sfting that could be used putting power to the ground. Plus short gears t allow turbo motors to really live up to t…
I will also second or trd the TKO nomination.
Not to mention GM's (non)reliability with newer engines.....I will agree. The old engines (small block) that thave perfected for years may be okay, but new ones? I wouldn't touch if twere on the other side of the world.Ford seems to be upping their game far enough that anytng toffer will be (mostly) viable. I tnk cooling a turbo will come into play before much else.
,;and significantly less powerful as far as we know.
Ts type of curve is becoming more typical now that engines are going smaller and boosted. Gone are the days of relatively flat torque curves all the way to redline.;I predict a lot of wning about the torque curve since it dro off quite dramatically after the torque mountain at 2800 RPM. I, however, see ts as built-in traction control. Losses in forward traction are met with increased revs and red…
Regarding the LS3, the chart near the top indicates that the LS3 package weighs 22 pounds more than the Ford 2.0T. ;That doesn't sound too heavy to me, but I'd love to hear what others tnk. ;I'd looked at ts once before, in the context of Flying s, and was surprised by the weight comparisons between their turbo and the LS3 conversion...
I agree. ;Unless there's sometng I 't know about -- with doing sometng on a current production engine, like the one in the BAC Mono -- their engines (in the USA, at least) are going to be track only...
Yes it would be perfect! Given where I live i have a complete lack of knowledge on ford's motorsport offers, I; didn't know such a program even existed!400ft-lbs of tq is ins, i tnk it could also be de-tuned a little bit for driveability purps.
I understand that. Then 2.0L it is I guess! I will ask my mechanic for insight, i'm sure he built some of thnewer engines so that you can start with some data.ie. pistons are pretty fragile and the rings are tn, the rods are ok for mild tunes. I'll ask m next week, i have to leave my car in s dirty hands for some days He's definitely not a douche and focuses more on average power, flat tq curve r…
Then you should also consider 1750cc engines. Tare born turborcharged, wildly tunable and the gearbox can be handled via paddle sfts to its dual clutch transmission (not a POS like VW's DSG).Ts would make the talks we had about a transaxle gearbox much more interesting: ust pass some cables through the cockpit...
Fair enough though;the Vette and the;Porsche aren't supercars ..Well if you looking for ust the right Sports Car benchmark, take a look at the Monster .. Here is;a great;video about them: ;www.youtube.comwatch?v=T2BSSy7fxOc
I can export it to STEP or IGES.
Any word from Ford Racing?
Ok, so maybe I'm stuck in a world of 1100lb single-seaters with 30mm halfshafts, but if you say 1600lbs is attainable without trimming weight along the driveline, then I'll ust have to;take y'all's word for it.
Yes!!; A 3D viewer again!; It worked great for me.
acobs is still here! We're both pretty excited about ts proect.;Not sure if anyone else from LM is;around, we're getting too big for me to know everybo, kind of strange.;We're using skeletons in Creo;to control all of our interfaces on the A5.;Solidworks;has a similar tool, and I've never used SolidEdge but I'm sure it's got sometng similar as well. It allows the global arctecture to be designed …
That's good to know about the lighting. ;It will help when we are designing the chassis knowing thminimum heights.I agree on the detachable mount for the front, preferably one that won't damage the bo work.
Ok, so we will have to have a rearview no er what. ;If we go without a front windseld on the track version then we can have a dash mounted , we ust have to make sure the back of the car remains low enough.Even though you can get away without a passenger side , I tnk it would look strange without one.
So, here's the deal for lighting:Headlights must be at least 22" from the ground,not more than 54
I do know that in some states, like N where I live, you have to have a front license plate. ;I tnk the federal regulations require certain size braketurn lights, but I do not know the specifics. ;It would be nice to be able to use LEDs for at least the turn, brake, and reverse lights and have them mounted flush to the frame, but I tnk the headlights might be too cost probitive.Also, there would b…
Well, the idea would be that the drag would be reduced by the air passing through the radiator and not running into sometng solid like the engine block, but I do not know if that would be a significant difference.
I'm excited to be a part of ts.Vacuum forming is a pretty cool process, I ced out the Polaris and you're right it looks great. Also, the greatest part is that it is cheap.;Some tngs to keep in mind: No draft angles &lt;=0 and;tckness will not be constant. Tckness will be greatest at the first point of contact of the sheet to the mold and will decrease after that point with the tnnest portion usua…
with plexiglass spoilerSometng like that might be a light weight and affordable option as well. Not as sexy as the big wing, but still effective. After a prototype is built, I can help with any aero testing that needs to be e to determine improvements.
Looking at the underbo, the aero elements along with keeping it light and stiff enough, wle factoring in ease of build seems a tall ask. ;My brain sees it broken into three segments. ;Front half, mid-bo and back half ;with possibly different rials utilized to enable the needed complexity. ;I was also looking at an article about the Corvette;ZR1 and balsa wood floor pls
Okay, maybe I'm missing sometng but I thought vacuum forming tcknesses are about 3mm (unless your talking about heavy gauge sheets wch drives up cost and complexity) I can't get the image of the hood rippling like the Tacoma Narrows bridge out of my head. ;Without a sandwich structure or adequate bracing I 't see how you avoid it. ;It might ust be my ignorance.
With regards to vacuum forming, the rial used would need to be fairly tck. ;Ts would add much more weight than a composite that would be strong enough with a tnner application.
If you have questions 't hesitate to contact me ;: );
right. thats why I suggested talso win a contract (if twant) to visit LM for a week and work out the design on package;via clay or cad. to get the designer on campus to help translate the design into a realistic package would be huge.;
I tnk its great that people can be invol and get "ownersp" for comments and ideas. that should help get people in the door and invol, But we all know execution is the hardest part. I am interested in how you guys handle the limited number of points later on in the proect.Honestly The "buyers" program for contributors is a huge deal for me and i feel others would agree. I love designing but the pr…
Sorry for the late response. Slammed here at University. Had a chance to meet a LM guy and the 3D printed car earlier today. I'll crack open the latest model and send over a drag coefficient and frontal area tomorrow morning.
good points. The goal of the recent work has been to investigate how effective these elements can be given the basic design of the car. Once the chassis and suspension are sorted, and the engine packaging exercise is underway, we can t the
Ok... now that I've picked up my aw, what program is that?
I have access to both Solidworks and NX9.0 wch is the big brother of Solidedge;(the CAD software you mentioned being LM's choice). If you get me that Solidworks model i could convert it to your CAD package right quick.
How about a FEM analysis to start seeing wch parts might or might not crack under stress? One could start from a chassis mock-up and bo pls to analyze the pls (tdo crack, depending on how tare bolted to the chassis and how the chassis flexes). A FEM analysis of the chassis should be the penulti step before making the igs: FEMModifyFEMbuild the igs. a CFD analysis would be super cool as well but i…
Tnk about what a transaxle is... i'm pretty sure a common gearbox could be inverted like many people do when using an engine designed for a front enginerwd car in a mid-engine configuration. Another option would be to go with a narrow gearbox like the az6. Aisin makes a ton of them in many different configurations. I have one in my garage and could take some measurments in case. ust let me know!
Tmight've been able to give a bit better visibility out of the front by doing that, but out the back and sides were worse. ;You would have to lower all of the sight lines by 2 inches or so for it to be comfortable to see.; And if you have someone that is, say, 5' 8" or shorter, I can only believe that it would've still been difficult to see.Ts wouldn't be so much of a concern in a track car such …
I agree, if you look at most of the concepts submitted, the ity are all Lotus 7 clones;with scoo and wings added. A simple ladder space;frame with diagonal bracing should suffice as the target weight is less than 2000 pounds. Utilize a subframe to mount the engine, and;make different versions of said spaceframe to allow installation of different engines. A subframe can be used;for the front and r…
Thave to be mass producing it to meet that price point. Unless tgot a sweet deal with Chevy for that engine, tare actually producing everytng but the drivetrain;for around $5k.;I'm not a fan of the vecle in the first place, looks too much like a x-bow (wch I tnk is butt ugly), ;requires a;motorcycle license, but there are some issues from a structural standpoint.Tcan probably get away with a lot …
In the latest issue of Motor Sport magazine ('9 Decades' of Motor Sport'), Damon ll comments on chassis safety prior to 1994. He notes that aluminium sheet monocoques weren't so safe at all until tsandwiched honeycomb into them...I've worked with some Astons, wch are fibreglass over bonded and riveted aluminium extrusions. The chassis is tremendously strong in a crash (bowork not so much), but ex…
A Supercar is ust a ly Expensive Sports Car ..
The Corvette is slow, it is at the bottom of the list of True Sports Cars.. It is so slow that a bolt on is faster than a;Vette..Yes I now know what LM is shooting for.. But it is;not going to be fast enough to be a "true" sports car..;For that er, their;Sports Car benchmark is the FR-S, and the FR-S is not even a sports car, at best the FR-S is a Pocket Rocket..No offence to you guys at LM.. I u…
On the longer side it would be very similar to the Catarham, but the wheelbase is adustable. You can change the seating position, engine position, and rear axle placement. We benchmarked like 2 dozen cars and averaged the wheelbases to come up with the numbers we used. Also the large box is based on the m needed for the 5.0 liter Ford v8, wch is the largest motor that was mentioned, however we ar…
ust;tnk about it ts way: <em>What if<em> a looked <em><em><em>?<em>
If I remember correctly was using Fiber Forge in the front pl and rear pls. ;I'm assuming tmo away from it for a re. ;But as someone mentioned there is a very large home building community that puts together airframes from kits and plans. ;Burt Rutan help popularize a rapid manufacturing process with foam and fiber glass. ;The benefits here are low weight and robust strength with easy repair. ;Fo…
That's certainly sometng to tnk about, if twould be available. ;I would expect that many people may not be able to take the time to make an adventure like that happen given our development timeline. Definitely sometng to look into though.
Exactly! We 't want the person who pens the conceptual design to stop contributing!
The number of points isn't really limited. Points won't be subtracted from people to give to others. ;The initial number of points is set at 100, so that early in the proect people won't see huge swings in their level of influence. ;Once we are past 100 points, percentages will start to degrade per point.;
Pretty solid ideas, for sure. We are always looking for ways to reward contributors and challenge winners. We've been tossing around the idea of buying SolidEdge licenses for engineering contributors, for example. Challenge winners often get other perks that aren't listed, as too many of them are subect to so many variables. For example, the designer of each production vecle to date has gotten an…
, You're list looks oddly similar to how ours began!Of course the and the E-Rod (wch is in the ) are on the list, but regarded as advanced from a power application and powerweight standpoint.The EcoTec is still being run
you for pointing ts out. A back to back comparison shows an obvious relationsp between some of the latest concepts and the original design winner, but the overall feel has evol away a bit. The original design has a very raw, "d
Most of the addition of pls was for aeronamic res like the rear fender are for example. The fasteners and such were remo for ease of rendering, and will probably be added again later when we get clto finalizing the design.;
Holy crap! Wonder how much thsprings will go for? I dare say if tare pricey, we could probably spend the money elsewhere and get more weight reduction.
I could agree with that from a seating position and overall dimensions point of view, but we will probably need the cockpit a bit further aft, so as to allow the engine to be in the front.
<font><font>may be an option for a special suit and helmet.
there has been an option discussed about a snap on fabric pl like used on marine applications, but that would be an extra option
We are using the 5.0 steering rack, but that's about as far as it goes. The rest of the suspension (save ball oints, potentially) is going to be custom for ts car.n
We will probably run some basic FEA on various chassis submissions, but that will be a ways down the road. Torsional rigidity is the name of the game!Will be interesting to see how many people want to work on modeling a chassis once the concept has been chn. Hopefully by the time we are there, we will have our proect influence system published and on the site.
t the nail on the head Pl... mostly.A tube frame can be a space frame. The biggest distinction that prevents all tube frames from being space frames is that in a space frame, each member is either stressed in compression or tension, there are never bending loads.Definitely won't be a unibo, wch is what I tnk you were picturing. no stamped steel here!I 't see much benefit to subframes for the susp…
Hello ,nnPlease, c ts post. I hope it hel to better visualize the concept.I tried to upload an anid one but Sketchfab can't handle it...n
,nnI'm sorry my English isn't the best, did you meant how much does it off set? What I posted is ust a preview of the working principle so the offset would depend on the (2) s' length.nnnnThe (spring) button is what locks the mechanism holding the angles between parts.n
nt .. and congradulation on having great taste n
Find me one that will pass CARB ;)
Based on 's latest modeling on on my most recent rendering, we have sometng like that in play alrea ;)Ideally we could find a more elegant way to integrate that from a form function standpoint, but ts could work as it is shown. i can't wait to see the piping for the intercooler (from turbo to throttle bo) as i am willing to bet that even with function being the main purp, it will still look badas…
how is ts comment helpful?;Performance is the name of the game. C the CFD thread. The naked frame was a suggestion based on the car needing to be lightweight.;
I'm guessing side view. ;The very track focused one with the smaller deflector and expd roll hoop would incit in front view too (wait, that's what ts is). ;I'm loving how ts is going. ;Can't wait to see it in bent metal, plastic, composite and glass.
That is a very good point that people could easily bump the s on ingress egress and might relocate them on their own. We should maybe run sightline tests along with the CFD for minor aesthetic adustments.;
Sort of like we did with the Scion FRS ;)n
That's a good question, and maybe you can help me with that. I was tnking about having a sketch blast that was strictly about the refinement of the upper bo volumes. In the Alias model development, as mentioned previously, when we started to interpret the shapes ( ) created, there are some subtle adustments based on pl transitions and packaging to be considered. The goal overall being to fix thsu…
The cup holder and all the instruments on the dash have the ability to be mo with ease.n
We are investigating the possibility of not using a subframe for the motor. The biggest concern right now in that regard is ensuring that we are able to easily remove the transmission from under the car. We will need to have a model of ou
Ok, now i'm scared. The chassis is simply too big compato the seats.
s glad you asked,;At one point I did explore that option during the aero tuning process. ;I can call up some images of that exercise when I get home but the result was ts.-It did not generate any additional benefit aeronamically spea
Ahh the old Backbone style chassis. Driver and passenger safety would be of concern considering there would not be a robust frame surrounding them. Adding frame members for passenger safety would negate the benefits of the backbone style chassis as well. Cool EV concept tho.;
It almost depends on the inspector. The CFR requires the headlights to be "on the front". I'm not completely sure that the s are far enough forward to be conside"on the front
The discussion was that vacuum formed ABS would be lighter, cheaper, and we could utilize the DDM processes for making the molds for the bo pls. Granted, we could do fiberglass with DDM molds, but the worry is that the chemical process of fiberglass would warp the molds for consistent production bo pls. We have made the remote control car bodies with the vacuum forming alrea, so we know it works …
There will be a lot of weight vs. cost issues going forward.
Notng yet from Ford directly. .pedersen has been talking with Roush Yates, who may be able to get us a hookup, but we are still;trying to get information on the 2.0 and;2.3 motors from Ford directly.
That is precisely the type of comment that should be made in the bo refinement thread. That said, active aero adds significant cost, and would likely be left as a gh end option.n
Subaru doesn't sell crate motors. No program for that...
yeah, I tnk Onshape has pro the capability. Now tust need to get more functionality!n
I've got a connection at Schroth n
keep in mind that you're selling a product with some determined specs. If a usere were to tune the engine to 400nm of tq instead of 295 it would be s own damn business to find a transmission that works!
hahah, I know, I also know how excited you get when terms like 'twin turbo' get thrown around.;
I'm not sure about prices, if it were for me i'd go with 15in wheels because of tyre prices! Anyway on my own 450kg car (185hp) I found that 205 wide tyres help vs the more common 185195 widths. I'm not good with numbers but ts proect will be heavier and ultily more powerful. A staggesetup may be beneficial (225 front245 rear) but a bitch to properly set-up (plus the impossibility to invert tyres…
What are thtire sizes? Also, what brake sizes?
The problem is that the rain tray area may or may not be a cold place, depending on a series of factors. Positive pressures are easily predictable but the temperature is a huge gamble.nnThe real solution would be to rotate the intercooler 90° to make it parallel to the car and move it to the side. The intake could, at that point, be as direct and cold as possible.n
Ts my be the best option in that case from reading up it looks like Ranger guys are using these for theirs.n
Gotcha!I would be careful anyway: determining a roll center without knowing the suspension geometry is a bit of a risk. I actually feel the need to address ts issue in a more general way. Could you please work on a flowchart of tngs to do instead of randomly addressing issues? I understand the open source approach but still, there are priorities that need to be addressed in a specific order when …
I saw your comment about cost. ;The engine that I would support most along with the suspension and drive train is the subaru. ;Subaru has raving fans the power distribution and reliability are top notch. ;Subaru is a winner for sometng like ts in my mind. ;
If you are going to look at a V6 then I would submit that you should consider teh S52 BMW engine from the E34 BMW M5. It might be too heavy though it is a heavy iron engine. ;
You'll be looking at the 6 speeds... if we can make them fit. Dtngs are quite a bit longer.
I hear you .pedersen. for the perspectives.;I agree that, especially as an an analog sports car, that, to some extent, you do need to protect the people from human nature ;what ttnk twant.;I logged a couple thousand;la in my with 190hp ~2,000 lbs. Before I turned it into 300hp ~1,825 lbs. Inasmuch as it it is the "same" car before after, it is actually an entirely different car. Tngs come at me S…
Great point on the issue of someone without experience getting into a lightweight vecle with an gh HP engine. ;I understand how you have to walk a fine line there.Excellent to know that there might be a simple upgrade path from the to the . ;Also, I hear people rave about how Ford Racing is easy to work with, and the available upgrades for the ST models are impressive.Ts may not be anytng you nee…
Yes it is unfortunate;;that;twill not supply to the U.S.. It also makes sense not to go too heavy or complicated, warranties are a must have as well. for the response, I look forward to seeing some more possibilities.;
The is a hell of an engine and a wise choice anyway, it has no competitors, barring the 1750cc. VW engines are ok untill you tune them and their transmissions plainly suck, especially the dsg.The only tng that will have to be addressed is the power delivery. It's true that horsepower ers more than torque on a lightweight car but a turbo might make the car nervous despite the relatively flat power…
not the 2.3?
Wle disappointed I will watch ts keenly.
You make many good points, and I see where you are coming from..I;see cars differently than most car enthusiasts, so I expect more from cars..That being said.. Even though the Corvette is a sports car, and the and Camaro are muscle cars, tare still slow.. Real sports cars like;Porsche, Lambo', and Ferr' are superior to them, and I would expect a built sports car to at least keep up with them. I w…
, .pedersen, that makes sense.; I'm guessing that a "turn key setup" includes the crate motor, electrical harness, and ECU.; What other parts would be considepart of the "a-la-cart" setup?
I'll take that. Now lift a Hewland Mk8 rated for 180lb-ft, then;lift that VW 'box and tell me wch will most likely be found in a 1600lb car...
If you are tnking about only a few production runs I would recommend using macned gh density foam tooling with a similar CTE to your fiberglassresin. Parts that are ust pls and 't take much load would be good for a wet la and cure, much like boats. As you go up in load and complexity vacuum bagging becomes necessary and, if you desire, a foam core can be beneficial. The more aeronamic and ghest l…
.pedersen;you're one lucky bastard since i have the weight of my shocks written here. Tmight fit ts design very well and the size should be pretty clto what you're going to use. My scales aren't very accurate but you get an idea.Fro
good suggestion, I tnk it could go both ways. ;On one hand I 't tnk it's completely necessary that the front and rear are the same solution. ;But it does look good. ;The one tng I 't like about it is the double step that you've shown in the fender(from the front 34) view but I could easily try that in the model and keep the single ridgecrease. ;
Ford Racing doesn't have it available to sell it to us yet, and won't for some time.
Tuning such an engine is a piece of cake.Moreover I doubt most of the people in here actually ever drove a real lightweight car with even a normal engine.
That's about 20.000$ in engine, electronics, custom gearbox since ts is a rwd proect etc. I tnk it's a bit over get
Now that's interesting. Probably be cheap as crap too.
The nice tng about starting from a 's layout;is there's a lot of development on ts platform alrea, and a big community of people building a designing new iterations. There;also aren't;any cars to compete with for that sizecost. Starting from a BRZ or type layout would mean a lot of competition with thvecles.;
I tnk that will be pretty clto what we wind up with... cabin towards the rear, mid-front engine.
What is driving you to demand subframes for the suspension? I 't necessarily disagree, from an ease of assembly repair standpoint, but I feel like it might be a real aesthetic challenge on what will likely be an exoskeletal car like an Atom or an Exocet.Subframe for the engine is a no-brainer, as it will allow much better flexibility in engine options or future tinkering.;
I am way more inclined to have one of the sway bars be adustable in the cockpit, rather than use weight ackers. ;Imagine, having a big lever in the car that goes from "on rails" to "drift mode". I am certainly open to arguments however.
Wle I like the idea of having an additional shock mounting option, I'm not completely sold on having the additional weight of an entire different set of shock mounts.Also, ts will definitely not be a oon car.
Well, a sports prototype style bo is typically 1 seat, correct? I could see the track variant being similar, but with less bowork. ;The street version should be a full bodied sports car. Two entirely different cars, that ust happen to share most of the same parts.
I'd appreciate the capability to use an NA engine as well, there's so many cheap s out there to plunder for parts.;
I am in all ;in support if a N20B20 engine from BMW. ; I am less enthused about VW. ;
You make some excellent points here flameskyefox.The overall goal is that both vecles that will share ts platform share as many components as possible, but (particularly if the chassis has front and rear subframes) the center section of the chassis will likely be significantly different between the two cars, enabling the sports coupe to have doors.I kinda agree with your trunk or lack thereof com…
The weight transfer curves and the associated sensors (not to mention the ABS controller that will likely need the ABS pump module and wheel sensors) may not match our weight profiles. Ts could be e using another controller, but there would definitely be a lot of R&amp;D e to make it work the way we intend to. Both are options to look at, but I would expect it would be easier and lighter in ts ca…
need to start reviewing . For safety critical functions, ISO26262 really should be used.
A front-mounted, top-exiting rad duct can effectively counteract the aero;lift that's;endemic to;cars with;expd front wheels.;When mounted bend a front splitter, the rad also;provides a pressure buildup that makes the splitter more effective.;Alternatively, there may be some drag reduction (critical in the 'naked' car) available by;venting the rad exits into the wake of the;front wheels. Add in t…
Getting rid of the passenger side could mean less parts, cost, weight... I tnk thres;probably outweigh any subective;aesthetic benefit on a performance car, IMO.;
Actually, I was tnking we will definitely want a windseld, but maybe make it removable, or an option entirely. If the customer intends not to register the car, but ust use it for the track, then we wouldn't need the windseld, the , or even lights.
So, been doing a bit of digging, and found that in 49 CFR Ch V, Section 571.111, "Each passenger car shall have an inside rearview of unit magnification." ;So yes, we do have to have a on the inside.You also have to have a driver's side outside rear view , but you can get away without one on the passenger side, if your internal has a wide enough field of view.;
An easy fix for the with no f is to mount it to the top of the windseld frame, unless the decision is made to skip the windseld all together then a hooddash mount could be set up.Although I would not be surprised if a rear view is not requias many pl vans have absolutely useless s (no back windows).
Excellent questions! We'll have to go dig the federal requirements and figure out what the most restrictive set of requirements is across all 50 states.In Arizona it is pretty easy, but there are many states that make it quite difficult.;_ do we have documentation of what the most restrictive regulations were that the was built to?
It would be physically possible to rear mount the radiator and have ducting to put air over it, however you would still need the same amount of airflow for cooling, so your drag is not reduced any, and may in fact be increased due to the parasitic drag of the aero dees used to funnel the air.It would also require significantly more coolant h, wch adds weight. Toyota front mounted the radiator in …
gher seating position... or lower hood dash line.
a lot for the feedback, it is great to learn directly from users!
Titanium subframe(s)? Dare to dream
I've been poring over the various SCCA regs, and I'm having trouble coming up with detailed class specific rules.I had heard that people were frustrated with both the Atom and the Factory Five 818, because there aren't any race series that will accept them. ;I'm kinda torn on ts issue, as we would be competing with these vecles on style, and a full FIA or SCCA roll cage would probably make that n…
Really appreciate the input Dr. PirateFace! Welcome to the site!To bound the discussion a little bit, we performed;feasibility stu that enabled ts proect to get a green light, and our get for the chassis itself, including no suspension parts, is in the neighborhood of $3500, wch includes labor cost.We should certainly look into using Aluminum in places, and should look at the cost comparisons for…
When we get into the weeds of suspension design, it will be very interesting to see if adustable ride height is sometng we can pull off. We have a rials get in the neighborhood of $5k for the suspension, so we have m to play.;It will require some very careful geometry selection, as ride height is a huge factor when it comes to performance car suspension design. It will drastically change your rol…
That's almost for sure the way we are going to go. Not sure we will use chrysler bearings, but definitely open to the suggestion!
. Common practice in race car land. A modern Van Diemen would use wheel bearings out of a Benz ML320, stout enough to handle loads generated with slicks and downforce.
The Ohlin's sound great. Tremind me of a Fox shock in their damping and adust-ability.
I would love to use Ohlins. ;I have a friend up the street who is an Ohlins dealer! Tare super expensive though. We will have to see how much m is in the get for shocks... we may have to go with some less adustable shocks to meet the price point, and sell Ohlins as an optional upgrade.
Heyitwrx, welcome to the party.;In most cases, if you have the on both sides, you 't need a in the middle. I am going to verify ts against the Federal Safety standards, for sure.Very gh probability that any version of ts that is street legal will have a decent size windseld.
That's a really interesting idea. Technically not a spaceframe, but a cool idea nonetheless. ;Would be neat to see how ts could be incorporated into a design concept that had minimal bowork, like what we are intending for the stripped down version of the car.We do have tubing benders, and lots of experience using them, we ust can't handle the super long radius bends like you see on the side rails…
I'm a big fan of unequal length A-s front AND rear. ;I'm also tnking the engine is going to be aft of the wheels, so the length of the s can be extended quite a bit, wch will greatly reduce camber change throughout the range of motion.
We are going to be starting the conceptual design challenge very soon. To be followed by packaging, mockup and then getting into detailed design.
You could use the same rial for the crush zones, but use a smaller wall tckness or diameter of;tubing is all. Maybe you meant that by softer, or did you mean a composite or aluminum portion?
Very interesting idea, It would require a good deal of forethought for maintenance res.;
Very interesting idea sir. We shall definitely have to look at that, depending on the engine selected, it may work.
I simultously cringe and applaud the ingenuity in ts picture.
Poor Lotus! 't look
Drilling the chassis to make a cupholder?Damn 'muricans.
Yep. The TKO is currently the front runner. We've heard too many gripes with the Getrag that Ford is currently running, and a car like ts doesn't really need a 6th gear. The TKO is light, durable, and should work well with our packaging requirements.
I'm all about the pushbutton start. We would probably do it the same way as in an Atom, wch is RFID. The Atom uses an RFID system from one of the big oems... can't remember wch one off the top of my head. Tsignificantly limit the range of the system by wrapping the antenna around the steering column, if I recall correctly.We've been planning on putting an RFID system in for door macne control in …
Yes! That's pretty much what I was tnking, I know that's a pretty popular solution for some classes now. ;I was originally tnking back to the Porsche GT2, but either way same tng. ; Anyway, different versions of bolt on Gurney Fla would be a cheap way to get some aero in the rear.;
The big wing will definitely not be standard equipment. And for options, we aren't so concerned about the cost.
Is ts similar to say surfboard manufacturing but with different rials?Can we make the pl by CNC cutting such a foam and then vaccuum forming the plastic around it? For front pls where stone c are a problem doubling the plastic wrap process or when the pl is formed laying sheets of fibreglass or resin cloth - other, over it for impact resistance and coat or paint it up.I tnk there is a lot to be s…
Great idea Rob! I like the idea of experimenting with new combinations to come up with easy homebrew style composites.
We are looking at tanks. Unfortunately, we have to use a tank that has a CARB EO number alrea, so that we can get the whole car past CARB. ;California makes it hard for everyone else in ts case, it is unfortunate that tare such a big part of the car market.If anyone is aware of a fuel tank that is small(ish), and is a contender, please let us know! I would love to use the tank out of the MR2, bec…
Skeletons are very equivalent to the "Frame" functionality in SolidEdge, wch is going to be the CAD that I maintain the "official" version at any given time.
We've talked about going to Oshkosh for the last couple of years, and I've been several times personally. Our es team pretty much controls the expeditions like that, and not having been there, t't really get how it would be. ;I'm pretty sure it's too late to get sometng going for ts year.Would love to go park Miss Behavin' next to the row of P-51s, and it's been since 2011 since I went, so I'm it…
Yeah, it hasn't been updated in forever, since it's been a couple years since I've been able to dedicate any real time to it after my move to Arizona. It's at;cozy.axfam.org. I've put some stuff into a personal proect on here as well.;I know we have licenses that can be ced out, but tare for 180 days at a time. I'll talk with and our Siemens guy and see if there is sometng we can work out. Part o…
Please, Ramble away!I am unfamiliar with the skeleton concept, but it is similar to what SolidEdge does with "Frames
Yes, ts is where we will be discussing thsorts of tngs. To answer your CAD question, no, we are using SolidEdge. Breaking down the individual tasks to the point where it is feasible to use univerformats like STEP is going to be one of the challenges we will face with ts proect.I see in your profile you are at Icon! I've got some friends over there, if tare still there.Anyway, welcome to the party!
I tnk you are on the right track Right now the schedule has us building 3 prototypes before we are going on e, and if we are building a bo inexpensively enough, there isn't any issue with determining where extra stiffness is needed through experimentation.
If a vacuum formed plastic is used, a small amount of expanding foam or expanded polystyrene on the back, a few inches, could add enough stiffness with very minimal weight penalties. Maybe a mold where the bo fits in the bottom, pour in the expanding foam, put in the top mold, ;and when you are e, it's exactly 2" tck.
We've certainly looked at the all electric option... and it's definitely outside of the get for ts particular evolution of the car. Would love to have an electric option available in the future, but it will probably be a $40k
.pedersen showed me a picture he took yesterday of the engine bay of the 4 cyl eco-boost mustang, wch uses basically the same motor. Quite by accident, the intake is placed in almost the exact same place as had modeled it. he will
There has been some discussion about that actually. made mention of that as well. Awaiting .pedersen 's response as I 't know the answer for that.n
yes, a triangulated bar will be in place at minimum on the track version. ;It may even carry over on the street version so that people could still do weekend track days, it ust wasn't necessary to show in the concept knowing that most of the frame would have to go through a rigorous engineering phase later down the road.;
Yep. Want to make it fully SCCA NASA legal.;
ok, I see that now, was only familiar with the -spec lug patterns. ;I believe what's being discussed is a 18x89 wheel, so combined with the 70.3 center bore;
I agree with your criteria.<iframe width="500" height="281" src="www.youtube.comembedRtahqXFcxU" frameborder="0" allowfullscreen=""><iframe>
Never fear, the proportions you are mentioning are as of yet not locked in.I too hope that when the model can be populated with the CAD model of the engine that we find we can lower the hood profile. ;ts would be great! and give us a lower frontal cross section, lower hood line and great driver visibility.
I want ts car in G so I can have as many as I want! ;)
, I spent a lot of time scrutinizing the design, stepping back and saying yeah lets clean that up! ;A lot less contours and cler airflow, plus simplifies the part wch should aid in the de-molding process when going to the build of the part.;
The brief in the competition says the winning entry is to be the conceptual basis for the car we build. The entry was fantastic and a clear winner to me, and was an early favorite for many people. That doesn't mean we can't see if there isn't wiggle m for improvement.;The CFD stuff has been to see progress, and I am sure the car will benefit in performance for it. However you and were working on …
basically true - but where's the expd frame again? anybo remember the briefing? the atom?
what's the possiblity of creating a roll hoop fairing that provide downforce?
Yep, thvs look pretty great. I have a few doubts about their manufacturability witn our get, but tlook super cool. Twill likely have to be single vaccum formed pieces that would be riveted to the bottom plate, if we can make it work.
2-11? okay. well, for a start i would remove the rearview s out of the leg-swing-over-here-to-enter-zone - ust;like on the 2 ELEVEN, right?
I'm going to be leading the suspension design effort . We'll be getting started as soon as we get the packaging a little more solidified after SEMA. Having as good an idea as possible for where the center of gravity is is pretty key for performance suspension design.
Tngs like suspension, brakes, wheels, etc hope to come into focus during SEMA in a few weeks where conversations and relations with vendors can be established. Once the seating buck is dialed in then we can move forward with component selection.;
,I ust imported latest seating buck into the working file, and will definitely scrutinize the angles of attack of the air inlets... I'm also walling off the ceiling on the main intakes;based off the results of the images you posted in the CFD thread. ;Saw a lot of air divert up and over the coolers(whether tbe rads or for oil);
again !I will make an initial stab at all these elements, as stated in the other thread I want and Nestor to make sure we are on the right path before we get into the tuning of the air. ;The newest version of the model is wider, taller in the hood area to accommodate the V8, and I will put in some fender liners(wheel wells) and take a crack at ducting the air according to your previous comment ab…
I would overhang the radiator with the IC in front of it and relocate the oil cooler on the side.
It's soooo sessy. I even liked when you made it all one color in the CFD screenshot. Ts is growing my anxiety for wanting to drive it that much more....
;, we are working on a method by wch to get the model files from accessible on the site. Currently, s model is larger than the maximum file size the site can support.
I'm in the same line of tnking. We 't need any external forced air for ts application, we ust need un-heated air. As of right now, the only reable source of ts air is likely going to be from the raintraywindseld base area. With all of the chassis members, suspension, and heat exchangers in the way, I'd rather take the air from somewhere under-untilized rather than the crammed spaces we have up fr…
man. i want to look into ts as it seemed to work well when you used it for the video. Could be great for presentations.
What was the software you used to scan yourself into the video? I am sure you said previously what it was, but can't seem to find where you may have posted it.;
A 3D Systems Sense handheld scanner. A far cry from the Faro I keep asking Mr
Good call. That ensures you have the exact assets you need. We may be able to get it 3D scanned as well wch would be FANTASTIC.
We haven't ordeit yet, we are still waiting on final get approval before we strike a deal with a powertrain vendor.I saw that Recap is no longer a free beta product, and it made me sad. :-(
Great video ! It was great meeting you at the University! Cheers!
great work ;, it was great to be a part of the process!
One of the coolest videos I've seen in a wle!!
It truly makes a world of difference and there are many available master cylinders that suit our needs.
Yep, my idea was to 'force' some air on an area that's lacking a clean fluxin order to give some uice to the rear wing. It's ust an idea and told me that there are some opening in the underbo... I thought it might be worth a try!
Yeah, gave me a heads up that you were there, so I asked to come say .No worries. We are ust trying to get all the data we can for estimating what performance will be like with the various transmission options.
I understand. Have you consideusing a naca duct on the flat bottom to drive air to the upper rear of the car and "stall" it? Or ust in front of the wing... I know that I lost a couple of boot pls on my car because of the air pressure it creates. Directing some air through the middle of the rear to stall the upper side could be as smart as the old f1 "fduct" design. One could even use a small circ…
Ideally the base model would be stable without a tall wing, as that could be a performance option. As far as creating models for testing, it would be great to have data on booth, and evaluate that stance once we know more. I personally 't mind the look of wings so long as tprovide a function, but is not much of a fan of them. From a design standpoint, maintaining an iconic aesthetic without one w…
that shouldn't be a problem , ;most of thfeatures should alrea be in place witn the last version of the aero I sent you yesterday. ;The results of that diffuser should guide us where we need to go.;
Ts is coming out pretty amazing, great work keep it up.;
aha......ok........i see. . what is ts? the weather forecast or some LSD trip made visible to others? ;) X))
you for the response and following video showing the options your are considering . Will the center section under the passenger compartment be completely flat? (Rectangular section not shown);As far as 50lbs of lift at 100mph, I'm not a racer but I have driven;fast at times up to 120mph (not often but it does happen) and too much lift would be gerous.In one of the models shown in the video did I …
<iframe width="500" height="281" src="www.youtube.comembeduiwgd5NnGBE" frameborder="0" allowfullscreen=""><iframe>
cool.. looks like it'll never be necessary to vacuum clean the floor.... t know why;but i'm getting in the mood for pasta today...
Wow... ts is cool, I thought fluid namics was boring stuff, but not when it looks like ts.;
So it may ust be that because I get to see ts realized but theses images are awsesome
I have to say ts is freaking ! the fact that it's beautifully rendeis ust icing on the cake, so I can't wait to see where you go with ts as more components are populated into the software.;
twork molecule by molecule indeed... I didn't know that low-res CFD tests could be run to the extent that you propd anyway. Glad I learnt sometng new!
to my knowledge the CAD;doesn't exist yet. The basic bo is available in a .step under the files tab(wooohooo!!! imported bodies), but the frame and subsequent components are presently MIA. I believe the present renders were not generated from a true CAD sweet but rather a visual design program, and thus most components;will have to be re-created in CAD at some point.;;;
also inc who is our surfacing engineer
That's a fair statement about the options. I am aware that a lower volume vecle will need a more generalized format. I ust hope the best balance can be had. I'd hate to see ts car require more power ust to make it competitive. Good luck to all, it doesn't take much to have more knowledge of the options than I have!
You're right but from an economics point of view too much diversification on a small scale only drives the prices up. Instead of running in circles it would be ideal to cho1 engine option and work from there. The has 295nm of tq? well, let's build around 330nm of tq and be happy with it. Ts makes the transmission choice, differential, driveshaft etc much easier, faster and really saves a lot of m…
for the hub suggestion! Not concerned with ABS at the moment, but C5 parts will be around forever, for sure.
Using a pushrod or pullrod would allow;progressive spring rates without needing progressive springs. You would also be able to change the ramping of the spring rate by swapping out only;the linkage.
there is no requirement to go 3D. If your sketch conveys an interesting design, I assure you it will be taken seriously. ;There are several cars in my top 10 that are sketches only.
If your design is , then it will be taken seriously. You can scan your drawings and upload them.;
the only problem with moving the controls is that all surfaces must move. ;Forget;the steering wheel, the brakes gas and clutch all have to move. ;The brakes and gas have mo before, FORD, but the gear sft? ;How do you keep the throws short and exciting? ;
I like the idea in theory, but I tnk it would be significantly more expensive to produce that way.... only because there are more tngs that have to move.
Many, many times. Still not gonna do it, because Subaru doesn't sell crate motors.
I tnk you are getting seriously into supercar territory with your suggestions. The FR-S is not a sports car, but not for performance res. A sports car has two seats and is lightweight, usually has no f, and is intended to be fun.The Corvette is a true sports car, but is at the top end of the range before you start getting into supercars and hypercars. The is a sports car. The MR2 is a sports car.…
Please lets keep ts thread clean. of course a can be faster than a stock corvette when modified...........
you lost me at the corvette being slow. LM's point is that putting a V8 in the car changes what it is. Ts is not an all out time trial race macne that only a handfull of drivers have the skill to drive properly. Its true sports car not exotic race car.;
We've discussed ts at length here in the Microfactory and with the community in ts thread. At 250-300hp in a 1600lb car, the PowerWeight ratio is better than it is for the CorvetteCamaro and Mustang. That being said, yes the and LS3
For the target weight, anytng over 400 hp is probably a waste. I ust want to be able to drop in a 22B rotary or a Renesis...
not enough power??? a 2.0 in a WRC produces 300 bhp... and the same engine in Rallycross goes up to 650... is all about how the engine and the ECU are tunned. All the entries at the challenge are about half the weight or less than;the Toyobaru, the power to weight ratio will not be an issue in the final car.... by the way: nice stand of your car
The windseld seems to be a good fit, and for the recommendation!nnAs far as the hood clearance, the toughest part of the engine bay that effects styling, based on and my experience with refining to final surfacing, is the height of the engine itself more than the intake, but you do bring up some good thoughts on the routing of the intake.pedersen would be the one to discuss that in further detail…
Getting a little ahead of the game . I'm working on re-drawing the middle section to fit seats, and we will have a base to work off of. Packaging, however, comes before detailed chassis design. Now that is back from vacation, that will be starting in earnest.For prototyping we use a manual bender, but when we get to production we have the tubes CNC bent by our metal supplier. So yes, we try to av…
No, I 't have it in Solidworks. I am in the process of Re-drawing the center section for the seating buck in SolidEdge, wch is the program in wch the official version of the design will be maintained.
You most certainly will get sometng like that. Right now I am waiting on getting the latest version of the chassis from and Brent, wch should be in the next few days.The car really isn't as long as you tnk. The wheelbase is 91"... wch is pretty tiny. I agree, it is fairly narrow with the track width about 51". As we go forward and analyze suspension options, we will definitely look at what would …
You 't see many prototype style cars run full cages, thave the rear roll hoop and a solid structure that works as the base for the "bm stick" test. It generally is the cockpit area.One tng that could be e is the rear roll hoop with what we call "controventature
Kinda ticked off at Chevy about that one.... thad asked us about a year ago if we were interested in getting that motor in a crate package, to wch we said "yep". Chevy then decided not to do it, so we started looking elsewhere, only to have them announce the engine at SEMA ts year.That said, the engine is bigger than the Ford, heavier than the Ford, and has an MSRP that is significantly gher than…
The chart near the top of ts thread says;that the LS3 package weighs 22 pounds more than the Ford 2.0T. ;Is that information not correct?
AWD was ruled out early mostly so we could build more of a raw, fun to drive sports car. AWD creates a lot of grip, but it does dull the driving experience versus a RWD platform.
AWD would add way to;much weight, and then it would need much more power than a stock turbo 4 has ..
not sure ts style would be very useful with the roll hoop cowling attached. That is alot of volume in the viewing area. I was tnking sportbike style s that are designed for less turbulence at gh speeds, but realized tmight be too small for the viewing distance from driver to to obect in view.;I personally like the s on the car now as taren't an ornamental fixture that draws attention to them and …
we have a different thread with CFD renderings wch demonstrate the airflow around and in the car. pretty cool stuff.;
It is set in stone at FR, and it looks more and more like the 2.0 is going to be the engine in the first prototype.
Some FIA GT Compliant s from lifeline would be small enough not to care about any kind of turbulence or drag tmight create. Lifeline has some very neat ones available, so does spa design. I'm sure they'd end up being pretty cheap when bought in bulk and all it would take, fabrication wise, to incorporate them would be 2 bolts welded anywhere you like them.
Ideally, the center section will be completely flat. Being realistic, ts type of car will not be able to generate prototype levels of downforce through ground effect aero, but we would like to ensure that the flow is clean (open top a
yes the design continues to evolve. ; and I want to run a few more test on the current setup before we show the progress that's been made. ;As;of now, there is currently no lift being produced front to rear;And yes the center section of the underbo is a flat pl and until the latest version(not shown) did not see any change in design.Here are some results from the last two tests. still much, much …
I'm working on a number of simulations at the moment in collaboration with. I 't have much to share yet, but there are several interesting items wch we can incorporate into the design to improve performance and handling
Biggest problem with the LS is that it is too powerful for a base version of the car. A clsecond is that mating a manual transmission to it becomes pretty expensive, as we'd basically need to use a T-56 or the Corvette transaxle... either of wch blows the get out of the water.
From our initial flow analysis, we have a basic understanding of how air will flow through the engine bay. Ideally, we'll have a very direct path for the air to enter the various coolers and exit the engine bay, wle also evacuating thermal energy from the block, turbo manifold, and various other underhood components. It should be very straightforward to duct a portion of the air from the front en…
The intake is actually placed where it is to avoid the heat generated on the passenger side of the engine, and the airflow should be decently cool where it is. I am not certain where you may get cooler air, but if you would like to suggest a locat
That's the plan! ( ) actually did a huge amount of work as far as iterations on wch we could use to develop the final model. We hope to work out the final using tterations as we work toward the final.n
The II front suspension is very popular with the hotrod crowd. There are a ton of aftermarket supliers for the design.n
trlwnc, ;You have a point and that makes sense for the masses, for example. ; Ts is not a mass-appeal vecle. ;There will be many variants that will, in sum, generate a more massive appeal. ;However, if a few parts can be overbuilt it enables a much larger ecosystem and costmanufacturing efficiencies. ;Thparts also lead the way for modesty in terms of cost. ;LM will have to look at that trade off …
Yep. Would buy II parts ust to avoid the direct association with a Pinto.;
Who wouldn't! Especially if we could create an avatar like did in a recent animation video to put in the driver's seat!
As someone who used to engineer SCCA F1k race cars I can assure you that wiring is one the lowest items on the list in terms of accounted weight where everytng must be religiously accounted for.nnThat being said, ts vecle does not need to meet any set weight class requirements, everytng is open to conecture. Our instrumentation in our F1k was built into the steering wheel, the seat is specificall…
bse50,nni hear you. That´s kind of what i expected, too. My question at ts point would be: what information do you need when you´re driving and wch not? Means: I could tnk of an inbuilt instrument for secondary info like odo and elaed time counter. ts could be even dden like a blackbox on a pl. the actual cockpit would show information relevant to the actual mode (trackstreetworld record attempt.…
Yes, agreed ts tng would rattle, so we are discussing different types of fasteners that would also allow for sereability.n
many cell phones have NFC, for first prototype, ts could be used to authenticate the driver.n
Thare WAAAY out of the price range. You can certainly put one on your car, but we need to be down in the $100 - 300 range for the cluster. That will be a stretch too... the ones in the s are &lt;$100, and if we want to avoid using th(we do) we have to get it as cheap as possible.n
I'm pretty sure that also qualifies as a 'speed hole'. Wch we all know makes a car faster.
You will get basically that, but with some styling. A variation of what had in s entry ust adusted for ease of production.;Oh, and NO A PILLAR GUAGES PLZZZZZ
Thare some very good points I hadn't considered.;You'd certainly want a cap on your drink, but it would still be useful. Instead of a glove box, Maybe if there were ust a little travel bag that simply velcros in or slides under the seat. Have it small enough so it's no big deal to take with you when you leave the car. It ust needs to hold insurance and registration really. Maybe a tire gauge too.;
The robotics was ust an extention of the argument FOR drive by wire or wireless positioning of pedals and getting back to that argument there is little to sustain one for a manual set of shafts over a drive by wire solution that i have seen in your argument for other than "people want it
Lol! Now that would certainly generate a lot of press!
I believe that drive by wire pedal and the like could still be affixed by any car enthusiast and that twill likely change the pedals anyway to suit themselves so will need to remount them so the point is moot making them movable ust hel the owner be able to aceve the customisation twant anyway.Also that a safety system for driving schools like is talking about could be either an add on or a std f…
That's exactly what I'm saying . we have complete control over the sfter's design. And if anyone can dream up a good system for making that sfter adustable, without making it a pain to install or work on,;I will see that tget paid for it.
Final length dimensions are still in the air, since we haven't designed front and rear crash structure yet. Side to side, the passenger compartment is now 56" wide.nnIf you wanna look at it in detail, c out the onshape link.n
Taren't related issues. Sorry, I shouldn't discuss more than one issue per post.n
I really 't tnk you understand the problem... my fault, I haven't explained it well at all. Basically, to remove the transmission by itself, we need to be able to slide the transmission backwards about 6".nnnnThe slope of the sides of the bellhousing will be the limiting factor, though I anticipate it will work. Hopefully we'll have the bellhousing figuout in the next few weeks.nnAs for the steer…
That's some good input . It would certainly make chassis construction a bit easier, avoiding thbends. However, the node you are avoiding in the front is pretty important, as it is where the front of the engine subframe will bolt on, tying both halves of the car together.nnAre you suggesting to move that node outboard with the frame rails? Being that it is supported in 3 directions, I'm not sure t…
The roll hoop most definitely does need to be that gh. These are not terribly gh back seats... but look at the model with the 95% oscar in it...nnnnThe future will most likely inca front roll hoop that supports the windseld, wch will make it easier to comply with racing regs.n
We have a seating buck that is a pretty good representation of what ingress and egress will be like.nnnnHaving a place somewhere around the dash to hold onto wle you get in could be nice for people who need it.n
Well, kinda. When we finally get the engine, we will be able to tell how wide the frame rails need to be in the front. However, if you want to have your suspension transmit loads as effectively as possible into the frame, it is quite helpful if you alrea have estid control inboard pivot points. And to get to estid control pivot points, you need to start with the tire, wheel, brake and hub, so tha…
There aren't Solidworks files. The official model will be maintained in SolidEdge.That said, there isn't much there yet either. The only part of the chassis that currently exists is the seating section. Not going to do a whole lot with the rest until we have a good idea of where our motor mounts suspension points need to go.
there is a "file" button up near the banner image. There are files for chassis and bo
Well, $200 in Carbon, plus labor. Also, we 't have a composites shop, so the cost would go up even more to f it out. Your point is well made, however.One of the tngs seats have going for 'em is the ease of customization. ;We can get seats in multiple sizes colors without custom composites work.
agreed Giorgio, about the rivets instead of brackets. ;I ust put ththere as a visual cue, usually if you 't put some kind of indicator in place people wildly speculate that its held together with magic.As far as the new seat goes. I'm not happy going into the upper s of sizes provided by Sparco, it ust seems too fat. ;And the model accommodates the Oscar models provided in the beginning of the co…
Giorgio, here are the selections made available for the Exomotive Exocet,;
We 't do the powdercoating in house and the customer can configure the car before we build similar to how we do with the . So it wouldn't be a nightmare since it is more of a coach building approach rather than mass manufacturing. Plus, we would most likely offer a few colors like what you mention, as that should be adequate, and only other colors away from the core options as an additional cost …
I would imagine that you could even further paint on top of ts coat and still retain all the protective properties of the POR15. ;
From a design standpoint I am curious if POR15 will have the color selections that powdercoat offers since the expd chassis will lend itself to color very well as a style element.;
The re we aren't using is because we are building the chassis in house, and we 't necessarily want to spend the money on TIG welding the entire tng, nor do we have a big enough oven to heat treat the whole chassis afterwards.Far too many people ump on the 4130 bandwagon without understanding that welded areas have to be heat treated afterwards, or t't have any strength advantage over low-carbon s…
has alrea been nixed for cost Giorgio, but lets see these pics of your mock up
Here are a few 1:1 scale DXFS that give the orientation of the wheels and the frame rails. We should have a lot more information soon... we are ordering the hubs and brake rotors in the next couple of days, so we should soon be able to see what kind of space we will have to play with for locating the lower ball oint.n
ntIt will be a couple days... I'm making .dxfs of the relevant views when I get some free time. I CAN email them to you, but I was planning on putting them up as a zip file in the files repository and invite everyone to take a whack at it.n
ntI was tnking in the beginning that I would like to have a blade style sway bar, at least in the back, and make it cockpit adustable. Do sometng like have a handle that goes from normal to drift mode or sometng.nnntThat said, a lot is going to depend on available get when we get down to it.nnntIf you guys want, I can go ahead and put together sometng of an ignition kit for the suspension design …
ntI would tnk putting that much strain on a special bolt will create a failure point because of shearing forces, please correct me if I am wrong.n
I see what you mean. But again what you gain due to adustability you lin endurance. For a pure racing car wch is seand for wch certain parts are changed every now and then, it makes sense using Roints. But there's a re manufacturers 't use roints for suspension parts and use ball oints instead. Its because keeping roints in constant bending can be detrimental to the performance in the long run an…
I would love to use Heims for everytng, but at least on the inboard side, we'll likely;be using some more traditional poly busngs, to give a bit of road-going compliance. As for the outboard side of the s, Heims are a bit of a tough sell, since the braking forces will put a bending load on them, wch is the easiest way to make them fail.;We defintiely do want to have some adustability, however, so…
Yeah exactly what I was tnking. We could costs by using a standard wishbone design and probably have the a lengths adustable so as to vary camber and caster using sms on the inboard side. That'll give us a fair deal of adustability. The money sa could be reinvested to buy better springs and shocks.I see your point of the similarities between autocross and FSAE but not sure why that should affect …
We can build around the base 2.0T (and we are for 90% of the build) but looking at the Tremec transmissions, the options are clto the limits of the tranny and if anyone even retunes the motor (or we go with the Ford Racing 2.0T) then we will be over the limits. So we are truly designing around the 2.0T, it ust so happens it supports the V8 option as well (with exception of the diff and drive shaf…
If we get the resources we are wanting (soon) then we might have our own CNC ml bender and we can make our own springs. Wishful tnking maybe, but would be ideal as we could make the springs to spec.
Definitely point m ts way! We would love to have some additional suspension expertise from the community invol!As far as the suspension goes, Tien had some quick interesting ideas for us at SEMA and seemed willing to play with us, but how much so is really left to be seen once we get fnding and are rea to talk seriously. H&amp;R stated thave worked proects like ts in the past and I happen to know…
Well, we obviously 't have any numbers yet on requilength, travel, or rates, but as far as manufacturers go, we are certainly open to suggestion.We talked with a couple different manufacturers at SEMA, and right now Tien is the frontrunner in my mind, at least for the base model. Would love to develop a gh-end Ohlins solution too!
Yep, a new LR2 differential is about $1000.
Sorry about that... please try again, it seems the link had somehow linked itself to ts page instead of the one I aimed it at. If it fails again, I'll have to get the tech team to investigate.I thought about a rear diff, but I am not convinced yet that it will be able to take the amount of torque that we will eventually want to throw at it. ;In parts selection, we need to keep in mind that there …
I've been doing a bit of looking at differentials. I am not particularly fond of Torsens either, and ts isn't really the right discussion thread,
Found that right after my last post. The biggest issue for that rack is having a US supplier, and that Escort was never sold here. I'd like to avoid price fluctuations due to changing exchange rates if I can.I have since been looking at II and Fox bo steering racks, as tare also manual, front mount, and are even cheaper than that Escort rack.
That looks like it's pretty clto a winning solution... only because the escort was only made in Europe, finding a reliable;supplier of a left drive rack may prove difficult.
Good point on Tire prices. ;We run the Hankook RS-3 on our Lotus wch is a 200TW tire used by many race series that require such. ;It is a great performance tire for the money. ;The 22545R15s for the front are about $110 each and the 25540R17s in the rear are about $170 each. ;Smaller Wheels and tires will lower unsprung weight and total weight, the question will be how and s team feel about that …
It is entirely likely that we will fabricate our own uprights, but use an off the shelf hub. So much of the suspension geometry is set by the upright, and we 't want to be constrained by what is out there. If there is sometng that fits with the geometry we want to run, then great, but I'm not counting on it.
Giorgio,;Wle having 4 lugsstuds vs 5 may sound better, I tnk there are more gains to be had by going with a 5 lug setup as far as variety of lightweight wheel and brake rotor options. ;4 lug pattern wheels aren't as common among some of the performance wheel suppliers. ;
I understand how you might feel that way. Particularly in the bo design area, the discussion is still very much brainstorming, so try not to let it frustrate you.nnAs for everytng else, it's pretty much my fault. I haven't been able to spend as much time on it as I would like, and finding areas of the "fundamentals" that I can wedge into a format where we can take input is pretty difficult.nnAt a…
Or, an adustable lower lip diffuser wch are a dime a dozen and could be sourced by the customer from where evert twant. I would worry the airflow through the ducts could be affected when lowering the entire bumper piece. It would probably be minimal difference in terms of the airflow but the lower lip diffuser wouldn't have that issue.n
made mention of the type of latches he has on s MR2 and tseem simple enough. I like the idea of dampeners (dampers? not sure wch is the right word) as well as nges that are detachable so that way you have basically a targa style
Reference;to Fascist dictator not relevant and not needed.;Ts however is a bit more relevant....;;"Design certainly has a cosmetic, aesthetic aim. It always aims at making tngs beautiful. But relevance is ust as important. I often say, 'If it isn't etcal, it can't be beautiful. But if it isn't beautiful, it probably shouldn't be at all."Yves Behar.;
The point of the iterations is to play with various design namics so we can pick the tngs we like or 't like. Some of these ideas may stick, and some may not. Point is, we should keep iterating on design wle engineering solutions are being figuout so we have a larger bank of ideas to draw from and after the mechanicals are sorted out we can make more finalized decisions.;I am aware that many aspe…
Not street legal in the US though.
No windseld would be , but -street legal. We want to be able to sell these as street cars. I have ridden in hot rods with no windscreen and lo it.
Why not start from scratch? It's easier and cheaper;to make a plywood buck using 's;123D Make, cover it with sometng, then smooth it out like traditional bowork. We banged out the mold for the Strati windseld in no time flat!
That sounds like the next car. We are going to be building a sports coupe on the same chassis, and we will be starting a conceptual design challenge for that once the chassis is pretty much e.I agree that a framed in windseld will need to be structural... though not to the extent of the roll bar. The combination of the roll bar and the front of the car should be built to;keep the windseld from co…
Yep, as far as I know, we will be requito have windseld wipers, as silly of a tng as that might be on ts car. And we have to worry about cost, because we 't buy in bulk. We are limited to a production run of 2000 cars, and we generally (at least with the ) only have the parts on hand to build about 4 cars. ;Not a whole lot of volume discount there. ;Of course, if we had a ton of pre-orders for th…
ALL great points and glad to have you on board. You have brought up and suggested many valid points.Regarding the lexan, we might be able to get around the scratcng issue, wch does suck big time, by use of self healing polymer protection films like the one we are showcasing in our current design challenge. The stuff is pretty durable and has a limited guarantee on quality, and is clear.;No er wha…
Regardless of what we do, the rain tray area (if fed from above) will be cooler than under hood temperatures period. The only factors affecting temperature are turbulent air flow heating (minimal at these sub sonic speeds), road surface temperature (wch feeds all cooling and air flows), hood surface 'heating' is spread accross a gh mass airflow at speed and can only absorb so much heat in that gi…
I agree it's gh relative to most vecles, but given the size constraints and other safety concerns ts was our best bet. It also does aid in the weight balance of the vecle (that being said, it was calculated ignoring the chassis at the time)
Oh I agree, that would be the tng to do... except we are trying to build a car that passes the emissions tests in the State of California. As such, we need to use a tank that has alrea been certified by the California Air Resources Board.Personally, I'd rather ignore California, but it is a very large part of the market. ;The Ariel Atom ignores CARB, so owners have to get their car registeunder S…
I really 't tnk we'd be able to get a reliable supply of them.
Keep in mind that ts chassis also has to be a compromise, as we are going to use the same structure for a sports coupe in the future.
We will certainly move the masses as clto the center as we can, though right ts second everytng balances pretty well.I've alrea widened the transmission tunnel, and narrowed the outside of the firewall about as much as I dare for foot m. We will have to wait a couple weeks and see what happens when we get the motor and the transmission bellhousing in and assembled.
That would be a great tng to bring to;'s attention as he is our resident electrical guy.
Yep. Initial measurements make it look like the sfter will be in a great spot, and ts tng should be able to handle 600 ft-lbs of torque, so the potential exists to use the same transmission with the base model and a V8 version.
I forgot we made a box before based on the engine size to play with our seating buck and tires. Not that it hel our cause any, ust forgot I had ts picture.
I imagine it in my head to say "it's a motor, no need to concern yourself with the particulars."
I wonder if there is enough pics of the engine display from SEMA with the necessary angles. I have been looking but ttend to be sft 34 - ish angles that probably 't work well for what you are doing.;
For thwho haven't driven a super-lightweight car, you're gonna love it! ;I built a Super Seven, and with "only" 140 horsepower it was an absolute blast...
If we go with the we will be buying it directly from Ford Racing. Thave a control pack on it that is different from what is in their production cars, so it will be interesting to see if it is sometng that is still easily tuned. ;Out of the box is puts out 400 ft-lbs of torque pretty low in the RPM range, and the power curve is fairly flat. I tnk it would be pretty fantastic in ts car.
To recap for your benefit, we are going for engines that we can obtain from the manufacturer, with a warranty. ;Right now, that has us narrowed down pretty far, and every day it looks more and more like we are going to use the 2.0L . And we need to have the engine selected witn the next few weeks.
Quite right. Shooting for the whole drive train under $10k, or as clas we can possibly get.
I second and s request for a force-based brake pedal. Much more enoyable to modulate force when pedal travel is kept to a minimum.
Certainly doesn't hurt to separate it a little bit. ;We are shooting for a 5050 weight distribution, and right now it is looking very cl, but we are only in the very early stages of packaging, as we are still waiting on get approval to start buying stuff.It is alrea decided that there will be no brake booster of any kind. It is like 95% certain that we will use a dual cylinder set up with balance…
The Formula One;F-duct was intended to direct air in such a way as to stall the rear wing and reduce drag. With ts sports car concept,;an open-top configuration with a windscreen in place will results in;the entire upper portion of the car aft of the windscreen experiencing separated airflow. The two situations are quite different.There is no elegant way to fix the aeronamics of an open car confi…
In an open-top configuration, the rear upper surfaces of the car are largely taken out of the aero equation. As you can see in several of the results images posted, a very large separation zone occurs downstream of the windscreen, extending well
Meh. We will do some rudimentary FEA on it for sure, and some simulations for the torsional rigidity of the chassis, but FEA for steel tubular frames is way overrated, and the results can be off from reality by as much as 50%, due to a multitude of factors including inaccuracies in the model and the fact that the chassis is built by hand.;Completely agree with what the F1 teams told you in regard…
Sweet ride I agree, a transaxle design would be pretty from a balance and packaging standpoint. Unfortunately, tare all pretty pricey, and way outside of the production cost goals we are shooting for. ;I'm definitely open to it though, if anyone can suggest a transaxle that might fit our needs, wch we could reliably obtain for less than about $3k
Haven't spoken with , but had been operating under the assumption there was no way twould pass CARB, because tare built as race engines. Can you do anytng to refute that assumption?
starts from ford engines 99.9% of the time. Given a choice i'd still go with the . Better fuel economy, price and tuning a "virgin" engine is easier to refine one that's alrea been tuned from the manufacturer. Fuel efficiency and emissions are an important factor in the rest of the world as well. The stupid world Eco really hel.
Harnesses really hadn't been discussed much yet, but I know most people in house are interested in keeping with ust a 4 point. The biggest issue really is finding a setup that has a single release button, so that we 't have to have a separate traditional seatbelt for street legality.As far as RFID goes, the tnking is that it would be more secure than a traditional lock cylinder, since the car won…
It would be a pity to do so, especially given the chassis design and bo pls. It would be better to incorporate thelements inside the chassis, bend the cockpit and have 2 diagonals built in to add some triangulation
that's not out of the questionthe has the same provisions for extra bars depending on use.;
acking shouldn't be an issue at all, given that it's a tubular space frame. Pick it up on any node you want, though it would probably be fine lifting between nodes too!
udging by what I've seen of the bochassis, ts should be very easy to incorporate. Great idea, .
Yeah, I'm not sure the source of.pedersen's information in that table. The document we got from Ford Racing says it is 309 lbs, wch is actually quite light. Also, here's the performance chart supplied by Ford Racing. Not quite the same curves you see in the focus...
I 't know about the post at the top. I looked it up online.
The LS3 weigh approxily 450lbs, and the 2.0l weighs in at 330lbs. Yes the HP and Torque are significantly gher.
saw that on top gear
LS3 is too heavy, and way too much power for a base version of;ts platform. We have some people in house who are pusng for it, due to our existing relationsp with GM. ;The engine would cost about the same as the , but the transmission that would be needed to go with it would probably make it still more expensive than the tranny package, but we shall see.I have seen the Motus motor... and it sound…
That is a good suggestion, however, I 't want to get us married to a particular OEM part ust yet. Once we have the wheels selected, we will start working on determining the best geometry for ts particular car and go from there. if there is an OEM solution that ust happens to match the geometry we need, then great, but I'm not scaof manufacturing everytng except the hub itself.
I'd vouch for that. Thats exactly how we did our 2D bends. We had a 1:1 draft of the bend that had to be produced. Then the tube was filled with sand and bent with a;manual bender. Very helpful as there are no kinks or burr lines that are left bend. The presence of sand hel get;a uniform smooth bend
Welcome aboard I have heard of people bending using that technique, but I've never seen it in practice. Does it allow for changing radius bends?
great to have you! I am not familiar with the technique you are mentioning about pipe bending, but would be the guy to weigh in on that idea.
Using a Heim for the outer ball oint on an upper control will see a significant amount of bending under maximum performance braking. I agree, no bending at rest, but definitely under braking. On the very first iteration of the open tandem suspension, we had exactly that failure happen.
Heimoints could be used in the rear extensively, the front will need 2 commercial balloints and some busngs on the chassis-side. Ts is what my car's suspension setup looked like before the last overhaul:Roints will last on a lightweight car. The fresh ones i used to replace the cheapworn ones that came with the car and were driven in ty, rainy roads of the UK are still perfect after 3k miles of t…
for all the insight. The get for shocks alone has not yet been determined. Right now we are shooting for $6k for everytng suspension related, including wheels and tires. ;How much is left for shocks likely depends on whether we find off the shelf suspension components that meet our desigeometry, or build our own everytng.
Well, autox and fsae are based on quick input, low duration corners where different compression and rebound characteristics are needed vs fast sweeping turns, esses etc. The speeds ace are also lower and ts limits the role of the shocks under braking. Honestly, screw sms to make the geometries adustable: roints are the way! Put them on a good turnbuckle and tell the customers how much 14 of a tur…
push and pull rods are a pain to deal with tune-up wise, a classic double wishbone
for the info! We have a pretty good relationsp with a vacuum forming shop down the street, and we are seriously considering buying our own macne. Lots of experimentation to be e!
Welcome aboard ;It is looking pretty certain that we will be keeping the composites in ts car to an absolute minimum, unless the cost can somehow be kept lower than vacuum formed ABS pls. ;I had been toying around with the vac formed bo for a wle, and then saw how nicely it was implemented on the Polaris Slingshot at SEMA. Definitely made up my mind that it is worth experimenting with.
Welcome to the proect. I'll see what I can do to answer some of your questions.I agree that a lot of the sketches and renderings that have been popping up start to enclthe car too much. we definitely want to evaluate all approaches though, and that's all these renderings are... ust trying different tngs out.It would of course be possible to run the car without a windscreen on the road after e, bu…
Ts recent direction is not a final propo, but rather ust a tangent direction of exploration. The idea is to explore options and decide based on the best overall propo. and I had a brief conversation about exploring an idea he had back during the competition of a whole different fender treatment he did in s design process. We still have a long way to go till we decide the final direction. As soon …
What details are you talking about. Would be great to know. Also are you a potential owner of one of these? ust curious because that would have some weight. Would love to know more about your thoughts.;
It hasn't been officially announced, but the proect is on hold. The whole development department is currently tasked with the DDM car proect.n
First, take notice that in the model you get a different iteration of the bo on either side, to see what we are facing with different versions of the SF-01 presented to us by . alrea widened the seating area a couple inches and the windseld fits the chassis much better, so we at least have that sorted out. Now we ust need to adust the design to fit the packaging restraints. I honestly feel we can…
I did make the chassis 4 inches wider in the middle to better support the windseld and the bo requito match it...nnnnAnd it still fits (mostly) witn the existing bo. We know the bo would get a bit wider to support ts w
ONCE THE BASE SYSTEM IS IN PLACE IT WOULD BE COOL TO HAVE A SMALL CHALLENGE TO DESIGN THE VARIOUS GRAPC STYLES!!! Why is my ca lock on?At any rate running a small challenge could get a great bank of grapc ideas for the gauges and if the system is setup for sharing then we can have hackathons and such to create thgrapcs!n
ntThe idea of additional customization is always a bonusn
ntThat would be pretty ! Custom dashes would be a cool tng for customers, and for the SF-01 there won't be a stereo or anytng infotainment related, so that might work well.nnntIf you develop the system, we may be able to bring it to market for you for the rest of the market too!n
Lol. It wasn't standard from what I remember. Had to actually option it I tnk.;
never saw that cup holder on my friends cars. t't tnk an european might give a crap about drinking stty american coffee by the pint wle driving. Lol.
The slingshot is ust a novelty with no practical use. Ts one's going to be a car that can actually be driven fast.My vote is on integrated seats like the xbow or a set of cobra pro racers. In the end if you're too fat to fit in them you might want to start looking into nascar cars!
Yeah, I tnk for the serious racing enthusiast, the Schroth Profi ASM II with the 5 point option will be the way to go. For people who intend to ust drive their car on the road, the 4 point sparco belt will be a good bargain, metnks.n
ntMaximum cornering ability, some anti-dive, well balanced. I'd like to be able to run either heim oints on the inboard oints, or more traditional busngs, as most of ts suspension design will need to translate over to a more comfortable sports coupe once the hardcore track oriented suspension design is complete. As far as general frequency range goes, I haven't really picked sometng yet. I'll hav…
nta 12.9 class m10 bolt will hold both the sway bar and shock in place without any problems. Hell, my car adopts the same solution and shows 0 signs of wear with 10.8 bolts. Even my sway bar endlinks have the rods made of anticorodal and I cannot find a way to break them. Keep in mind that my car is driven much harder and abused more than most of these cars ever will. It's a safe solution.n
n that looks ! Related, if someone draws the bolt locations and tcknesses needed, better yet CAD, I'll ust simply macne the bell housing adapter very cheaply. Likely, with creativity, it can be cut by wateret from aluminum plate as a 2d adapter. Then, for spline adaption, we can likely get that same week from RushGears.com. Sol, scalable solution without relying on a single vender and their suppl…
Now that's some good stuff!!! That didn't come up in my searches. Dollar figure is gher than the setup, but if the stuff doesn't work ts is perfect (and still a better optionsimilar dollar figure to multiple adapters). for the heads up!n
Good find! We have seen ts bellhousing, but the question we have is clutchflywheel related. The TKO has a 26 spline input shaft and the Focus clutch is 23. I was hoping we could find one of the Tremec conversion clutch discs for the Mustangs that are 26 spline, but tstart at 10.5" diameter and the Focus is 9.5". Right now, we know that the flywheel will fit inside ts bellhousing but we 't know if…
nt for the heads up. pedersen has been talking with thguys about that bellhousing... apparently there is still some concern as to whether we can get a flywheel that will fit in there.nnntAlso, for the notification that the button on the call to action wasn't working. It is suppd to link to ts thread, but the link may have been broken after some recent site updates.n
I had not seen that. That is really cool! I'll have to dedicate some time to reading up on it.
I will certainly be using one as a daily driver. I pretty much daily drive my motorcycle now... and with ts I won't need to put on a riding suit.
a cargo net is al you really need then! It's cheap... Like .80$ cheap! A pouchette could be sold as an option along with a bunch of other gizmos ;)
The cup holders should be an option in my opinion, there should be a designated spot that is modular in multiple different ways. ;It could be cup holders, a phone mount to record track lap data, or ust a simple cover to reduce weight and for thwho fall under the plosophy of its a race car and "race cars do not have cup holders." ;There are also many other potential options that could bolt into th…
These are tngs that we have been discussing informally... We know the base model will not have a stereo. I agree a 12V outlet is important, it is also cheap and super easy to install.I would love to have a glove box, as it frustrates me every time I get in the (it doesn't have one).;I am generally against having a cup;holder in ts car, because race cars do not have cup;holders. It is certainly op…
Wut? That's a;breeze to get in if you make the f open on the other side!Once you learn the proper technique you can get in and out from ts car
Nope. Windscreen is still up in the air.Would love to find an OEM screen that works well. The screen is pretty much the right dimensions, but it is significantly flatter than the original concept screen.
That's impossible to do, unless one were to design a;FIA compliant;;roll hoop at the front and size the T bars accordingly. In the event of a roll over it would become a huge mess.
i 't know... with the f, the roll;bar looks oddly gh.
Great ob ;I actually modeled one up early in the refinement process. ;The only difference between our is that you chto drop the middle venturi below the roll bar cross member. ; Mine sat flush. ;I tnk I may like your version more.;
I have to say I agree with ts;wholartedly. ;When I come to ts page and see the top image of the original concept I have to adust my pants ;a little. ;I ust imagine spinning out in a ut and taking corners on track too fast and hooning out sideways with the biggest st eating grin on my face. ;The original looks like it's cing you out and if you 't measure up, like a warthog's tusks it'll;cut you us…
As far as the rivets and fasteners, as well as some of the other details of the winning entry;wch I liked as well, I tnk twere remo for ease of iteration and rendering, and will probably come back. I am unsure how to react to having a unified design style being a bad tng, as your reing makes sense and I 't disagree. Will definitely keep some of your critiques in mind in future iteration, especial…
Borrow away, not a problem at all! I thought about that after coming back to the image a wle after posting it (the cutline flow) and agree completely. Ts was ust yet another exploration of the design. I am curious if you could be more specific about the aggressiveness so we can figure out how to bake that into the design.;
That's sometng we will certainly tnk about. We've had a webcam pointed at ALMOST;every gh profile prototyping effort we've e to date.
We can simulate at any speed. Open cabins will get blustery and ts one will be no exception. With a stea-state 100mph run, the average speed of the airflow in the cabin near the driver is about 30 mph. With a helmet on, in track conditions, that's manageable.For a track-only version of the car, my preference would be to run without a windscreen or with a very small clear lip. In ts scenario, the …
there is a thread with more details about the CFD
It is looking like we may not be able to move the sfter without some really clever engineering. The transmission we are looking at is the Tremec TKO, wch has a direct connection for the sfter.For an adustable sfter to be easy, it would really need to be a cable setup. If anyone would like to tackle the task of making ts work with a TKO, it would be worth some serious contribution points.
In a racing situation, you could ust affix the key to the car somehow. Not much different to t an engine stop button or flip a fuel switch than to turn off a key.
We've been over ts several times. Subaru does not sell a crate motor with warranty, and we are not interested in using remanufactuengines, so Subaru is out.
ust because it is half the price of the targeted price of the Dubai Roadster, doesn't make it affordable. It's still expensive. That's like saying the Lamborgni Aventador is half the price (if not a trd of the price even) of the Ferrari LaFerrari or the Pagani Huayra or the McLaren P1, so that makes it cheap. No, tare all expensive cars, the Aventador is ust LESS expensive. Even in today's inflat…
Yeah that tng is pretty sweet, but WHOA are texpensive. The side surfacing is very interesting tway it creates an X from front to back. That's hard to pull off in design without looking broken.n
Price directly influences the design. When you have to keep cost low, many of the decisions made in both the design and engineering is directly related to how to keep cost of production low. In the case of SF-01, the design intent was always an affordable track toy with an expd chassis for a unique driving experience.nnWe have been invol in minor aspects of the production of the Dubai Roadster in…
It is interesting that you post ts sketch, as that is a long time community member
I'm the first to resort to RaceChrono with a 10hz g antenna when I 't have any other telemetry available but...nnTs will be a road legal car first and foremost. You have regulations to adhere to and the way the odo and tachometer work might be regulated. I tnk that the cost to develop a dedicated, law compliant software (many thousands of dollars) and reduncy of any computer (you alrea have the e…
The Odometer has to be built in a way that doesn't make it too easy to "adust".nnOther than that i'd say that phones and tablets are among the least reliable tngs in the world when it comes to keeping track of vital parameters. They're half decent telemetry dees though, if you use a good g beacon.n
for the reminder ! is sometng that should be of general interest for everyone invol in the proect, but ISO26262 probably belongs in the Interior discussion, as the only electric electronic systems we might be developing are in the gauge cluster area.n
can talk more about propd rials as we have discussed few tngs and processes. No er the final production rial, we are using some sort of DDM process to create the tooling and or final pls.n
Looks like you got the Onshape verison of the model? For some re, Onshape doesn't like the super gh point count STL that is the engine. Nor does it like the transmission, fuel tank, or diff housing.n
The engine 3D scan is in the files tab ust above ts discussion thread, as well as other 3D assets that may be useful for you.n
I am not sure I follow what you are proposing. Could you explain a bit more?Also, I will see if we can re-upload the model with the 3d scanned components in the file as well.n
Ts A-pillar is from the Volvo safety concept and was a very unique design. We won't be able to use sometng like ts due to how the front roll hoop will need to be constructed for SCCA compliance. It is a cool and functional design element, but unfortunately not really sometng we can use for ts car. Maybe when we do the sport coupe based off ts chassis in the future we can explore sometng of ts nat…
m
You're good at designing stuff but I see you 't have much experience when it comes to the needs of a racer or trackday enthusiast!nnCould you possibly move all the gauges to the right? Having them stacked together hel a lot since you only need 1 quick glance instead of 2 to see what's going on.nnMoreover why would want to move the gauges? Wires are heavy, making them fixed would save weight. The …
when braking the passenger to fall face down in the cup holders. You need to set a little lower holders.n
There you go:nn
Ts is a good design. Please make sure to attach the dashboard to a metal bar or it will rattle like an old la with parkinson's disease!nnnnSee ts picture for reference. My pl is attached to an U bar with 7 5mm hex bolts and locked underneath the aeroscreen. Despite ts it still vibrates and rattles. If I had some mounting points on its lower side it wouldn't. adding a dedicated, tn, bar to the fra…
I'm afraid the rail system won't work. Track cars are subect to lots and lots of vibrations, shocks and overall lateral forces. Both the gauges and the tachometer need to be thoroughly fixed in order not to fly away or get damaged over time.nnGauges are generally mounted with 2 screws and a bracket or with a crown screwed around the bezel's back that sandwiches the pl between the bezel and the cr…
I'm all into rail. That looks so clean and functional.n
1st and 2nd rows have the best artistic shape, but the 4th with the rail shown above would probably fit best together. However..... ;)nnAnytng will work with enough tinkering. I tnk row 4 has the best easy layout, and the 3rd with the big holes will only be good for ventilation.nnNice ideas, though!n
2nd row for me!n
Great ob ! I like the 1st and 4th propos the most!n
I really like the contrast between the pls and the bars, showing off the structure. That said, I fear that when we get down to the nitty gritty, we will wind up doing a one piece drop-in tub due to cost concerns. The question will be whether making a mold and fiberglassing or vacuum forming a tub will be less expensive than cutting and bolting on individual flat pls.n
As we discussed before (but putting my thoughts here for everyone else to discuss) I tnk all of these approaches have their merits. In the true spirit of the car, less is more, so I am swinging to the single or dual shell approach with the rail system for customizable modular gauges is my prefedirection. As BSE said, some quick release fasteners for ease of removal, and expd tubing in certain are…
The neutral design is the one I like the most. It could be held in place by 6 quarter turn screws or common hex bolts and would be a breeze to remove. A little lump over the steering wheel to add the cluster is all that's needed in my opinion.nnOne could also cover the space between the 2 tubes with a pl to put all the necessary switches. In my experience that's where you want them.nnAnyway congr…
That choice was because of reliability and warranty. Rebuilt motors do not come with warranty and each one is technically a "custom build". The SR20 is a great motor, I had a 240sx back in the day.;
Sure , if you wanna take a crack at it. My main thrust had been into the P1 or P2 SCCA classes, though NASA may be an easier fit.;I know at least one person had been interested in seeing if we could make our own spec class. Ts is an interesting thought... if we were to build a "spec" version for racing only, and ensuthat it was not registerable for the street, then thcars would not count against …
yeah! keep us in the loop!
some development is frozen due to the SEMA rush, so you probably didn't miss much recently. made the seating buck so we can test out ergonomics and to find an appropriate sizing for packaging. There has been some minor superficial changes ust before that, but no developments that I am aware of.;When do;you plan on visiting in December?
I tnk before we settle on any particular method, we will probably look at simplifying some of the aero elements. One area in particular, the area around the rear wheels, needs a bit of refinement. I'm tnking the vertical fin there might not do much... it might be good to have it blend into a fender, and help prevent the drag associated with the air coming off the top of the rear wheel.
I've built most of a Rutan-style pl, and it is a fantastic construction method. However, it is super labor intensive, and therefore expensive. We aren't concerned with the bo being structural either.It is ghly likely in my mind that since the bo is fairly non-complicated, we will seriously look into vacuum formed plastic bo pls. ;From the outset with ts proect, we were looking for a minimalist bo…
Ts is interesting, but I'm not sure about how it off sets the original location of the knob.n
I suppI should clarify, people who contribute to the design of the vecle will get paid on a royalty basis when the vecle goes on e. The immediate result would be an awarding of contribution points.nnThat said, you can upload your files into a comment, or you could post it in the "files" tab at the top of the page. As for right now, however, I am sad to say that the SF-01 has been put on hold yet …
ust an additional thought... has anyone mentioned a BMW straight 6? Legendary smoothness and power... and one last thought, what about sometng like a v-4 motorcycle engine like from the Yamaha VMax or the Ducati Desmdici;RR
Can always do what lotus did with cup holders. It is a fairly east part to macne or get sourced.
yeah, how are we going to get a Monster sponsorsp for Hoonigan videos without a cupholder to put my energy drink??;Seriously we should make arrangements for tngs like ts to be accessories so that the core enthusiast who could give an eff less about storage can opt out. Me personally would want some storage and cupholder, or a cell phone mounting option but many of the target market won't care.;
can the cup holder somehow be on the 4 point harness buckle? for your girlfriend I mean, since race cars 't have cupholders lol
Probably manufacture the spindles, along with the uprights, since we have a fancy new CNC lathe and mill.
I tnk to get the best performance out of the Magneride shocks from GM you would need to use their computer configuration with them. ;It would probably be hard, if not impossible, to recreate the performance otherwise. ;You may also need to use the compatible ABS system.
electromagnetic shocks would be cool if we could afford them. Any idea on pricing
Guys wait lets stop and tnk what about;E257 from the Subaru WRX;or The FA20F a twin scroll turbo flat 4 both have a turbo a lower price and more power then the ford 2.0;
ust happened to see ts (sweet) concept: annarelly ONE<figure><figure>come on LM! $
And ill be honest the idea of going with the 2.0L Ford is kind of bugging me for one its a rather new motor so its still kind of expensive the SR20 is around 3,000 wle the starting at 4,000;
;ust wondering have you selected a;specific motor for the car yet if not i have a suggestion that so being maybe a GA16DE applying the fact that in the B13 Nissan would get around 30;Mpg in the city and almost 40 MPG on the ghway keep in mind the curb weight was around 2500-2600;LBS but the only problem with it is that if you're still going with a 4-cylinder turbocharged motor you may have to inv…
Well better to pause until all resources can be devoted to it, as oppd to risk creating an uncompetitive product. Please keep us updated so that we can help out in the future!n
guys ust wanted to c if there has been any movement on the proect, or if we stuck anywhere but bo design since I can't give much insight here.n
Ts car is alrea vary vary elegant and in my opinion sexy it's going to vary aeronamic but going off the estid weight with 200 hp it'll have a fair amount of pull gas mileage may be alittle Shakey, But I have one question will it be front wheel drive, rear wheel drive or AWDn
ust my 50 cents.....adustable suspension.... cooling vents... easier access..ectn
id really like to see a clamshell hood on ts car ....n
So quick update...We are ordering supplies to build a 15 scale clay model to refine surfaces in physical 3D space. The scale chassis has alrea been assembled, and wheels, tires, and suspension scaled components are being 3D printed. We had discussed printing placeholder pieces for the full drivetrain as well.nnnnIn the meantime, we had the idea of doing a sketch blast in the main explore area of …
Is a cold air intake possible in ts design? I've seen the vents beside the main front vent (from stage 1). Is the intercooler going to pick up from there?nnI know I've seen talk of the intake placement. Is that worth worrying about yet?n
ust saw ts:
Some more disclosure on stuff and I have been working on.these images we see where the hood clears the basic parts under the hood. Since we would want the car to be as trim and athletic as we can make it to keep with design intentions and styling, we clearly can reduce some of the mass of the hood. In doing that, there are a few tngs to consider.nnnnThe area over the engine need enough m for hood…
Well, i ced out a bit after the design started wandering through the weeds of windseld questions and design tweaks. I am pleased to see that my input of the saturn skypontiac windsheild was of use.Now that that is sorted, looking at the current packing conundrum. Is there a re that a differentcustom intake couldn't be affixed to the turbo? I suppts concerns .pedersenWould it be possible to modify…
Hood Surfacing Update -nnnn and I are experimenting with the idea that a slightly recessed positive curvature would resolve the break from sections 1 and 2 from my previous post.nnnnHere you can see I added some wireframe demonstrating the clean unbroken positive curvature of the hood that Nestor created in Alias.nnnnTs image is a wireframe of the recessed portion of the reverse hood scoop applie…
nnI didn't have the window but if we use like ts attached picture, that could be nice to the frame if we manage to acces BIWnnn
The base engine is the Ford 2.0 turbo, wch is in the model and placed according to how it will be mounted.
I am late oining ts thread so forgive me if sometngs have been missed but reading up, has any section development been e? What is the base engine? What are your clearance parameters to the engine as recommended by your engineering staff? n
So here is where we are at the moment in the surfacing development.nnnnCurrently, we are focus on the refinement of 's hood keeping in mind s styling and the hard points of the windseld a-pillar corner and engine height.nnAs shown be ts image here, wch is the most recent iteration by ( ) we see the there are some clearly define lines wch are flowing quite well and can work with the hard points me…
I am also liking the with Black hood, to me thats fine as is, also the racing tripe pattern, doesnt need to be gold, I'd go for a tradition blue and wte. I love the work thats gone into ts look and making ts proect a success congratulations to everyone who is putting time into it.I wouldnt mind a few carbon fibre accents ust even with a Vinyl stickers ust to show the modern heritage of the design…
i like the one with the black hood . I tnk the nof the car should be more pointy, or edgy.... ust my thoughtsn
So ts is sort of a visual timeline based on iterations by (original author), and me. At certain points there was ust some design exploration, but for the most part we want to keep the soul of 's design () intact.At ts point, we are kicking off a fresh thread and inviting to participate as we get clr to a final form.nnTo start ts thread off, we have many new assets to share with you guys that are …
Ts is to start the next phase of bo refinement development on the SF-01.n
quick sketch of a dash. relocated switches and cupholders....n
what type of transmission will be use in vecle????n
ust wondering where tngs are with ts. The last post I see is for 20 days ago. Is the discussion in a different thread? Maybe we could get a "bulk" update with some cool new pics. I'm sure you all have been hard at work and would love to see how tngs are going.
Hello everyone, I would like to everyone for all your input. Ts concludes my internsp here with . Here is the summation of the SF-01 interior. The dash uses two rails of 8020 extruded aluminum to give structural support and the ability to customize all the clusters and their order. The top and bottom shell are both vacuum formed (ABS) plastic to help keep cost down. The interior pls are all water…
it would be good to set the nest for two Tablet computers. The passenger and the driver. For young people. To navigate. For quick adustment of the engine and shock absorbers. USB and socket connection.n
nnnnnnnnnnHello everyone, here is a final design of what the interior might look like what do you tnk.n
. but puts it all in one place! Whada tnk?n
Hello Everyone, one of the challenges I am still trying to overcome is making the dash functional, and still keep some of the styling aspects of the SF-01 here is a different version that still uses a rail system.nnnnnnn
Hello everyone, here is an update on what the dash might look like. Keeping in mind manufacturing and the re ts car won the design challenge, ts is a blend of both function and aesthetics.nnnnnnnnn
Hello, you everyone for the great feedback. I am going to explore forms that are easily manufactuand still have a good blend of both aesthetics and function.nnnnnnnn n
necessary to provide for the installation location and connection of the tablet computer in the onboard network. Now it is a necessity for navigation and for adusting the settings of the engine and chassis.n
Most of the track rea cars out have a a flat simple pl design that does not allow for customization without extensive work. Ts simple rail solution will be easy to make and also allow for easier customization. Here are some pics... any ideas how we can blend both organic and rail system?nnn
Hello everyone, today we explomore organic shapes to carry some of the styling from the beautiful exterior, feel free to pick one you would like to see further explored.nnn
So the dual shell dash 15 scale model is roughly e...here are some pic's any thoughts?nnn
Hello everyone, you for the feed back. I have been trying to combine both the minimal neutral design and the shell design and ts is what I have so far, feel free to let me know what you like and 't.nnn
nneveryone, so I did a little sketcng playing with simple form. I am not leaning any direction and am open to any thoughts.nnn
Hello everyone, after reading through the the discussion a brainstorming session began and ts is where I am at. Yes simplicity is key, we do not want the interior to "water down" driving experience. Staying true to a track rea car means three tngs. 1. It needs to be simple, ts equates to better faster use. 2. It needs to be tactical, as you grow your skill level, the functionality should as well.…
Here is a quick update on the SF-01 interior proect. will oin the LM team for the next 3 weeks. is an Industrial Design student at the Arizona State University. Over s short but productive internsp, he will be in charge of developing 2D and 3D design options for the interior, ultily using the amazing 1:5 scale chassis model the Fabrication team built ts past week. He will obviously take into acco…
Update an the dash system.nnI am able to pull all the data from the OBD to a Raspberry PI, tried using some existing readers but many were not supported so I had to write one. Currently outputting all the data to a SON file live as it goes.nnTs will allow us to output it to a bunch of frontends if need be (ie. Dash, Logs, etc.)nnShort Term:nnBeen busy last 2 weeks with work but ts next weekweeken…
got bo. made quick sketch. forgive me Canadian winters are long and cold ......nnn
nt<iframe width="500" height="281" src="www.youtube.comembedIa6_0vASOE" frameborder="0" allowfullscreen="">nt<iframe>nn 2013 Nexus 7 and the ODB2 bluetooth dee with the Torq Pro App.n
If you could customize the dash style like customizing in a video game, or your iphone that would be sweet ...... Is that possible with ts screen ?n
ntnnntnnntI would also put a Pistol Grip sfter's as well....n
ntnnntIf I was building a car , these are the gauges I would use .
There must have been a Starbucks on that llclimb?
Where there is a will, there is a way...
i guess it will be impossible for some speakers or maybe attach them at the roll hoo.
I have some questions about interior options. I understand ts might come much later in the build process and is a pretty low priority, but at what point do you decide on interior features?Tngs like: A simple stereo (admittedly a terrible idea in a car like ts), a cup holder, 12v cigarette lighter plug for a radar detector, and a glove box? Certainly some people would want these. I mean, I know it…
Speaking about more down to earth and attainable stuff, I recently had to browse all the seats that could fit inside my yellow bath tub. Cobra makes some FIA compliant seats that fit like a glove, tare the "racer pro":
My desire to have super easily adustable tngs (steering, pedals, sfter) is because I anticipate these cars being used in situations where there will be multiple drivers, and adustments will need to be made very quickly. Driving schools, for example, would need to change quickly... and I know the instructors at Bondurant are anxious to get their hands on ts tng.
I tnk most people would be ok with a static set-up so long as it was fit for them. I know I wouldn't mind turning in my measurements. Ts really seems like a toy people plan to hold on to, so twouldn't worry about having to find someone with similar dimensions for rle. You could then also offer apparel. Because everyone loves a guy dressed in matcng car-branded clotng.
What is the issue, I tnk you would want to mock up the static chassis first before diagnosing ergonomic hurdles?
If your trying to get a shorter throw, then ust use a short trow sfter. ;
are we trying to solve a problem we 't even know exist yet?To move relative position of a sft knob you can easily create a greater bend and length of bar for the sft knob mount, ;
Is it possible to install the pressure of the wing on the crossbar mounting head protection ??? Ts saves weight on the mount. Ts will add rigidity to protect the head.
I tnk a variation in the seats used in the Polaris Slingshot will be amazing.
RFID? Seems kinda costly and anti-Analog in spirit.;In terms of interior, I'm hoping the interior is as Spartan and purpful as the track version dictates.
I like the car!;I'm wondering what is going to keep the driver and passenger clean though.From what I see in the picture, any mud or puddle spray is coming inside.;I'm in between proects right now, so I have some time to help out.;Paul
What interior? A toy like ts one needs none! I would ust rivet and glue some carbon fibre pls here and there to increase the overall stiffness and focus on a minimalistic approach: tachometertelemetry system, 3 gauges (fuel, water temp, oil pressure), some;buttons for the lights, fuel pump and ignition...;and enoy the driving experience. A removable steering wheel could greatly help getting in an…
Give the tng a regular key or a push button start with a wireless card. I spent a day in an atom and somehow still never managed to figure out how the ignition actually worked. It had some weird hall effect sensor dden somewhere.
Bouncing ideas around as far as what the interior packaging should be, one that I keep coming back to is sometng similar to the Sesto Elemento, fixed seats and making the controls adustable instead. Any ideas, yea or nay?
Has there been any consideration on racing? I have a Pro License if you need a driver
I am intrigued.ian.connick
I've been using Onshape a few weeks now. It certainly makes tngs easy to share. It took me almost 10 seconds to open the chassis :-pnnHow do we access what you set up? n
I ust opened the model! It looks !n
guys, I've set up an organization for in Onshape, for ease of sharing documents. Ts is by necessity our starting point for seeing how we can integrate it into our process. If you are interested in participating, please post here or send me your email address that you used in signing up for onshape.nnBy the way, here is the current version of the chassis represented in onshape...n
I've signed up and got an e-mail saying that I was accepted but when I tried to use the link, it said that my invite didn't load right. I've written support but have recei no response. Any one else have trouble getting in?n
So for anyone who is wondering about ts... Onshape is likely the future of how we will approach CAD at . If you have even a passing interest in CAD, c out www.onshape.com and sign up for the beta. It is free cloud based collaborative CAD from the same team that came up with SolidWorks.nnIf you are alrea in, let me know. Going to be starting a "" organization witn onshape, so that anyone can go cr…
if you intend on selling the car in europe the seatbelts must meet ECE regulations for road use. Sparco, OMP and Willans all make them. Otherwise any 3" 6 point harness that's fia compliant will work.n
I would say going with 4 point would be a mistake as a lot of tracks are moving to not allow open top cars without 5 point harnesses.nnI know Willow Springs by me made the switch I have heard of a few others as well but not 100% sure.nnOther than that I will look and see what I can find.n
So we've discussed a lot through the discussions, and some items we've discussed here at the microfactory haven't made it to the site, such as seat belts.
As expected was the first to roll an SF-01:nnnnLots of finish welding going on!n
Fuel Tank in the general area where it will be mounted...nnnnn
guys, if you haven't played with Onshape yet, you should. Free cloudbased CAD that will likely be an integral part of our process in the near future. Here is the current chassis in Onshape. Feel free to take a look, make comments, etc. If you let me know you are interested, I can add you to the Onshape organization so that we can more easily share models.n
Thstraight tubes in the front would reduce build time quite a bit and seem like a great strength improvement. Also it would be safe to say thbends wont be coming out perfectly in pl for every car built, and that would cause a decent amou
i tnk an active aero element to the car like a rear wing or active front splinter would add a very nice aesthetic to the car of even and an active air braken
Yeah thseats are very short and mounted slightly lower than the model. Maybe an inch lower.n
Here's the latest with what I've been doing with the chassis. The first prototype will be built around ts with some additions to the front and rear, but minimal mods from ts...nnnnnnnnn
ntgreat looking car. i tnk if you stylelize the expd frame more it would benefit the final design. although steel tubes would look good, maybe carbon fiber would be cooler. maybe a printed 3d carbon composites frame ?nnntn
Starting some rear frame ideas...
We got the 8.8 diff housing straight off the assembly line! No guts in it, but it will work for designing a chassis, and it works pretty well for a hat on nick ...I did a quick and dirty model of it, as I left the scanner at home, and now we are basically rea to get the front and rear of our chassis defined.Attached to ts post are the IGS and STEP of the above file. I will be out of town for the …
Well if a somehow becomes an option I'll drop a Voodoo and have a screaming little beast to go with a GT350.Regarding Fuel tank, I am not sure on the exact dimensions of the tank but there is the Pontiac or Saturn Tank wch you can get from GM suppliers still I believe. It is 13 GalAnother smaller option would be Smart FourTwo it is a small 10 Gal tank we may be able to utilize.
use a fuel cell ;)
What kind of fuel tank are you tnking about using? I tnk 5052 AL is likely your best bet from a weightsafety tradeoff, and maybe have an in-line replacement from ATL if someone's doing some serious racing with it. An aluminum encld bladder would be great too but they're super heavy. Plastic tanks are difficult from a vapor;permeability standpoint but there's a couple companies getting past that b…
guys! We are still waiting on get approval so that we can go out and start buying parts for the first prototype, but in the meantime I've been tweaking the chassis design a little bit, making improvements on what we built for the SEMA seating buck.Notable changes are making the firewall into a full hoop, changing the main roll hoop support to meet SCCA regs,;raising the transmission tunnel top by…
Where can I download the framechassis solidworks files?
bending shaped tube with sand available at a small scale.;ustifies itself if the rial of low carbon steel with tn walls.All other pipe bend profiles better at ordinary plumbing pipe benders.I want to note the pipe profiles of alloy carbon steel. From ts rial should be made the main skeleton frame. It's expensive. But it is ustified to weigh cars. With equal strength frame of stainless carbon stee…
Are there plans to add additional triangulation to the roll hoop structure? 2-Eleven reference shot:
Hello all, ts is my first time on ts site. I have an extensive background in metal fabrication, specifically related to small scale structural and prototype design. One technique to bend tubing;I've used with success;is filling the tube with compressed;sand and using heat to te the bend needed. Wle impractical on a;large scale, ts has proven invaluable to me as it can be e without expensive equip…
So has been working hard on the packaging efforts, packaging around seats that would be at home in a Sports Coupe, since we are going to be designing another car on the platform in the future, and leaving enough space in the model for a V8. The attached IGES is the file Nestor has generated to show where he is currently tnking the side of the Passenger compartment will need to go. I have not yet …
Latest adustments, overlaying the newest seating buck with the original concept frame. ;The newest fame shouldn't effect the bowork too much. ;I'll start investigating how much it effects the bo.;
On a sidenote.. the integrated seatshell idea would help reduce costs. It would cost approx. 200$ in cf and 60$ in padding for the whole car rather than 300$ish for a single seat with an expiration date written on it. On top of that you'd have to add the sliders, rails etc to it so it gets to 500$ per seat rather easily. Making a pedal box adustable is much cheaper.Moreover, the whole CF shell wo…
starting to work through the issues. ;The cage is updated. will upload tomorrow. ; Some of the proportion issues with the bo will have to worked through, probably get to that starting Friday.;
;What seats did you use with ts model? The dimension between the transmission tunnel and the seat is scary small...14.5" will hardly fit my butt... much less a seat to stick it in. Most of the seats we are looking at need about 20" of c
Chassis wise i'd opt for a combination of square and round section tubes. Use square ones where you know the direction of the load and round ones for the rest of the triangulations and gussetting. That's how most space frames are built and for a good re. Square section tubes also help with the following points:Given the i tnk that the whole concept of frontrear subframes can be scrapped away: the…
Now that the initial concept has been posted, can we get a few line drawings on what LM likes and what it wants to improve upon like you did in the bo section?For example; As i have been looking at some of the bostyling aspects of the car i noticed a few rather odd geometry characteristics when compato, say a ;or ;wch is where ts design was going in my head.1. Ts chassis is skinny, like real skin…
SAE formula cars often use a honeycomb core or E foam core for crash zones at the front. The E is an interesting idea since it's so light and cheap, but it truly is 1 use only. however, for the bodied version, fiberglass on top of E foam with epoxy may increase safety of the bo pls, decrease NVH, and carry a minimal weight penalty.
My idea from a few days ago. Inspiby looking at images of the different metals used in the frame of the new Volvo XC90. The most forward and rearward sections of the frame could be a softer metal to act as a crush zone to save the ity of the frame from being damaged in low to medium speed crashes.
Polaris ust gave us quite a bit of homework.;
I am assuming the track car will need to have a roll bar. I tnk both should be able to use the same roll bar. I was also tnking an interesting shape (not regular round tubing) would add character. My ideas are oblong hexagon, elliptical, or airpl streamline wing-strut tubing.
I like the idea of a hybrid chassis if possible. If executed as well as the I plan on owning one of these and you bet it will see the track. sub frames are nice because your replacing sections of the frame that are damaged wch is much easier and of course cheaper (to replace). the tub could be the aluminum sheet idea with a steel tube cage complimenting it and supplying the attachment points for …
Here's sometng different from an EV;- big center tube; I'm;not sure if it can be adapted to mount an engine low...I'm tnking of some sort of side mounted;pods for the driver and (removable);passenger.
Maybe the design challenge should incorporate two choices is framing with round tube or alum. ;That will allow the designers to cho. ;Pretty cool idea I tnk.
If there is no access to ml benders, why not use a bondedriveted aluminium spaceframe;chassis?
So, assuming we were to build front and rear end subframes, what would the interface look like, in order to maintain torsional rigidity? Keeping in mind ts is most likely a tubular space frame.
the subframes sound really good! tallow a great flexybility for the early design stages, more when the suspension geometries play such an important role in the space frame design... sometng as the Pagani rear frame could be a solution for both rear and front subframes,;fixed with bolts and braces;to the main frame
as you know, I have a lot of experience with rule organizations, and making a chassis that will pass. I would be more than happy to read the rules and see what we could come up with.
If ts is targeting an eventual sports coupe, the frame, especially on the sides, is going to either need to curve down or there is going to have to be a fancy Saab Aero X-ish cockpit to allow people to enter and exit easily. ;If the sides are the same height as the Exocet or Atom you will have a very hard time getting in and out with a f over your head.I do not tnk that trunk space is too much of…
As a current wheel engineer and aspiring chassissuspension engineer, here's my two cents: Looking good naked and clothed means a full tube frame to me, as cost would restrict the use of a CF tub and lower volumeaesthetics rule out stamped parts. I would go for a UHSS cockpit cell with aluminum front and rear subframes either bolted or bonded together (wchever one is fastercheapereasier to control…
May as well make it an FiASCCAMSA spec cage so you could take it club racing if you wanted.;
I tnk the subframe should bolt together with aircraft spec;58" bolts
The chassis must encaulate the driver but have complete sub frames for the front and rear suspension as well as the engine.
Ts topic is for discussion of the... wait for it.... chassis.;We are most likely looking at a tube steel;chassis, and with relatively small radius bends, as we do not currently possess a ml bender.;
What about a COM 10 uniball? Tare cheap and very strong. Also would make a clean way to fab the lower and upright Without having to over structure areas to survive single shear.nnnnTs is the COM10T Takes the same miignments as the wssxt series but is physically smaller and lighter. Cost is around $7 for the bearing and $11 for the cup.n
So, the chassis is starting to come together, and we are quickly going to have basic suspension geometry as the critical path to getting ts car rolling. Here's what we know so far for the front suspension:nnnnThat's the front left. We know the tire size, we know the wheel size (though not modeled yet), we know the brake and hub size, and we know where the wheel assembly will be in relation to the…
ust thought i would oin in on the fun nnRegarding the pivot conversation:nn Poly can work great if greased and cled regularly. If not maintained it becomes noisy, self destructive, and loor mushy. However it does give a nice balance of shock isolation vs deformation under load.nnDelrin is a great choice for busngs as it does not have to be greased unlike poly busngs. Life can be much longer if th…
I am really interested to see how ts goes. I do have some questions as far as "specific targets" or at least tngs to bring up for conversation:nnHow much suspension travel?nnRoll Center HeightMigrationnnInstant center migrationnnAnti DivennCamber CurvesnnThen Later, ride frequency wheel rates etcnnnnnnI am very interested in what people feel works best, and more importantly why.n
ntCan anybo design a fr wishbone setup with a 1.3:1 lowerupper wishbone ratio? udging by the available space i'd make the front wishbones as clto the centre of the chassis as possible... that looks like 40cm or so per lower wishbone.nnntI'd also inca bracket for the shocks. A special bolt could be macned to work both as the lower shock bolt AND sway bar bracket. Ts would make the sway bar as clto…
I agree with about having any type of rod end loaded in bending. It is considevery poor design to have any rod end loaded in bending. Yes it is true that it can work if "appropriately sized
wow that looks great! what frame is that so that we can inspect other pictures?
Very interesting are the suspension of the Pontiac ,that can be used for both the front and for the rear part
I've had experience working with Penske shocks and tdo really well for track day cars.
What I've read of ts today tells me that one pwerson wants to be crazy, and everyone else wants to have fun. In order to satisfy the one, we may be going for a heavier, slower car rather than a more modest lighter, faster car.Am I interpreting ts incorrectly? Please tell me, because ts is starting to sound like a bad track to follow.
KW's are the standard on the Viper ACR and tare garbage. ;Make the car undriveable. ;Ohlins or Penske can be made into great solutions for any car. ;To keep cost down, Koni's would be a solid non-adustable and then upward from there.I agree with on the differential from Ford. ;The trak-lok is garbage, but there are a zillion options out there and tare all bulletpf. ;The hubs, axles, and diff are …
I would choeither a few products from Tien, or either KW. ;If price was not an option I would be looking at the KW's. ;Both brands have a pretty diverse product line and both would be able to spec out a package that fits the car, and both have rebuildrefurbish programs. ;KW is a nicer product as far as quality, Tien is a great product too. ;;Might want to consider that the relationsp will last lo…
Now properly speaking about suspension... what are the current options for the dampers?
OK, so I'm hesitant to start a brainstorm for ts, because it would likely start a war, and most car nuts are passionate about the choice, but the very first step in suspension design is to pick a wheel. Our starting point is going to be 22540R17 for the tire. ;We aren't completely married to the C5 hub, so we aren't necessarily limited to a 5x120 lug pattern, but we do need a hub that will be rea…
Wasn't the II ust a gh-end Pinto? Not to knock them, but are there actually parts being made for that series?If it's good, reliable, and cheap option, though (not to mention available), ts sounds like a wonderful option! (And, yes, a steering rack isn't going to be a gas tank.... So, I 't see any problem with THAT part being good. )
Wle we are waiting for final get approval so that we can start buying and modeling components... engine, transmission, etc.pedersen and I have been looking at various other components. Currently spending a lot of time looking at steering racks and steering columns.For racks, we need to have a relatively gh steering ratio, but not so large as to make us need power steering... probably under 3" of …
There are a number of considerations. ;For a light car like ts, the 4x100 would seem ideal as previous posters have said, you 't need super heavy big wheels. ;Although 18s and 19s are cool looking the unsprung weight is very gh. ;4x100 is more than up to the task as there are plenty of lotuses out there racing with 350
;Tires for 17's and 18's actually run about the same cost wise. 22545-17s and 22540-18s were what the design challenge was based around, but I'm tnking we may see a 215 series tire possibly come into play to get the correct corner loading s
On a related subect... What's going to happen wheel hubuprights wise?I tnk that a cast aluminium upright with a refurbished wheel hub from an easy to get car (ford escort in the uk, whatever in italy, 't know in the US) would be a great solution both for cost reduction and weight savings. The only real wear part of a wheel hub is the bearing and bearings are cheap... one could really save some ti…
A bit of a pipe dream, but any chance for optional center lock hubs?;
Hello. First time poster here.In my opinion such a toy should focus on suspension simplicity. Unequal length, rointed wishbones should be designed to lay parallel to the ground (roll center set to infinity) to solve the "ride height" issue.Push and pull rod systems are;great ;but very sensitive to different set-u. A common vertical coilover could be much easier to implement and avoid the risk of …
lets copy the multi link;suspension geometry of a nissan 240sx. It is personally my favorite suspension set up of all time.;
I ust thought I might drop ts hereAlso very helpful (and condensed) is ts
My tnking is that designers should try to avoid motion ratios beyond 1.4 if going that far into the design process to keep good control(See Dodge Viper rear on how to do ts wrong). ;Also good to get the space for 2.25" ID springs. ;Ts allows a full-sized Piston shock for maximum control. ;2.25" springs are plentiful in rate and length and very cost-effective.;
Though pushrods(or pullrods for that er are cool), probably only necessary with any bo outboard wheels ala the Ariel Atom. ;The exige use a standard coilover that provides some ride height control wle maintaing decent geometry. ;The unequal length A-s are the way to go IMHO on a proper sports car given the camber gain in roll. ;Designers should note that the A- will impact foot well spacing a bit…
I have dealt with many Chrysler deri unit bearings, the prowler and caravan models use the same 5x4.5;unit bearings and the Vipers and Dakotas 6x4.5;use a similar design, Vipers use a four bolt flange and Dakotas use a three. Chrysler unit bearings do tend to prematurely;fail when used with a;wheel;with a different offset from factory as;I learned first hand.;We should research and use a wheel be…
Has there been any thought as to using off the shelf spindles or is the plan to manufacture the spindles?
I tnk unequal length A-s up front (on each side of the engine) with trailing s in the back would be very compact and leave a very nice profile (Good for aeronamics).
Have you considethe use of shocks such as the Ohlin shocks used on the Polestar S60. Tmight be ust as expensive as the electronic shocks without the need for the electronics.;The S60 ;is described here
I tnk all of these active ride adustment systems, whether tbe air or ferromagnetic fluid based, wle fantastic technology, should be shel for future upgrade option development after we have the geometry all worked out and a few production cars on the road.Always fun to dream though! ust keep in mind that the base model of ts car should be (aside from engine management) an entirely analog sports ca…
Super lightweight springs:
An adustable sway bar is a good idea that will definitely give the owner a lot of handling characteristics. ;Has there been any thought about having the electromagnetic shocks to also alter the handling of the vecle?
Adustable ride height creates a huge headache for the suspension design, as I found on the front end suspension redesign. ;It creates a lot of extra compromises on top of any suspension design wch has a lot to begin with. Its a great idea, but the end result is sub par performance in one or both ride heights.
An adustable ride height would be a very cool feature!
I'll admit that I'm fairly ignorant of various suspension types and technologies, but I would like to be able to get ride height out of the car comparable to a late-1990searly-2000s Subaru Outback; basically a "regular car" ride height. I tnk it would be interesting to see support for an adustable setup to lower the ride height for track duties, then raise it again for the drive home.
in car weight ackers would be great. Penske &amp; holinger shocks are solid;
I tnk the design needs to accommodate both pushrod and outboard suspension ust because a lot of racing clubs and series have specific rules against pushrod suspensions on on cars.
Ts topic is for the discussion of what the suspension should be on the new platform. ;I will likely be leading ts effort, and my initial thoughts are that we should roll with unequal length, non parallel control s, and utilize a push rod, or maybe even pull rod to link to the coilovers.If the main intent of ts car is performance, the suspension should be designed accordingly. Using a push or pull…
The refinement discussion has been mo to stage 2 discussion here ====&gt;
nnnnquick release , adustable mechanism , let you adust height quickly and easily.....n
height adustable for better ground clearance around town ......nnlower it , for better down force on the track.....nnnnn
introducing the height adustable front splitter.....nnnnn
t you hate it when the 10,000 $ carbon fiber front splitter of your 2.2 million dollar super car scrapes on the sidewalk ?nnnnnt<iframe width="500" height="281" src="www.youtube.comembedp1oyWeWEc4c" frameborder="0" allowfullscreen="">nt<iframe>nnn
nnFun render wle I wait for some new parts to come in so we can lock down hard points and get to the surfacing. We will create a Phase 2 discussion post for when gets invol. That's when we will get down to the nitty gritty.nnnnn
ts way you have easy acces to suspension , breakes, and enginen
nthow about a clam shell hood ?nnn
Intercooler and Radiator roughly in place.
looks like we may need a bit bigger hood scoop to accomodate the massive Mismoto intercooler.
How difficult would it be to make the front lip removable? My concern is it's going to get smacked into every little dip and bump with how large it is.
I might be late to ts conversation (sorry) but looking at the renderings below with the targa-top makes me tnk that;it might be better suited if the back had more of a swept coupe profile. ;With the lid on it looks like tall and awkward. ; Why not make it fabric, wch arguably is lighter, cheaper, and easier to store?
I did a quick mock up to illustrate that I t tnk a simple nged design is going to work. Unless the f rotates a full 90 degrees, it's going to impede a person trying to get in.; If it nged from the windseld it may be perfect though. , was a windscreen ever foundchn? I only ask because it will likely dictate what can be e with the f.
Some other options I thought about... T-to. Who doesnt love them?And a quick mock-up of a fighter canopy style f that would lift slightly and slide back. Then the driver could reach up and slide it forward once inside. It fits the 'street-fighter' feel. Although good luck engineering the mechanism. Kindly ignore the mysterious moving s.
maybe a soft top would be nice.
I too tnk ts will be a popular accessory, but it will make for some interesting techniques for ingress egress.
Does anyone else tnk the idea of an optional f should be further investigated? It will allow a rear spoiler to be functional and offer serious stability gains on the street when you're going to be running with a windseld.
I did a little editing again. I'm pretty terrible at ts, but I tnk it illustrates some of my ideas.Blue lines shows how I tried to move some side pl lines so tall evenlyYellow circle shows how I tried make a part of the lower bumper roll beneath the upper pl to match the rear fender. I suspect ts would make for some silly 3d geometry though.I do however feel the overall color composition returns …
Well, let’s see if I can put it into words. The original attempted, and succeeded, in balancing the sexy curvy upper bo pls with the harsh perpendicular pls of the lower bo pls. The frame tied them together neatly. The two conflicting styles really made each other pop and give it a feeling of a brawler. The newer revisions have unified the design style, eliminating the tension the original provid…
It looks so good but I tnk it has lost a bit of aggressiveness. I borrowed your render, I hope that's ok. I tnk keeping the top silver pl gher gives it a bit more aggressiveness because there's more black pls to counter. If the pl ga could be aligned horizontally all the way back, it would add a good line for the eye follow as well. I've circled the ga I'm talking about.;
Would it be possible to have an option to remove the rear fender? It's superficial but all the cladding detracts from the proportion of the rear wheeltire. It's fascinating to watch the evolution of the design in ts format. I ust hope the finished product stays true to the concept. A lot of the details that fascinated me from the start have alrea been edited out.
guys! Cool progress and interesting tngs going here! (..you know that I can't not sketch or do more,you know why etc. I ust say my opinion.) I want to say in general to focus on simple solution to solve the problems. Also about the design is ust a way of tnking the overall details of it because the shape of the vecle si sol in big proportion, I must say that I'm not a fan of that rear( from my po…
guys! Cool progress and interesting tngs going here! (..you know that I can't not sketch or do more,you know why etc.;I ust say my opinion.);I want to say in general to focus on simple solution to solve the problems. Also about; the design is ust a way of tnking the overall details of it because the shape of the vecle si sol in big proportion, I must say that I'm not a fan of that rear( from my p…
I'm very glad to see the fender extensions expd the coolest part of the cage that door bar area is so attractive also the coincidental tng about thwould twould bring a familiar style from the and how unique it was on that car (the only car i can tnk of to have a secondary fender);and have brand parallels on underlying levels if that makes any sense. ;I was also;looking at the engine air "exit gil…
Playing with some fender treatments I eluded to before,;
for the side by side comparison - I didn't realize all of the changes until you placed them side by side. ;I agree with what you are saying, although, I tnking that the latest version is still very much similar to the org
ust want to say i like the new design, and all the iterative improvements. I ust hate to see the design get too far from the original concept.;What I liked about the original design with its minimal bo pls and expd structure and fasteners,;it was bold, raw and had a very "authentic trackcar" look to it that was more form follows function. Now Its seems to be creeping more and more;toward;looking …
So Here are the points I was talking about in my previous comments, ust called out:;Calling out the angle of the cut between the hood and the side pl-- that angle could be sfted so it would meet the axis of the front wheel-- its very nice when ts point acts as an axis wch lines can radiate off of-- very standard procedure to have the a-pilar fall into the axis. It lends a visual weight.;Next is t…
All, the only tension that should exist in ts discussion should reside witn the design of the car, but not amongst us. We are all on the same team with the same goal, to create not only an amazingly gh performing street and track car, but to also make a really beautiful one that the rest of the world, the studios, and the enthusiasts look at and admire so much thave to have one. Design is iterati…
I'll take one in any color.I'm a huge fan of ts progression. I agree that a V-Mount will have advantages and that we'll likely want to utilize the center region of the front end for cooling flow as oppd to the "bow" shape of the original design. I really like the new front splitter and how it integrates with the open front end. The straight-edged splitter;design will work better than the previous…
areas that I tnk would benefit the most from feed back---the large visual area of the front fender aft the wheel arch. ;I have some ideas as to integrate the more effectively with the upper gill below it but before I post tdeas I want to see others take a crack at it.;-- I tnk the hood can use some of , with breaking it up with a dark grapc element--The rear bumper remains unresol and needs to be…
New design features include---reverse hood ducting, The volume of air that will see flow through ts channel has yet to be determined. ;The design integrates well with the;windseld;dock but Im not yet fully sold on the split design I first came up with, it adds structural strength but appears a bit fussy for the rest of the design.;---new bumper layout also adopts the V mount setup now. ;The two p…
And finally where the design rest as of ts point. ;Taking into consideration comments and critiques left here ts week. ;
Latest progress again, even though ts has been changed the design still has a distinct lineage that can be traced back to the original concept.;
Alright moving on,;WIP leading up to ts week invol tunning the front bumper, there are seveal aspects that came up, one being the packaging mo away from a dual cooler setup much like a lot of Ferraris and McLarens and will now incorporate a front V-Mount intercoolerradiator . Ts affects the front airdam layout as well as the reverse outlet on the hood(moving away from the ram air scoop) Again all…
Latest progress of the bo, as you can see much has changed in the last few weeks. ;But all in all it still maintains the integrity of the original design and its defining aspects, colopls free flowing and slippery. ;dark pls dedicated towards aero with a focus of either tucking beneath or puncng through the colopls. ;The intent of ts thread is to maintain thqualities wle pusng forward towards pro…
I much prefer 's original design. Given the accelerated build timeline,;I was under the impression that we are moving on to packaging, engineering, and refinements associated with packaging and engineering (widening the chassis to accommodate the seating buck, reworking the engine bay for optimal air flow, fitting final components into the CAD model). My efforts in the CFD thread are to massage a…
Since there was talk about v-mount radiator intercooler setup for aeronamic res I decided to play around with a reverse hood based on 's;and 's;thoughts. I also though doing a black hood insert piece could balance the visual weight from front to back, wch is easy to do with vinyl wrapping, and could be completely at the customer's;discretion. I also create a metal flange piece instead of a grapc …
do you know of wheels that look like the ones you designed that are on the market? If so would you mind sharing?;
spent a little more time working on ts to illustrate some of my refinements-- specifically the lines in the back and front and covering the hood.;There are two images-- one without the arrows, and one with arrows lines sho
YOU, YOU, YOU, for taking the time to try some revisions on ts! I really really like a lot of what you did.;Wle the overall design of the SF-01 is very clean and attractive, there are definitely opportunities for i
So I made a few adustments to get people tnking about how we can change subtle aspects of the styling wle keeping the soul of the concept intact.;
My biggest issue is the door. In order to be a practical street legal sports car, it will need an operable door that isn't ust framework. There is a lot of air flow issues there. I can't play with the 3D right now but I would love to see some (maybe even optional) traditional doors. Wing, Lambo, Suicide doors are and could be looked at but at least sometng with a real door is what I would like to…
Latest bo development
Shown here is a rendering of the sports car prototype with newly implemented side guide vs bend the front wheels (although not the latest version of the vs). We still have a bit more work to do but the basic car is evolving nicely. Ts particular version of the SCP sports a;track-specific windscreen and has had the roll hoop fairings remo. I'm starting to get a better-looking;Lotus 2-Eleven vibe...
latest updates,will be sending these through the virtual wind tunnel tomorrow.
and I have been working together on a number of proects regarding airflow management through and under the car. Working with the air exiting the engine bay doesn't seem as sexy as say, working on a rear wing, but you'd be surprised. C out
My apologies if ts has been covered, but... Has anyone given any thought to ease of sering in terms of lifting the vecle with a floorack and placing it, four wheels up, on ack stands? My , for example, is a PITA to get lifted and set on stands. I have three flooracks and three different types of ack stand sets to A) make the ob of lifting easier and B) allow for different permutations of lifting …
Thx for the pro! Here's a pic (lil' bit of ackassery) of my 's Exige with tire trailer pulling double duty (hey, even a;gearhead has gotta haul mulch tan bark once a year)...
Where can I;make a suggestion request that a provision for a tow tch receiver be incorporated into the chassis rear end design? I would like for the vecle to have;the ability to tow a small tire trailer.;
ust wondering where tngs currently stand? ;I know the wider chassis was being fit into the bo with some adustments. ;I wasn't sure if a new render had been uploaded. ;If I missed a post (hard to believe when I c daily) sorry, ust point me in the right direction. ; all keep up the great work.P.S.May be making another pilgrimage in December.
So aside from the limey livery, there are a few subtle changes here.The front bumper air ducts are slightly recessed to separate that shape from the uwing to the side piece. When that part was connected and a part of the same surface it bugged me but I could figure out why. ;I also remo that canard tunnel shape off the side, mostly to see how it would look. Added a winglet, doubt that would wind …
catcng up on the forums from my vacation. ;Great progress here. Nice work!
There needs to be significant lateral m in the engine bay to accommodate various engine options. A V8 is inherently wide and a turbo four has manifolds, charge , and;exhaust plumbing to account for. Short of narrowing the chassis in ts area, it leaves very little space for clean, uninterrupted air to flow to heat exchangers mounted aft of the front wheels. Sometng to tnk about...There is another …
Starting to look at potential under-hood cooling solutions given packaging constraints. Understanding that the chassispowertrainsuspension are fluid at the moment, we can still start to see optimal locations and orientations for heat exchangers. Tomorrow, I'll post a few preliminary CFD images from the full car model shown here. Really interesting stuff.
, Would it be possible to grab one of your latest Max data sets? I understand that everytng is a WIP, but I'd like to get an understanding of what it is going to take to run full simulations on the entire car. I can run studies on the data yo
some in color
Ts is great! I like the latest improvements, it really seems you are going in the right direction.;I have a little suggestion, feel free to try it in three dimensions or not, but here it is. I made a rough correction on the rear fender (very rough indeed) in order to try to oin upper and lower sections, without losing the neat line of separation between them, wch is, IMHO, one of the strong point…
Spent almost the whole weekend refining the bo. New one piece lower bumper, new cld rear fender, newly designed rear bumper integrated with the new fender, newly optimized side skirt, new cut line for the hood and side pl. Took the vents out of the bo work as to leave that for discussion. I didn't get around to investigating the windseld. The rear end is heavily inspifrom the rear of the . Brings…
starting to flush in the rear cld fender. ;First couple images mimic the clly(starting to build an identity witn the model lineup) and later few still show the cld fender but maintain the downward scallop from the original concept. ;There a really great tension that happens between the creased belt line of the fender and the cld fender tucking underneath. ;looks like its draped and pulled taught …
Since the topics of structure and designbowork are merging a bit at the moment, i am going to make ts suggestion now.FIA- spec roll hoop and windseld supporting structure.Leaving only f members;to add to make the cage FIA;compliant. It actually looks surprisingly do-able. ;
Are there any plans for an air box to go around the filter? If so you could pull cold air from ust about anywhere and route it in. The fender well would be ideal but only if the air box was designed correctly. Ts could drastically reduce the length of intake tubing and make for a very happy compressor. Happy compressors make for even lower IATs ;)n
Here's the intake thats.pedersen has been designing, in place on the car.nnn
Was having trouble proposing Bellhousing from the other page so I will post it here.nn
Can you and your friends can make a kid version of the car?
Use the;Quick Time 2.0L to TKO Bellhousing and find out from Quick Time if it will be SFI rated. ;It is a lightweight steel housing, but it does cost $827 dollars.
looks pretty good , can you make the available in the file section, looks like you are still working with the old bo work. ;Also can you upload the latest progress on the chassis frame, we can really start dialing in the bowork.;
Got a pretty good scan of the . Here's a preliminary alignment in the model:
Fuel Tank from a Fiesta scanned and loaded into the model:Looks like it might be ust the tng to make ts packaging arrangement work! ;It appears right now like we would be able to maintain a good amount of trunk space.
Looks like some fires are getting stoked! Bring it on! !!!!
That's pretty ;
The engine is one of the very first that Ford Racing has actually released. So new that the documentation for it is not yet easily available. ;Ts one is block number 218..
. The pictures are appreciated! Have you guys thought about doing a stream of the assembly? Pretty boring I'm sure, But I'd tune in.
, what did you use for the tranny scan?
Did a rough scan of the transmission ts morning... looks like it fits like a glove.
We have recei preliminary approval for the development get, and got our first purchase request appro, including a 2.0L , Tremec TKO, Ford 8.8 IRS pumpkin, and various other components.We ordethe Transmission today, and it was at the factory about 3 hours later!!Looking forward to modeling ts tng!
Ecotec 2.0 can make some very good reliable power turbocharged and should be readily available from GM
Are there more than ust the two drawings(side,front) I looked at it earlier today and we have superb detail for two of the six pls needed, is there a way to secure a couple more of thviews. ;Would like to get as many as possible to take the guess work out of items that are not visible from thtwo views, photographs are good reference but not sufficient for CAD data. ;The best way to approach ts is…
OK, open call to anyone with the ability to do so, we need an accurate 3D model of a 2.0L and or a Tremec TKO transmission. We can model it in house once we get tn, but if anyone has the capability of getting it e sooner, it would certainly be worth some contribution points for ts proect!
With all ts talk about engines, I didn't see any talk about transmissions. I have two ideas on the subect. 1) TKO-600. Its not terribly expensive (I 't tnk ~$2400) and has enough capacity to handle any engine that is being looked at.;2) Porsche 944 or Boxster transaxle. Ts one I know less about but having a rear mounted transmission would be fun and help with weight distribution (if needed). I 't…
it will sell at 2015 by chevrolvet
ats 2.0 has;RWD and AWD system
I tnk that the best engine would be some form of LS engine due to its success in the and it relative low cost. I tnk if not the LS sometng relatively low cost I would love to see a super;car for the masses with a good powertrain that has some grunt to it.
The 2.3 technically isnt available yet, but it shares the same block as the 2.0 so its an easy upgrade later.As for the LS platforms as of right now the base will be a 4cyl of some form mainly because many the our cus
I would like to suggest a Subaru deri flat-4, 2.0l;or 2.5l. It is an engine that is endlessly tune-able, can be naturally aspirated or turbo'd, and can;be used with a choice of AWD or RWD;systems. I know ts has probably;alrea been suggested but;I feel the compact nature of the flat-4 will be best at evenly distributing the weight of the car because it can be placed lower and more to the center;of…
I, too, love the idea of an LS3 track-day special. ;I've dealt with heat issues before, on my track cars, and ts is no small point. ;Even normally-aspirated cars have potential issues with heat, but it becomes a problem once you go to forced induction.The other tng, for me, is how well you can modulate the throttle -- in a good N.A. V-8 car -- and balance the car through a turn. ;I currently driv…
First off, I have to say that I LOVE how ts proect is coalescing. I am a professional automotive ournalist, motorsports competitor
Regardless of what engine is selected, there will always be complaints about some aspect of the type of motor chn. I'm rea for it. As of now, our intention was to match a motor to the platform and ust like you saw in the S2000, a turbo
there have been many suggestions for possible engines;on ts platform. What are the top five options being considered? As far as final drive has it been set in stone as far as FR or AWD? Can all of that information be put into a spread sheet and voted on?;Not that the following applies however.;In my driving experience GTi;2.0t set u are quick but have some lag and being FF there is some front end…
toyota;3S-GTE 2.0l turbo is about 256hp at most
I didn't read read all of ts, but if we use the ford 2.0L engine, are we going to tune it or sometng?
I'm late to ts party, but has anyone considethe V-4 "Baby Block";engine from Motus? ;Half of a Chevy V-8 engine, great power and weight specs. ;Relatively simple NA power. ;I know Motus is trying to sell these to other manufacturers. ;READ MORE HEREThat said, the two choices for me would be the 2.0 or the Chevy LS3. ;Out of t'd prefer the Chevy. ;It will offer long-term cost advantages, when it c…
we might also consider , tdo the duritec engines that push out somewhere around 250
Equipped with a hand-built, turbocharged, direct-inection, 2.0-liter 4-cylinder engine, the European version of the A45 AMG is rated to deliver 360 horsepower at 6,000 rpm and approxily 330 lb.-ft. of torque between 2,250 rpm and 5,000 rpm. An AMG 4Matic all-wheel-drive system is standard, able to vary power distribution evenly between the front and rear drive wheels. Under normal driving conditi…
I have worked with several engines from honda, ford, suzuki, mazda etc over the years.I wouldn't use anytng else other than a K20 (screw the f20, it's a tall, overhyped unit). There's a re why each and every llclimb prototype uses it in the 2l class. It can be built to various specs and even a 250hp unit would be amazing in a 1600lbs car. It could be coupled to many different transmissions and th…
Aluminum V-6, twin turbocharged, direct fuel inectionDisplacement:2.8 litersValvetrain:Single overhead camshaft, 4 valves per cylinderCrankshaft:Alloy steelPistons:Forged aluminum, low-friction coatingsConnecting Rods:Alloy steelEngine Management:McLaren Electronics Engine Control Unit (ECU), Honda fuel-inection driver-control unitInection System:Electronic combined direct and indirect fuel inect…
There is a price list for Ford and to s.
Would it be helpful for the full list of engines consideto be presented? I'm interested to see the list that was consideand why each one might have been eliminated. Availability is likely the biggest reducing factor. I'm not sure many;people realize the difficulties in reliably sourcing parts, especially when that part is an engine and especially;in lower volumes. Companies like Toyota, Honda, Ni…
I'm new here, so forgive me if ts has been asked or considered.AWD platform? I am a big fan of rally style cars(WRXSTI, EVO) and sports cars like the Audi, and GT-r. I would love to see ts as an option.
What about Nissan!?!?!
People have brought up the 5.0L a lot, but it would require a widened from upper structure due to the heads containing the cams. The LS3 E-Rod has a much tighter package space claim wch would allow more items to be used where the cylinder heads would be.;The EcoTec 2.0L out of the ATSBuick Regal Turbo, and older generations being in the cobalt SSHHR SS, etc. is a great engine.The lotus I-4 and v-…
If you use a turbo 4 it will be like the BRZ and FR-S problem, not enough power..;With a V8 you won't have that problem, plus it will be able to make way more power with upgrades.. The Ford motor would be good as it makes plenty of power stock and gets great gas mileage, it also does great with power adders..
has anyone thrown the idea of using a boxer engine like the Subaru's put in their STI's to give the car a lower center of gravity??
First final word came in ts morning on a motor from our list. VW confirmed that tcannot supply engines for on road vecle applications. So the VW 2.0T is out of the running. Hyundai and Ford have been very responsive to our inquiries on their 2.0T's thus far so they're still out front. ust wanted to give you guys an update! I'll keep you posted as we hear more.
I've heard many bad tngs about the 2.0t;Hyundai Genesis motor. Wle it is a fun, peppy;engine when;everytng is left factory tuned, I've heard it doesn't stand up to added boost for very long. Sometng about the way the powder metal rods and crank are made makes it very unreliable. Ts might be another factor we have to look into if we are going to allow upgrades to be e to the car after a customer p…
two quick bits of info to share. 1. The 2.3 mpg ratings have been released at 22mpg city and 31mpg ghway with the big fat bo wrapped around it. 2. Unrelated to ford Hyundai has informed me thave completed their first crate engine kits 3 days ago and are showing some interest. I will share more as ts relationsp progresses.;;
Anytng from ford yet?
Have we considean electric MotorPowertrain in the rear to gain the low end torque?Even as an optionadd-on. I know the costs may increase with ts option, but I'd;imagine a sized car wouldnt require a huge electrical powertrain to suplement the low end.
Id would consider looking at the new california company GoTek Energy's take on the;rotary engine. Ts redesign promises to have far better fuel efficiency and torque than the wankel, wle still retaining the very gh power to weight ratio. Twould make a good supplier for ts proect.;As for the transmission, im not sure if youre looking at NC or ND generation, seeing as the ND should be showing up in …
Well guys, seeing as how ts is the most commented on section for ts proect, no re not to cme in.; I vote the latest Subaru engine and;drivetrain configuration for sheer performance advantages in weight reduction per literhp, low CG, tunability, parts availability and an all out effort to show Factory 5 what tleft on the cutting m floor - talent.
Ford 2.7L 300
there's the GM daewoo's 4cylinder engine,264;hp,314 when tuned
Regarding gearboxes, I talked to a fella yesterday about supply issues for the current model's 6spd 'box. He says they're in ly short supply, even for pro teams like s. Older ones may be also be ust as precious to the hordes of Spec s in circulation.
Have you tried cing with as your engine supplier? From their website it sounds like tcan get you the engines as a turn key package with 205-280hp. I am ust not sure of the price range.
t the hard point right on the head.'However, like said the most obvious choice might be the engine that's available, economical, warrantied, and CARB compliant, and that list might be very limited.'
I've noticed that being able to provide a warranty with the engine seems to be a guiding factor in the powertrain selection process.; When it comes to the sports coupe, I can understand that, but with the trackday car version, won't people be nullifying any warranties by the mods and upgrades that twill (most likely) be doing?
ts engine is from a 7 assembly in sketchup, I have used in past proects for packaging, I tnk it can be very usefull for the overall effort:
The proect has been rolling for a little wle now. The design is taking place in the design discussion thread, drivetrain in drivetrain thread and so on. Feel free to contribute however you like!nnn
i was wondering when we start ts proect and where is outsie please send me reply to ts megen
Testing imbedded 3D viewer from p3d.in:<iframe src=
I have a few odd questions, I figuI would throw them in here since they're more random thoughts than anytng.;1. Where's the front license plate going to go? I'd be willing to run without a front plate at the risk of a ticket, but I would want to daily drive ts, weather permitting of course. Has any thought been placed into making sure the plate placement doesn't give the toothy grin effect?2. Sin…
Are you able to simulate characteristics in the triple digit numbers? I understand open cabins get a little squirrely when you start straying over 100mph.;
She handles pretty well...
for the comments;guys. Had a blast putting that together. Special to for s contributions and editing ade. , I made ts video as a;technological showcase to help illustrate ust a small sample of the ways we can leverage engineering and visualization tools to design, test, and visualize the sports car prototype virtually. Lots more to come...
video - absolutely lo it! ;I found myself watcng clly and not wanting it to end. great ob!
Time for show and tell...<iframe width="500" height="281" src="www.youtube.comembedGmapqHoNgc4" frameborder="0" allowfullscreen=""><iframe>
I'm sort of reviving a dead topic here, but any progress in selecting a CAD package, an overall CAD plosophy, revision control software, providing licenses... Now that the overall design has been selected I feel like we can start recreating in CAD software for refinement and production. did you have time to look into how skeletons can be utilized to quickly iterate after changes to the suspension…
FWIW:;A bit of marketing research that supports a final price of around $30,000 USD - one of the most searched keyword phrases on Google related to sports cars pricing is 'best sports cars under 30k'. It would definitely be nice to be able to say;that ts is 'the best sports car under 30k.'
;I love all the 3D . However, I cant;figure out how to take my concept (its of course) from pen and paper;to 3D. If I;can't;create a 3D rendering, will my entry be disregarded or not taken seriously?Than
Are lights s viable?
Sorry guys I have been really busy for the past couple of weeks. ust downloaded the ignition kit and to be honest im pretty bummed out with the proportions of ts vecle. I fear we put ourselves in a small box when the choice was made to go front engine with such a short wheel base. I Fear we will be making a car that looks like it was based off of the . Honestly I cant stand the because of the rea…
One more idea, but it's kind of late notice. I'm heading to;Oshkosh ts year with ICON Aircarft, and there's a few advantages for LM to be there as well. The first is to market your existing products to a generally well off and startup friendly crowd. The second is to target a DIY crowd that might be interested in contributing to ts proect or others. Is LM alrea planning on being there? Might be a…
Oh cool! Do you have a build blog? Mark Still consults from time to time, but in general he's doing s own tng. He's in the next hangar over from ICON;so it's easy to stop by and pester m.;Skeletons are great;once you get used to them. For example if you wanted to adust the suspension geometry, instead of modifying each part individually, the skeleton could be modified and all of the parts will up…
Is ts the best place to discuss general stuff like wch CAD suite will be utilized, what safety factors to use, general rial selections (chassis, suspension, interior, standards for corrosion resistance), safety standards (SAE, SCCA, DOT...), bondingboltingwelding preferences. Mostly interested in that first question, are you guys using Solidworks?;
Removable windseld would definitely be a good idea. ;The idea of easily removableoptional lighting is interesting, especially if you have a separate wiring harness for the lighting to reduce assembly time.
The big book of rules looks like it would be;an effective sp-aid.
everybo. created a brainstorm to nominate existing for consideration in the design challenge. Throw 'em up there, and start getting your design ideas flowing!t the explore button on the proect, and then click brainstorms on the left.
Since ts vecle is planned to be street legal, even in track form, what are the regulations about lighting, s, and license plates for these vecles? ;Are there specific sizes that you have to have for the lights and s? ;Or are the regulations different for such a low volume vecle?
I'm not experienced with building or designing cars, but would it be possible to do a rear-mounted radiator to help reduce drag? ;I would tnk that if the front of the car only needs vents to pull cold air into the engine you could reduce the drag on the front of the car and by having the electric fan pusng air to the rear of the car (from either underneath or the sides) you could get rid of any v…
i ust tnk maybe we need a NA engine option as well, maybe straight 6 as well;
So is the bo suppd to be more like a Sports car, or would there be m for like a Sports Prototype-style bo? More easily optimized for racing, looks sick...;
Ts thread should be reser for general banter, speculation, or idea tossing around that doesn't fit any particular category.
If you are looking for vacu-forming rial, talk to the guys at Kydex (now run by;<strong style="background-color: initial;">SEKISUI SPI). ;at my previous ob I worked with them a lot, and thave a killer color lab in utate New York where tcan pretty much formulate any color you want.
Do you tnk you will use sometng like bo pl cli for the bo pls?
There's some pretty good ideas being tossed around here. we should probably start keeping track of these for getting into the bo fab.To add to ts list, aerospace uses a lot of sandwiched honeycomb structures. When doing complex curves, tuse a fiber paper based honeycomb to form the shapes along with cut and bonded edges for curves or corners. Thcould be included in bo pls, or even the standard al…
As long as it can be polished for sne, there is no limitation on rial. But strength at speed will be important. 't want bo parts ripping off.
Fiberforge uses thermoplastic;reinforced composites, wch can be effectively "stamped" and therefore much cheaper than other more manual composite manufacturing;methods. Plastic will be less stiff but virtually no loads are going through the bo in ts car,;it ust needs to be stiff enough to resist aeronamic forces. If there is any buffeting we can maybe add localized stiffeners that are either inte…
I love the idea of fiberforge but i believe there macnes are all over a million. I looked into it for a low run production car for a customer. Maybe ay wants to invest!;
There's a company called Fiberforge (although there are also others) that use a thermoplastic matrix in their composites. It's;kind of an experimental process, but it can reduce the part cost considerably when making composite pieces. It's effectively like hot stamping composite sheets into press molds. However, at low volumes it may make the most sense to stick with traditional foamaluminum mold…
Yes I work for Sportech or fiberglass. the parts can be routed by the mill and deliveon spec. I love the idea of composite but its ly expensive. part count will be key no er the rial. a design like egentiles could actually be more cost effective then others with many small parts if its a composite. Or we can do hybrids of several rials.
mentioned that he had access to large vacuum forming macnes, wch could possibly be better than fiberglass for production. However, would that be the most cost effective way to manufacture our bo pls with the limited run we are planning? T
lets talk about different levels of 8.8 diff lsd.. price point.lockup manners straight and sideways longevity in a 1700lb car
Have you looked into the Open Value Network model?
So far the suggestion seems far superior to any other community designsharing scheme. Ts scheme is similar to another scheme I have seen working.The person who suggests the idea gets a certain amount of points up front. Then each subsequent suggestion can get another amount of points although lower than the starting suggestion and the value of that update to the idea can be udged from ghly valuab…
OH ok i didnt catch that part. it will be interesting for sure. by production 20;points for the overall design direction might not be much without a limit to points
I tnk ts is the largest hurdle LM has with the ity of people. I tnk your concept is great and it kee us all individuals not ust a group wch is refresng. (people take ownersp and pride!). I want to be very invol in ts car because....well because i want to own one. Im not sure what your margins are but normally companies are 20%-25% profit. 2.5% might be a light number considering how many cars are…
One of the tngs I love about LM is how you guys never cease to not only push the boundaries of what a cool vecle is, but also how vecles and products can be developed in a co-create atmosphere.; Ts profit sharing is further evidence of ts.; Keep up the good work!
ntSo one of the tngs that we really want to improve upon during ts proect is how contributing community members are compensated for their efforts. ;We have set aside 2.5% of revenue per car to be distributed among people who have contributed to the proect.ntI've been working on a spreadsheet and methodology for tracking ts, and have been tracking contributions to date, assigning "contribution;poi…
Well now that I have a few seconds, let me throw up what I've found so far for ts setup.Dual masters with a balance bar, no boosterservo. The base vecle will tentativley have an off the shelf caliper set (for cost res) but sometng that can be easily upgraded with an option for a gher end complete brake system.Since the pedals and masters are going to be the same between the two (in theory, at lea…
Hmmmm, I ust assumed ts non power assist, non ABS vecle would utilize dual master cylinders w balance bar. That's my vote fo' sho'!
I tnk that differentiating ts er from the rest of the suspension and powertrain talk might help speed the process up.So... what is the car's estid weight and weight distribution? That will help determine the size of the brakes. The calipers should be from AP racing: their base models are not excessively expensive, toffer several upgrades and replacement parts can be found everywhere. 4 pots front…
have you consideadopting a 57mm gurney flap on the rear spoiler? It may help...Moreover, how about forcing more air to pass underneath the front of the car by making the front splitter sit gher at the center than it does on the
do you guys have numbers for frontal area an coefficient of friction? We're trying to get baseline numbers to use in looking at gear ratios.
I tnk that the car as the last few results shown;is pretty clto e, from my standpoint. I know that it may not be, and I'm sure tngs will change before production.;On the changes note.The s show quite a bit of atmospheric pressure and shear stress. I'm tnking if you bring the s clr to the bo, or even figure out a way to bring them witn the lower corners of the windseld.;Does the windseld have a fr…
A few raw shots from simulation. The more streamlined windseld of Phase 15 results in a reduction in wake size relative to previous phases, but the separated air over the back half of the car will negate any rear;aero dees not placed very gh off the back deck. For the track, a low-line windseld will feed much more air to a possible rear wing.
Another set of images from Phase 15. These here illustrate air particle traces or streamlines. Since Phase 15 is part of the;ongoing diffuser development, I've focussed on the front and rear underbo.
Ts set of images displays surface shear stress. Shear stress is a measure of the stress component parallel to a surface. We can tnk of ts as the friction effect of the air on each surface. Regions with low shear stress occur where the normal forces are gh (the front of the n, leading edges, stagnation points at the tip of the side s) or where flow is not well attached or not attached at all (aft …
The following images depict resultant air pressure on the vecle surfaces.<ul><li>Green - atmospheric pressure<li><li>- greater than atmospheric pressure<li><li>Blue - lesser than atmospheric pressure<li><ul>gh pressures exist on most forward-facing surfaces as visible in the frontal views. For the most part, the cabin, the entire rear end, and many of the upper surfaces show low pressures. In the…
Incoming epic post. Hold on to your butts. refers to ts configuration as "Phase 15". Key design elements of ts phase are listed below.<ul><li>Full width front diffuser, exhausting into the engine bay<li><li>Updated side strakes for engine bay air extractionmanagement<li><li>More streamlined windseld (relative to some previous phases)<li><li>Rear diffuser divergence starts at the rear axle centerl…
the images continue to impress, and I'm super glad you're on board with the proect. I would caution again against getting too carried away with the underhood stuff until we at least get a baseline design for the chassis, suspension, engine,
A full car shot with an;evolution of the side guide vs.
An initial markup showing our goal of guiding underhood airflow into the free stream at the side of the car.
Managing all of the air as it travels out of the engine bay is important. Air will be entering from both the front radiator openings and the front underbo diffuser. To obtain a nice clean exit, again we looked to sports car prototypes for inspiration. Wle the prototypes are mid-engined, tmust still massage all of the flow from their front diffusers to avoid unwanted downstream effects.Acura ARX-01
A few results images from simulation. Note the low pressure region at the diffuser. Be sure to look at the legend scale to understand what is being depicted in each image. For the results showing static pressure, red-gher than atmospheric, blue-lower, green-neutral.
Cross-sectional view showing some of our marku for initial design work.Two different diffuser styles from the Audi R10 and the Acura ARX-01 implemented into the LM SCP design
and I have been working diligently on the front of the car. By sharing the modeling and simulation work, we are able to tag team specific areas of the car for improvement wle maintaining both aesthetics and sound engineering.Ts post focuses
Perfect, I'm glad you posted these results. Have there been any updates with the design changes? Also are there any renders of the undercarriage with the "wind tunnel" results?
I'll echo reaction and say to have ts capability for the proect is phenomenal. ;I want and Nestor to look at my current version of the car before I send you more files. ; for doing these initial studies we really appreciate it.;;the new design is alrea wider(overall) wheelbase is a bit longer. ;And I'll certainly model up a wheel well before I send you the next model.
Rear quarter view showing a velocity cross-section. The blue to color scale shows a range of 0-125 mph. The large, low velocity zone bend the roll hoo is well illustrated here, as is the upwash from the rear diffuser. Wle it will need some tuning, the diffuser is working to clean up the underbo air flow and provide a bit of rear end downforce.
Air particles flowing around the windscreen. Notice the huge pocket of air bend the roll-hoo. Without a more streamlined windscreen, the effectiveness of a rear wing will be minimal unless it is placed ly gh.;
A few shots showing how the "dive pl" on the front bumper functions.
Wow These are certainly some impressive images. Ts capability will definitely come in han as we move into detailed design!
The following images show the traectory of air particles as tpass through the front cooling openings on one side of the car. There is no brake ducting in place at the moment and the wheel is fully expd to the underhood region (see my comments in the Bo Refinement thread). The particles tend to exit in two main grou. The first group exits through or near the wheel, the second through or near the a…
First image from the initial full car CFD stu. All car surfaces are shaded with air pressure results. regions -;greater than atmospheric pressure. Blue - lower than atmospheric pressure.Reporting drag and lift numbers ts early in the development phase doesn't make sense, but the car does not produce lift in the current form.More to follow...
Here are a few more. May want to look into a more streamlined windscreen.
;,;I grabbed the upper bo surfaces from the file section and a quick simulation in Simulation CFD. Visualization was e in VRED. These tools are perfectly suited for the;proect.
Even at an early stage, we can start to visualize flow fields.
F1 teams are not typically leveraging CFD;for general directional information regarding early conceptual design options. Tare using supercomputers to run simulations with a staggering amount of detail in an attempt to gain tenths of a point of downforce. At ts stage in ts proect, we can utilize CFD to evaluate early design options like windscreen shape, size;and placement, best position for the r…
for the info. To examine the car in CFD, a fully vetted CAD model is not necessary, although it will be ghly desirable for ulti accuracy. In these early stages, even conceptual models from SW or Max can be simulated in CFD. Given the partially open nature of the bo pls, it may be useful to get a;preliminary idea of how the air moves around the car. With so many details yet to iron out, it will be…
From what tells me, the car was modeled in solidworks and 3ds max. A friend of s did the chassis, and is suppdly working on getting me the CAD files, though there is a LOT that will change as we go through the packaging exercise.; is correct, the bo is under the files tab, but expect it to change as we make the car the right size for the necessary components, and refine the shape to be more produ…
Hello All,If anyone is interested in leveraging CFD to help guide the bo design, please let me know. I'd be more than happy to provide assistance. First tngs first, can someone point me to a full CAD model of the car? Sometng similar to the model used to create the visuals in the webpage would be perfect. The more detail the better.,
I;got the the bo design to open up but can't get the other items to work in Maya.It would be great to try it out in Maya render;and ani it.Troy in Milwaukee
, .;Please feel free to use the following repository to share large data sets with the community until the LM website can support. Ts is a 100% open folder so please be udicious.LM Sports Car Platform Repositorload Link
Oh, and the 7's stick axle might've enabled that car's unique;packaging. Much harder to do with a-s.
The Seven packages the wheels fully outboard of the cockpit, constraining cabin space in width, and making an aeronamic nightmare. At the same time, the driver's tuckus is further back in the wheelbase than any of the other examples illustrated above, and I suspect that's a significant factor in the 7's handling magic. Among the benchmarks, S2000, , and Z3 get clst to ts rearward driver packaging…
but that centerline is restricted on the width of the tires, the offset of the wheel, and the space in the middle to accommodate the suspension, and the cockpit... now, what I was tnking, is that if the car may have its track-naked version, it should has kind of an open wheel look, but with the overall configuration I'm afraid of how much it will be looking as a wannabe , that's why I'll like a w…
how about the wheelbase of a Corvette (106.7") to allow playing a little bit;more with the overall;packaging, and for giving the future option to use a small block V8 or a straight 6??? and for the track width: it will depend on the size of the rubbers... isn't?
ntHere's a spreadsheet I put together to summarize the dimensions of these benchmarks. ;Going to be defining a range for wheel placements to go into the design brief really soon: (Dimensions in mm)<iframe src=
sometng like a Porsche 908-3 merged with a TVR Sagaris will be my reference... the first is all tubular space frame, and the second has a tubular underframe
What about using a package similar to that of a Seven?
i tnk ts is the way to follow.;
I have been tnking since it will likely be a straight 4 engine if you tilt the engine to the right you can lower the hood line and possibly balance the weight of there being a driver on the left and having an empty passenger seat. Plus you can move the battery, brake fluid reservoir and everytng else you want to keep cool away from the exhaust side of the engine.
I will go for a lower seating position... ts type of car is all about the driving experience, being as low as you can gives you the chance to desing all the interfaces and mechanical settings more;with a racing aproach rather than a daily driver... what comes to my mind are the 50's and 60's european GTO's...If the height of the hood is going to be a problem for the vision angles, a dry sump will…
I have owned the Pontiac as ust as the package shows, you are sitting VERY low. ;I am 6' tall and had no problem with headm, but it is a big adustment to be able to see clearly. ;It was terrifically fun to drive, especially around curvy roads. ;The suspension was also very hard and was not good on rough roads.A gher seating position, maybe similar to the S2000 or BRZ;would be much better for sigh…
Some relevant packages. As a side note, the mannequins are approxily located around estid "H" (p) Point.
Ts might be helpful:
The package plays a key role in any proect as it is the common denominator between all the specialties invol (Engineering, Design, Fabrication,...). In order to make the best choices in term of performance, cost and other criteria, it is important to look at the competition. Ts thread is dedicated to that analysis. As a reminder, the overall arctecture we are currently considering for the Track S…
ohn, you!; Ts is an exciting one for sure.; As for simple, ts one could be more so, but I'm exploring how best to integrate the Chevy Sonic lights.; Scale is TBD until I measure the lights.; General construction is 2-piece fiberglass upper draped over exoskeleton.; The rear wheel character line is inspiby the rear quarter gesture to help tie it in with the family.; I'm trying to keep the cowl as …
, for the comment.;I see, cool, always learning. I used tubes ust to figure out what the main structure could be, to understand the space, to fit the ideas I have for the outer shell.;Since i´m not an engineer and whoever wins will see s structure change quite a bit.
Hello!! guys!! I ust changed the color and rial of the expd frame that many of friends pointed out. Please c ts out and make some comments if u like.I want to hear it from you guys!!Also I am developing more ts proect!!
sure I will do... I'm happy that you take my advises like ts (some else people doesn't do). The best is to read;that it stimulates your own;ideas... I'm convinced that ts is the correct way to work.... i like to hear advises from else people in my proect too: I receive lot of compliments for the name of my proect: "Snoopy" ... and it was not my idea ;)
; It's also at the minimum track width, wich doesn't help with the dragster look.
, its a straight dump pipe, with wastegate dumping in front of itercooler, figure I'd put it in to have some fun. ;there is plenty of m to route to an exhaust canister in the back under the bumper.;
your kind feedback; I am left wondering if I should have curtailed the amount of bowork; As for track use, entries from yourself
I'm sure we could make it to aceve many different performance goals. Probably would be a little out of the box;to use that powerplant for a production car though!
Lovin the race spec Autobot.
It is, as you said, from another plt. Complex and aggressive, yet surprising. Now I can't wait to see the rear end and some perspectives of ts monster. It really looks like a ... Very good and accurate.
Cool lights! where did you source them from? Tlook like BMW I8 type pieces. Really like the lower aero pieces. Very cool function and styling mixed. Such a mean looking face, in a good way!
haha put m in to fast mode !;
and I am glad you like it...problems ? I do not tnk so !
I am OK Cristi but time is a problem now so sorry for late replys!;
! It will be a 3D model !;
I knew it was familiar somehow ! I lo to play with th!;
, thats cool to know how you go about designing, really great! yes 90s music was great, even some of todays is ok i guess..yes you are right I did name it from that, we had to read it in ghschool and it popped into my head, stelllllllllllllllaaaaaaaa haha
I have to have a look at your concept, there are so many here its hard to keep up! yes you are right I wanted to set the mood, the vision,In my mind from the start of the proect, I can see little parts of what It could look like, I had grungy 90s type music playing in the background and that is the feel I am going for, I also want the interior to be no fuss like the 1989 Ferrari F1 car, Yes the s…
;;is the feeling the same?... i like the old;school american muscle... so i will try a version with these headlights... and different bo pls... ts will be ust for the fun of it
I'm glad that you like it, nice that you've appreciated the sculpted surfaces (maybe my fault for not explaining that, I wanted to make the bo like it was eroded by the wind, softer in the front with the edges rising backwards). About the headlam: I went for sometng bespoke made for the car (not a fan of using the "eyes" of another car that were designed in specific for that car), my solution was…
: i know ! I really appreciate that you share your opinions! It is a good way to discover new tngs, to improve, to progress. More persons told me that the rear is too short, some said is cool, but... may be it could look better longer or
Not an expert on car proportions and i 't tnk that there is a definition about making sometng following some rules. I made it because it is ust how i felt. there are many other cars with long hood short rear ( porsche, as
Haha.... I'm no instructor, but have been expd to a lot of traditional design plosopes. I agree with you as well, I tnk; tweak a few small tngs and have a new proportion that challenges the traditional school of thought, however right now it ust seems a little confused.
: for feedback . You re not the only one saying that the rear should be longer. I wanted to cut it to make it look more agile and is less weight.;The spare wheel is a must on a car, i won't say on ts one. Is ust an illustrat
you for the comment . Not only it´s my style, but also, like you said, works on the affordable and track part.
ha yes...! ...its ust the math symbol for minus but I like your idea much;better !
Ok I'll change the renderings ust expire assessment time, you very much!
, I have explained myself badly, I uploaded a new car;concept called Arketta, look among the new entries!;I chts name because it is characterized by an arc...
well e,; a lot !
Hello , what do you tnk of Arketta ust loaded? Arcus
, here is the front view. I can not do more than that because I have a minimal version of PhotoShop that I found attached to the manual of the camera
good point, mytian. i like your touchu, too. tdefinitely add to the overall perception and ghlight the good stuff thats alrea there. well e to both of you!
Certainly, it is like the;patinated; retouched photos of the girls,;I prefer them a million times with the natural imperfect;look,;but for cars I can give a facelift
Wow, she went to the beautician to look good!The post production is my weak point, I often forget that a beautiful package is a strong point of advertising. for packaging !.I am ignorant in ts field, did you use Photoshop?
Well, , and you? Here is the latest version of bronze color..
Hmm, about an hour and a half...
,;do you like black?
,;With regard to the position of the radiator, the formula one of the 60 had the radiator at the front and;;extraction chutes;inspiby the aeronautics;technology, one of the best examples was the MacLarem M7A of wch I enclphotos (among other tngs that look stylish solution for the frame) On my ;the inclination of the chute is of little relevance for wch there is little load directed downward, but …
, I agree that ts is a starting point, ust see how long it takes for a team of designers from all manufacturers to implement a proect, at least a couple of years. The problem is that LM can find 200 people in a position to draw a sketch of the concept, the difficulty will be to find specialists willing to spend their time in a crowd sourcing!
; or the ade. Indeed, the radiator is a bit wide with two fans, it means that will cool well super compressed engines, I found it attached to the mechanics of a , I have not ced, but I had to reduce it a little. Is evident, however, that "" is inspiby Italian style a bit far from the requirements of the challenge, but the important tng is the;participation as says one;who had not won ever Ugh, I …
Yes,It is for now I ust punched the frame, I have to replace it with round tubes, a lot of work because I do not use a cad cad illustrative but a mechanic. for the tip!
I did not know, ;for the information!
, yes is impro but;if we still see a certain "naïveté"
In general, I would have prefera composite frame, aluminum or carbon, but the get of the construction aims at a low cost, you need to use the frame tubes with solutions similar to thof the British manufacturers, , Ariel Atom, etc.
Yes yes, roll bar and front pls are still missing.... it's a run against time!
the global village is very small,;I do not know if I will in time, I have very little ... wait for your (winning);model!
for your support. Actually, I like how BMW "i" series have some kind of "lightness" to them. And the BMW i8 was designed by a guy whfrom Croatia, like me. Maybe people from ts place have similar views on styling
you. I wanted a bit of old school appeal, especialy the muscular feel of a vintage sport car, but at the same time I wanted to make it work with the modern shapes of the side and rear pls.
Yes, , you are right... I was all the time doubting if all the aeronamic part of my proect;would work.... I'm really curious what will say an aeronamic engineer of my proect... but as you say ts is the part of the engineers... I;tnk that part of;our work is try to be creative and try;to;tnk in new posibilities.you ;;)
.. I hope I get you vote too ; DD I'm glad that you mention the "tnk free". I tnk that as designer free tnk should be a priority for designers... or at least ts is how I;understand ts profession.. you for point out ts aspect. ; ;)
Hoonigan all the way!
I wanted to convey the character of the !! .. !! subtle and unpredictable.I did not understand what you comment on the windseld! ..
man! ;using a mesh style covering instead of purely open sides is a pretty cool idea! i could do one through photoshop and we can see how it looks
I 't know about such a success... We will see in the end, but I 't have many expectations. Yeah, I'm better now, healthy again, I hope.
! I'm not fully recovered, unfortunately and ts situation is driving me mad... Regarding my submission, yes, you are so right, is good, is what you expect to be, with no extra complications and with some maturity. I wanted like ts, because it suppd to be a production car, not a futuristic sculpture or an expensive concept never to be produced. Now it remains to be appreciated by a large ity, beca…
I hope so, ! Unfortunately, I must work and my day is not finished. Tomorrow I will be OK, again, that's a hope...
! I'm not feeling well today, I 't know, my stomach makes some problems and I have no energy and a lot of work. I didn't change the proect because I have a lot to work on other stuff, and the next couple of weeks will be very busy for me too, but that's good after that, I'll make some extra money. I 't know what is the recipe for success. And, to be sincere, even if I know it, doesn't seems to ma…
Hearing what you said, in fact reading (ha-ha), fills me with happiness. I'm so glad that I managed to impress you and yes, I know that's hard to do with all your experience and expertise in doing cars and , especially sport ones. Also your ti were gold for me and I'm a little uet that I haven't found a way to put them all into practice. Even so, I am very pleased with how ts proect came out and …
so much ! I hope too, but we will see... I can't wait to see your final renderings and the boards. I tnk twill be magnificent.
As soon as the last board will be rea, you will see. I hope you will not be disappointed, because I didn't have time and idea to modify the rear end and will remain as it is, a "real car"...;
Yes, the frontal air intake will be on the final proect, but not in the form initially suggested.
So, you tnk now is better... I made a sub fender connected to one of the oblique rails of the chassis and the front end of the side sill, Also, in the background, there is another sub fender that goes from the front end of the vecle to the dash zone. Now I tnk that the passengers are protected enough from small debris from the track.
Sometng like ts?;
How do you make, in your vision thside sills? Have in mind that tneed to be as simple as you can, yet expressive and how you see a better connection between the front end and the rear end through them?
Oh, I understand what you mean, but I really 't wanna complicate tngs. I may need some sort of protection for the front wheel, and, in the end, on a final serial model, it will be there probably, but right now, I 't wanna ruin the simple forms. I need thcuts to see very clearly and in a pure form. A real life car will look very different that ts guide style. For the moment I tnk the style is the …
No, I 't. gher than what?
Wow... 14 years ago... a lot of time, a lot of memories, in fact there are more years, I tnk 19, from the start, you forgot to mention th5 years spent together in the school. Such a good times and how fast time goes. I'm glad that you made an entry for ts important competition. You and a few others will make ts a hell of a competition, it's gonna be fun-fun-fun!
Well , is not my goal to make 3D renders useless, I envy thwho can make 3D models. It's hard to make one, I am sure of that, but once you made it, you could spin your model in any position you want to see all you wanna see on it. I know that no 3D software is able to render a model in such a realistic way as photoshop can, because no er how you struggle, the final image will look too exact, cold …
you so much Cristi! Now you are very optimistic about me directing the building of a car... My my technical knowledge and engineering are ly limited. Drawing or designing it, maybe, but building ... I'm not that optimismic. Regarding the "stripes issue" I still tnking, I hope I will reach a conclusion in the very near future.
! for appreciation! I understand very well your fears because I know you have a lot of experience in ts field, you built a lot of cars on ts kind of structure and you must know very well all the work, problems and shortcomings that could appear during the production. I can only dream for the moment, that's why I could be fearless as you said, but I'm aware that till production, a lot of tngs will…
, soon i will have the rest of the concept too
! you a lot for help but I my computer is verry old and need to be changed. The problem started on the Cruiser challenge and since the Drilling Competition is dead ! I use the computer from work time to time until I was able to fix my own The computer is working now but he does not have the power to render only verry small scenes Hope at the end of ts year to by a new one and until then ....
well, it's not one hell of a deal to remodel a manifold....... the rest is available heresee screenshot...
! For that engine need a lot of work but if you made it one time (my case here ) you can use it many times (my case because I made it a wile ago );
Spent too much time in stuing Simplifying &amp; Detailing the mechanical parts of my concept ! for asking
glad you appreciate it! why you didn't oin ts contest?;
you .;I was very tented to use your air pl.... but the problem is that is too big (the airpl)... and if i put it,;almost you will not see the (Even i must to resize the dog's house in the first sketch that you send me because it was too much house and few Snoopy).;It's me who must say you for your input ;;)
you . I didn´t tnk in Snoopy... but I like so much your;idea that even I'm tnking to change the name of whole proect for "Snoopy" ;:-))))
oh ! I tnk that suggestion helped me I prefer too the nakedversion than the first version of villadeste;
for the input! i tried doing some...;i also tried racing green with yellow stripnd last but not least, some gulf-ing up!
hmm.... it is an interesting proposition! i can try doing some quick renders and posting on the comments stream
oo! lol i dunno what happened.... i tnk the tags switched places :-P must be some glitch somewhere;
niice! the lines look really refined! i shall try and edit the model to get that effect!
aha! good point , didnt realize that till you ust mentioned it.;on the bo tshall be! thankx man
man ! actually, for a full race version i've made a design with a full roll cage... it was actually the original design direction but based on feedback i've switched to a roadster design... the full rollcage version would be a more rigid one ;ts design was modified into the current version you see now, using input on the chassis design
! not only for ts words, but for your entire help through the development of the proect. Why you didn't make your own entry ts time?
I understand you. I am now in the middle of processing all data for the package board. I hope that the technical views will correct and clarify all th"neuralgic" points that you mentioned. I really hope to make a good proect in the end. again for your precious input over the last few days, !
Oh, I understant now! That "pannel" is actually perfectly flat and parallel with the ground. Maybe I drew it badly in ts perspective. That "board" is not pointing downwards is pointing slightly sideways. Take a look on the 34 front perspective to clarify the problem.
Thaks again ! About that sharp corners of the roll bar, I ust tnking, if said, a lot of times here, that LM could not make the tubular chassis with cur tubes, wch means a very large radius, what are the chances to make ones with a super small radius for that corners? I tnk that pieces like that must be produced directly in that shape and not bended after. I'm not sure if what I ust said is not st…
Yes , you're right. So, I wanna ask everybo: do you consider necessary to have more or direct air intakes to the engine compartment, even if a V8 or a much smaller power unit will be used? I need some ades in ts er!
Well, I tnk that thbig holes on top of the wheels and also the substantial space underneath the side fenders could very well function as air intake for the engine. As tsay repeatedly, although the engine from the ignition kit is a V8, in real life the engine will be much smaller, a 4 cylinder, 2,3 l, so we 't need extra large or too many air intakes. Besides that, the bo covers only in part the v…
What is your opinion about the new design of the front fender wings? Is it better?
you very much ! Your thoughts are very good, it's a vision of my design and it's OK and not bad e. You did your best in such short time and with ust an image, no layers and elements. So I will never tnk that you messed up my design, it is very helpful for me, because to be honest, right now I'm kinda stuck with the design for thelements and I'm sure that, for the moment the, what I have alrea e i…
Now I understand what you mean and I admit that th"wings" are a little controversial, but if you look clly the entire design is very sharp, with a lot of triangular elements, so the shape of the front fender is somehow natural to be also triangular. Thwings gave me big headaches when I completed the style after 's great input, but I concluded, after several attempts to change the form, that ts is…
! I alrea simplified the "stra" area, now is ust one leather strap and shorter then the previous one. It is a "retro filling" element that I love, ust as a little touch on the general style.
sooo much !... I will c into the Blender 3D Program... ings, ... :-)
!I dropped on paper the very first ideas that came to my mind, now I'm working on the 3D model. Hope to show sometng very soon. Stay tuned!
I tnk it is a bit soon to take a pen and design,;I am in the stuing phase, i ust t wanna design a bo to look good, i want it to be logically designed, to have some elements of the best supersports or bionic inspirations
designman4 ts challenge is suppd to be for a car without doors.
it is compact sport car will compete in (Ariel atom, 7)class .;(front engine and rear wheel drive);it is not built;for speed record ,it is for pure;oy (drifting , autocross events ,race...) . I feel that; like to see less bo work but I tnk bo work is what making it special and differ than other cars in same class;
quite right
Not sure if compliment?I didn't spend a week on anytng. I was in the middle of the Utah Desert testing military equipment. I got home, saw the comments, spent about an hour shortening the bo and t the render button. ;
;you ...not sure what twant but I am sure I;would drive one like yours or one like mine or some other here that I voted with 4-5 points
I will not change my mind regarding the lines in my comment bellow ;
Hey, you for the comment! About complexity vs simplicity, it depends very much on personal taste. I go for clean and elegant because that is my design language, so I stay true to it (except when it´s a client work, he ends up deciding directly between my choices). But taking the example of the S2000, It´s a crowd favorite and one of the cars that most "street racers" prefer, simple and to the poi…
Strange mix of modernretro approach. Nice use of simple pls. And the Silver Arrow color scheme definitely improves its looks. More homogenous...Good luck, CherAn!
École! Gracias,;aunque si hubiese hecho los renderings mi "tetris" tendría mas chances! aaa! udos!
, hope to be sweet and fun till the end...a lot of work to be e till closing
design... much appreciated.;
you for your up-building commentdesign! Anytng is possible, I guess.
-- for ts proect I'm focusing more on CAD rather than 2D... not my first choice but it makes sense given the production orientation of ts proect.
lol! i like your spirit and that you try to go for sth. different and i´m sure that in a way that is what´s needed to get some new approaches going. i remember from the briefing that LM is <em>not<em> looking for the 1001st sportscar. keep it up!
We are making the expd frame spartan track car style for the beginning of a platform development that will wind up having full bodied cars of various sort later on. Its not that we 't like the look of ts, it ust doesn't fit what we are aiming for at the moment. I would say table ts and come back to it in the near future when we do our other challenges ;)
Niko,;its good to be back for ts challenge my friend! I expect the car looks as good as;amie, LOL. Great clip indeed! Cheers!
ust a very small modding for the front n, if;revalidation is needed....you!
Full requirements uploaded....but the;icon in the contest page...is not changing ...any settings?, !
Well...'t be ... is quite friendly...when you will see it from the back view...soon, you for the extratime!
idesign, you inspire me like all here with the right drive for ts theme , ts is not a easy tng to do especially being designer;, i really feel your passion for what you would like to have on the wall and that is motivating The renderings are WIP's so i can afford some mistakes...You will want the final presentation with the oscars on?, or a different pilot?, or none?you!
it was only 5 minutes of work.... but I will accept half of the price DDDDD;(sorry, sorry, sorry... my stupid sense of;humour;again... some times I can't control it) ;;)
If you guys love so much the atom you should write it down on that brief like :we want an Ariel Atom with a front engine. That one at least has bent;tubes.
Unfortunately tsold some of thto some guys with;wranglers on gh lls without any automatic;leveling system that are really blinding other drivers...yes I know thheadlights well. I would go for hella90mm led modules.
I tnk to prevent the part from falling off or getting dirty is to continue the blackcarbon fender down till the fin. That way the fender will blend in to the tire when looked at and it wont hurt;the design of the fin.
It also;looks narrow;due to the technical has no dept so it looks quite unreal.
Yeah I left both exhaust options open to see wch one is better. I also tnk that the exhaust in the back looks more badass. The hole for the side pipe can be filled ust by continuing the part under the expd framework all the way to the rear wheel.
I updated the submission with raised windscreen and Oscars. The low cut windscreen would be for a track only variant that uses the bigger v8 the vecle is packaged for.Let me know if any other changes need to be made, i'll be happy to address them promptly, .
Ok. Ty IDC. No inconsideration meant. Was playing around waiting the renders and though it looked good, and hel to deviate attentions :P
I see you extended the deadline.ust wanted that you LM Team know when I referthe short time that it wasn't in now way a critique, but merely a conclusion.You;gave a wonderful support! Despite my non commenting, I've read and followed your interactions. Congratulations!
!I've ust resubmitted the proect with updated renders. May I submit 1 last; non-deliverable render that is finisng, passing a couple of minutes the dead-line?you in advance!
! I made all the boards and tare according the brief !;
well I am tnking the second image on the first image slide and the one I ust uploaded on image slide 4 , now I ust have to learn to Render like but alas, thtwo are the ones I am tnking, what do you tnk?CheersAnthony
I made an update after all to meet the brief.
hey, , the rectangular section wra around the driver's area... as that area will mostly;be;naked... and it hel with the straight;lines of the bo,...;as for the windseld... maybe taller?
, for the comments! ;Following your suggestions, the torsion boxes are now narrower and fabricated from tnner tubing - wch makes the chassis look a lot lighter.; The narrower boxes along with the;new sloped chassis will allow for easier access.Like the update better?
I agree with . Also I tnk the extra tubing means extra weight, wch in ts case is a bad tng. I am liking the direction so far, but the cramped are due to the double girder frame might need a bit of retnking.
i could do some new renders?
i updated the package peg....i hope is correct now
that you write
, i'll surely update. Sorry for the inconvenience.;
Final renders are in progress on a fixed computer, with a save of the proet I had to finished a second time. After my running competition ts morning, it will be a kind of tory to finish "on time" !
Not really intentional, I had a problem with my computer, and a competition (running) ts week-end. I hope to send final renders in some hours !
hope the new impro;tehnical package board is ok; please comment if any more changes;are necessary
ya ....it's big mistake i will update it soon.
,;I have added, you very much
for the ti. I ust uploaded a new TechPack. Hope it is enough. Ts is my first time and I am ust having some fun. As I am using NX8,5, the Oscar comes from my software and is not very pretty.;
The overall design wasn't very cohesive and was still trying to figure the front and still had to redesign the entire rear end. I was more commenting on the front looking a bit generic with the froggy face everyone seems to be doing ts days. I am really sorry I did not make it. I messed up at the start of ts competition, but will try my best next time.
; ;)Do you really tnk it would be illegal? Why? ; (paint-ball;macne gun can be remo in road use)
Ok ill try and get ts updated asap. Im;ust about to leave apan for the uk so wont have access to my files till im home but should be ok.;The forth board in my current;entry is directly drawn over the package from the ignition and if you look clly the oscars are still in the side a front view but ust faded out a bit. .;;Dunders
It's 'Magenta' not pink! xD(*although seriously, I hope LM community is cool with pink...)
, I into some unrelated issues earlier, and thus the delay on the full presentation. I hope all requirements are now resol. Many !
you ! However, wle designing the "xeleton
The intraskeleton as I'm going to call it (the interplay of bo surfaces and the frame);going to be the main theme of ts proect. ;The less bo pls that are needed, the cheaper (since we got to have the space frame, of course!). ;I want ts car to make you feel like your bo;merged with a Ducati.
, . I keep working with the front wing we going to see it on the BONES track edition.
for the link and for the feedback! I'll take a clr look at the beltline in relation to the passengers.I was hoping to progress the CAD to clto final (what I posted was an initial sketch model to get some feedback and refine the packaging), but the realities of timing are pusng me to ust use the 3d as an underlay for photoshop, wch is fine by me.;
Can I still update?; Got a message saying my entry was Not Valid.
you for your comment.I have made some improvements on the front part by adding a some curve on the upper grill and tilting Challenger headlight few degrees inside to make front bonnet into more lower.For the sketch, I alrea have the underlays in the ignition kit like what you say. you for your suggestion. Unfortunately, I realized that my Sketch doesn't look good. but there's still a bit time, I …
for your nice comment,;you gave me a good explanation on what is wrong so I;reshaped the black parts, lowethe hood and remo the fins.;I'll put the renders as soon as possible. again
, i will be speeding tngs up in order to submit till end of validation programme
! Unfortunately I am going for another direction, I might keep ts version here and tweak the design a little. In my other version it will have a solid windseld as seen on sketch.;I will upload it as another entry, and hopefully you will like it as much as ts one. Stay tuned!
so much for all the feedback! i really appreciate it i've been trying to draw an alternativebetter version onto the chassis i've e, but tlook too fat or radically different. the issue with the sloping front design you portrayed is that the engine is huge, and the chassis is also in the way, i t want to expthe chassis in an unfavourable way. im also afraid that if i try to go ahead with any design…
im going after a feeling of timeless simplicity. take the for example... 50
and you're right .... it was to make the most feasible car for manufacture that was running in my mind, wch is why you may have noticed i went straight into 3D, since the proportions would become more precise and realistic. i admit too that it sorta looks a little lackluster, with the big bum and the apparent 'bent' look at the middle. the original design had a full roll cage but after i remo it …
Yeah , for sure you can say that. A lot of fun ts time, see, I learned the lesson... But you can say more. How about ts car, ts design? I want your opinion in so many words you can...
Defiantly ' O'clock'. for the pointers. I might keep working it out in the ideas sections.There are some brilliant in ts challenge. All very inspiring.
coming from you my friend! ;I actually;designed 2 trikes (see attached files);that was built, one with a Porsche motor and the other with a Toyota motor, built by Phoenix Trike Works in Phoenix AZ...
!... kind'a threw me off a bit, knowing that ts is almost exactly like the others with ust small changes aaah!... my friend... ings, ... :-)
so why is ts one Not Valid?... let me know and I'll fix it... , ...
! you put the finger on it, ts is what i hoping to;be told, and the fun it will be included free of charge
a lot ! I remember your B'Twin sketches were so cool !
In fact the roll hoop is the most complex piece of the frame! and is especially difficult to maintain symmetry.;I know It's hard to match thcurves in one or two attem, but when you catch the angles and the longs where you must bend... it's ust mass produce. I usually bend from one piece like the frame I made in the image, and I tnk that is a good way to stand out easily. It is the most expd piece…
can't wait to see how you bring it all together! ust a few days left!
Well, the tubing is inevitable, as one of the obectives of the comp;was to make sometng with the least amount of pls, so I had to save weight somewhere so I could spend on other more important areas. Plus I tnk it creates a nice contrast, the complex tubing vs the simple shapes. But I understand what you are saying.you for the comment!
: for feedback, yes it could be longer, but what i wanted was to continue in a way that line with the bottom (carbon) part and in the same tame to have less bo, more open space.
Specific height will all be dependent on the final sizing and what not. Lower can be beneficial but is right, take a look at the theory to give you a rough idea of what happens and go from there. Details can be figuout later.
For diffusers you can google the Venturi effect and that may help. From a styling standpoint look at GT cars, DTM cars, and LeMans cars. Tngs are looking pretty cool so far!
Yes , you're right, also told me about the similarities that could result from the positioning of my stra, but that was for the initial sketch, that you can see as the last board now. Meantime the stra become ust one strap per side and also the design of ts strap is slightly changed. I assume that others can see ts as very similar with the stra idea of BMW concept.
for feedback ! I appreciate that you mentioned the BMW concept, because is one of my favorite concepts from BMW. The straps is not a BMW exclusive element. Back in '20s and '30s the cars used to have thstripes in order to fix and secure mobile elements or for external storage compartments. I used stra as a reminder, a reinterpretation of a retro element to add a little spice on the bo style. I 't…
I was waiting for that someone someday will compare it with MadMax!After completing the concept I realize that it really has some similarity with ts.
I'm sure you've alrea addressed it. And I perfectly understand the avoice of TVR resemblance. You could have also given the same finisng as the bo work wle maintaining its independence, but it would probably end in the TVR issue. you for taking the time to clarify me.
Agree Brian ! The frame and other parts are verry important and the development is realy good ! love the hood lock on the side !;
agree but do not forget the artistic look of the car and the proportions !;
: First, i have touched that RS3 in real life, thgrills are fake, are ust small holes bend them, tare more for design. So, secondly, you are right: designers and engineers should colaborate, but as long the brief says sometng, i
First of all, the front lights used by me are concept because was NOT necessary to use existing frontlights and to respect thdimensions. As the brief says, thtngs will be consideas advantages if we use them but tARE NOT REQUIRED. 2- Front splitter -i 't understand the integration with the hood. It is a sepparate element from the rest of the bo,it is not fragile, is ust sometng useful without havi…
I´m glad for your comment!. I worked to find;these aesthetic characteristics so I´m happy to know that looks like ts.;The green colour is the most similar tng that match with the but I ´t tnk the rest is so simila
Ok.... I admit :P ; I waaaaaaanted my Gulf version toooooo!!!! ; ; DDDD ; ;)
you Brian. . I hardly try to make sometng fresh and fun... so I;really happy that you write that..Well air-steering is only an idea.... i 't know if it would work... but it would be funny to try ;;)you very much!
The idea with the front and rear is that you can print as you want, wle respecting the position of the lights! you want more aggressive? !! e!!, but the ears of cartoon we can cut and weld another !!!
Because technically ts is sort of a coupe. It still seats two passengers like a coupe would, ts ust doesn't have a f or doors.
! i appreciate it the design had initially evol from a hotrod, so i guess it is natural for people to spot the original traits in the car.
So the bo is very all over the place. You have the internal seating tup that is cool as it shows through the frame triangulation, but then you have a nthat is long and sort of makes no sense. Couple that with the strange fenders that you seem to have cut to make space for the large headlights. I would focus on the flow of your forms at ts point, without worrying too much about the lights and mech…
you very much ;
awh come on man, it would have been to see your design iteration as well! for the kind words, i really appreciate it!
, it may appear that the height of the hood it is a bit gh but soon I'll make an update with a passenger in the car. On the other hand I've seen that you have also e a good ob, soon I'll stop by your presentation to say ! Cheers!
, the fron view is available!
_ for your opinion, much appreciated!!,;;agree that blackcarbon wheel fenders would be visually;less busy, but since i styled them a bit... i thought why not show them off! the car shown is base grade so car
_you! ;The engine is the 252 hp , and the hood would benefit from a localized power bulge to accommodate more engine options.; Ts one can be had for $7k, wch seems par for the course:; Crate Engine
!, the front light is a real option from X6 ,;you cannot imagine how big is a real lighting block so i use the stripped elements...and is near real size like you see it;...so is the price i pay for trying to make it "for real" , glad you like "the sum of elements"
a lot; i really appreciate your comment! i wanted to add some originality;by creating sometng different;that distinguishes concept;track car, by;playing in and out ( insideoutside the bo) with the frame, also to add the impression of simplicity, lightness and strength from that visible open space without complexity;;because of the limited LM get for ts proect.;I'm glad to hear these remarks from …
I tnk the front 34 could be less reflective, ts would show more of the design's form and less of its sculpture (of light). As for understanding the form I have included a video you can download and view. Watch the movement of the gh lights and reflections and ts will reveal the "missing" information. If you watch you can see that the;cross section based surfaces;flip the reflections and ghlights …
I like the feeling of the design and the main shape. My focus was to maintain it short without looking too much unbalanced.Cutting more bo would beg for more refinement. It also lacks some details and better renderings. Haven't touched 3DS for awle now, but I'm happy with it. I though of adding a grill on the face part above the boot, following the shape, but too late now...The rear lights are of…
, man, yes its more emotive than finished! good luck with your entry also
))yeah, there are some tngs to still attend... !
, it has similar lines to my old Tandem and 3dPcc pro... and it may;as well be a speed boat)
I definitely disagree with you... let the engineers solve everytng put you in a very compromissed position: that's why in all tv shows you will hear "how the engineers make everytng" and the designers... where are they??? In my personal experience working with automotive engineers you're notng unless you have arguments beyond "it looks beautiful"... form follows function: that's imperative, and f…
you choice , we ust want you to know that, that have notng to do with your talent wch i must say ...is native...and that is rare;
well that means;i'm not that original in my comments , as for the spare tire normally i would not see such a need for a trackstreet car, it will not travel , if you want to have an option there are some kits and a small compressor to solve the problem....but like you said...is an example of how the extra space under the hood can be used....
I missed it. The above wch seemed perforated and the other below I though it was the bo perspective darkening it. Yes, fake grill is what I meant. My english isn't the best... And best wishes to you too!
_Let me add that I lo the spare wheel detail. And if you 't mind, at the back, the boot grill, I tnk it should be cld. With same "bee nest
Of-course;_... Sorry my poor phrasing. Indeed not "very" as I said, I've meant the aggressive front with the curve above the wheel and the arches. Thave distinctive styles, but because I like a lot thsmooth front curves that both have... Forget it. I talk too much. I'll ust shut up... One side of my brain is sping alrea ;)
Of course it may not look from every angle the best, it was ust an idea based on your existing light design. ust wanted to help in meeting regulations, but that can be e later on if you win. Yes, I know, was ust kidding on the interior.
,The final design looks great. ;Can you tell me what software you used to render these concepts?
since you know how to solve it . ust go ahead for it I;tnk you may need rear engine car's exhaust to overcome ts issue but it would be expensive like Porsche exhaust or so;
you for the comment . I was tnking in doing some other sculpting on the hood, like a bump in the middle of it, but again I wanted to make a simpler version (wte and blue) and a racing version (black and blue), with that extra air scoop.Also I was aiming at making a good base for future development, as I´m sure whoever wins will se the design tweaked quite a bit before it reaches production. again…
The more naked the better, but with some styling in mind. Ts contest is mostly focused on aesthetics, so focus on getting your minimalist styling nailed down. Good start, but eliminate the association.
Sorry for the late reply but I haven't had the time to develop the front end as much as;I wanted in time for the submission stage :( ;Anyway here is a new developement for the street version.;I worked mostly on the headlights, trying to give them a more modern touch. Feedback much aappreciated!
_, I was looking for new wheels for it ...
Well... I 't tnk that there are any law in any country that talks about paintball macne guns in cars... but I'm afraid that when become more popular sure it will appear one... for ts re i made the macne gun removable.... ; ;)you very much for comment;
you ... I'm really happy that you write ts.... I really tried to make sometng different. I'm really happy you tnk ts ;;)
As researcng so far, searcng for legit OEM light was the hardest part. Unless it is a completely dull headlights like nissan sentra, somehow it ust won't fit on the current design. Mabye I tnk the headlights are also the whole part of the design of the car itself, and when trying to ust;pull out and;fit into another car, It looks awkward. So far I tnk the best option I got it right now is playing…
Thats what I've been tnking of...wether to add somewhat side skirt or leave it to make it more radical - for the comment tho!
_for the suggestions. I tnk since posting my work on ts site I've definitely had more incite on the design aspect of vecles.
Adding to ...ts one is the "can"vecle here.Sweet tng on wheels.
I'm agree with ... but i tnk main probably could be the colour... i noticed that dark cars tend to be less visible in ts contest. I ;could be the example... there are some proects that takes my attention alrea; from the thumbnail... your not... your car was one of that surprises that you 't expect some much but when you open is ust... WOW!!! .... ust some small touch of colours and ts beauty beas…
you're right... anyway!
If tare Hella spotlights and turn signals and position correspond to motorcycles, supported by a container element in the form of eye.
i didnt understand the last part though.... what do you mean by the lights under it?
lol duude! its almost like you read my mind! i've e ust that! going to post the updates now
sooo much !... really appreciate comments from great designers like you my friend!... I tried to keep my very simple to keep the cost down and besides the program I use is very, very limited with ust a few primitives available, but;I am looking into other software so I can express my ideas better!... again my friend... Good Luck, ... :-)
... for the idea... ... :-)
It's not the requirements, as I intended ts to be a fully trimed out version, that I still had to strip down for ts comp, but it is more your first comment. Anyways it is what it is, I thought I would be able to brake away form it but I will rather start fresh.
Yeah, I noticed that too, so I made some additional versions trying to get away from that hood. I tnk the lights make it even more apperant, but would probably have to be changed in production anyway. Will try and make some more changes. you.;
ha ,;I have some electron blue renders working now. ;The full balls to the wall Time attack version, stickeup and everytng might only happen after the competition is over. ;I'm swamped with work right now.;
Yes funny it is, some kind of a toy, superlight, and giving you a lot of sensations. You will see that in a few hours : it's got a full size radiator !
you ! When I was doing the final renderings I was planning on adding some LM logos over the bo,;but I didn't had extra time :-( damn ob. you very much for your comment!
there are a few areas where part breaks would be beneficial.; Certainly needs more thought in that department.; again!
again for your push to help me improve the look of ts.; The fogs are new additions.
a lot for your sincere and beautiful words, i'm glad you like it and you feel the "core"of the car...you really understand it, as for the parts you would like to improve...you know about the Greeks: after tfinish a perfect sculpture tsimply smash it a little in the corner and that is for not being;perfect...because only gods can make perfect tngs...of course i oke with that, after all the contest…
I'll take you up on that when I'm there! I'll trade you some American Stouts for some .; for the feedback, I'll work on finisng the rear end better in my next deisgn. It's difficult to fit the full 30 gallons of storage with ts layout, and I tnk my rear covering could be more simpleelegant. It doesn't fit well with the rest of the car. Huge again for the help and the feedback!
Massively appreciated. I had to focus on work, then had some other commitments and didn't have time to throw ts last component together. Very much appreciated, I'll have to repay the favor sometime! YOU
! Yeah sometimes it's difficult to keep from adding too much. Still a lot of details and some adustments;to do though.;
!you very much,; I really appreciate your comments, and I agree that there are entries that;have way more hours put into them, with greater presentations and more "readiness" ;to their . Mine is more of a conceptual entry that would need a revision from the staff of engineers and designers at LM, and probably more then a few design altercation before it would be suited to t the road.;Yet, the des…
you really appreciate your comment;!! yes! it has that technological feeling! and about the outside;frame;i was tnking that the first crossbar over the hood will be easily detachable so it allow to open it and simply access to the engine..
, for the kind words! I have uploaded ts into my first comment. ust an idea that might improve the concept, sfting upwords might work as well.
Dear ! I must argue with you in some ways because I am sure that you had rendemy images in any situation apple -apple or orange -apple if I had ask you because even we fight on competitions we are also friends or became friend durring thyears we spend, so I am sure you do not have the re to doubt yourself (I would help in any situation) The second tng is that I love ts website because are so many…
a lot and I am glad you made the comment ! At the begining for the time to render my images but I must decline because it will not solve my problem that I need to replace the old one so to work better and faster.you again and the gesture you made tell everytng about the persone who made it ! I was worry to; about the air intake on the side but when I saw how small it is on the side of the car nex…
! a lot for the tip I clean up my computer every week so it is no dust inside and the cooler of the CPU clean ! My computer is very old rendea lot and it is ust ti! Sure I will miss it we have been together in a lot of proects...
Mainly under the fan of the CPU.... under there the dust was like a rock ;:P
I had some PC problems so I can not render any images so I must work with basic screenshots (like in the drilling competion) so it is a little bit harder to get sometng from them but I do not give up yet !;
! I try to finish the boards as soon as possible !;
Many for Your evaluation. I’m really appreciate it!!!Only You specify possibility of issue regarding to design of outside brake discs and as a result wheel removinginstalling, and I’m really understand You!So for rear wheel it is no problem, because as You saw I’m use motorcycle fork as suspension. But for front wheel it is really challenging! I spent approxily 2 week for design one bolt fixed sp…
Good ade, I am going to try that!
Haha you are very correct ! I tnk if tgave me two years more I would still be sketcng! I wish I was a bit more like you to be honest, maybe somewhere in the middle bewteen u and I is the best designer It is sometng I am working on, its my biggest problem as a designer and I can see that, and I am working on it, what ade would you suggest, how do you pick your favourites?; I agree I t tnk I will d…
h , u crack me up!, Yeah I am not so sure about showing a lot of triangulated tube, but I am going to try a few variations , i tnk its important to ts proect, It has to be e in a smart way, otherwise it could look very rough and unfinished in my opinion.
,I'm glad you like it!The gray version is the one I like more, too.ust having fun with some other renders, here's another shot
thcircles are some abstract led lights, but if you added some classic old Camaro SS round lights... it would still do the work and keep the overall aggressiveness, maybe would be even better.... With regards to the Lotus stripes... i didn't mean to go in ts direction, the frame color in the initial;render was orange, but after adding various filters in ... i ended up with that Lotus;similar color…
a lot! I really appreciate your comments ... and well, I've been out of the radar in ts challenge since my first "revision
. I tnk the original version is more unique but unfortunately;there was no way to make it work witn the requirements.;
I tnk like that it might not work , because the windseld must be secuon the tubular chassis, not on pl itself (not only because of the stress on the pl itself, incase of a roll-over the energy must go to the chassis and that stock windseld has some weight wch would be annoying to lift.I tnk the solution would be if it tilted with the rotation axis on the rear (like a normal car hood, but the rota…
for the comment , I was tnking more on the structural part when I said that, that´s why I left it there as an idea, it´s not written in stone.;Because if I am lucky to get the top spot, quite some stuff will change from ts to production, so not worried, there are several ways that "one piece" can be made into two or three pls.Glad you liked it!
! ..I agree it is simpler....and;should be simple and easy to adust everytng and quickly removechange tngs that are not needed depending on how it is used...the symbol is for subtraction...minus.... minus;everytng that does not make speed
I would ad that the side round plate if you are driver you know that the rules says: ''access denied"...but that's the fun!..the ingress degrees is quite good....maybe;is ust for;uninitiated drivers ;But that attached means "the end of all restrictions"!, so it must be tilted a little
,;I went to an auto wrecker and found rea-made: a Ford Zetec engine, a gearbox Sierra, Sierra differential, suspension, engine and radiator of a , I modified the suspension and I assembled it all into a new frame. It 'true that the radiator is great but in reality I know that in the end will win the engineering needs, ust look at how tchange the car splashes concept to commissioning in the street…
you I wanted to do more renders, and in;different colours because ts shape can give different outlooks accoridng to the colour, retro, luxury, hot rod, ... but computer failures postponed them :s I hope to publish funnier pictures soon
you very much . Engine refrigeration can be sol easily; I'll make a hood scoop for taking the fresh air into an engine compartment. Also because the whole car is made out of separated parts, there is a lot of opening in the front of the car.
I know the feeling! After my last entry in a challange ( the;Basra comp) I worked more on learning the mechanical;;part of cars ( suspension, carburetors, and all the oily bits) and didn't draw for a pretty long time :( But it was such a good feeling to sit at my desk again and work on ts proect!
! Here is the final rendering. Hope you like it
I'm glad you like it but I alrea pus some colors on it Now it ust needs some more;ghlighting.P.S. sorry for the bad quality;of the picture:(
I also love your design, it's sometng really rebellious. You asked me not to sp - Yes, I have to sp, but I bring a passion for car design in s sp, and I still unfinished but the idea that there is no time to complete it, as example like ts design.Good luck
...I agree there is potential there and will keep on going..!
you should stop to apologize for your comments! all opposite - i tnk you're one of the few community members who actually understand and properly use the comments function! regardless whether your point is correct or not - it's;a hund
To First of all, very for your such a precious time to comment my works. I guess it took a long time to write it down and analyze my works. And ’t worry about the way to say to me. It’s okay wch is much better than ust normal compliment. It’s really helpful for me. Your comments and advises make me retnk my works. And I agree your comments as well.I will retnk and modify;some of my that you point…
! I appreciate your input alot! That view worked that's why I posted it, but the front was more flat and ust did't have the form I would like. That 34 rear view really worked well with the negative space bend the front fender, but everytng else still needed work.
What a fun emotive rendering. Ts is one of the best renders I have seen you do. Well less of a render and more of a e painting type tng, but still .
That is true. Probably the best way to make it;safer is by using the method used on;acrobatic pls: to make it more unstable thus increasing muverability.;I agree with the ideea that you 't need to go very fast to have fun. It is all about the sensation the vecle gives you. For example I have more;fun going on my mtb with;20-25 mph than at 40 mph with a;car
Soc Italià, però parlo una mica de catalàYes the airpl doesn't exist, but in the Italian version tcall it Savoia, I 't know why..Bona Diada dema, per cert!;;
nice!!! It seems to me that I took;you into the Gulf livery mood :P
It sure is the most fun ideas, not so sure about safe;) But who cares about safety when you are having so much fun?!
Macc M.33 you're right! In the Italian version it is called Savoia S.21 if I am not mistaken. I am a big fan too; when I was a kid, after watcng Princess Mononoke, I threw all the other Disney VHS in the binAbout the movie, is pretty old so if you 't like slow trashy movies is not the right movie for you, but it's the predecessor of Caged and there's a remake with Statham too. that's what I like …
The cars with more than 120hp for sure will need a proper wing...there is simply no weight on the back for classic;configuration....if ts cars will weight 400-kg with 400 hp i tnk tngs can go not as expected.....it needs traction control......but lets leave ts to engineers i feel we are to much invol and we lthe right perspective of our work;
You for Using my Comment in such a creative &amp; Fun way !by the way ts decal is also available here. Cheers ! :
I really somehow feel I cha wrong color in the original, although that was the kind of direction I wanted to go...hmm.
for the compliments! I wish I could do packaging bettter, since I had weak experience on 3D - its REALLY hard to make it seamless with only 2D renders. Plus I'm deeply regretting I should've learn more of it, because wow - there is no way that I could compete against all th3D submissions...
Sorry for the confusion there with the numbers... I was ust going "eny mini miny mo..." and that's how I came up with 16 But, ! I appreciate it, really!;
I know... I got what you mean.
, as always it's a pleasure to have your opinion on any design! Always genuine and fair, therefore, I'm really glad that I've somehow managed to capture your favor on ts particular concept. H... I'm sure we can come to some agreement on the colour choice... yes, no? I chts "strange" blue because I did not want a glossy sny appearance, especially on a "Customized Beasty" sport car. The choice was …
She's here Sometng super urgent came up and had to "hold" for a bit.
, I've run some test in CAD... it's OK, no touch even at presumably maximum. But you for your input.
No, it is not a door, therefore the "drop" on the belt-line ( But I know what you mean ) Well, as always I take your sincere inputs seriously, and will reconsider how ts roll bar would turn out in the end. Also, you bring in a nice touch regarding the hood. Will do ts in remembrance of you ;D
ust because is ugly! I can't find trace of design in and it's what I tried to add to my proect. Can U ;udge a car similiar to another by the grill? In ts case most of modern cars are similar to the other. I tried to mix modern to classic taking care about costruction limit, as the brief required. ts is ust my opinon but after more then ten years in production I 't believe in marketing so people w…
Gracias si la verdad es que comenzé el modelo trabaándolo como superficie en inventor cosa que es la primera vez que hago, también me entere algo tarde del proyecto (faltando 18 días) así que aun que no es excusa es un poco el por que de algunos detalles del modelo, tienes razón el chassis lo estoy retrabaando para que sea un tubular mas sencillo en el costado, udos.
After looking at these, I tnk I like the darker render better as well. ;A wte car on a wte background is hard to pull off
I'm not sure about "framing"...the idea is simplified access and of course reducing cost....but maybe it can be made a bit further 'outside' so it will be more 'cacthy' to the eye again;
Yeah maybe a livery wch continues the stra on the bo would be cool;);
no problem! glad to see your comment now. for all kind words, especially for (car)'strong personality'.True, full 2D. , same here. I'm shocked with your render style... some sort of crazy, and very detailed technique. for comment!
for comment . That's good suggestion for the future.
look at 4 post back ;) the bo is divided in 5 elements.;-front;-BLUE engine bonnet;-YELLOW back;-GREEN left side;-GREEN right sideI've update the last;two render to make it more;clear
True !! there are many details that I thought, but before filled up the pls of many images and lately I'm trying to do sometng cler, because I have seen that is most striking .. I have to find a way to mix the two ways! .. good observation !!!.With respect to the frame .. is that ts process is handmade, simply assembled and rea as you want, but the idea here is to standardize processes! cuts ... …
; for your comments , and good luck with your entry
you're most welcome man ah now i get what you mean, it would be somewhat clto "bold
D rotund in english is roundedplump... is that what you meant? anyways, here's a special edition RA colour scheme... ;);
aaah i see what you mean! let me see if i can do a render with the appropriate guy as a character on the side
! let me try and do an edit of the 1st image with a mafia guy standing beside the car
i had another front idea that i had chucked for a wle.... what do you tnk if it looked more like ts?;
a lot ! Yes, the front lights are from BMW 4th Series (could be from any other BMW recent model) and the tail lights are from 4C. The stripes are most for aesthetic purps, but the upper one could be made to hold the hood. If you look clly you will see that the front wheel have a black plastic sub fender attached to the one of the oblique member of the chassis. Also attached to the internal part o…
I agree with , I like ts proect above all your others, I tnk the idea of a semi naked car suits your styling, and it shows with ts entry, good ob.;
!... so much my friend!... it really means a lot to me that great designers like you like my work!... Good luck and, ... :-)
He still has to the end of the validation period for adustments
I am glad you posted ts comment. Your concerns are in the right place. I will try and see how the design applies to the package. .
, twouldn't necessarily be doors I was ust tnking in the future it possibly could have them. you though!
;Sincerely your opinion, it was designed inspiby the AC models - the legendary Cobra, I will change the name to avoid ts duplication, you my friend.
Good Morning,Excellent ob!You provide the 3D Max file to download? you!
Single, I assume is lighter less complex.;
Can you integrate a rear trailer tch receiver? For use with a small tire trailer.;
Ts may be a good headlight option from Hella as it's available in halogen, D or LED versions.
You should post ts design in the design section as it deserves to be showcased on its own. I love the In Car proportions of ts and that rear setup is sick.;
really wish I could have been aware of the headlight issue because I tnk I may know what could have worked. New G37 headlights would add way to much expense than you would be comfortable with being $1700
Yeah same here, some of us got a life.;I wish tgave us 2 months to do it, instead of ust one.; My work was ust getting to the fun part :ay anyone know who won, or if they're still tallying the votes all up?
I see your carbon edition and raise you a Gulf Livery type version ;)
Ts is the FD of my dreams. Less Tokyo Drift and more Filthy horsepower sexiness. The whole tng is subtle, but vastly different than the stock car, wch is also beautiful. Too many RX7 bo kits ruin the look of the RX7, ts changes it into sometng else equally if not more cool.
That FD is SICK. What headlights are th?!?! Thwould look in the first version of ts entry.;
Im not as much a fan of the floating fenders as I am the full front end. For some re it makes me tnk of the RX8...And I personally felt Mazda fell short on their styling of the RX8 after nailing it on the 3rd Gen RX7. But that full front end is fantastic! I'd even be curious to see the current Audi A3 or A4 headlight in there.
I really tnk you have a point, and I can't blame for that...it's oustanding that you're also considering;all the mechanical dimesions,;but mabye loning up a bit and trying to design without tnking restrictions won't hurt on overall design or build. Personally I tnk ts is the best submission by far in both designtechnicals, but it's still;a 'design' challenge, I tnk it's okay to design more freely…
I say floating fender look, but different headlights than a S2k I tnk. Partially because the S2k is no longer in production, and the aftermarket version may have dramatic fitment issues, as is typical of the aftermarket. I actually like the look of them in the fender, but feel like it may not be the best choice.;
So with ts chassis update, it seems you could shorten the wheelbase a bit.... is that sometng you have considered?;
Ahhh, ok. That makes a lot more sense.FYI, we've alrea ruled out . The price increase, need for TIG welding, and heat treating requirements make it a non-starter when we are trying to keep costs as low as we can. ;The main chassis tubing will likely be 1.5" dia;0.090" wall low carbon DOM steel.;
That's a pretty great start on a chassis! The only tng on it that I'm not too crazy about is the two bent tubes that meet on their bends. I ust 't tnk you'd get effective load transfer at that interface.
SO pumped... curious how you are going to resolve the gh rear section. Also, wondering how you could strip it down even a little more, as it is a couple doors away from being a full bodied roadster ;);Loving ts so much s
It looks like you are looking at corvette and Viper lights, and due to the nature of your front, would look very derivative of thcars. Same with the Ferrari lights (I assume that's what the one is). I was looking into the idea of creating our own bucket to house ambiguous round headlights with no glass over them. Similar to the effect the Chevy Sonic has, but obviously not the look of that and no…
I meant sport bike lights, like GSXRs and Ninas, not round outboard lights
What about Dodge Viper headlights?? The cost would be gh and the association would be direct, same with using C7;Corvette headlights. Ideally sometng with a bit less direct reference to the OE it is deri from. Maybe even play with the idea of motorcycle headlights, and I will find out if that is possible.;As far as the model is concerned I am liking the overall direction (alot);as we have similar…
,;Nice to meet you, compliments for your flying car.Ts engine has been taken in the usual place that you know well , Indeed, I have seen that there is someone else who is using it!;. Waiting for your model?
you . I was working in the video game sector... the problem was the same that here... to much talented ;people as competence ;DDD;no, I'm oking.... I learn A LOT;watcng all your works and proects. For example your proect was BIG lesson.... i really enoy all your process.... it;was like a 3D lesson. for share with us;
Probably one of the element that I've missed in ts challenge would be one of the fender flares from LB...then it would match perfectly with the color.
you ! The Hoonigan theme was to show some fun and quirkiness into it, trying to add some character to the design - however I do tnk it was pretty daring approach. Anyway, for the appreciation!
I'm having gh hopes for the LM gear knob design competition in the future....!
man! i appreciate the insight, I had also realized there was a problem with the front pl, but at that moment i was running out of time to submit it, so no solution had come to me. I shall c some F1 and LMS footageimages for reference like you recommended;and see what could be a good solution ;
... Good Luck on your submission , love it!... ... :-)
, for you generous complements. Your observations are spot on! the main;tube surfaces i used in my alias underlay was of 50mm dia so yes the spring is a bit too small..
Ianas I'm on travel o I 't get too many opportunities to look at others work, still waiting tv to see your entry.
Is not for you, hands off! It's ust for me, you gree boy! I will tnk about sharing, but later, after I'll ride it a little bit.
!, now you see what i been cooked from...some time.... good that the PC cooked;quietly with no events
The engine doesn't start....so it's not finished yet
I had lot of problems with my computer too. It became very slow... it fall down for notng... it was night mare work with it. i was seriously tnking buy new one but 1st I took it to my brother (he is programmer). Time to time i use;open my computer and i pass the vacuum cler to clean it but i 't go further... I'm quite afraid to disassemble the elements. He made it and (under some pieces) he found…
No problems........the pc is cooking quietly...for now
Super, mega, ultra cool! It looks interesting and original even if the most of the boards are not real renders. I like the presentation, it is sometng different and cool.
Yeah, my bad. You chthe longest wheelbase and the sketch ust seemed to be long-ish, wch it obviously isn't. As I said before, it looks , I'm waiting for remaining sketches.
Dear,The proect was concei exact in ts way. Ability of self making and customizing in very short and easy way. When future owner can easy make and install on ts platform their own necessary parts, beside th wch will offers the manufacturer, and changing basic parameter of design (wheel base) for their own design and performance (may heshe wouldn't like manufacturer basic design)
where is your design I am WAITING!
man... got some more work on the rear, some finisng touches... and render time! cheers!
much appreciated I'm glad that you like it... if you have comments on the weaknesses of my design and all tngs that you 't like as much, please let me know, I always appreciate your comments
never forgotten ;) but in ts case the frame and the expd mechanical elements played an important part of the aesthetics I've tried to aceve, everytng is in connection... that´s why I express you the amount of work invol in the frame
P... tons of work around that chassis to make it "feasible" and in hony with all the elements that it supports
, glad you like my work, I could not bevel the edges for a better finish because my computer has limited capacity and is becoming more difficult to work on the model as it slows, besides rendering are 40 minutes XD one picture, but in the end were able to present the work
you .;; What about you. Have you finish..I cannot see your entry.
you , I tnk we can do better better for the front bumper, but I had no more time to work on it after a computer failure, I saw I;wasn't the only one ;)
. - I can not speak How- Really impressive, I always look forward to seeing your design
t worry.... I have problems of time too and i couldn't write neither to follow all the proects as I would like.Why I'm not surprised that you chothe "Fastest INDIAN" version? ; ;)Craziness, if is creative, can be sometng positive ....as Burt Munro prove it
you for your kind description !;
, a wrap around would kill the flow, when looking at it from a 34 view and etc... But it is fine as it is, I've some test... you for your comment though, appreciated!
I agree , Glad to say I'm finally e! Now ust tweaking a few tngs and working on Presentation!
Really appreciate your opinion. so much and I'm so glad that you manage to do your proect and I must say that, even if it's not how you wished to be, because of that stubborn old computer, it is very original presented and has your style all over it. It is very powerful and , with a little drop of "snow wte" sweet sensation due to the immaculate background, the only nonspecific feature points for…
Notng really important... Some technical and stylistic changes, based on the comments, and a coherent visual for the boards, plus an idea of racing livery.
! The real update will come soon. You will see, some details are changed.
"wild colopowdercoating on the chassis with the rims matcng the chassis. Would be a sweet option for the customers."That's sometng I'd like to give a few;tries with!;
among the 50 other tngs I need to post, I need to get and Nestor files first, with today being the last day of the FY, I wasn't able to spend any time doing such. ;
and .;-there are additional bins above the rear wheels that are disguised as fenders,;I haven't take a screenshot of them in a wle but here is an older image. ;The idea stemmed from motorcycle saddle bags, and I figure ts is where the owner can put tool and roadside kits.;
haha, tare custom designed with that Hella Bi-Xenon bulb I was planning for ts comp, until I got on the whole OEM bus.;I'll see if I can put them on, tare quit big, but tdo stretch back over the bowork.;
tail lights from 2014 Dodge Dart integrated, anywhere from $65(eBay used - good condition) to $189(OEM ordered) aslo refined roll hoop covers, that capture the roll bar.;
all for the comments,, at ts point I won't have time to redesign due t upcoming travel and being away from my computer, but yes the chassis and wheel base could be shortened and some length taken out of the hood.;
lol, shhhh, the first rule of fight club, k, I alrea have an open wheeled version of the front clam shell that integrates with the modular hood design. he rear with the 12gal take and 40gal trunk wont open up unless I ditch the trunk.;
also looked int them as well, most appear to be independent but are actually one symmetric housing coveup with cowlings and bo work to look as though tare separated.;
, I tnk lowering the rear will also help with ingressegress, will look into it tonight.;I've looked into motorcycle lights, tare mostly discreet wch would probably require an addition housing unless tfloated above the bo itself.;As far as exotic OE lights, I've thought about that too, but the cost ust seems to be a bit much to adapt to a vecle in ts price range. ;Even sometng like 550 Marenello l…
OK, no problem, it was LeBlanc_Engines...
Frankly, if you've alrea been in a , getting in and out won't be worse I tnk.What are the manufacturing possibilities for the windseld ?'t worry, you'll see the chassis a little more at the end, but I wanna keep the passenger cell quite cld.You'll see the back soon.
you for remainderDesign !, unfortunately wants to go to picnic...after all ts cooking....but he will come back soon to show (off) us more If you have an special angle you want to see ust say
!, i was afraid is not enough contemporary;"mean"....and a little beautiful like old time
, your appreciation oblige me for more , about the chassis i can assure that is way simpler that the one, and way simpler that Ariel Atom (ust straights and some bended points), if needed i can give more tech;explanation but like you say the scope can be other than i may tnk.... again for the nice words....tare too
Ts option;could work well for us, does the entire assembly need to be certified or is it ust the lights internal to the housing? Assuming tcan be purchased separately, and the lights aren't relying on the housing for environmental protection,;we could mount the internal lights of almost any car into a custom housing or ust without a housing at all.;There's plenty of other items that likely need t…
for the ade! ust added a sketch actually, a friend is helping out with some of the ID. I'm more of an engineer, so any design input is very helpful. I'll definitely integrate some of s ideas, but maybe incorporate a larger intake on the front for cooling. All the tubes also need to be straight, but the bo can compensate and give it the same sort of feel.;You're right about character, it's a littl…
for the heads up!;I was tnking of submitting the 3D render of my design (was going to originally, but was not complete)...is that still okay during ts validation period?; again,Rick
That's true!...Hmmm it was the first image that I thought it could match and there was also a; beemer;
Ts rendition;was taken;at a private test facility;near Australia's Thunder Dome, wch is 7 kilometers from the heart of anyone excited about driving a rollercoaster.I too, am;interested;in seeing some rear quarter views.;; As it is, the frontal;lines remind me of the Zenvo ST1.
Good point, I completely forgot that I can put;more versions on the comments. I could probably do some experiments;tomorrow.
Yeah I made the rear long enough ust;so there would be some space for storage. do you tnk that the technical pic represents the car as much as the renders do? I struggled a bit getting it together. The front view feels so narrow.
So you 't tnk the driver could step on the very clearly expd frame there on the side of the car? It's almost as if its a built-in step-rail...
Here are a few ideas for what it might look like. I used the BMW and the trd headlight;option posted
Hmmm I hadn't thought of that. Is that a deal breaker in choosing non-factory;solutions? There are also motorcycle;headlights out there that seem similar.;
I see, I will start rebuilding the frame then. Ts version is more of a visual concept than a functional prototype model. for the feedback, I'll try;to keep the;essence of the design intact as I move forward.
you for taking the time. I do appreciate your input.I like thrims too. Thave a strong racing presence. The lights used are from a Ford Focus MK2 facelift. 't tnk taren't legal.As to the bo it isn't so naked becau
you very much. I'll try for sure. Better renderingsrials and all. I believe the requirements are met, or do you see sometng that shouldn't be?Again, you!
That's an interesting point. I would go for square tubes instead of round ones. More precisely, I'd chorectangular section for the longitudinal walls and square one for the triangulations. Now I'm trying to put down the idea in three dimensions, ust curious to see how it works. Obviously the geometrical layout of the frame may remain the same even changing the tubing section profile.
.How do we know if entry is appro?
Hey, for the positive feedback!and for the ade on the hood that has been a real pain in the backside!! I have struggled to make the hood not stick out like a sore thumb, I tnk I can improve on that, Still lots and lots to do, I have ust added another sketch from last nights batch that I will probably go withcheersAnthony
Hey,Yep I will try some variations , have to try and find a balance, much to tnk about!
you for your comment.;My time is very limited these days so I've chosquare tubes for easier manipulation in the 3D model. I know that round sections are better under compression thus tcan be smaller diameter. In other words, lighter. If I've missed sometng (or anyone);is welcome to widen my views. I didn't quite understand what you've meant with "The large cn tng could be better if it were on the…
hahaha : there is sometng cosMEAN, evil in it :
to fix ts "windseld" issue and i gotta go to work...;2.;from what i remember the brief said at some point... "if any windseld at all"... 3.;ts sty
new ;views coming up, !
you very much for letting me know about ts;! That should be very helpful.
So you're saying you didn't like the last one...;Ok, so here's my update after a few days vacation at Cape Cod - watcng whales, seals, fish and tnking all tngs nautical. Wle the result is a bit obvious, hope it is exciting (or at least humorous)...
Not completely finished but wanted to address;your comments with an update.;Hope;ts is promising!
and are ust details: no windscreen, lower suspension, 2 inches wider rear tires and the aero pack... glad you like it
all the sketches were for shape exploration, at the end elements from each one went to the final design... later I will upload a board with a collection of all the "good ones" that came later from these. Hope you like the final product (not yet the final presentation, and still some little tweaks to fix)
;I didn't have intent to insult someone. My culture does not allow me to insult someone for no re (even; if there is a re sometimes I leave it wo response).I ust wrote my personal opinion. I tnk we live in free world and
.;here some possibilities for the hood open. Better could be to fix the center hood part with racing cli...
. I'll make the rest of the submission reflect the new design, and do a few final tweaks.;
for the feedback. V2 is on the way.
you, very soon i will show the bo car.. im working on it greetings
, I´m;with the racing version right now
I agree..that would look nice...I wanted to de the transition between the fenders and tires giving the impression of;larger wheels...but;I'm sure it will keep changing
...I'm updating the hood to be slimmer but heavier
Ok I tried ... but time is running out.I find, however, is a very interesting proect to be developed, however, my best wishes to the other participants ... good luck to all! Theo
Ok anyway the idea that you propd second me with all due respect to the other participants is the most viable ...The other proects are a little like 'all apart 5 or 6.If I were your boss I would have alrea started to build your retro roadster, the limit would have e the challenge for the mechanical part, or for small improvements to the design ...I'm ust sorry to be so late.The idea was to develo…
Glad you like the 3D! I have to admit that the marker renderings are my favorite part of a design proect, I really enoy that tehnique ;Here is a pencil drawing wch will be the base for the next marker rendering.
next we would have made explain what?
you for the comment, I will not let you wait long ....
yes, you are right, you for reminding.
I agree it is...now its changing to fit the 4cylinder... different profile on the bonnet.Am i correct in understanding that we only have to fit the smaller engine?
Ha...yeah time to get the bug out....I love them too but not for ts I agree!
...! ...tare airflow shrouds;protecting the side mounted;radiators;
Ah, ok . I must have understood your comment the wrong way.
I guess it has a bit of previous design in it, but is that a bad tng? Should I change it or can I continue? I guess It's my problem to completly brake away form inspirational rial.Also regarding my qustion for the wheel fender clearance, what distance should I have there?
you very much,;. ; Yes I like ts type of renders. They;are more fun... but tare always a risk... because you 't control them very much (the luck factor is bigger in ts type of renders). But yes you are right,;ts is the;better way to try to capture; emotions.. (but not so good to explain details).; Ts was rendedirectly in Photoshop with out any;previous pencil;sketch with normal Wacom tablet (not …
Yes, you will need them.... one race in ts vecle and you will no want to go down ; ;)
There is...
for the appreciation! I bet some of the war-torn grapcs would match nicely with the P-51 themed .
for the quote on the interior. I forgot about that ts is an FR layout!
TE37 is probably everyone's favourite;aftermarket wheel Glad that new design turned out well!
Also, there is lots of potential for various OEM headlights in thfenders! Would solve your height of headlights problem, and make it easier to source parts if it is the winner.
The side members of the frame are well triangulated, but there are a few more members there than would be necessary for the strength of the chassis, wch would add weight.You are welcome to try to shoot for best space frame principles, but it's not strictly necessary for ts proect. Ts would be fine as a conceptual guide, as we are going be changing tngs as necessary to make the chassis have the be…
for the ade! It's always good to hear any kinds of feedbacks wether its good or bad - it gives me clear direction of how I should work with my design.
! I'm sure a small adustment would come to a better solution. Many !
! The name in the design is inspiby skeleton framework... however, you are free to pronounce it however you feel
t tnk velocity stacks are going to work with any of the engines we are looking at though...
I know - I had a burning fever trying to get ts started a wle ago. ;!
ouch! ok then, will see what i can do...!
, I come up with 2 directions; one is more classic with the normal front suspension and the other with the pushrod suspension, on the 1. Bones I like how the normal coil over give more heaviness to the front, then the 2. Bones with the coil over’s on the hood give the sense of a much more racing car.;
I have to agree with on all accounts.;That being said ts tng is ust plain BUTCH! In your face beat'm up design, total badassery! Definitely follow up and do as says and develop ts further, if you're not comfortable in 3D maybe a collaboration? I'm game.
for your feedback! I may try to do sometng with the lower side;pl. Time is certainly;a issue at ts stage of the challenge. ;Did you;see the interior Any thoughts about it?;
for your comment=) To ts point my goal has been to design a good platform to start designing. Now can focus more to the styling as you suggested.;
, !;I'm still planning on forging ahead with the CAD, but I'll make sure to produce some emotionalpainterly;renderings for the final presentation. I really want to understand the bo and how it relates to the frame, so it will be a back and forth process between 2d and 3d.Any thoughts on the design as it stands now? ;I've had plenty of rough critiques in my life so;I can take the heat... haha.
for the adie I will lower the hood and if the case raise the seats,;for the fins tare large air vents;;
for the comment, I believe that the hood is not too gh so here is a picture with the oscar inside the vecle, I started taking as a reference the technical package however ts is sometng that I can fix easily, the tng that struck me is the fact that you said that you would not be able to build it, can you explain why?;P.S. are you a Local Motor member?
I am not able to remove the newest one.
Oh ! I will try to fix it. Maybe i will post a naked version og lm villadeste ;)
h! i'm working on it! I Like large car but I cant do that 40cm larger XD;
man! ts entry is dedicated to you and !
oh! i tnk it would be great if you could share any photos of the road-friendly hotrods you've seen, if you have any. it would be a great inspiration to carry on with ts design after the competition ;yep i do remember the hotrod proect you had e a wle back.;i havent continued the line you've illustrated all the way to the back, nor have I incorporated the angular rear in my illustration. it was us…
it is a good take! your design definitely has many tngs that i was trying to do, but wasn't able to visualize....;the roll hoo, sidestep going into the rear wheel arch, and the hood area looks great! i'm not sure how easy or difficult it will be to try all these out, but im tnking i'll redo another CAD model with a brand new bo for ts...much easier than tweaking the existing bowork :-P
hmm.... well ts doesn't really have a f but more of a cage-f.... so in the end it is still open at the top.... won't that still count as a roadster? if no, i can remove the f
i was tnking that if ts had a detachable plastic f to be placed on top, so that when you want to use it on the road, it atleast becomes a little more practical. i remember watcng the top gear challenge where tget stuck in rain since their track cars didn't have a f.;i was planning that the f (plastic pl);be removable when track racing.
you are quite right! i'll be posting an update soon
I thought you were going to delete ts entry, I am only keeping "track fighter"
do it! delete ts one
Regarding the stripe issue, it is obvious that I can't ustify them in order to be functional. I designed them only as a stylistic appendix, a reminiscence of the old times, sometng wch may somehow be in contrast with the rest of the non-retro surfaces. So I tnk I will keep them if the final design will allowed, even if twill not be useful.
! It seems that we have here the "List of"...
I am working on front nso c ts out . I'll try to make chassis more refined but I really 't know what can;LM build;;. (can I use cur tubing ?)
you . ts headlights shown there;are ust a guide;it is not final yet . I'll try to find an OEM headlight and taillight that match my design.
I was going through my videos today and realized why my design was so 'deco' (ha ha)<iframe width="640" height="360" src="www.youtube.comembedKmAe4dSNHQI" frameborder="0" allowfullscreen=""><iframe>
for the comment. Completely agree about the styling. You could draw a line through the center of the car where the switch happens.It's that old theme of 'falling in love with an idea';and not wanting to kill it. Spent more time reconciling the two rather the;euthanizing;one of the halves.'t know if I have enough time to work out a new front end.
Yeah, I get it, that's cool. I'm not really crazy about that look, and it's gotta have bowork anyway right? To me it winds up looking like that weird part of town between the east end and west end where nobo goes and notng happens because notng's really there. Maybe I'll submit another entry with some frame expd. Or maybe ts one will win and you can cut a hole in the side.
hmm I stand corrected - I thought it was the A8's headlights.
So I won;!Honestly I 't like Audi but their headlights are a signature and the adaptive led configuration is a top of the art tech that comes for some 5;to 8 thousands. Enoy!
, to be honest I might not make the deadline, time running out.
Wch requirements were you tnking of especially my friend?
that motor is quite ambitious eh!... I would prefer a blown Hemi!...;but a Mercedes AMG wiil work for me!... ust having fun aaaah!... and the hood tilts and is removable... , ... :-)
for your input and honesty. I am really glad you wrote ts comment, it makes my decision so much easier. Between the complexity and all the hoopla in resemblance to Anthony's design I was on the fence alrea weather to procede or stop entirely. But after your thoughts I will concts proect and move on to sometng different altogether if enought time. Hopefully more in line with the requirements. , ag…
man! I will work on the side view today, I have some changes in my mind. About the design, do you have any;opnion?
here is a quick sketch over showing what I meant. Ts is showing where the packaging would be placed as well
That was not my obective kkk I was trying to emphasize the frame in the back. maybe ts new side view can give the feeling that i want
And one of thcompanies that I'll send my portfolio will be
You're right and for sure I will It's only about timing. First I need to send my portfolio to companies . But ts is my promise, I'll try my best for ts competition Let's make sometng good for Local-Motors Then trd edition of my portfolio will incts proect
Looks ! Seems like an efficient use of space, and if there's a custom bracket there anyway for the shock bellcrank pivot it might as well also mount the headlight.;
Understood, Thround headlights seem counterproductive compato the rest of the car to me. We'll keep looking!!
!;Well, actually I was trying to use different colors than wblack, my inspiration comes from one of my favorite cars piloted by the american driver tti, the Lotus 79, I tried to mix and emulate the settings of these images but maybe I didn't do it properly...Anyway for commenting, Regards, !
glad you like it....and you shall;have one
!, soon will be more....
ust updated the design, incorporating a side slot that I thought was simple and fitting, and raked the windseld back a little more. It's difficult to not make it look quirky wle ensuring it's gh enough to be at eye level with the occupants. It's also very difficult to fit the full box in the ignition kit. Ts has a couple corners sticking out still but it's cl. Right now a full V8 is modeled insid…
Looks great! I'll incorporate sometng into the side pls, and a side exhaust would be cool too.;
Its not a question of the atom-- it doesn't have to be the frame-- that was ust a suggestion, but I ust feel the middle piece volume is really heavy. Tnk of ts as a track car-- it should exude light weight, fast, nimble-- it's not a fighter, it IS a 7 fighter or an ariel fighter. I'm on your side;
So excited ! Getting tingly to tnk about how ts might turn out!
bring on some new fresh life into ts tng! I remember ts from WAY back.
! I am up and running hope you like it !;
I would pay attention to the skirts of my GF in the passenger seat if air is blowing in from the sides. I'd also be careful when I parked to not mess up my skirt, you know like how girls are careful when tsit down with their skirts. I'd also take the box of chocolates and make a place for them on the interior. Maybe have an air duct for them to keep them cool. Notng like some chocolate after some…
and agree with you ! Hope at the end on the evaluation process the results to be as the package tell us !
I hope you get time to finish!!!
Agree can be e !;
you . You are right, i am trying to make it ust how i like it, but if is needed to be less bo , i tried to do it. On the rear i have many ideas, but i am not very pleased with them now. I have 7 days more, that's enough for me to come with cometng good ( i hope).;
you ... you so much... if I only I had the half of your 3d skills I would eat the world... DDD ;no.. I'm oking ;) ; (But really I'm ealous of your renders);
you very much . ;Really I apreciate your words.;I sorry i couldn't answer you sooner... but last days I was really;worry I;couldn't finish in time.
you . I like very much your proect too
you ! Yes, I wanted to be a bit unconventional with the exhaust, glad you like it.
you ! Glad you like it.;Well, in the end it all depends how YOU feel about your own design.
is flattering to hear that, especially coming from a great designer
With the front suspension I started with sometng traditional and known to be effective without being as elaborate as you put in the images, but perfectly could implement thsolutions in ts design.
! Your opinion is very important for me and I'm so glad you like it so much. Now it seems that it works, you can view all 6 images in full mode. Ts site has a lot of problems all the time and I 't understand why. I always point out that to the tech team, and tresolve for the moment, but then appear other problems, always. Let's hope that after all, someday, it will be fully functional.
! Yes I want it very aggressive and the BMW 4th series "angel eyes" e the ob perfectly.
a lot ! Yeah, that can be a problem, because the wheels are too small and could affect the general stance of the car.
!... Love your work too my friend!... ings, ...
,Hope you're enoying IMTS and the sweetness of seeing Strati rialize! Love the surface treatment of that proect.;
, you reaction is what i'm after and is the real reward for me!..its simply makes me happy that the people are happy
a lot ! I know that view you want to see !;
Mr. ! a lot; and like I sad I have a lot of work on it and short time to do it but I hope like in Star Wars " A new hope " ;
The space reservation used in the ignition kit is for a V8, but it is for reference only, as we may put a V8 in a car built on the platform at some point. ;Ts first car will definitely have a "4 banger"Excited to see you getting star
, the car is not so complex if you tnk about it. Maybe it's because it looks aggressive but actually it has very simple surfaces.
there , man for your comment and for wisng me luck!
Oh, ok. It does look pretty sweet. get for engine could be expensive though. Also, federal regulations say you can't I believe, but in any case, it woule need to come out on the passengers side. Keep it up!
,;
nice and clean...I agree simple..expd frame!
Nick! you for your kind comment, I hope your view on ts proect will remain the same.
you for the feedback Grigoroi!; I forgot to showcase the giant spring-loaded fists ; The front could use another detail, as long as it has purpand is not simply ornamental.
;you as!, it is a challenge to make a car interesting with ust a few pls and some ...is more like motorcycles plosophy...
, ;i tried to use strong colors to give a nice contrast to the design . Glad u like it
so true! actually both suzi and mv go back to the legendary duc 916 and later 1098 tail - means it would work with 2 cans only as well! and t forget the sound! (you can find plenty on youtube...) great idea, love the suzi as well!;
you make me miss my markers ;:( It's alrea looooong time i 't use them :(((
I like it;like ts (the sketch), it doesn't need notng more (!!!)
Whoa the 3D is looking pretty cool! I enoyed your marker renderings though as I am a fan of that technique. Your marker renderings were damn good.
t forget to look over the requirements and deliverables to c over your presentation has everytng it needs for validation!
Sure... I was mtb biker too. I was faster than cars when i used in Barcelona in my university age (I was a little bit crazy by then)... and i had much more fun
well... If I would;want sure car i would;buy a MPV ;DD;No now seriously... yes you are right i was quite;worry about security during the process (Aeronamic and security were my bigger doubts).... but... seriously I tnk it's if you tnk deeper is;naive question... the is ANY car in the worl that could survive a 120 mph crash... so if you want to be secure 't go at 120 mph.; I 't tnk that a could be…
you as... yes it's a little bit crazy ; ; ;... but... who knows?... why not? ;crazy ideas some times are the best ideas
man im sort of addicted to adding fins to most od my , so i ended up adding a pair for the fenders here and on my other entry as well :-P
; ...From the proect it is based on I kept the wheels and the colors .Other; colors on stream...
Glad it seduced you ;)It might look heavy but it be ust that, the looking. I believe it's possible for a design to "look" robust without being heavy.Again, you!
I ust was talking with and we decided it looks like Megatron!
you ! maybe you´re right,;ts;is the size of a standard 4cyl twin cam engine. ;It is smaller than the cube in the ignition kit and of course than a V8 engine. I ust adust the design to requiengine dimensions.;
! I haven't considethat... a slight bend of the tip toward the outside maybe can diminish the effects.
! You say ts is complicated? look on some of the other entries to see sometng really complicated. But you said "in a good way" so, I tnk you like it though.
, i've uptdated my front view, c it out! Cheers!
you Gavin.Tngs have to be impro tho...I am not sure if I am doing that or the opposite.;
Haha I realized now about the number you talk about and the strange positions that show; that number !;
I would like to have ts car and the chocolate box and I would not pay attention but to other kind of skirts for the moment....!;;
for the comments. ;I was reading the Chassis discussion and there seem to be a consensus for staying away from cur tubes since tare not as structurally "efficient" and require additional fabrication equipment to make them. ;Also the Mercedes and my engineering hero, Colin Chapman, used as much straight tube, triangulated;space;frame principles in their vecles as much as possible. ;So I'm copying …
: for great words! Glad you tsnk is a real Track Fighter!;)
Many ! I couldn't satisfy myself with 6 pages of presentation, and I couldn't stop working on more variants, too - quantity is what I really cra on ts proect!
Because I was working most of the on 2D, it is much more harder to tnk about the dimensions and proportions. That's the re why I sized up a bit than the 2D sketches, for spaces that I've might have been overlooked of - At least it should be easier to configure when there are enough space rather than being tight. Plus, It could have more varieties of engines, and even power supplies like turbochar…
Well, I'm ust tnking of V6 or I4, as the standard criteria for ts challenge, and notng much special - but I'm not sure.
You could ust iterate on ts one for continuity....
The grill sticking out ust gives it a strong underbite, wch is weird to me. Maybe that's ust me. The side view with the open bo is on the right track, but would have it continue all the way bend the wheel as well. The side looks very S2000 in silhouette, but then again so did my example entry called the Sft-R.;If you look at my sketch over, bend the curve of the fender I left an open space to bre…
Yes you may Raunakesmilo. Ts is acceptable and preferto use the package board that was provided. I hope that hel.;
! a lot and I would to drive the !;
Many dear ,It's result due that I passionately wanted to create sometng new, and not only attempting to find new styling solutions .
i can answer you because I'm quite anarcc in my way to work... i 't follow any rule... i ust try to 't put me limits... i realize that when you 't try to avoid the problems ... and you face them.. it's normally when i get the best ideas. About "sketcng cho" I will tell you what I hear someday to Adrian Van Hooyk, more or less he said (for what i remember): "I say to my designers that tsketch all …
Well ts is the spirit, i was a little same to speak about what i was doing as inspiration...so near a book with the 45-60 Italian....almost all cars..and god..twas so great: birdcage (see and my structure bend the windseld), ...have great racing small cars, ferrari and Lamborgni as stars...and of course masseratti...there was all some cars build on naive;dreams not necessary a reality...and that …
I would love to see other people who can do great 3d or render have a go at my design and see how it would look!
sorry for not answering earlier to your comment, I've been through a lot of troubles the last weeks... hope you still get excited about the final product
you Anthony, you know my love for F1, so I tnk it translated to the proect, h. :P
, for your support. Yes, I would make the side pls from plastic because tsaid that they're not going to use carbon-fiber due to the overall cost of the car. That way the bo would be less expensive and also fairly simple to manufacture.
a lot ...i agree . ;I tnk at some point in 3d I lowethe bonnet to fit the smaller engine...and with that the;tension and relationsp to the rest of the vecle was compromised...
you ! No worries at all, you're all good . I've been super busy too and all wrapped up right now as we speak.
! you! I'll start modeling the 3D version tomorrow, our Oceania Wednesday.
Notng is impossible! You must follow your ideas and give them a chance. You never know. On the other hand, as far as I saw, you have alrea shown us some very good stuff, so you need to put them all together and make some magic. That's all, it's easy! Oh, I'm kidding, it's not that easy, but let's try. You have all my support Anthony!
yeah I must admit I do gain alot of pleasure from teacng so far! its great to see the young ones come up with creative and be able to help them, I am learning too haha! yep I am aiming for the 4 days!, but it will be hard to top yours and some of the others here that is for sure!!
Interesting ob. I always wanted to teach, it was for a time my secret dream ob. You still have some time to finish the "car named desire" and amaze us, considering th4 extra days in validation.
! And I believe you since you wrote with capital letters. I can't wait to see your proect finished. I bet you did an amazing ob.
so much ! The tubing issue is so easy to resolve. You need to make one tube, as real as you can, ust looking clly at one piece of chrome tube and render your own. After that you ust need to copy and copy as much as you need that piece and assembly them with care. That's all...
! Me too, but first I need to finalize the style for the bo.
you, I tnk that one will be my general direction to move forward.
We have discussed a pushrod suspension setup and if we did use that, you could expthe coilovers similar to the X-Bow or Atom, but in a more tailoway that adds to the styling rather than compromises it.;I now realize that the headlights I created wouldn't work, but have a better idea that would fit in with the forms I have now. Will update soon
So long as there are guns that are large and fully automatic, I approve lol.
I will refine my race kit and interior and give you a heads up, or the others.;
And he also mentioned that tare trying to get the LED variant rea by first quarter 2015, wch could develop into an option
the two bent tubes will be oined ;with two small bars and a cheese holed gusset. We are going for as light as possible, with 1.75in chromalloy you actually get a tnner side wall tckness wch makes the overall weight less.;
anyone <em>Can you tail me what you tnk about my car. Is there anytng you tnk I did right or I left out; Or that I could of worked on and impro upon? <em>The background pics in the comments are the updated views
for suggesting "" .I had it but 't use it as much as I should;and I kind-of forgot about it.It's rather nice for game textures that you want to be tileable textures and a great deal of other tngs, again.
I changed the sketches!Now please accept my proect for the contest...
It looks like I would have to step on the seat, and sort of smmy in. There is really no way to enter it without looking like a goof. Ts idea is perfect for a door, but I really couldn't see myself wanting to go through the hassle.
Hopefully the cost can be reduced through your channels, since these lights are straight from the OEM websites.; Looking forward to hearing reactions. ;!
; , can you make it run like Lola to be able to beat the guys from speed coast championsp?;(kind of;Pikes Peak):;Weight 568 Kg,Engine: V8,;3000 cmc, Power: 498 CP
Thanx and for the tech, i really like the engineering details you give me and i really understand them. I will not de that i love the and Cobra expd;exhaust, i would like sometng different then the;Ariel, more clr to an american culture (viper, hot;rod), ultily the customer chowith emotional side of the brain....and for an clean cerebral european car talrea have plenty of choice....but here i fee…
; for the feedback!, now i'm obliged to do even more to meet expectations I also im a fan of Ariel Atom more...in fact i never dare to do a concept near Ariel because its simply an icon and;i always felted that is impossible to beat....but with a front engine setup an a litle "american muscle" wch will be hard to disguise on a skeleton;maybe it will be possible to have a "oversea";match I underst…
In one of the renderings there is a fender over the front wheels. The renders were not created equal
do I need to overlay my technical drawings;onto the standard format or is what's provided here acceptable? I 't have the wheel turning envelope shown, but I tnk it'll clearly have the clearance required.;
Yeah plenty of work left to do, headlights, side s, trunk needs to be flushed out a little more. I actually had a question about the space claim for the engine in the ignition kit, is it possible to design a custom hood for an application that needs the entire space? For example, the Stalker has;a different hood for different power plants.;
LAME.
Yeah, I was wondering that too wle sketcng, but I'm pretty sure I can de the chassis under the bo so that it;doesn't;hurt the design.
i only changed my description since your last approval;in case that makes it easier ;since i know you have to approve a lot of cars;
you! Well I hope so ;-);Time is running out but I'm;having fun and sure;I'll try my best.
Got it. So I'm going to;change the section, but I'll try to preserve the same structural layout. We'll see;;-)
much appreciated ! I ust learnt sometng!
is there any precious feedback that you can get me based on the;new views?
Ok. ;Understood. ;Busy weekend but will correct by Sept. 1st....
- hopefully ts update is an improvement on the previous design - per your comments. ;However, I still will need to triangulate the bulkheads better...
I'm hoping the end kept that good :P please let me know your comments;
I'll give it a try and see how it looks.;
Rea Sr.;
mmediately, for letting me know, I'll have it rea for tomorrow night or before, the windseld should be gher<font><font>
Yes, I understand that is not time as you said , but is good to have some of these concepts in mind meanwle the design period. Passing the crazy sketch stage, we need to put head in functional details that could affect notoriously the original idea.
C the updated version... now there is some cargo space.
you for your comment, you are right but consider a car like Porsche 911, for more than 50 years it is keeping the same theme as the first generation but it has become faster, more aeronamic and better overall. or that famous kidney grille of BMW...What I am trying to do is that to make my design look pure american, not like Italians or Germans. You see a car like vette C7, it is a modern american…
I agree as well when is the next one?
for accepting my application!I'm really looking forward to hear great news from you. It would be such a pleasure for me to help developing ts amazing proect and continue learning about automotive engineering !
I'll worrie about the windseld in the end, now I'll ust try to make ts work on the package.
Yes, exactly . Ts is the idea. FUN!!!! you 't need 500 hp;to have a memorable race ;
Wing begins like humour touch trying to looks like WWI fighter.... but actually thave;important function in my head, in racing... anyway you can remove it when you 't need it.Actually I'm working in new angle that I hope make more clear my ideas ;
Yeah i thought that too on the back. I'll do some changes to see how it looks. you for the feedback .
The fender is pretty clto the wheel arches, and I'm not sure the whole lighting will fit...but I should give a try.
Really there is a requirement for more sode members than that? Is that regulations tng or sometng calculated? The re I ask is I view a lot of the off road Baa buggy frames and the protective cockpit doesn't have any more than that that I can see.Of course I t tnk we are talking the same top speeds of course so I completely understand from that point of view.
, I will update the Tech package and resubmit!;
I whole heartedly agree with on ts one! I love a lot of your concepts and I'd love to see them combined into one vecle!
Yeah, I after I model the frame, I realized it's too many members I'm tnking a bit more like Ariel Atom where the chassis define the overall shape, that's why I want to redesign the chassis, so the chassis will also define the ts car's shape, not like current frame..looks like ust 'slapped' ...lol for your insight
, , I will work on that ts night; one way is to have a detachable tube, ts piece fix the bo with the external chassis and the other way is to make two separate bo pls (up and bottom) then fix thpls with glue and a flange on the character line. Let me know.
;I second 's recommendation;
I've updated my entry. However, I 't see a "resubmit" button.;
i ust needed to know that cant i use the package board provided as reference and make another one displaying the requifeatures.
. I am a big fan of fenders as you can tell.
i see, well that can be e easily! i won't be revising the pls now;as I've been putting aside some house chores to do the two entries, and i've got lots of tasks pending, but i can post the revised chassis in the comments thread later on during the next week
im a little nervous as i haven't really figuout that part yet. as there's scope for outsourcing lights, i'm tnking of using round lights at the front (like the ariel atom) and for the rear, not sure..... if it's a plus point to do so i can do some research and try to mimic an OEM component into my design;
i agree the current space is big enough for 1 spare wheel, though the position would be vertical and that would be pretty hard to take out :P;
ok cool i shall do the necessary editing... for the input!
for explanation So, you say that in the end, after a design is chn, the real car will suffer a lot of changes on the engineering considerations and manufacturability. Basically, in ts competition we need to come up only with the style for the bo? I'm sure that, regardless of wch design will be chn, a lot of parts will be modified, but the general proportions and styling should be kept as clto the…
So do you tnk that, for ts particular design, I need more and direct air intakes, maybe some placed where suggested in s over sketches? I want to keep the style as clean as possible with very little complications, but if tare necessary I will want to integrate them as good as possible in order to make the car functional.
Yeah, maybe you're right, but the idea of an expd engine is so cool, so American... I'm 't know what the actual legislation in USA say about that, but I'm pretty sure that in Europe a direct expd engine is not allowed, at least for street versions. Ferrari, Lamborgni, Porsche, aguar and many others chothe solution of "ding" the engine under a transparent hood, allowing us to see the power source,…
I agree with you however here the idea is to create and independent small cover for the engine if needed. Covering a tall engine is difficult as you need to create an even taller bo (wch then looks ridiculous if you have a small engine). As a compromise, exposing the engine would help solve ts issue, allowing at the same time to create one small bo pl to de the space that would be left by a small…
The "openings" are still in development, but I tnk that, in the in the good old style of sports cars, like Viper, for example, the entire front hood, with wings and fenders will open... I 't know yet, but I will tnk about it. meanwle I am open to any suggestions wch will result in keeping the main style.
Sorry i've little problems with english could you expl me what i've to change in a simple way?
is on the case with me. again. Any feedback regarding design would be helpful. .
you for the comment. I still working on the chassis. For sure i will add some reinforcement on the node bend seats. Also i am; tnking to rework the position of the radiators.;
22" to Centerline is correct.;
you for your feedback, ;I decided to start with the theoretical street version, and work back from there. Since I can't stop tnking about ts, I tnk there will probably be sometng clr to what you're looking for in the near future.By the way, if the goal is to maximize center balance, did LM specifically chonot to use an MR configuration?
ts is right .I really had problem with side reinforcement . adding more tubing will make it harder to get in the car;(unless there is a door attached);on other hand make the car easy to access will be at the expense of;protection .
I used maximum wheelbase;length; that provided in ignition kit so t worry about space. today I found that old cars;parts are very cheap and simpler comparing to the modern cars parts that contain a;lot of pieces .head;light and s;for example
yes! great update. i believe it could work with some aftermarket LED stripes, too. assuming that you t mind i did a quick sketch. kindly see attatched, please. cheers
! Yeah I wish I had more time to refine the rear end. It's difficult to maintain the storage requirements but I could have integrated it better with the rest of the car.;
Like you said, it would look better with a hood scoop so I did;it in additional renderings. I had ts in plan from the beginning but I made the whole car literally last minute before validation deadline.
, you wrote the car could convey the front engine feeling little bit more. What did you mean? Maybe it doesn't show it more because of the camera positions I chwhen I did the renderings.
Feels good then ! That's why there's the race package ! What's your track choice ?
you Mares!; A desire for a compact vecle length and the 18" wheel size; influenced the choice of a relatively short 95" wheelbase, wch in turn influenced the shorter dash-axle proportion.; 18" wheels on a 100
;i assume that ''36" is interesting because;is the number of possible outcomes (not summed) in the roll of two distinct dice , as for the headlam, there are stripped from bmw x6 and i assume a pair;have one lamp for the long&
you Spoon, unfortunately the side exhaust is not an specific requirement from LM ts is why i did an alternative solution with no side ...The side ;i tnk could be an interesting "selling point
! To be honest was coincidental but now it gets interesting kind start to like the number ;
I'm too.......
I am man I will post in next few days
I did a couple quick thumbnail pics. I like the trd one down but the second one shows the size;pl id be interested in seeing on your concept. ;like I said overall really nice ob man;
That's ok take your time , c my autobot...the fun should continue for all
Yes!!!! Now the new render with headlight looks better... I also like very much new decoration
I might be able to do sometng tonight.;
Id love to see that diagonal element on the side of the car a bit bolder and maybe take some visual weight out of the bo around the windseld area. Overall its looking nice
Wow! Wow! It's soooooooooooooooooooo sexy. Can I say that? A little bit of alien some kind of feeling, but in a sexy form. I can't explain in detail, but it's very, very cool. I really hope you will finish on time, because other way i will get mad. So STRONG!
Sure!From a practicality standpoint, there are a few tngs:<ol><li>The headlights would need to be gher. The requirement is the centerilne of the light must be 22" off the ground. In ts challenge, that equates to about the top of the wheel.<li><li>The windseld needs to be a little taller. As a general rule of thumb, you want the top edge of the windseld to be even with the eyes of the driver, at a…
you! Your one is really great!
H, exactly. That´s my aim, less is more!
, yeah, I tried to design a simple and at the same time aggressive front, easy to serial production, like the NASCAR cars, or sometng like that, and easy to customize.
. I have e a naked version ;)
Yeah, I'm anxious to see the new Mercedes AMG GT supercar these days. I bet it will seriously bite the Porsche 911.
For me is ust the opposite, I told you, new Ferrari models are better than the old ones. But, to be sincere, I 't like very much, with some few exceptions, old cars. Recently I was in vacation in Malta and I was very surprised to find there a very good car museum. Most of the exbits there are from '50s and '60s, and most of them Europeans, and I found that aguar E-Type, Chevy Corvette, and Merced…
! About 5-6 hours per render, but it's hard to tell since I modified them for several times, not big changes, ust details. The front black and yellow one was e twice, because the first one needed too many changes. On the rear black and yellow one I worked the least and it seems the most appreciated. It's hard to make them entirely in photoshop, because for the rear I have not e any sketch before.…
We are trying our best to keep track of everyone invol with ts proect, when you changed your username, we forgot your old one!! What was it?
You've got a nice looking shape, and a good balance between bo pls and expd chassis, but there are still serious issues with the chassis that you've drawn.The big dip in the passenger compartment in the upper frame rails severely limits the strength of the design. Also, you have structural members in the fenders still, wch do not need to be a structural component. Remember, light and strong! The …
You 't need to model the motor, ust sketch an enclosure around where you want it to go. We haven't selected a motor yet!I still like the shape of where you are going. Ts chassis looks quite a bit better than the last one, but you still 't need any chassis structure up over the wheels in the fender areas. It isn't too big of a deal though, ts challenge is about the overall shape... not the structu…
What would you hate about getting in the tng? It's a serious tng for us all to consider, since one of the requirements of ts car is to not have doors.
I am stuing the two alternatives, the second would be as a separate kit that could be adapted very easily.
! i'm trying to keep it simple, cos i know the more complex the design is, the more harder it would be to make, and it would get watedown to the most feasible manufacture-friendly;form possible, wch may look pretty different from the original concept. hopefully a design like ts would require minimal changes from concept to feasible product;
again !... can't wait to see your Apex Predator finished... looks really cool so far my friend!... Good Luck, ... :-)
... for the comment and I do realize that the will come out of one side wch was my intentions... ings, ... :-)
but I must say that I am;still developing the details for bouth ;
haha , Yes! Shortly after the competition maybe;
you !; A silver version was executed after your request.; It probably should have been used originally, since it shows form much better.
oh wait ..sorry;I did not notice at first ...I like;what you did..cool!
I like what you found for a radiator! I was tnking more like ts unit, in the 14x14x1" range.
you need to win the competition. Two radiators is a very different proect for a powerful engine. And in ts proect needs a get based on the or's replacement parts and components from other cars. You are right.But the idea of the two radiators I took from your drawings. So it's your fault for the digression .... D D D
I am familiar with the problem of the difficulty of cooling engines when used as a refrigerant ordinary water. The technical characteristics of the water gives antifreeze. But when working indoors heavy alcohols are hful to health. The cost of heavy alcohol use of water will pay off.Complexity of the installation of the second radiator, I do not see.The design of cars designed for auto enthusiast…
a Side mount radiators aren't out of the question actually. Tcan be beneficial so long as we consider space around where tare for air flow in and out and passenger and engine compartments. One tng to look at is sizing. If we
cars must have distinctive advantages. Shall have a two car radiator on each side. Ts will provide a guaranteed radiator cooling even in case of breakage. There is still an important plus. It is possible to install another more powerful engine without much alteration of the engine compartment. Ts will allow ts car brand to exist long after the end of the issue.You get rid of a large area of the w…
. I'm so happy that you mention the "cobra muver" ;I was afraid that people didn't finish to catch it. Yes, fun is the answer ;;)
What he saidALSO, the width of the front of your frame may interfere with the wheels turning, so be somewhat aware of that when designing the frame. Other than that GREAT start
! that's a good idea, never thought of doing that! let's give it a try!
I agree that a version without a f may help you chances as a roadster is the intent.
! oh i see..... well.... i have no idea where to reduce the tubing ( i kinda kept adding more and more structure, so it ended up like ts).. though i can reduce the diameter from 2" to 1.5" tubing so it looks lighter... what do you tnk?
! about bo paint, i will see later , for final presentation may be i will make both versions: one and two colors. I will post in few minutes updated rear design, not final one, but more progress.
you really 't need to cover rear wheels it is not functional and will cause aeronamic problem since taren't attached to structural element as classic cars in the image you brought . everytng else looks great
The classic american styling is definitely a valid influence to use. There are many that argue that people tend to buy cars completely on emotions brought on by nostalgia. Keeping that in mind, a lot of thclassic american styling cues 't really add a lot of functionality or improve aeronamics, and tmay ust add unnecessary weight. Lightness and simplicity will go a long way in ts challenge!;
, yeah I did sometng like that, I like the inverted surface progressing towards the bo.
you.; It's a start.; Ts quick line drawing with Fusion tail lights is getting clr to the feel I'm looking for.
... made the change on the... , ... :-)
... you know, I actually thought that same tng, so I will make that change when I get back... again my friend..., ...
; you are to kind , i'm glad you like it, your nice words is the real;reward for me, you!
That's an interesting accusation wch based on what you wrote was directed at the winner of the competition. That is not a very sincere congratulations (although it really is deser, congrats ) if you are only congratulating in order to insult someone else's hard work.;Maybe if your accusation was a bit more clear.
;The fuel tank of the vecle is arranged extending all the way down backrest of the driver, wch is part to the refueling valve, it does not unbalance the car focus, ts is the layout position of ordinary fuel tank out today, you can see most of the entry form.;* I added new pictures of the car.
Haha,;I miss that button too! for the comment, ;your work is very impressive!
Nice to know that is in "alien" family too, ts means it fire up a lot of imagination, glad you said that...i was afraid for a moment that ;is a "classic" design...wch normally it really is dden inside the ''alien'',;;!;
you very much. ust made made new renders.Been battling with the lights and such in 3DS, not much experienced.; Have to practice more as I'm unemployed. The last one I did was about 8 years ago.It really is grounded, it hel with the dramatics and it will go nowhereBest luck to you too!
you ! Well, probably you're right, but the headlights ust fit perfectly on the front end I was tnking of and I didn't want to split the family ;-) so I put even the tail lights.... Maybe some cheaper ones could be adapted, but we'll see...
I made ts in big rush. I decide in the last 2-3 hours to update ts entry.;Sorry, I had no time for better renders.;
U! I didn't realized that you post ts render... yes ts exactly what i mean!! ;)
Ts bo has some seriously sexy curves. Ts is better suited for when we expand the platform to sports coupes, or possibly even a GT car. I am curious what a really sexy silver, like the Toyota FT-1 Grapte concept, would look on all the curvaceousness;
my remark on your cars shoulders were more about the CAD model, wle the rest has a nice tension, that part feels a bit limp to me on your model, I'm sure if you ust c you model with the zebras you'll see there's sometng wrong, you alrea
!;I tnk a more minimalistic approach could be made, but in other form. I ust wanted to make it simple.Good luck you too!
a lot
Glad you like both design and color combination.;
Wow a lot ...nervous i love it...congrats on your entry!
Nooooooo Snoopy;must be in a track.... dirty of paint and dust... and with BIG smile in your face and your;heart;beating very;hard;meanwle you try to dodge the fire from bend and you try to t the precedent.in a garage will be a sad dog DDD ; ;)for your comment
! Appreciated !The details were e one at a time... of course, when I had a bit of time. All the best to you too!
because of you like it, it is almost like has completed and me be updated soon...
...I am sure you can..I still a lot to learn..
Best to use the packaging provided in the ignition kit. I would ust put your orthograpc views over the packaging page to the proper scale. Easiest way. I like the trimmed down version much better. Since you have a bit of time, keep refining the model till you tnk it is rea, but the improvements are much better. Also if you have time, even though it isn't required, you could try to make a full rac…
!; The front is missing an inventive detail.; More time spent on that would have helped.
Excellent point .; Ts may require lurking around like a creep with measuring tape, analyzing the lights of parked cars.; Great to see you on here again, too!; I hope you choto enter.; The work you posted on ob 38 Ltd is looking great as always.
Ha,ha...but I 't want you seeing all right now cause obvious it is only a rough start...
I saw that ;tng recently ,anyway sometime after I did ts one ...the only resemblances could be the door opening direction and the two color trim . You are right about the wheel base due to the mid rear engine of ts old proect.I tried to put it on the brief constraints;but the proportions are so different so it completely ruins the idea. .
: for feedback! Yeah, about front fenders, more guys told me the same, and you are right, i have studied a bit and now i see it with "different eyes
you very much!;Maybe one day I will make a video with a rendering, I didn't tnk anyone would be interested
! Not sure what you mean. If you are asking how I draw, it's basically me with a pen violating a sheet of paper, until I have sometng that resembles a vecle ;P
you .Yes, I had fun with ts I like humour in proects ; ;Yes, exactly ts is the idea, sometng like you can build in your garage like the (probably;i saw to many times the Burt Munro film). Actually I'm looking at the Bugatti 37 for inspiration... but I will make;a look to the Morgan 3 wheeler. you
you Sir! additional visual coming very shortly. I had a look at the geodesic construction... really inspiring stuff! By ust looking at the builds, it requires GHLY skilled persons indeed. In fact a few more ideas have come to mind, to you! ;)
Yeah, my family has an F-type here at home, such a car! I guess its rubbing into my !
I agree with most of what is saying, and would also like to add that the nis maybe a bit too big, and to lower it and scale it down a bit would have a 2 fold benefit, increase visibility and make it a bit more refined in styling. I like where ts is going, and hope you have time to refine it!
I was sad to see you weren't able to finish either as I was loving where ts was headed. The 2D rendering style is one I am a fan of.;Might be cool to develop as a personal proect.
Love it, very unique face. I say go with ts styling direction and finalize it for presentation! I am kinda liking the British Racing green look, might be good for a full race preparation version ;)
Really cool front view!!! The space you created for the headlights could really work, and look pretty cool in your design.The requirements in the brief is what I meant previously. In order to be validated, the presentation needs these tngs I have listed. You cover most of them, but wanting to remind you to be aware of threquirements so you 't have a mad scramble later to meet them. There are also…
did incsome printable components to recreate the package views in the ignition kit. For exactly ts re.;3D, or even digital, is definitely not a requirement of ts challenge.
If we did round rears it would easiest and cheapest to use the Chevy Cobalt SS taillights, or GTR taillights.
I like the way it's going! Right now it looks like it ts all the tngs I'm looking for.
you very much it means a lot coming form you! I really envy your sketcng style and i 't know what you are talking about, I would give my left hand to be able to draw like you! .
. New similar were coming in so I had to put it up quickly, to reserve my place in the sun. : )
I made the rear overhang for the fact that it would need 40 gallons of storage space, but then overestid the size of 40 gallons. I also like it for the swept lines that go into the sporty tail. I will try to shorten it, but worried it will make it look weird. Trying very hard to respect the packaging requirements.
The chassis is not able to be made, as we elected to use straight tubes and small radius bends. The chassis you have is so similar to the Ariel Atom in aesthetics we wouldn't want to go that route. There is a blog video explaining the chassis setup, but aside from that, the aesthetics of the bo are cool. The long sweeping lines, the folded volumes in the front, all elegant and sporty, but also co…
oh only the color bit :(
;_ i'm impress by your effort to explain so passionate the basic genetics of proportion;(are you somehow teacher?), i must agree with you,;simply put there is French proportion and German proportion and that
<font><font>No problem was ust a professional curiosity, indeed, very much appreciate the namic and balanced look of the side view, good luck!
ran, you're certainly right about the deforming;prospect ;but for professional I'm used to assess the size and sometng does not convince me. The request;of the proect were: "Tires are 225225 or 40R18s 45R17s, Depending on wheel size chn, 17" or 18 "." So I measuthe wheels deriving the scale fixed by the distance;of wheel axles. As you will see from the screenshots the maximum diameter result for …
what i meant is that it could have had a turbo;scoop or some power bulges to give a clear indication of front engine.. but i ust saw that u have addressed that in your grey renders!
Ciao! Ma partecipi anche tu?? Vado subito a ere.....
Spaggio,;It is ok other than that the package view is missing dimensions for wheel base and track width. IF you can update ts it will be considevalid. Great entry and proect!;
, maybe I'll try to find some time next week to model some up, it would;be cool to do that for the race kit view.
! Yeah I want to add some more flair. I'll have some time tonight to pull it all together I tnk.;Right now I'm assuming some basic round headlights, likely the same that they're using on the Ariel Atom. I haven't found the part number yet, not sure I need to, but if th't work out there are a few other options that might work.;
! i really appreciate it! what do you mean by front drivetrain? :-P sorry im a little slow with engineering references
She is still floating! and pale. Maybe because all of the blood is running to her head.. I 't know. I like the bad Rabbit idea, that is cool. Maybe you need a bad "bunny" in your photo.... Cool update on the design, I like what I am seeing. If thare exhaust on the front corner, I would reconsider the placement if I were you. Hot gas in front of the driver may not be the most pleasant experience--…
Here's a sketch showing the Mazda 2 lights in place.; Ts will be the main theme driver from now on.; Any thoughts?
Ts is great ! The Mazda 2 light signature is so unique, and could work great. I priced a few of your suggestions and added a couple more (Dart and 500), and all of them ended up cheaper than the last list. I'll try the Mazda 2 headlights on a few and see how it turns out. ;Well e!
I'll try using the single unit Sonic tails and headlights for the next theme.; Seems to make sense for cost and assembly logistics.; for the feedback !
That's a good point, I'll try to find a good motorcycle solution, it seems like most automotive options are going to be very out of scale for the size I need. It seems like any faired-in solution can cause difficulty (making surfaces tangent,;sealing ga...) whereas an externally mounted solution eliminates a lot of these issues. The Atom is a good example:
!;Yes using the requested wheelbase, ground clearance, and trying to maintain the engine volume but I might need a special hood for the V8 version. There are a couple tngs still missing from the drawing obviously;(s, windseld is too low...), but I'll hopefully have it all rea by my goal of Thursday evening.;
, yeah I tnk it would be nice to remove the hood and forward pl as one piece when working on the engine, or it can raise up like a normal car in the street car variant. I'll probably make the floor pan an exterior piece (won't be able to see the frame tubes), but likely leave the side pl with the tube going through it ust for styling. Not always,;but for the most part;the additional;visual;comple…
OMG,;you so much!!! I really appreciate it! Will upload my work soon...
haha ,;Yes its my fault for asking! but I have my favorite i will be developing so its all good!
haha... well, i need your precious feedback now!... cause it's not the lower sketch anymore
I hope the 3D kept that good :P
I tnk ts ('s);idea for headlights is great, I had not noticed the before I posted. I also tnk by separating your lower bo volume with the large gap there is less worry about pl spacing and alignment. At any rate the V2 sketch with the opened up side was my pick. Can't wait to tsee where you take ts!
you, . Much appreciated. I remo that one because of too heavy associations with a certain proect. I felt terrible about it.
you ! I know;your knowledge for vecle design is vast! Therefore, it is really nice to hear from you that I've maintained some originality.
wow that is actually quite elegant! man! but yeah unfortunately, like i've mentioned, i've alrea finalized the design for the competition, since time is short, and doing minor mods on the bo takes time now (since the CAD file lags alot now). however... let that not be a sign that im not going to accept any more feedback! if you guys still tnk ts car;has potential i could still develop the design;…
aaah.... well i tnk i shall then take away the rear fender tubing and straighten the f tubing
you did the same tng I did. In my design the side strap connect the upper part of the tubular chassis and the lower part of it, only that one big part of the strap is over a part of the side fender. The fender has a hole in wch the strap enters to connect with the chrome bar underneath the fender. The side strap is not connected with the top one wch is purely aesthetic (only mimics that could use…
As a side note, 't forget to raise the windseld a bit so the car meets regulation and passengers 't need a helmet at all times...
Tres bon ian ! you made a nice design !;
Yes , agree with you. Maybe the transparent hood is not an option, at least for a small engine. I tnk I will find a solution after all. Again, you for your super input.
So, , what do you tnk about the transparent hood for the street version, the one poweby a small engine, for everyday use, for the power impression, and a expd upper part of the engine for the competition version, like you did, wch requires a more powerful unit, maybe a V8?
There are a tone of problems anyway: if everybo;will obey 18" wheels and 22" headlights height than I would like to see your version of's design.So let,s do the math or change the wheel diameter in the brief.
Kinda gerous to use the engine as a central theme of the styling, when we haven't selected an engine yet!
First of all you for ts sketch and the time you spent to make it. It is great and I like the solution of the uncoveengine, although is an one and I 't tnk would be viable for everyday use. The front expansion of the windseld is cool, but is not related with another element for the moment. Maybe a better way to combine the visible engine with the extended windseld would be a large glass hood in pe…
very much! You've alrea been very helpful with your comment and I will wait for your sketch over to see how the surfaces could evolve in order to be more simple and homogeneous, because when I look at ts, as a whole, I feel that sometng is not quite right, but I can't say what. Maybe the oin between the side complex fenders with the front big floating wing and the resulting form underneath the ma…
Thank's ! I hope to;meet the expectations of...
is right, even with some expd chassis areas and minimal bo work ts could still look great
Well, I guess it was a bit intended as means ohn Player Special
good to see you! Well i'll try to update a new;clup soon! Cheers man!
dearest sixty,;i truefully and fullfully apologize for obecting to your ways of flattery and deviating from the official "realy great"; ̶h̶̶y̶̶p̶̶o̶̶c̶̶r̶̶i̶̶s̶̶y̶; commenting protocol. fullest of thankfulness for your kind understanding i pour you my best wishes.........
A very classic American racing livery with the blue and wte stripes ;)
the silver and the upcoming potential Mazda 2 lights look great!!!
It's coming along well ! 't rush the exterior styling for the sake of the interior, as interior is not a requiview, and we will have plenty of opportunities to refine it in the near future.
nice evolution. It's clear the proect isn't quite;e, but it is definitely coming along.
Best one yet!! Would ust want to see some structure between your upper and bottom pls, and some s, and call it good!Are you planning on going all out with 3D on ts one? I can't tell you how often the DP Lander comes up in conversation around here.... it's a lot.
Nice update! I did some more research regarding light clusters. I did not look yet for prices, but I would assume that some of them should be on the affordable side. I tnk a Mazda 2 for the front and Toyota Yaris for the back would look nice as well. What do you tnk?...
Looks amazing ! Can't wait to watch ts tng evolve.
, i'm glad that you recognize my subtle approach;;, i'm more oriented to Ariel Atom plosophy, and tsay that a biker should change gladly its bike to that kind of car, you;probably know what ta;sport bikers love ,;of;course;the ''engine cube"made;all ts a challenge;especially;for ts type of;approach,;because of the lack of surfaces to;diminish that;height. Hope you will like the final renderings;
!you for you kind words ! I realy appreciate them !;
Thankyou , you made my day I appreciate it, I was trying to convey the feeling of wrestling a track car at full speed, and I tnk the rear view, although quite different and brutal, conveys ts dirty, beasty, noisy, ragged emotion
: man! may be you are right, on the track should run without spare wheel for a better weight raport. Unfortunately i am too tito continue my work on interior, i have to go to sp . may be i will post some renders after in comments.:P
, about the windseld, it can be the windseld or a mazda one or some other that has a similar look, since tare pretty similar in width, so twon´t distorce the design. (make it wider).About the design itself, I understand what you say, but like I said before, it´s my design language, so, it´s a question of taste. I prefer simpler, elegant cars, I ´t tnk ust because it´s a track car or a gh performa…
you. I have to admit I used digital programs like SolidWorks, Photoshop and SketchBook for ts proect, but only to give the;old school;a fighting chance ;;Glad you like the end result.;
...I'm glad you mention ts...it makes a lot of;sense.
I have to agree with Mark, Your sketches were really exciting and I t get the same feel form the 3D, mind you I love that first image with the 3d model and sketcheson the wall, reallywork!
I agree, there needs to be more of a flow from the front to the monocoque to the rear you worded it well . but great proect so far,
a lot ,;I will work on that...!
! That front view was a bit too much in the Lamborgni direction so I tried to change it, it did not work very well tho.
you very much .;I was late to answer you because I was painting my answer ; ; I was so happy that you mention Burt Munro, because i was really tnking a lot in m meanwle I was making ts proect ;;) so I made a Burt Munro version ;)
you ohn! At first I chthtail lights only because tpaiwith the headlights, but now I realize how twere suited to my design. Maybe, like others said, they're a little bit expensive, but at ts early stage there's not much to worry about I guess. I wish I had that problem though ;-)
! Yes I know that the proect lack of presentation so it is OK I understand.. but I work hard as I could to bring as clas possible to my image in my had !;
Agree ! it is not made yet !
for your opinion ohn, I will have a bit of a play with them!
Many ...!! ;I tried to keep it simple
ohn I will give it a;try...
Buff!!.... Burt Munro is alrea taken;by and by me,....we will 3 Burt Munros in the track... it will be a mesh ;DDD ; ;)you ohn
Yes. FUN is the word. ; Still i didn't explain all my ideas... when I do I hope I will increase your;wish to go in. you ohn.
agreed!
e black and;yellow would go nice
thats the ticket!! badasss
oooh nice!, can you do one in e blacke dark gray with stripes?
man! the colours were inspiby british racing green ;
ohn! That one seems to be the favorite. I hope ts proect it's more;than a collection of;illustrations...
You're right ohn! Right now I struggle to find the best solutions for simple front fascia and the other details that needs to be fixed. It is not easy if you 't wanna "copy" some other alrea made cars. I hope I'll find the right path. for your feedback.
you Lude,;actually i was tnking too much about the rear and i found that the Evoque tail lights are the best that fit the design.I'm glad you like it!
Very glad you liked it!The roll bar surely needs more attention as some other tngs. But be not decei by the perception of its dimension in relation to the seat's head rest for it is shorter than the oscars as you can see in the technical views. The height of the drivers eyes is the same as the rear view s. The oscars and engine are a bit forward than the reference images.C if you may the track ve…
! good luck with your entry, I agree it needs more detail!
!;Nice to know that you saw the 60's style, that is one of my concepts
.... but I like very much the idea of the "one piece bowork" (!!!)I was tnking how to solve the access to the engine (and the trunk) ... and i was tnking that maybe it could tilt to one side... you only must to redesign a little;the roll bar... but the rest it could be the same
you! I like how the fiesta rear lights turned out, and I admit the headlights design;needed more development. But I tnk the new front;end design is looking better.
you André.;The name was not my idea, it was;after Indiansuggest that my vecle makes m tnk in:What means "audience"?:;People voting here in LM contest? People that would buy the car? People that would look the races?and why do you tnk that it will not please them? well... if you are talking about people that is voting... yes, of course not,,, twill prefer their own proects ....with all the;legiti.…
the front maybe sticks it to much to the Catheram, but in it's essence it's suppto resemble thold school .Portuguese Power Always;)
man! yep a lot of people had mentioned ts to me, wch is why i made the second entry
, I love these challenges!... it really forces me to inprove my skills competing with designers like you my friend!... ings, ... :-)
... yes that was intended... ust like the Indian;Warrior that would scare you so you would lothe fight before it even begins!... LOL!... ust having fun eh!... :-)
Where did you get that last name of yours?
The interior is very simple and clean. No frills wch is good for a track car. Your technical views seem fine as well.
, i tnk from a briefing related POV you did the right tng;<em>not<em> to listen to (stick to sketcng) - as you can see opposite to s suggestion he (and the rest of the ury) ;selected fully developed CAD propos only. (as in 9 out of 10 contests before - including the <em>sketchwall<em> challenges *lol*)if you're serious about product or transportation design there's no way around a professional ed…
I agree with what You are on the right track, and your newer rendering looks MUCH better.Ts particular challenge was very difficult for people trying to design in 3D, especially if tare not;familiar;with chassis design. ;I really enoyed a lot of the 2D sketches that were e, as tdid not spend a whole lot of time trying to visualize what the frame looked like, tust suggested where you should be abl…
The remodeling is indeed much much better.You left out notng. The components are all there. The chassis, the seats, rollbars, dashboard, windseld, rear wing, they're all good. On the front the bonnet is much prettier but it has no openingair intake. The bo pls are still a bit "wonky
I'm sure tdo. Like another entry that used Lamborgni lights, that would never make it to production for ts car, as the lights are ridiculously expensive.
works very much like Photoshop but is open source :-)
i like 1 and 2... the others go in a different direction,.. like you doodle notebook,;haha!.... here.s some other approach... 't know if you saw the 1st sketch i posted for the proect.. but it was sometng like ts...
tp;;can you make some directions in the er... rough sketch? cheers!
Tp May be due to lighting or viewing angle makes you feel in front of heavy vecles, but I suspect not, it can be much lighter than the model with cld fenders, I have separated out to your images can see more clearly ... one again you very much for comment, my friend
Yes it is on package, I have a rough 3D model to make sure.
,I work in the marine in, so I;deal with fiberglass on a daily basis. We also do vac-formed abs plastic for a lot of our detail parts. I tnk it would be slick if we pulled it off.
[truncated: 1,149 more rows]
