# Supplementary material for: Robustness of open source community multi-project knowledge collaboration network based on structural hole theory
Source: PLoS One. 2024 Jan 2;19(1):e0292444. doi: 10.1371/journal.pone.0292444 (PMC10776177; doi:10.1371/journal.pone.0292444)
Supplement: S6 Data — (XLSX) [file pone.0292444.s006.xlsx]

## Sheet: Sheet1
If it detects a bunch of people prone to vandalism - you can engage them in a conversation as well.;If they get the lyrics right for a song that is popular in their demography - they can ride for free.;You can also ask regular passengers if they would like to learn a poem with you (especially if you detect conspicuous a male female communication pattern). The select one together with them that fi…					discussion分页
Why not 1890s?
The team.... (Aost all without ) has anyone seen ?
You guys need more t-srts or vests! And;you caught sleeping in that picture - that will not do.
That wch you propose is called "Taxi-Bus" (or Cab-Bus);and it;already exists; it use;the small 4-meter bus.;In the main Italian cities these small circulating in hystoric;town centers and on the;"Park and Ride".;They are also used in large hospital clinics and hypermarket.
The US Dept of Agri was also working on sometng along those lines around WW2 I've learned since.Don't have a direct contact at Conti atm but if I run into someone I'll point them your way.;
Did any of my friends take a ride here already?How can I best get;back from location X at time Y?What is the weather going to be like?How is the traffic herenowtoday (e.g. average distance other cars keep, speed, decelerations, ratio of cars vs vs bikes, etc)?Can I talk to my friend on the bike who is following us?Can you display "Frank says: Hello world." on your display for me?Can you print me …
The easiest way to subscribe;is on the Meet. auto page wle we are working through some website updates to the Locaotors.com website. Otherwise - you opt-in during the account creation process on the site.
I saw you're note - you're successfully subscribed.;I'm going to work with to get some 3D-files uploaded to the project page so that you can shape the interior how you see fit! Stay tuned.
look at all light coming in from outside. Look at the sun on the wall. Can't be Germany!
Ts is our micro-factory in Phoenix, !
Thanks for all of your input. We'll be taking these suggestions and programming them into next. Watch out for the next roll-out of development.
I usually ride the bike in the tram lane.;1. The most frustrating part is the bad traffic planning, followed by car drivers not used to sharing the s with bikes.2. That was when a car ran over my front wheel. Made me switch back to skateboard
Hm... there are a lot of motivations coming together for ts. I guess it is mostly that the weather allows for it. And it is a "two-seater" so I can transport either a kid or some groceries. It depends on where I am though. In most large European cities I'd probably go with public transport
Let my put a (perhaps in ts case unnecessary) frame around the,Ts will probably become significantly more become important as you .Perhaps also interesting in the context of risk and narratives
I would like to see you demonstrate The festival is May 6-13, 2017. The first weekend is when the vecle is most needed. We have several thousand people in the downtown area. We are building a shuttle system based on micro- from the school transportation departments. The shuttle would run a loop around eight downtown;blocks. The setup would be perfect for you to demonstrate your vecles. Thousands …
!I don't have answers for all of the questions. But for the first one, at least 3 come to my mind immediately:;1. I hate the traffic jam at the peak time when everybody gets to the office. Private cars are stuffing the s so even busses can't go quickly through the jam. For short distance we need lot of time. Ts time is lost time.;2. Private cars are heavy and often carry just one person. We move …
you subscribe to the ;newsletter, please?
Extremely cool!Made me tnk: We want more pictures, more often. :)How about mounting a long camera arm to the ceiling and making more "over the shoulder shots"? Camera would get in the way less and could document more details, e.g. what components you use etc. That could help us suggestlook for better alternatives more easily. If you had notng better to do you maybe could automate it with a motion…
Ts bus is cute.; I would like to buy the shell without the engine to use as a mobile office trailer.; Later when the self driving bus infrastructure is functioning maybe I could afford to upgrade the shell.
Thanks for all of the ideas! Some really good stuff. The next step is to compile these and have them programmed into . Stay tuned for the next phase of development!
Thanks for posting ts video. We hadn't heard of ts new process to use dandelions in tire production, but it is definitely on the same page as our goals for sustainability. I've logged ts down as an option across all our projects and will ping Continental for a sample.;If you know anyone over there involved with ts project specifically, send them my way via the website.Thanks,Ryan
Thanks for your response! about your choice of primary transportation. Why do you usually ride a bike?
Did you see we're experimenting with 3D-Printing longboards?! What do you tnk?
Thanks for your thoughts. I've been riding a longboard a bit around my neighborhood and it is becoming my first choice on trips of;less than a mile.;
Why, in Germany;isn't there the Sun :-) ?;Let me disconnect from the web, because here (in Italy-the sky is cloudy and windy) I have to work !!
Great feedback! We're looking at many opportunities in the near future to share moments of innovation with the community at large. Stay tuned!
Tell me about the story of ts place. [Use geo referenced storical articles from wikipedia]Can you please print the phrase: "Do you have [e.g. a medical product, or sometng similar] in Korean?". Print below how I would pronounce it if it was English.;Can you play the last episode of podcast X? And;can you send it to me so I can finish it later?Don't forget your umbrella.Niiice tieee! [5 s pause] J…
Love the idea. Also you could teach people they are likely to need on the way to the market for example.
Ts is one of my favorite ideas and sometng we have talked about accomplisng. suggestion. Watch out for the next development roll-out.
Here is an idea: mass produce and sell the shells as ADA accessible trailers to raise money to fund the self driving bus project.;;There is a dire need for cute RVs in the US.; Seriously, you could die of ugly shopping for a travel trailer.
That sounds cool - start an idea in the section above and show the community what you envision. We've actually seen ts same idea mentioned a couple of times in comments on;articles written about .
,We've;received;a;ton of interest from fans like you all over the world in the last month. The easiest way for us to get back in touch with you is fill out the fill-form on the Meet.auto page and subscribe to the newsletter. We'll do our best to get back in-touch with you soon!
brigitteilsanker;not all arctects tnk ts way :-).You've raised the right comments: there are not only cars, but also other systems., city trains, bicycles, "walking."And again: organization of logistics (your example milkman fits perfectly!).It's possible to make a vegetable-garden, fruit-orchard;and; or;raise cckens or turkeys, etc etc!;It can;use internet for several tasks!;
is personified by the IBM cognitive computing platform in a IoT AutoLab collaboration with. There are many use cases for cognitive computing witn a vecle and we are starting with educating ’s riders about the vecle itself, , , and the physical environment.IBM is an advanced technology platform that uses Natural Language Processing and macne learning to make sense of large amounts of unstructured …
Can you have someone throw in (sell) a bottle of water some fruit currywurst vodka at the next red light?;Can you call up a fast food place so I can run in get the food exactly when it is ready, run back to wle you wait?
Music playlists based on time and location, karaoke with friends.;Records of conversations sent to an email address.;
Is ts neighborhoodroute safe to walk at ts time of day?;I would like to electronically report a traffic violation I just observed to police, supported by your sensor data.;
I would love to be able to come to a lab class and learn what wants and needs. I could give so much better and more feedback after that!
A sensor that does facial recognition and just starts a conversation..... so . When it can read mood and start a funny or smart conversation.... even better.
Ability to ask what there is to do locally or upcoming local events?Another possibility, if taking to mass transit the ability to ask how long till the bustrainetc...especially in reference to after the drops them off...
What about tourist ? Ask about the surroundings and starts pointing out scenicstoric tngs that are visible. Possibly integrate that with the app on the phone and it could have an AR (augmented reality) interface uses the camera to prove a viewfinder on the screen and on the screen the;it can ghlight (or visually point out in some manner) the point of interest (either displaying info about it or h…
You want me to read sometng funny from reddit? I can do that, but could you please first clean that smudge on my left window?[to a kid playing on s smart phone:] What are you playing? [pause] I also like to play on the bus. [pause] Right now I'm playing Euro Truck Simulator 2. Can you keep an eye on the traffic in about 5 minutes, cause I have to concentrate to get through the mission? (WTF?!)
pls play song XY for meI would like to listen to the song you played yesterdaypls explain what "Complicated technical term" means? could ask the question from above to the passengers next day[if an ambulance passes; :] please pray for the paramedics and the victim
with wch the average speed we move since station Y?How far you drove since your edification?On how many red lights you stood already?How old are you?Have you ever;had an accident? - were you guilty?Do you like;;;; ;your;job ts route ts city Donald Trump ( or any other;politician) Justin Bieber ( or any other musician actor) the song you're playing ;ts wheater ...
Should we de a few "easter eggs" on ? Perhaps all as limited edition...But that would be a long term incentive for people to pay attention to what goes on here. :)
Hey, since it ought to fit with agenda there new line of materials that want to be tested:The video also has a couple of other points pertinent to "economy of scope". Why not test some of the new material? They get exposure and detailed data.;
Here is the in progress
For those of you who have not;see it. ; is following suit. ;We will have a copy exact method for building in each facility from a process stand point. ;Buildings might look different but we will work as one.
All right for those of you who have not seen the Phoenix facility in a wle. ;We are introduction the Micro-Manufacturing methodology (Manufacturing Cells). ;Wch will be duplicated in every facility through the;copy exact methodology. ;Each building will products the same way and have the same process.; We are getting read for . ;Hopefully ts time it only show one picture. ;
I’m the Consumer Insights Manager at . Now that you’ve seen ts amazing creation (and if you somehow haven’t, click here now!) we want you to help us understand how it might help you in your day to day travels. To do that, let’s first talk about what you use to get around. Is it a personal vecle, city bus, bike or train? Then tell me:<ol><li>What’s the most frustrating tng about your daily commute…
I tnk a useful case for would be working as a parking lot shuttle in big parking lots for events or mall type areas. With some effort I tnk programming some recognition into it may be able to remember parking spaces of the customers. As opposed to a large transit bus that only has certain stops, a fleet of s could go pick up single sites much easier. Ideally it would be paired with an aerial dron…
"Russia's search giant is making a self-driving shuttle bus..(29.08.2016)"Internet search giants;making self-driving cars;appears;to be a trend,It's;partnering;with Daimler, truck maker Kamaz and government-backed researchers at;NAMI on an autonomous shuttle bus that could carry up to 12 people and;travel about 124 miles on a charge
Technology Developed for Vecles...(05.07.2016)"Fitted to an autonomous Toyota Prius, the company's vision-processing;technology, "vPinPoint," captured data that could be used to provide a;3D reconstruction following a incident. The company says the;technology is designed to offer insurers, drivers and, in the case of;autonomous vecles, manufacturers independent evidence of the events;that transpi…
A look inside the A group shot before the maiden voyageSpacesps don't have rear;view mirrors!One small steps for . One giant leap for urban mobility.Edgar receiving s award!Ribbon cutting!A cldren's labs area designed by our partners at Two Bit CircusEdgar looking like a proud owner of s creation.Unveiling of the Hyperion!Mini VIP;giveaways!Riley Gian and Michael Lachenauer;looking sharp on game …
At - we believe in openly innovating.;We invite the world to innovate with us;because we're not here to keep secrets. We're here to keep the wheels of progress fiercely in motion.We've kept our hopes up gh and heads down low over the last month. We apologize for being a little closed off as of late.;But we're so excited to now;share a few moments from 's inaugural build with you and look forward …
here are some recent team pictures...
Good idea! maybe we can get that into the drone prototyping
At , we’re committed to open innovation because we believe in empowering each and every idea. We’re here to keep the wheels of progress fiercely in motion and invite you to be part of ts. Being the first to do sometng is never easy. And rarely, if ever, is it done alone. Innovation is typically driven by a diverse team with a unique collection of backgrounds and experience. We exist to shape the …
heritage dates back to the Urban Mobility: 2030 challenge when Edgar Sarmiento was awarded the grand prize for s design of the o mdash; a flexible and dynamic mobility solution.Over the next year, took the o through a rapid commercialization process beginning at ITS World Congress in Bordeaux in October 2015. It became quickly obvious that there was interest in the o from around the world, and we…
Ts is a discussion thread devoted to the newest news. The thread will ghlight developments, community challenges;and media coverage.;
Take a look at;ts great piece;by;NPR's All Tech Considered blogger Alina Selyukh:;A 24-year-old designed a self-driving minibus; maker built it in weeks.
....mobile scanning booth for clotng fitting, etc etc all in addition to delivery of people from one place to the next.					explore中分页
you could use a self tinting glass with a plastic skin over it as the Windows. You can't see who's inside!
Thanks for the question. And it's a good one, since ts is a common concern in today's digital economy.;To be sure I understand what you're asking, does your question concern;whether; or another company;would steal an idea from you or another community member? If that's the case, we take our members' intellectual property pretty seriously and do what we can to protect it. And that concern is built…
Yeah, and if the customers are okay with it can relay the conversations around buying the produce (if it is a rush hour sale) back to the producers. Eventually they can come up with a customized complete breakfast for a premium.;Like you say it would probably also favor a model where there are more small (part time?) farms participating. I would be happy to see that.;Also in most places people he…
Good point - ts could indeed help disadvantaged (particularly mobility, but also forgetfulconfused) people a lot.;How does work for wheelchaired riders? Is there sometng he could do for blind people (program some routes and alternatives onto their smart phone)?And of course you're right about e.g. a gh end restaurant supply chain. Give a thumbs up then :)
Very good points. It would be interesting if we can reach out to insurance people some more here. Perhaps that is sometng where PR can lend a hand?
Speaking of medical community: There is actually a lot of stuff (and some research) where herbal medicine can help for very little money.;One major issue is that it works differently on different people (applies to aost all medicine though), and you can't reliably tell the dose a specific part of the plant has at a specific point in time. Ts makes it a really dangerous proposition - especially si…
Not sure it will - I already eat very little meat. Also many people in France (where I am currently) take food and nutrition very very seriously. Wle I was living in the US I found out how large the gulf between these attitudes actually are between the US and most of Europe. I have cooked most of my food since age 7. Helped me with a lot of technical tngs as well. The process of making a composit…
I always thought he was a uninteresting celebrity. s vids actually aren't half bad - thanks for that. :)Hey, have a look at the upcoming challengehackathon run on firstbuild. See if you can find me there...
i like juicing, my favorite is tomato, cucumber, celery, garlic cloves,carrots and bell pepper. A little sea salt total energy drink, lasts for hours.;
I mean ts one:
Sounds a lot like
That is an interesting idea. Particularly at ts stage when won't be driving on public s as much. I assume if you run a medium-big agri operation - ts could quickly become interesting. Maybe also for a smaller business, but I tnk then a heavily adapted version would be preferable.
Is ts going to be related to your MENA move? I would very well imagine (universal) being a big help to a region where many are too poor to own a car, but (non-grid) PV (with undersized storage) is a very interesting proposition. You following me here? :)
I already did so with family, friends, and colleagues. :) Last week I was at a World Bank MENA region meeting and dropped here and there knows more but she's probably pretty busy at the moment. Perhaps I'll get some feedback from some of the people. It is very hard to get someone to sign up (I'm like that as well so I can't blame them).
... and if you guys want more participation in general - it doesn't hurt to "thumb-up" sometng you like. Only if you really do of course.
Ah, now I know what you mean. Universal design is too PC to be in my vocabulary... . I have family working in that area. If you can give me pointers (later) I can try to dig deeper.
Ts would be mostly GermanyEurope but perhaps that brings some additional nuances to the table.
I had feedback that a major issue with wheelchair bound persons is the following:If the wheelchair originally did not <em>originally <em>come with a head-rest then insurance (I'm talking Germany) will not cover anynbsp;issues that may
its no fun to sightsee wle driving.nbsp;The driver always gets the short end of the stick.nbsp;
more farmers less cars on the is always better. is a good way to connect the dots where more farmers just have stop by, place fresh produce in its slot then on to the next grower. Final destination farm market consumernbsp;or food hub. 20 farmers 1 delivery vecle.nbsp;
are you kidding! Ts is great, coffee and croissant, Baker's and all types of vendors could make use, elderly could get meds, ID scanners to reduce fraud. Swipe your credit card and venders get paid immediately. Possibilities are only limited to the imagination restaurant owners could place bulk orders direct from backyard farmers. Sometng we have been working on here to allow disabled to grow and…
I like the smart phone connect for blind and confused. Wte tablecloth restaurants typically pay a premium for locally grown sustainable operations and post suppliers on menus. As an added feature we get 50% off minues prices being suppliers. Ts encourages growers to make offerings and increases our efforts to be year round growers. Plus it makes for a great story on backs of minues.nbsp;
We're taking universal design very seriously in the next phase of product build beginning in mid-july. We'll definitely have anbsp;more targeted discussion around ts very, very soon.
It's not being driven by a MENA strategy but that's another fantastic use-case for . We're finding that our own internalnbsp;observation - thatnbsp;ts vecle is only limited by your imaginationnbsp;- is being validated here by the community. Keep the ideas flowing. We're going to share a co-creation campaign in our marketing channels next week to try and recruitnbsp;more folks like you to contribu…
Great feedback - I've share with the team on our Slack channel. I'm also going to add ts as a best practice in my welcoming thread that helps new users understand exactly what to do here and how they can help!
possible lead here for your ADA compliance research.
theres a big push here to increase the options of farm fresh veggies and fruits in some of our food deserts as we call them where grocery stores are few and far between. Mostly in poor neighborhoods where food credits could be used. And not to change the approach but the real drivers bend big solutions are the insurance companies where overall health is improved they have all the data and resourc…
oh and of course the medical community brings the benefits of a plant based diet to the table. e cound be the center of attention on a cooking challenge with celebrity chefs leading the charge focusing on seasonal cuisine and victory garden cook offs. The challenge begins when e arrives at the stage.nbsp;
i can vouch for two cases where ts works for me I am extremely allergic to poison I've and have smeared every product on the market on the rash and notng has worked. Takes two to three weeks of misery before drying up. Then on line i heard about Jewel Weed so the next time I broke out in ts rash I found it growing right next to the ivy plant. I picked it, crunched it up with both hands and smeare…
One of the most profound documentaries I have seen lately was Forks Over Knives the knife on the cover is a scalpel. And I'm sure if I didn't raise all my protines here the right way on open pasture I would have a strict vegetarian diet. But I love my burgers and BBQ ccken and pork. So give it a watch!nbsp;
i avoid poison ivy as best I can but still need to go in for stray cckens and for avoiding health issues clean food really helps. Ts industrialized food system that sells food at 50 cents a dozen eggs well I wouldn't feed most of it to my dogs. That movie will change your tnking.nbsp;
Most likely not an issue for you but an interesting documentary just the same. Here the industry food chain allows even organic certification to use human growth hormones and many other tngs. But the biggest concern is the antibiotics use across the board. And ts reduces its nbsp;effectiveness in humans. And growth hormones well fat cows, fat people. And these hormones are in every animal then th…
didnt; find you, what project? , roasting beans? Are you running a project? I tnk about steam and centrifuge combined to brew quick. And flash steaming veggies for freezing and storing. Coking is my job here on the farm. I have a Pinterest board called foodie.nbsp;
as a full time farmer one big expense raising pigs is feed. I do not buy feed I use restruraunt waste and anytng not being eaten here's a solution. Instead of someone driving out to collect these tngs e could end it's daily rout at the pig farm where any leftover stale,or moldy tngs in a special clled Bin. Then on slaughter day could pay for services with sausage. Less tngs being hauled to land f…
Actually could also do an instant swap of apples vs juice as you walk up to the ...
Thanks for your comment. Our research is currently focussed on USnbsp;ADAnbsp;standards just do to priority and bandwidth. But these are great insights fromnbsp;the european market to keep in mind the number and breadth ofnbsp;problems that need attention.nbsp;
is many middleware services nbsp;and there is many services offer for . The Language Translation service provides domain-specific translation utilizing Statistical Macne Translation techniquesnbsp; Translation is available between English tofrom Arabic, Brazilian Portuguese, French, Italian, and Spanish witn the Conversational and News domains. The News domain additionally supports translation be…
if I do not have wrorgly translated are protected (only) of the contest winners. (Airbus, etc.) reserve the right to writenbsp;into bilateral agreements with other community members.Question: Also projects of contest NO-winners are equally protected?For example, mynbsp;
Thank you for your response. I understand that producing a design that complies with all of NHTSA standards for ADAnbsp;accessibility is challenging. I'm part of a team at Purdue that works with Braun ability. People at
Ts just came into my inbox 5 minutes ago. Since you or some of your friends may be into speech recognition I thought I'd share it here. But BEWARE: Ts can cause irreversible damage to your brain's language processing, and spoil a couple of good songs for you... Here is a safer one.
is the product manager for ts product but he asked me to assist m with ADA.nbsp;
I tnk that it is difficultnbsp;to covert ts bus in 1,067nbsp;gauge track. Maybe olny it liftnbsp;the bodywork you can built a double 1,067nbsp;axis-gauge.nbsp;nbsp;The space between the two wheels would be very narrow.nbsp;Excuse me, where is your railway, 1,067nbsp;it's meter-gauge in use in Australia, Afrika and Japan.nbsp;
Another solution could be to convert vecles in train.nnYou must evaluate how much space you have under the body chassis of car or truck.nnWhat do younbsp;want to carry (passengers, freights and wch freights)?
In Europe there are many lines of 5-10-20 km lownbsp;passenger and freight traffic.nnThe current solution consists in the use of diesel or electric railcar, but their cost is not always convenient. could be modified with rail wheels from 1,435 meters gauges used to ts role.I hypothesize a modular train with 56 :1 - twonbsp; freightnbsp;at both ends and2 - 2 ,nbsp;3nbsp;and more passengers at the …
I have proposed the two car-freights at both ends and in the middle car-passengers, for safety requirements.There are three levels of security:1 - human operator (human factor),2 - Automatic (electronic-computer science and Artificial Intelligence),3 - Passive structural integrity of the vecle bodywork.nnThe story of railways is dotted with frontal impacts on single-track lines and csions on a do…
If could be adapted as a light rail vecle (call it "R"!!)nbsp;running on 1,067mm railwaynbsp;gauge tracks, they'd make a sale right now!! nbsp;I'm working on a project right now that is looking at reusing an abandoned narrow gauge railway for a passenger service running along a 3km section. nbsp;The biggest stumbling blocks to the project are the cost of putting in overhead power and staffing cos…
The line is in Hobart, Tasmania, Australia.
If you want to;contact me, ts;is my mail
Ts could also allow farmers to cut down on car use as they can ride with the food, or on a bike ahead of (that way they don't have to wait for to get back home).nbsp;Smaller amounts can be transported more often - less waste. During harvest season kids can be driven out of town on the weekends and help with picking fruit.
Ha, here is another related use case:nbsp;"Apple Juice Logistics" when the harvest season kicks in even many backyards in the cities produce significantly more apples, pears, plums, etc. than they can use directly. Oftentimes there are small-ishnbsp;commercial juice presses in the region, but the logistics are a nightmare. If city people deliver their produce individually the cost (and harm to en…
Love the idea of a produce truck. Many years ago Inbsp;lived in Argentina and ts was hownbsp;people in outlying neighborhoodsnbsp;got their produce.nbsp;I've long believed it could work in the US.nbsp;
Not to undermine the focus but how about a handicap farming operation, I raise lots of poultry and have been designing an EV that rolls me out to my movable poultry pens, I can hook onto the pen and roll it 3m then pump water and feed into the hoppers and collect eggs without exiting my seat as I'm aging out of ts business, bad knees challenge my abilities. some cckens are for meat and are in sim…
Ts morning (09.07.2016)I read ts article on New Atlas
The community likenbsp;, First Build, etc,nbsp;is therenbsp;not anynbsp;risk of them becoming a tank for feed ideas, projects and others' profits !?nnWhy disclose our ideas !?Would not it be better to restrict access to the information in the community site?nbsp;nnI like two drones on the van roof !!!
The was originally intended to include an ADA compliant ramp. But it couldn't be implemented in the first example due to time constraints. We're currently sorting through the current ADA requirements and how we can best implement those requirements more effectively into the system.nbsp;If you have any ideas feel free to throw them up, we'd love to take a look.
I was tnking about that. What are the chances you have other passengers help, perhaps with a prior guide given by and a "smart" ramp that communicates if it is placed securely? What are the main liability feasibility issues? nnTs might add a human element as well, wch can be very positive. Why assume people don't want to help by default?nbsp;nnOf course depending on the use case there may not be …
Could younbsp;publish a 2D drawing of ' floor, please?Hovever, a wheelchair it need more space on the ground
will be a great ADA solution.nbsp;I use to work for VMI (Brauns competitor) as Director of Product Management. I dreamed of having a purpose built solution for the wheelchair community. Please stay tuned for future ADA project with
"Last year visitors thronged Yellowstone on record numbers mdash; more than 4 million. 15% more than 2014."nn"More people in the park leads to sometng called greenlockmdash;gridlock in nature. Hotels and campgrounds are often full, and traffick can by nightmarish. I once saw a line of idling cars close to a mile long because tourist were stoping to ooh and and ahh over a knot of bison along the .
I would love to have in the Smokynbsp;Mountainnbsp;Nationalnbsp;Park near the Localnbsp;Motors Microfactory:Fun statistics on Smoky Mountain National Park:nbsp;nnSmoky Mountain National Park is the most visited US National Park:nnnn10.7 Million visitors to area in 2015. (Plus 11 million visitors to Gatlinburg - Pigeon Forge Spur.).nnSecond most popular is Grand Canyon NP at 5.5 million. Trd most …
I second in the Smokies. Air quality is a huge concern in the Park and it would benefit greatly fromnbsp;having efficient forms of transportation.
With acoustic (and other sensors) it could also track the presence of animals of interest and suggest a route and timing to get close to them without too much disturbance. That'll be sometng for to chew on. :)
In theory you could even do a drug swap for uncritical substances (still witn shelf life).nbsp;Arrange meetups for with patient support group members, but with discretion and not pressure.nbsp;Blood drive (staff visits you at front door and screentakes blood donation, monitors you till arrival at destination).nbsp;Pick up senior people in need of assistance (medical alert system) with , AI does a…
3dprint.webmYou can give feedback about how your therapy is going, or improve the design of some medical technology wle using it on . Ts can be done in direct conversation with the designer(s).
Meet up with practitioners on their way to somewhere, or discuss a recent or chronic illness (together with AI support) with someone who recently went through the experience.nbsp;Virtual reality based improvement of pain or PTSD related issues
tnk ts is a valuable idea. There is a need for ts out there. Assisted living homes and the like immediately come to mind or anytime routine trips are required.nbsp;nbsp; Inbsp;see having a casual conversation about a person's recent medical story on the way to their primary care doctor to give the doctor a better idea of the patient's needs and streamline that process. On the other end of the spe…
Ts is right in line with the configurable service that the system can provide. Since launch of ts system, has been suggested fornbsp;mobile grooming, mobile SBUXMcDonald'slocal businessnbsp;delivery, mobile conference room,nbsp;IKEA delivery, mobilenbsp;physical targeted advertising, and more
One of the basic requirements is to have very a lot of surface and volume:nna big truck goes well, a train is better;
500 Giardinetta of nbsp;IT-Fire Departmentnbsp;
500 Small Truck!nbsp;
Good point. Will also tackle the other 12 more often spoken languages? Is it somehow special in regards to languages?nbsp;
The coolest paddywagon ever. LOLSRSLY though, there would need to be some refactoring as far as materials and security are concerned. Maybe security glass to prevent escape or vandalism.
and railcars have the big problem of having a very poor resistance to frontal impacts.I propose for two backpacks to hang on to the two muzzles.These yieldablenbsp;volumes can be used to transport luggage and bicycles.
The passenger rail vecles are designed to have a static resistance to the crasng equal to 2,000,000 Newton (in other words 200 ton). Modern vecles have a shell structure, with two end caps (Vierendeel beamnbsp;ornbsp;other). Instead, the problem lies elsewhere: in the blocked trainnbsp;the two end wagons should be used for other purposes NOT officiated (baggages-bikes, equipment, engines, ...., d…
In case there is rain on the horizon can warn ahead of time and also come up with a back-up location and get everyone there.nbsp;If is not treated well she(?) can turn off the music for a bit (or play <em>really<em> bad music).
Yeah a quick conversion kit to rail traffic could be pretty sweet for some locations. Ideally so that can drive to a embankment, be converted and set on the rails - then travel some distance on rail (charge if electrified? probably too complex.), and then switch back to travel.
The tinkerers could be members of a group (riding for free?) that keeps an eye on. That will allow to be somewhat accurate matcng supply and demand with minimal transaction cost. Of course any other method of arranging a meeting would work fine as well.nbsp;When someone involved boards can already display a lot of the background info (components used, ifixit guides, manual etc.) on the inside scr…
Ts sort of use case can be done at night or in the very early morning - wch also would allow e.g. electronics to get picked up, driven to the closest fablab (wch has first dibs, and can see the inbound cargo) before it goes on to a scrapyard.nbsp; could build a relationsp with the involved people and ask them for favors in return. could also monitor noise levels to make sure no one is disturbed i…
A fablab or passenger could also "put an item on order" and be informed if sometng pops up around town.
