# Supplementary material for: Robustness of open source community multi-project knowledge collaboration network based on structural hole theory
Source: PLoS One. 2024 Jan 2;19(1):e0292444. doi: 10.1371/journal.pone.0292444 (PMC10776177; doi:10.1371/journal.pone.0292444)
Supplement: S7 Data — (XLSX) [file pone.0292444.s007.xlsx]

## Sheet: relationship
description
Did you click Unfollow? Also, you can disable all notifications in your account settings.
I am not following this project, and I have also unchecked the boxes I thought I would unsubscribe from this project. I will try to uncheck all and check back each to see which one is . It would be nice to receive only the direct Reply ,if not following the project.Cheers ! Keep up !
Cool. I'd like to see them create a Dream Team by adding and ely862me to the already impressive crew of , Vasilatos7777, and . And there's still alterego, mititeliade, Allexander Doru, and seba_d. :-)
Is to be proved that romanians can actually do a crew job.In fact it is not an easy task when from cultural and character points of view it happened only on really major dramatic situations.I really am determined to try tho...to leave the ego and personal ideas behind the goal to make a viable community project.And leave the "national" behind the "" community".And 21 is not romanian (in his profi…
Still I think you try Kick my arse from crew:)just Joke I will give The best from my self I love Romania manny lovly place there ,We really need you and your own style ,I will try to catch up you guys,together we can all!!!!
Hehe it ok olson (Im Polish)I just hope is no problem for them,This would be the greatest honor for me to stay around such talented people,but now is time to come back to work We need do that !Like I say together we can all!!
The selection process is on hold for a bit. The LM Labs budget for the has rerouted for a while, so there is time to work on entries before we are ready to start building. I don't expect to be delayed by more than a couple more weeks, and I'll try to give as much notice as possible before we start the selection process again.
You have a good point. If you want my help to make it cooler, let me know.Let go of your frustration, design is the evolution of a concept, not a one hit wonder.
Ok, I understand your frustration and I felt the same so many times when designes that I thought are not better then mine where in top ten, I think this is just the begging of this project and a good ex is what really fighter started with, just a sketch and evolved and now is a real car, from my point of view is just the start and if you feel that your design is the best... is what everybody thin…
I'm with ya . Your concept was one of my absolute favorites, but I was thinking about it with a heavy weighting on buildability. I don't think #14 will be selected, as it would require a significant mold making effort, which is entirely out of scope of this project. It would need to be redesigned significantly to fit the frame, as you point out, and does not have the required windshield or roll p…
Simply . and I have toying around with the best way to mount a pneumatic cannon on the , this just takes it one step further!
The weighs as little as 80kg, though my recent search for it no longer shows it for sale. I think they may be working on the next-gen to make it lighter and more competitive with other products.There are more recent designs that work even better. We could swap in a Precision Instruments Vehicle Mounted TRAP T-360, which weighs as little as 75 pounds.. I could also swap in a Protector Lite, which …
Having trouble finding something to comment on, as this is so cool looking. The one thing I would suggest is to find a way to have the rear fenders closer to the wheels. As it is, it looks more like a non-functional wing than a fender.
Looking good! My only feedback would be to play with the windshield a bit more. Right now it is a little big for not having a support, though it is curved which adds some good strength, but perhaps more importantly, it is very pointy, which we know from the RF point window straps, is dangerous. What other shapes would work for your body that might not be so extended?
This is definitely going in the right direction. The only thing that I noticed that might need modification is the rear windscreen. Check it on the picture in the assets section above for rear passenger sizing and position. Ideally it should keep the wind off the passenger, deflect debris, and not obstruct visibility. Would be able to post photos from the rear corner and front end on?Great design…
I really like your fender design, the windshield design, and most of the overall aesthetic. As Mick said, I'm not crazy about the front end. Most of my feelings towards it come from a stand point of having to build the thing... it seems there are too many surfaces on the nose. Could you tweak it so that it has fewer facets? For example, nose is basically a trapezoid in the front, so it would be a…
Understood. The front end was already under the knife as it was hideously misshapen. Just wanted to get some feedback. I will have modifications and re-render in the next 24-48 hours. !!
Nice work , but I am a bit lost with all the distortions and perspective. It's hard to see everything that would make this one really stand out. Mind sketching over one of the CAD images? I posted a few in the gallery at the top of the page and a few more at towards the bottom of this thread. If you need a specific view we could Skype so you could get exactly what you need. man! Oh - on a side no…
you and sorry I allways have problem with distortions and perspective sorry I was try. Its just 1 sketch so need work ,yes we can skype this can help me!thx for your time,about cad I know nothing but I ask about help vasilatos7777 and I ask to do 3d model ,so we wont done community project ,thx Im really happy you like my character allways something:)
No problem, we are all learning here. You have talent, just need to refine things a bit. The good thing is that there are a ton of great designers to learn from on the .By the way, what is your process for making your sketches? What programs do you use?
I may have spark of talent:)Im still wait for onlline LM school:)maybe they are open this someday,Yes we have here manny people with awsome skill and they are very helpfull for that .So Im use just sketchbook pro ,sometimes photoshop and picassa,In work if nobody see me Im use pen and paper :)
I do not know if it's not too early but ouer Vasilatos7777 aggre to do whit me this project,I hope that will be a great mix,so please stay with us I do not know if it will come out well, and whether this project will respond to you but we will try to give the best of us
Sounds good , I think you and Vasilatos will make a great team. I'm very eager to see what you guys come up with :)As you are working on this design try sketching over the CAD images that I have posted. This will give you a good idea of the proportions that we are looking for. I'm no designer, but it may be useful to put one of these images on a background layer in Sketchbook. That way you could …
hello if you dont like something just please let me know is still time to change or start again from begining,so Im wait for your critizm thx for your time !
It looks like my home computer CAD a stopped working :(When I get into in the morning I will generate the view for you.
Hello Please my You can upload pictures of your Honda Civic becouse I would like to think about which items you can use and possibly change the figure to fit into this(headlights,rear lights,body,...),thx for your time
I really like what you did with the back end of the car, it has cleaner lines, better definition, and looks really mean! The back seat on the sits pretty high...I can't see how it would fit with this current design. Is there a way you can make it fit while making the front end narrower so we can see the control arms?
you someone like it so Im really happy guy now:)but still is a lot of to do to finish this design :(work on:)maybe you want change something?I can do that!
really very sorry for the confusion and mess, but somehow I can not stop with this project,if you have some idea or you would like to change something just let me know, you
Yes I know that my :((You have some idea how to fix that ?maybe start from beginning becouse I dont know now ,maybe becouse Im tired :(we see tomorrow is new day new opportunity:)
Hello yes I was little bit busy Its like relax for me :)So which version you prefer feel confused to much images ?
No kidding wow. Absolutely amazing looking. The two issues I have with it are not having a tall enough windshield, and I do not know how we would engineer it so that people could easily manufacture that body at home. But DAMN, you are a talented guy.
Nice car. Front end reminds me of a McLaren MP4. One issue I see is that your drawings are not consistent. They front view is not the same vehicle as the side and 34. It has a super low front end with the black portion and headlights sitting below both the top of the wheels and the front crash barrier. I suggest revising the front drawing.
Hello guys thx, i think if you can remove all body parts from all cars in your garage so shoud be easy to installl this body to , Im aggre with you I have problem becouse i dont use 3d model I will try fix that (for now I add front view and I hope looks more simillar now) thx for comments and all help guys !! is traning not talent :)
Don't leave ! You have a great help with this project so far and we are going to need you in this new stage. There are many components of this car that still need to be developed further. This design is far from over. Again, this is Body #1, if we do this right there will be many different body designs to come. And the very fact that you designed around the CAD package makes your design eligible …
I had great fun with this project but raises a good point (or maybe it was your response) "When we sat down to workout which concept would be the inspiration for this body we were only aware of two people (or groups) that had expressed interest in owning the car"The notion of having all these designers contribute designs for such a small market of essentially 2 customers seems flawed...or mislead…
my Do not worry, this site is my life :) hank you very much for the explanation you're right, I agree with you is much better way .About me you have to aggre with me : my style has to develop like say I need learn do simple 3d for base ,I need grow up ,I need tranning more ,I want to be better and better !that why my new revision (new project )I will be with 3d base ,I THIRST FOR KNOWLEDGE!!!!!!!…
my tell me more I love that :) this is a very motivating (I need more and more ) But I think grill is rubbish need more work here is some what you think ?
Just one more think this oportunity(open body) was big lesson for me I think I improve little bit my style is better now and I have to go forward.What I can say just BIG YOU AND ALL GUYS FROM OUER COMMUNITY for good advice (,Spoon,,Vasilatos,James, ,Aurel,,Icamaya,.....hope I dont forgot nobody if yes... so big sorry)becouse of you guys Im here now!!! YOU
wow its awsome you are great I love that its nice very agresive .And I feel so good when ouer community do something together ..... what do you think about this front ?
Im in my !!! cool I was waiting for that :))(happy)but I will come 9am In Phenix 8 Im finish my work ,but like i SAY 100% i come !if nothing happen (shit is happen)
We are having some technical issues with our embedded chat this morning please go here:
I would make one if they were available. So much fun. I think is right in that it would need a full redesign and engineering so that it would be more solid and reliable.;
I finished building my garage and have my 220v outlet ready, got my welder set up now all i need are the plans for this thing... if there is anything i can do to help move it along let me know.;Sounds like we got a good idea of what needs to get done, Im willing to pitch in and help co-create this thing and I can also;help recruit others as well, I know you are super busy with the Sportscar so ma…
! I love the board with all the iterations, havent seen thouse before. Looks like you are very busy. Nice mock up ;p Guess it does the trick :)
Let's see if I can reply to each of your points coherently...1) Yes, it certainly seems that people are gravitating towards the more aggressive traditionally styled cars. I would hope that we could find something that would still look great and be easy to produce.2) My gut reaction is that people came to vote on the last round and did so based on aesthetic value alone, which may have appropriate,…
the voting should be like in the contests with specific criteria for styling and buildability ...otherwise it not a good use of time...the update video using the 14 scale model was really helpful for me to understand the parameters and is a great way to present the issues to both designers and voters.
Just out of curiosity, why wasn't the ever considered as a vehicle to be produced at on demand - like the Rally Fighter?
It's a somewhat complicated answer. wanted to see what the community could come up with, largely on its own. As such, the vehicle has not produced to the same level of polish as a vehicle like the Rally Fighter. If some
That makes sense. Obviously I don't know how many others there are, but I'd be more than interested in some sort of LM collaboration. Personally, as someone without a reliable work-space, the ability to access parts and machines easily, on
That is totally why LM Labs exists. Future production vehicles will be prototyped in LM Labs, by community members, but with a whole lot more LM expert support oversight.
you've hit the nail on the head. What we are trying to get to is the body that is the most attractive, while allowing for street legality, and being as simple and inexpensive to produce as possible.
looking at your project, I really like the front view of the new revision, and I think it looks entirely produce-able. I do think that you would need to lower the sides in the rear a bit, or add a step, and I am not sure what we would use to make the insert in the diamond shape in the back. Maybe some mesh like we use under the rear bumper of the rally fighter?
nice start ! maybe the blue wing could be lower so that the rear passenger finds it easy to get in and out.
That is looking really good for the most part. I think the front end may be a bit complicated to build and have supported. Also needs a windshield and mirrors. I love the overall style however, and I like how you dealt with the rear end.
! I will be working all night long to finish it... I'm aware of how complicated is the front, so I'll eliminate the floating wings leaving the splitter as a single piece (something to create downforce as in a LMP car)... also this piece will house the headlights, something like the Porsche 935. If I have enough time I will show how to fix all the piece to the frame to ensure the support.
Very cool. Can you make this open wheel exposed suspension in the front? We're looking for more for a narrow body. I realize this may mean storage gets difficult or impossible, but we'd prefer a aggressive slim body to storage capacity. !
This is a nice transformation from your last picture. I play racquetball every chance I get, so I like that you had a gym bag and racquet inside the storage compartment! I like this design, however, it has a striking resemblance to an F1 car. Even though I think it looks cool, LM Labs is trying to stay away from the F1 look...at least for now. We talked Saturday about having a library of differen…
I really like the reverse slanted nose, and the little cracks for the lights to peek out of. Not so wild about the wing on the roll bar, however.
Hey, good to have you here. So, the word around the shop is that you've got to have three wheels or less to fit into motorcycle regs. . Guess it now makes since why Aptera went with three wheels.What other ideas do you have for getting this car to market easier? One of the most exciting things about this project is that people could start up their own shops making the car, or their own customized…
Actually in the USA the vehicle must have 3 wheels or less. In places such as the UK there is a vehicle class called quadracycle. It allows for a 4 wheeled car meeting motorcycle like requirements.
Welcome back! It feels like we are getting the old gang back together again. This time though we are will work out a design and build us a car! Let's do this.Haha, yep most of that manikin is pretty much 2D, well as 2D as a sheet of paper anyway. The yellow half-ellipsoid "head" makes up for it though. It's meant to represent where his head could travel if the rest of his body didn't move.
Glad to hear that everything is going good, . I remember hurricanes knocking out the power when I was a boy, and consequently having to haul water in for showers and basic sanitation. Not ideal. Glad you are back up and running! I look forward to your constructive criticism of the designs that have proposed so far.
3D max is the softand 3DD is an format! 3D Studio (*.3DS, *.PRJ)Adobe Illustrator (*.AI)LandXML DEM DDF (*.XML, *DEM, *.DDF)Autocad Drawing (*.DWG, *.DXF)Legacy Autocad (*.DWG)Autodesk FBX (*.FBX, *.DAE)Motion Analysis HTR File (*.HTR)IGES (*IGE,*.IGS,*.IGES)Autodesk Inventor (*.IPT, *.IAM)Lightscape (*.LS, *.LP, *.VW)Wavefront Object (*.OBJ) and Material (*.MTL)3D Studio Shape (*.SHP)StereoLitho…
truck was there. And the was also there. It wasn't finished but that was the cool part. I think if the skin was on it, it wouldn't have drawn so much attention. Everybody crams for sema and if you look closely at the vehicles you see lots of things that are unfinished or just tack welded and they try to hide it. When I finally got to LM booth the was swarmed. As was explaining to me the LM vision…
If you read and watch all the project many designs were made based on the idea everyone made a small project and worked together and if I saw correct on the pictures there is not a single design process board on display at SEMA ?
I see what you mean. Thats a great idea. I'd like to help put together such a presentation for next year & maybe a video that really explains the collaboration and can includ everybody. You have to remember that SEMA booths are very expensive and small and the show isn't open to the public, so everyone that comes thru is in it for the money. And the guys manning the booth were doing a very good j…
They did have your designs printed out and on display on the tables. We had two tables with glass tops. Your designs were sandwiched between the glass and the table tops so that people could see the designs. It looked good. You don't see them in the pictures, but people coming in and talking at the booth could see them.
I would want to re-design parts of the chassis, particularly the ergonomics of the cockpit with regard to the shifter location. ;The chassis design was thrown together to approximate 's design, but still didn't enable the use of that body.;The biggest thing is a redevelopment of the suspension. The front suspension on that car I designed in 2 weeks, and the first SWAG worked well enough that we h…
Hey! Great to see ya around here. I would love to build something like that soon(side by side, not too many chicks I know want to ride ), but we're already committed to the configuration. Want to show us what that could look like as a ? I imagine it'd look pretty good.There are actually several of your designs that could fit. I actually like your snub nose concept quite a bit.
I also really like this design, and would love cruising around in one of these! Like , I would like to see what this would look like as a car. I dig the colors too, those don't have to change, haha!
There has a lot of very different concepts that have submitted, but based on the Design Guide that posted a few posts back, these are the concepts that we believe have potential. The first picture shows part of what LM Labs is looking for when we talk about open wheel design with a narrow front end. With open wheel, the control arms should be clearly visible. All these concepts have the open whee…
I really like this concept, except I think the back end looks a lot like a corvette. You have a different sketch of this car, without color, that I like the back end on a little more
Nice! also this design looks like one of the best to actually build, would be a fairly simple fiberglass mold for the body. Also the headlights on stalks means headlight position can be change to meet regulations in different countries.
Of course as long as it makes sense. Most of parts already come from the Honda Civic and we may use a motorcycle windshield we have on shelves. I'll post an update on this project pretty soon!
These wheels are so that I had to cut a flat at the bottom to look better... Not sure it would work in real life. If only smaller cups existed, I would have had made better scaled wheels!...
Right now the build is unpowered. We just got the back wheels on the night before SEMA :)It still needs brakes, fuel, wiring harness and shifting mechanism. Also, it looks like we are going to need a bit of rebuild on the custom front uprights. Turns out we calculated the correct steering arm length but placed the arm in such a way that we get reverse ackerman. Ha, not exactly what you want to se…
Good stuff ! I like the body lines on the side, I'd love to see what this would look like in some other views. One thing you would do here, if you were to put a roll hoop in the middle, would be to lower the rear roll hoop. The line between the middle roll hoop and the rear hoop would be significantly higher than it would need to be. Also, As far back as you have the windshield coming in the fron…
That's the idea! Nice to see you around here . For those of you who are new to this project, you should know that was very instrumental in the first body development effort. Not only did he have some very forward thinking designs, but he also gave a ton of great feedback to the other guys who submitted designs.Speaking of all those previous designs...we really should have them posted up so people…
You don't sound odd at all , for bringing this up :) What are your thoughts on how we can work more as a team?Just a few thoughts. I think that - along with posting up the designs that were submitted in the first revision - we should also (1)work out a set of requirements for the finished design and (2)plan for how we are going to develop such a design.You're exactly right in pointing out that we…
Hmmm...I like this idea . So, instead of people fighting for their design to be built, we instead pick (as a team) features from everyone's work and combine these features into one solid design. This could work. As a team we need to quickly come up with a set of criteria for the end result. This will help us choose which features should be incorporated into the final design, give a 'soul' to the …
I like this mix and match idea. I really dig your designs below also, especially the winged look in the second and third pictures. The integration of the headlights in the third picture looks . Definitely something I would love to build and cruise around in!
I already was following this projects... Is impressive the amount of work that you put here... seems that the main problem now is the new placement of radiators
What?! This is . It is a little more elegant than what I have in mind but it's an excellent upgrade. Can you give us some more views so we can give you better feedback? man.
the profile would difficult to upgrade more (its almost perfect) but in my opinion the grill still it could be better integrated
Cool ! Did you have to modify the back end of the body? Any way we can get a different view of it?
Wow this is nice! Did you made this? I can see some difficulties here. The front seems too wide for once.I would try some 3D but my stupid rhino wont open the file provided in the assets.
Wide is 800mm.! the opening (for the customer of course ) is 500mm.Yes it is odd,the top view looks nice , the perspective shows a wide front and the occupants slot is too narrow.
Work on frame comes later, now we are working on the body. The frame on the sketches is just for visual effects, meaning to see how the body looks with some structure undeneath. Nothing more. The frame has to be developed yet. So you dont have to constrain your self with the sketches.
Hey, your images are a bit small. Mind making higher res versions of these. Looks like an interesting idea, just can't see all the details to give it a fair shake. man.
Welcome to the , ! It was great talking to you over the phone yesterday about your ideas for the chassis. We are in the process of developing the initial chassis models and I'd love for you to lend us a hand. However, I don't want to distract the team members in this thread from their work on the body. We should start a separate project for this. I'll do that right now and post a link to it once …
The body follows the chassis. And the chassis needs to be high for protection, especialy at the back where the passanger is seating even higher. A door or opening of some kind would deffinitely make a difference, but the point of it all was to have a very simple design (which translates to affordable). Maybe you could have just a portion of the body move up, so you could somewhat approach closser…
Sure if you would like to know more about this you can check out the linked projects and there are also previous revisions down this site, that would help you understand the selecting proces and objectives for this project. But in short the main goal was to design a vehicle that would cost less than $10000 which means the design has to be as simple as possible, but yet have some elements that mak…
again, for reply, In response to "Just curious in what way, are you planing on owning this vehicle?"Planning to build an electric vehicle with similar specs. Modular connect ability will be the determining factor. My interest is to identify connection specification, and to incorporate these inspiring designs. All parts need to be manageable in many respects. Body parts need to be transportable, c…
Again, a very cool concept that we could make pretty easily. As I mentioned above, we are going to need fenders that will reduce the inefficiency from the air coming off the top of the tires, so they will need to be close to the wheels and wrapping around the front side a bit.Also, will need to be long enough in the nose to put in a crumple zone.
Fantastic sketch man! I like it a lot! I am not sure if the guys would be willing to make such drastic changes at this stage. While you are here do you have any other ideas about the grill and maybe some more view of this sketch?
sketch is truly an artful and excellent presentation.This sketch has so many positive features that speak to me. The positive raked stance has orientation to the occupants and with style that looks racy. The outer body skin has just enough leading edge look, to balance a trailing edge flow. And to top it off, the cockpit has similar traits to support the significance in a subtle way. Creating an …
It might not sound like much in the video, but having the starter engage is monumental. In hindsight it looks like I was a bit "punch drunk" after all our efforts to finally get this thing running again. Now we just need to get the fuel system, and cooling, and clutch, and throttle, and...well a lot but all that seems easy compared to the wiring harness :)
Congratulations! That is so cool. Keep up the great work. I love how is just standing there--all macho like--in the first half of the video. Ha! Just teasing you, . Actually you guys have a lot to be pleased with as you are building a car!! Wohoo!
That is ! Great job guys! I'm bummed that I haven't able to be there to help out, but I'll be back as soon as I can. Hearing the engine turn over is like seeing the light at end of the tunnel. Can't wait to finish it up and get started on Rev 2!
yes, that is all parking lot driving. The trip next door actually wasn't driven. We didn't wanna risk it with there being no lights or plate or the car remotely resembling a street legal vehicle. Here's a picture from the trip.
Wow. It's cool you got a picture of its first trip to the gas station. We'll need another one when it makes it there under its own power once it has lights
Yeah, I have had those thoughts myself. We'll be rebooting the body design effort shortly, so be sure to make your thoughts known when that gets rolling!
That's looking pretty nifty! I assume the intent is to make this out of stretched fabric, as in 's design? It would be interesting to see what we could come up with for a structure underneath the body to support side steps, as they would absolutely be required with a body this wide.Good work, I look forward to seeing where it goes. As with most of the bodies, I think you've got a good challenge h…
That's really cool! I think we could definitely make a body like that with a stretched fabric method.. A couple thing to address, we need to have functional fenders, a windshield, and lights! Also, the nose will probably need to be a bit longer for the crumple zone, and would be nice to have some aerodynamic downforce in the front. I love the styling though, definitely going in the right directio…
,I am so glade you like it.I was thinking for some downforce on front and the fenders of course and the light I will put it no problem.For the rear fender I was thinking that white part go over the rear wheel and the bottom red part go front of, so the air can flow around the wheel so we dont need fender on rear wheels :)
Here you go I start modeling so tell me what you think and I was thinking to close the front without that air intake.
That looks great! That is pretty close to what I was thinking... could even maybe mount a splitter under those two fangs!I really need to get an updated model up with the new bulkhead that extended the front by 5
I am glade you like it and did you fix the IGES file so I can start modeling it :)
I'm a fan of this one too. I like how the bodywork is tighter in the center, but you still get wide in the front for that formula feel. If there was some way to balance that effect in the back near the rear wheels, I'd be all in!
for comment and yes I was thinking about to something with the rear so I can make wider that rear red body panel so we have downforce on front and rear, what do you think?
Ah yes, the Clever. Seems all the German manufacturers have toyed with this idea that started with the Carver. The idea of building one as a kit using off the shelf components is a noble idea, and I would encourage you to pursue it. Please feel free to create a project here on the to investigate this idea... you could probably get plenty of people excited about it, including myself. This particul…
If you look next to the description section above you'll see the assets section on the right.Click on an asset then mouse over the download arrow and select the zip, IGES or STEP file to download it.The goal is to design a body that we will be constructing and showing ideally for the July open house for the interest in the body design and feel free to post a reply if you have any more questions.
like with stadium rear seat ? It goes a bit towards oil and water mix.
I still have faith. I know it wouldn't look exactly like a , but maybe something that had sharp lines and subtle curves like a . And cool looking air scoops in front of the rear tires
I have to tell you that I honestly think that even the slightest resemblance ,with any ,ferrary,merc,bmw...you name it, will ruin the beauty of this idea(IMO...I would never spend a minute from my time building something looking like...whatever.Let's build the original unique of ours,yours,his,mine).I did only few models related with known brands and that's already too much for me.Ok I admit that…
Ouch, that must have like a blow to your creativity. I know what you mean, and I agree with it. I guess what I should have said is to take inspiration from it, but it certainly needs to be unique
True, but that hasn't stopped people from falling in love with it and the idea that they'll be able to build one of their own someday. I'm sure it would get a lot of positive attention
Nice to have some more brains on this ;) I like the way you are thinkig the access is something crucial and needs to be worked out well to ease ingressegress. However I think you have altered the body panel too much and lost the design elements that make this body what it is. I think the lower panel could be worked on to incorporate steps. I had an idea about making the step part of the frame in …
the only goal here was to introduce an idea to make it easier to get in and out of the car. The extra panel served as one way to incorporate steps. It was not meant for the sole purpose of making the car look better. However, if it added any sty
I did some measuring on the model, not sure if correct, but it seems like the body where the driver would get in is 84cm high. This is like trying to climb in my kitchen sink! Imagin the poore passenger getting in the back... The overall hight of the vehicle is somewhat 145cm which is quite high for a vehicle like this. I am just saying, becouse I saw the Ariel and Mono pics in the comments bello…
Honestly i am sure that any attach will make it look "different". I am really struggling hard trying to run away from some conclusions .I don't want to ask if anybody thought about climbing hurdles to get in a car when the time was right.May be a practical solution is to split the upper panel creating some kind of door for the rear seat access while not ruining the original line .It is not easy t…
this is an interesting approach. The panel would move away, but you would still need to climb over the chassis, right?
Hey , I was hoping you would join us :)Yes, sketching over the CAD images is a great start. As a team we will choose a few promising bodies two weeks from now. These bodies will then move onto the next stage of development, after which one of these will then move on to be our main body.Also, I would browse through the conversation in this rev to get up to date on the current discussion and decisi…
olson I see people participating in this, and I wonder why..So, your question was:"how we can better communicate our goals and the decisions that have made."1 - why should anyone participate? is there anything to be gained?2 - on what basis do the builders make their decision? to be more precise:-What is this car supposed to be?-what it should NOT be?3 - Some concepts have posted in the past, why…
Hey ! Welcome to the project and for your questions. In the end it will be thoughtful community members like you who will determine the success of this project. Now, you bring up some great points, let's chat.Why should anyone participate? And is there anything to be gained? I would like to hear how other members of the team would answer this question. As for me, I feel that it is collaborations …
Hey , I answered 's questions in his comment below! for your help. Please let me know what else I can do to clarify things for you guys :)Looking forward to seeing your concepts over the weed!
"It will be available as a kit or as a build experience at (just like the RF)". Ok, seems interesting. Is there any place where the 3d model can be downloaded? (that is the base chassis, in the pictures at the start of the project).
No problem . Do you want the mannequin already positioned in the CAD model or do you want it in its own separate file?
if you coyly have The mannequin in it seated positions in a separate file that would be really helpful, at the moment I have done a fair amount of sketches without using the package just to get some ideas, then this week I'll start using the package more strictly, I hope to make the tiny chat tonight not sure though as I have a wedding to go to! Cheers
It would be great to have the body direction decided on in the next week or so before we go into a refinement phase.But If you've got some ideas, throw 'em in the pot!
If you want to see what was <i>wrong<i> with the steering... look at the picture in the main image gallery above... look for the picture with us pushing the car and steering. He's turned to the right, and the left wheel is turned much more than the right wheel. It should be the other way around, as the outside wheel has a larger radius circle to turn through than the inside wheel.
Good work, ! for doing a video updates. Pictures are nice and I know that you cannot always do video, but the video just really makes me feel like I'm there!
Actually, we are using the same hubs. cut down the end of some CV axles off of an Accord, we got some new axle nuts, and torqued them down to 134 ft-lb. This compressed the bearings right back to where they were supposed to be, and all is well.
Sorry about that. That is really weird, the original video still has audio... I'll try uploading it again when I get a chance.
work and good documentation! Everything is fitting togther very well. I hope you got it running for open house today. I had to cancel my trip last minute, but hopefully I'll get to ride in it next month. Can't wait to see it run the autoX. Is your smashed thumb a injury?
One of my videos that I uploaded to Youtube cut the audio out part way too. I don't know why. There wasn't any copyright audio in it.
!Yeah, my goal is to have it driving in the Autocross next month. It DID run on Saturday morning, but did not get down off the table. We don't want to do too much running of the engine with no exhaust on it.We are definitely looking forward to your next visit!And no, the thumb smashing happened during the tear down of our SEMA booth and moving all the parts out to the trailer. You were actually a…
What a blast! What a rush! Even at , first drives are more rare than one might think! They are an honor and a rush to be part of. you Tony Steve the Fab team and everyone else from LM, the special must go to All of the community members who have contributed so far! YOU are the soul of this project. Come and take it for a spin!!
I'm so glad the is finally moving under it's own power and can't wait to get back to start the tweeking and tuning. it's a trip working on this project with you, best of luck at school and with any future endevours.
This is so !!! All I can think about is what comes next! There is such a motivational difference between working on a "rolling chassis" and a "CAR". This thing is going to be great, the sound alone is fantastic.
Let's just keep it going! This has great, but it was just the start! We have additional bodies to design and make, chassis refinement to do, and lots of testing!
you so very much for everything you have done for us . You will be missed until you return for a visit, I wish you the best in everything you do. Stay in touch.
You go, guys! Great work. Talk about knowing a car inside and out--you'll be able to assemble this thing in your sleep. :) I loved the final clip with you swinging the car around. Are you going to take on the autocross course?!
We did run the autocross course at the open house this weed! took some goPro footage, so hopefully we'll have some exciting videos to share soon.Bottom line, the car did great! The brakes still need a lot of tuning, and there are a lot of little tweaks to be done (which we're trying to document in the task list) but I was still setting times in the top 3 out of all the cars out there. I'm fairly …
Man, it really kills me that I haven't able to put in the work and be there for these exciting times. The progress you guys have made is incredible!......nice work!!! I hope to wrap up everything I've got going on soon and make it back in there.
Yeah , we miss having you around, for sure!I just finished testing a bit after tweaking the brake cylinder pre-load and bias, and it seems to be getting much closer to where it needs to be. We've still got a lot of stuff left to do though, so I hope you can rejoin us soon!If you are looking for something you can work on remotely.... I would like to find a bolt in ball joint that we could use for …
Sounds good , but I recently moved and won't have internet at home for about another month. My internet access for personal stuff at work is limited, but I'll do what I can.
Yeah , I just couldn't bring myself to put any more cross members in back there. I really don't think it's necessary, but you're welcome to do some FEA and prove me wrong.I think that space where we had talked about rear cross members may wind up being home to a high-flow cat and a homebrew supertrapp muffler, depending on how our attempts to register this thing go.
Cool ! I like the bezel idea and the l screen the most very interesting and I like the switches ! Good job guys!
They don't sign them, because they are Super Designers and need to keep their identities hidden! Ha! Seriously though, some fine work was accomplished.
Just wait till Monday... I should be able to upload some GoPro footage ta from the roll hoop during my couple of autocross runs.
canopies are cool. We've still got the AC parts as well, so we could probably get that installed to compensate for how incredibly hot it would get. Also, we could totally make the quick-removable to drive around like a roadster.
..here are some thoughts using the stretch fabric to create shapes and curing the shape for paint etc. Overall....I think the key is to let the stretch fabric do the work and avoid complex armatures. I also think with enough tension it may be possible to avoid the need to cure or treat the fabric after shaping..if this is the case the use of printing on the fabric (which can be done to each of th…
we got your samples today! a lot!I think I understand most of what you are trying to say on your pictures, but I don't quite grasp why it would be advantageous to sew together fabrics of varying elasticity. We have several people who have built speaker boxes before, and they recommend just using something like terrycloth. Is there a name for this particular technique you have presented? Any instr…
the speaker box technique is similar but not the same regarding tension in the surfaces (what I believe to be a desirable body style language)..this is just how I would make that shape based on how it is done in the tradeshow industry ....it is essentially like making a pair of jeans but with elastic filler to maintain tension ...the efit is a dynamic structural language that is inherent to the m…
Wow, that is a significantly more complex technique from an engineering perspective than I thought it would be. Just watched a few videos on youtube about fabric tension architecture. Anyone got a sewing machine? Never used one in my life!
Yes...in my industry it took a lot of convincing at first... and now it is the most common fabrication method used because in the end the material is cheap and cost less to transport because of the weight saved....both factors that translate well to this project. The BMW Gina is a complex example we can make it much simpler....and you dont have to fear the "sewing machine" once there is a templat…
everyone, I'm starting to work a little on the project...I added footboards to the side to facilitate the entry, and also lowered the shoulder line of the vehicle. I added some "lights" in the sketch ... but I'll get to that later. About the compatibility with the frame, I have built a draft of the frame, on the blueprint of the , as a reference to draw on it .. I don't think that it can't fit...…
I really like where you are going with this Your footboards look great, and fit in with the styling well. One thing that would absolutely have to be changed to fit on the frame is the length of the nose. It looks like you were sketching over the pictures that were ta, and not the cad files, so your image didn't include the new anti-intrusion bulkhead that added 5" to the front of the car. As such…
, I like it too! I hope to have time to work these days because this weed I'll be busy and I don't know how much time I'll have.Is it possible to have some CAD or reference images with the bulkhead installed on the vehicle?And what size are the wheels?
The CAD files in the assets section (.obj and .iges) both include the new bulkhead. If you need JPGs let me know.The outside diameter of the wheels is 18
for the information ,In the meantime I tried to do a side view over the blueprint. Tomorrow I try to see if I can open some files from the assets, because I had some problem with the .iges(is not a problem of downloading, it's a problem of my computer..), but I'll try with the .obj. Let me know what you think of the front..
That's looking pretty good! The only thing that gives me a bit of pause is the "mouth," which from the side looks a bit reminiscent of koi. Maybe if you made the top line in the mouth more vertical?
I did upload thew IGES file... it is the one that has no markings on it. For some reason the website is attempting to display it in 3D, when it cannot process the file. you should still be able to download it. You've just gotta hit the little "i" button in the bottom right of the popup first. I'll put the STEP up now as well.
This looks flipping amazing! I love the lines!A couple comments, the radiator is in the back now, so there is absolutely no need for a grill in front. All that would be behind that would be a large metal plate. Also, as I've telling everyone, your nose would need to be about a foot and a half longer. I may need to roll a revision on this project and lay out some basic dimensional guidelines beyon…
I think the front box wing may be overly complicated. How would it look if you integrated the top wing into the fender?
It looks , but it seems a little tall. Could you ad some sort of ground effects to the body to give it a lower stance?
Another thing that we will have to be concerned with as we build a body on this car, is how do we protect the person in the back seat from the wind. Your windshield looks like it would work well for the driver, but the passenger may be a bit left out.
I love this. it incorporates many styling cues from some of my favorite cars, and at the same time it is unique in the sense that I haven't seen something quite like it recently. The back end needs something, exactly what i'm not sure, but this design is very close to the style I was hoping for when the 's trackstreet use was described to me. Aston meets Ferrari meets Ariel Atom etc., classy.Exce…
Hello and you. I can upload CAD file of my car body design, but I made it narrower than is necessary, so should I rebuilt it for you? Different views of car body I make for you tomorrow.
It would be very helpful if the CAD could be made to fit the frame model. One of the views I was looking for is a rear corner view.
Something about the rear windshield doesn't quite sit right with me... maybe a little too big... maybe should be in line with the front windshield when in the closed position. I keep thinking about putting AC on the car, and putting on a full that would hinge on the side or the front.... but keep shooting myself down due to weight concerns.Also, it seems like the ride height is a bit high, and wh…
Ok, I change it and remove some things. AC is good idea, which can be sell as optional part. Some simple plastic hard top wouldn't be better than ? I saw video with Chris Harris and Morgan Plus 8 with , and this on Morgan have a lot of leakage.
in response to your request on your project page, see below. If you would like the same view in CAD, let me know. Also, it may be worthwhile before we take a concept like this to 3D, to check it against the front 34 with the new bulkhead on th
Yep. Though we may start testing some of the potential construction methods, we are waiting for funding to resume prior to doing our final selection.
I'm really a fan of this direction.It has nice, sleek lines without getting too "fender-y" and bulky. I definitely like the open-wheel-ness of the vehicle being emphasized.
i'va attached some other wips... it's not quite showcasing all the elements (windsheild, lights, cage) as i didn't work on this for some time, this being my initial prop for the (F35 fighter jet influence) but the general idea is there...Anyhow, i love it!
We like yours too Spoon, this was not an easy decision. Keep in mind that all of the body ideas are still valid for future Open bodies. Perhaps we will see a more mature version of your design for Body #2 or #3. But, if we don't succeed with Body #1 there will be no hope for more bodies. So, I hope you contribute to this stage of the development :) !
Hey man, nice work! I like it! However maybe due to cost issues less parts might be better. It is also one of the reasons this design was chosen, becouse it has less parts. In the future tho you could customize it and add additional parts on it as you´d like. But you are right the bottom panel is very simple so I gave it more volume (see pic) and a more conventional frame. Keep them coming! :)
I would buy this as an add on. This lower body proposal, complement the body elements. It visual support the blowing in the wind outer body. Ties in the front wheel in subtle way(also as a guard). Gives head light long appendage's length, more of a whisper. It is a great step up too.
welcome to the Open body development! Your initial sketches are looking great, . for posting these outside of the comment that has 's concepts. This makes it much easier to give you direct feedback on your designs.I think that I like your first and third sketches the most, but can you make them more open wheel? We want to have sort of a F1 style exposed suspension in the front, with an exposed 'c…
Sounds good man. Have you checked out the tutorials section yet? You can get there by logging in, clicking on the down arrow next to the upload button in the upper right hand corner or the site, and finally clicking on 'tutorials'.Hope this helps.
Lookin' great man. I'm impressed that you put these together so fast.A few thoughts. First I'd like to see what you can do with the radiatorgrille area. The radiator will most likely be placed in the front of the car (see CAD screen shots). This is a change from the initial plan which was to place the radiator(s) on the sides of the car. I am making this change because it became apparent - when w…
Nice! You're really fast at putting together some really good looking renderings!! I put together some ideas into a post above. I would like to get your opinion on them, and would love to see if you could put some of those thoughts into a design that's maybe a little less curvy or that has some more aggressivesharper lines.
I agree with your thinking regarding a more angular approach with f22 type influences...I think in general as many directions should be explored as possible in the beginning...posting these before moving on to an angular version...
I like the direction this is going. The back end looks pretty good with those lights and the exhaust coming out of the middle. I also like the more subtle splitter and the angled cut on the front fenders. One thing that I think looks a bit odd is the rear seat is more exposed than the front. This makes the front person look really short, or the back person really tall. Could you bring the body li…
Icamaya ...still a bit roughat this point is the removable (like a jeep) or a permanent option?
Looking good. The rear looks like something that could be stylish without involving too much in the way of cost. I especially like it with the !
Very nice work , I like the new revision...the looks great! I would like to be able to have a that is removable. This way the car would be more fun to drive in different weather conditions, but that's probably something that would be determined later in the development. As is, I think the car would look cool both ways (with and without the ). Can you also post a picture of this new revision witho…
! The 3D file will allow us to refine the geometry of both the front-end and rear-end. Trying to make it as nice as possible with the least complexity possible...
There ya go! I've waiting for someone to do that ;-) If you want the existing surfaces to play with, I'd be happy to put them up here.
Here are the views of the scale model... still working on pulling together the existing CAD data.
Here's an IGES file of the existing chassis with the body from the 14 scale model, and a screen shot of the same.
Out of curiosity, did you widen the car with your wheels? Or are the wheels just for looks? Seems like the rim is much deeper dished than in the CAD they provided.
size and position are correct...but the hubs are set in deeper this is only because I'm using wheels from another project to save time. yours look like the actual mb wheels, I have to get something to work on the body first... that is my main struggle
I like where you are going with this , with all the stretched fabric. Not so sure about the shape of the nose though, kinda reminds me of a 1960's VW. Also, I'm not sure how you would make fenders with such a dramatic concave shape using this method. Another thought on the fenders... the rear section of the fenders appears to be supported by the suspension, while the front is supported by the nos…
the fiber or fabric fenders would need welded supports running back to the frame (behind the wheels and at the nose) the top body would also connect to this support but as a separate element (I will make the wheel opening larger)...I agree on the bug reference it didn't have an issue with it but will chnage. Attached are some architectural fabric sample...in looking at these along with the mdffab…
Many Valuable ideas here ! maybe you could take some copper wire and some lycra or similar fabric and play around with it to check how it drapes and feed this concept further. All the Best ! :)
I made this comment on your project page, but it may be better to discuss it here in a widely followed project. Do you have any resources you can direct us to for this construction technique? I really want to play around with different experimental body construction techniques!!
Good question. From the side profile pictures it doesn't look like you have any other option but to jump in.
Excellent question. Tomorrow I'll shoot some video and take a few pictures to illustrate it, but basically you climb on the frame right now. It would be nice if the body included a step.As for fabrication methods, several people have voiced an interest in stretching t-shirt fabric over a frame and then soaking it in resin. This allows for simple frames and easy construction while still allowing t…
Fenders are required, else people will be hit in the face by road debris while turning. I would like to have full fenders for the sake of aerodynamics.
Really cool design ! I like the styling, and I had seriously planning putting an intake into the top of the roll hoop. I appreciate that you are thinking about how people will get in the back seat, that is a crucial part of this effort. As I've mentioned on some of the other designs, it would be cool if you could incorporate fenders over the top of the wheels into the design of your front end.
many nice features and a lot of work ! i feel however that it has too soft a look maybe you could tighten it up a bit. just a suggestion :)
, I'd really rather avoid having to move the radiator. I had planning on making a scoop in the roll hoop like you have, and having it direct air downwards over the radiator in its current location.
Great info!I like the idea of multiple mounting points for the headlights. This would also help facilitate different kinds of headlights as well. In fact, this kind of philosophy could go a long way with other parts of the car as well.Love the grab handles part! Both because it is a good idea and because it makes me smile thinking about what it will feel like to be the passenger in a hard turn wi…
This is info. What are we planning on using for the actual shifter mechanism itself? Do we know what kind of linear displacement we are looking at being able to generate?
I'm working on the transmission side of the shifter end right now (literally). It's looking like a pretty simple welded bracket. The cables connect to the bracket with rod end bearings. The total throw for the angular displacement is 0.5" (but can be tweaked), and the total throw for the inout displacement is right around 2". The forces on both are about 20lbs. We are going to have to see if we c…
I wonder if a screenshot of the parts might be small enough to make it through? Might be worth a try just to give us an idea of what you had in mind.
just emailed me a few renders of the design she is working on. Check them out under the "Cable Shift Trans Side Assembly" task.
If you look on the desktop of the LMlabs computer, there is a folder names AaronFink, Inside it, is a Solid Edge part of the guage bezle based on a scaled picture ta, then somewhere else on the desktop, where the other part files are stored there is 3d model of the overall dimensions of the instrument cluster. I just sent an E-mail to asking if he could find those 2 files and send them to me, but…
That's looking really great! You've got some serious talent there!It would be nice to not have to change the geometry of the roll hoop, so you may want to stick with the aspect ratio that it already has.Need a nose that is significantly longer, like 18"-24" longer to include a crumple zone.Would need to add a windshield, but it looks like you're off to a great start!
for the comment ! I have trying to extent the front, but its hard to make it longer without changing the shape on my software. The windshield should be easy and I'll get on that today. And for the roll hoop, I was planning on my design fitting over the current one. I will keep the updates coming as often as possible!
That's right about the right length for the nose, . You could probably go a few inches shorter, but what you have is definitely long enough.
I love morgan style fenders! This would definitely need to have a longer nose to accomodate the crash structure, but I like where you are going.
It may have useful, but that part is for the front suspension of a Civic... which is the rear suspension on the . I don't think we have any camber issues on the rear suspension. The front on the other hand...
Yep. I've so busy working on the car and moving that I haven't ta a moment to document the issue. Basically, the model for the ball joint was a rigid model with the joint at 90 degrees. The car doesn't sit with the joint at 90. This led to an error of the upper control arms being 0.175" too long. After milling that amount off of both arms, the camber issues are solved, and the car handles even be…
Cool, glad I can help. The best part is, we can probably get any of these at an autozone, or o'reilly's
Important safety feature! Though this failure happened at speed, the frame never touched the ground. The car is fairly stable as a three wheeler.
It was a good failure to see, the idea of one of these control arms coming loose seemed pretty scary. But the car simply sagged slightly as stopped, even if the wheel just flew off, I'm pretty sure the car would still be capable of a fairly controlled stop., and it showed no signs that it would want to roll or spin out, simply from the sudden failure of the suspension. The car overall feels very …
Fortunatelyunfortunately I have stuff pertaining to work I have to attend to tomorrow that will keep me from heading down there as well to help out any way I can. I am just happy to have the opportunity to be around such ingenious minds and see how others problem solve!
I am somewhat glad It did not fail when I was in the car, but at the same time it still looked fairly stable even after the failure of the lower ball joint as I was watching.
The lights on the dash are the same style I pictured in my mock up drawing, and the metal trim piece with the chrome plated screws holding it on. :)
It's got a 1.5L SOHC 4 banger from a '95 Civic.
The main thinking was that this was a motor that anybody could get most places in the world. The first people in this project actually represented about 4 different continents, so it was important to pick something universal. Aslo, the civic motors from that vintage have such happnin' aftermarket support, using one would open up all kinds of cheap power bits from headers to turbo kits, etc.
Just because the car doesn't NEED a grill doesn't mean it can't HAVE a grill. Many styling cues on beautiful cars are simply there because they are needed to make the car not ugly.
About $3500. Would be significantly less expensive if it was a production item and we were building them on a jig. ;Most of that $3500 is labor.We would probably do fabrication for another company if we were producing selling a product for them, given the right agreements. We are definitely not a job shop.
Arizona is probably one of the least constraining place in term of regulation. psycowizerdfink made a pretty good summary of what is needed here... It is about basics such as headlights, tail lights, emissions, windshield,...
! Feel free to make suggestions on what you would change in future revisions of the car!
it is to drive!! Trying to get some temporary lights and a windshield on it so that we can get it out on the street ASAP. Search on youtube for Open project... there are lots of videos out there of and I hooning abou
Nice , I see some potential here. Can you show us a version of this that has exposed front suspension? And a side view? ! :)
The reason we are leaning toward the OEM cluster is to keep costs down, and make assembly easy. The is more of a build it yourself kit car, if the person building it bought a Civic donor car, they should already have Civic gauges. The wiring on the car, matches the Civic instrument panel, so it just plugs right it. Aftermarket gauges are definitely a possibility on the , but the implementation wo…
No problem, I think with the concepts we have, we can make something pretty cool out of the regular Civic cluster. I believe my friend Klye has started a new project of trying to figure out how to make an open source, universal digital L instrument display that could replace the gauges in any car, but it will take a little bit of research to figure out how he's going to make them.
We definitely efit BOM wise with the stock gauges, but I would love to see some aftermarket gauge concepts as a point of customization or options. Since the is meant to be home built, ultimately we would like to have it where when someone decides to build one, they can scale their BOM to their budget.
I agree, even if it may be too expensive to out on our , it would be cool to see some other ideas too. It will take a little research in identing the wiring needed to make different aftermarket gauges. I guess a good starting point on that front, would be to see what other people have done as far as aftermarket gauges with the same power-train. Theoretically, this motor could possible be converte…
Ok, for all the explanations. I do like the idea of an android device, there were some concept cars showing the posibilities of pluging your iphone and use it as a on board computer and display (I think peugeot bb1 had something like this). That would be cool especially for custom vehicles like this. Also is it possible to use a motorbike cluster? Something really simple. But for now I was only a…
The plug in device is interesting, in fact Iphone aside, most modern smartphone have a mini-HDMI port on them already that would run in mirror mode, it would show you anything you see on your phone at 1080P even. However, so far the HDMI port alone cannot support the touch screen function in itself. The touchscreen overlay on most L screens can run over USB, so it would just be a er of mini-USB a…
Really like that concept idea ! You really do the "subtle-futuristic" thing very well! I'm always a fan of faceted-but-softened forms.
This project is very interesting and eye catching. For function-the narrower the rear reduces drag. Diagram A,B,&C are the same width and length. The coefficient of drag is .5,.20, & .06 respectfully. This info is covered by Barnaby Wainfan, In kit planes Magazine ,October 2012 Page 75.
I am just suggesting a minor change, something like made on his model. It is a bit more faithfull to the basic design, however it might not work or look that good overall. The aerodynamic impact should be insignificent tho.
While in Phoenix ,after half hour playing with some paper,scissors and superglue ...Normally it should be on 's table if it didn't end up in some trash can .
I too was thinking that we could add a steps to the frame, but they might have to stick out kind of far because the body is looking a bit wide already. The reason the BAC mono has no problem is because the body comes in where the driver seat is, and it practically sits at knee level. The Ariel atom doesn't even have a side body panel, and is also well below waist level. It's looking like the is g…
you just posted pics that shows the proportions of the two cars surrounded by people.It is obvious that the design philosophy is completely different between the two cars and so far away from the chosen ,considering only the height issue (Ariel almost double than Bac) .Braunarsch ,as far as I know the is not suppose to be a racer ...but that is what I know.
In materials, it was about $500 worth of steel. For someone to replicate it would be significantly more expensive, unless they had;unfettered access to a waterjet, tubing der, and mill.
Turning the engine around to do this would then make it harder to do even simple maintenance, such as changing the oil filter. Just one of the cons...
Welcome friend, it's time to go back to the sketchbook and make a real body for this project. You helped out with the first go at designing a body by submitting a ton of cool ideas. So, I look forward to your help as we start the next chapter in the Open :) Now, for the last few months we've ta apart a donor Honda Civic and re-modeled many of the critical components in CAD. This gives us the conf…
ok !! I will make some art of this! ;) Hope you will like my work! also the views are just great for me! ;).. my friend!
Sure, no problem :) Do you have Skype? If you do we could share screens. Then I could rotate the model around to exactly where you want it. But if not that is okay.
for the contact info! Also - for anyone else - my Skype ID is olson.
Here is one more. A bit less with the perspective...
yeahhh this is it my friend! Perfect angle front view for some fast action!! Give me just like this a rear too! please! :D
Nice , I see the value now of all the different perspectives you had me make. Great job.Now that you have had some time to work on a new concept, what thoughts do you have on the packaging? Any input would be great! !
Looks really cool for being a fast idea, ! Keep up the good work...can't wait to see more
Are we still leaning towards an open-wheel body design? Or just whatever looks the coolest?
, now we just need to settle on a time. Last week we got together at 8am Phoenix time which seemed to work for most of you. Want to do that again? Or is there a better time for you guys?
if you could upload the mannequin(s) in seated positions in a separate file that would be really helpful, at the moment I have done a fair amount of sketches without using the package just to get some ideas, then this week I'll start using the package more strictly, I hope to make the tiny chat tonight not sure though as I have a wedding to go to! Cheers
Not having internet at the house has sure made me miss several chats! I'm looking forward to the 19th, when they are supposed to get my internet line installed! :)
Hey , I've on vacation for the week of voting, and it didn't actually start until last tuesday, so it will probably go until the following tuesday before we do the final tally. At that point, we will be moving on to the refining of the selected design, where we hope we can have a collaboration around one design to make it the best it can be. Once satisfied with that, no more than a week or two, w…
I would like to take my project off this contest, phase, what ever, so is no runner up for the second place, we speak only on project nr 14 that is not made on the frame(you don't need glasses to see that) and we speak on project that is so well done and it fits on the frame and so on, as I remember you had a design and a 3D model and you had discussion on that... now you run a new design for the…
I am a bit puzzled by the points you listed here.Bac Mono?Where? Front fenders,front fascia,shock position,side,rear?Am I too blind?Further: the Trackstar was the choice because it is without central tube,accessibility and not defined rear?.I really thought the Trackstar was the best choice for what it is not for what it isn't.
Nice to see the objectives and guidelines for the next step. Some questions tho. Whay does the grille need to be integrated with the main body? I made it two peace becouse it would be easier to manufacture and maybe custumers could design different grills with interated lights itc, eassily without changing the entire body.I could see why the design would be a hommage to mono, but the reason why t…
Hey , for standing up for the design. I agree with you, but if you look at the renders they are quite conceptual representing an idea how the vehicle should feel but now in order to turn it into 3D we need to flesh out the details. At least that is how I see it.That is where your experties are required.
I am not standing up for the design because it has no need for that.It is a good and logical choice for the project.Anej,as you said it shows how the vehicle should feel and imo it doesn't feel bac mono.
Great to hear you are working on it! Seams like there isnt much happening up here tho, especialy now as the new competition has kicked off. Anyways here are some views, I hope it helps you guys to work on it further. I drew the views from vehicles profile so some details might need tweaking later on. I have also made some chassis skethes, but as I am no engineer they might need work on it too, es…
from your comment : this mean just can work on this project ,you not interesting about our ideas?
Hello! Everyone is still very much welcome to help out with this project. In fact, without more help we will never get this car designed and built this year. This project will always be community driven and designed. As the project manager I will from time to time as people to work on certain things as new things come up. I have asked for more detailed views simply because he was the first to res…
! These look great. But the size doesnt look right. I see that ortographic views have adjusted to the model based on the size of the wheels, but other components dont match-see pic (fuel tank, engine). I might have used an older version of the layout since I cant open the 3D model in rhino, I have used what I could find in the comments. Maybe if you could post some ortographic views, I would also…
Sounds good to me! So far there have only two folks that have stepped forward to buybuild the car. Myself and LM. (Yes, corporations are considered people in the US.) More owners, or potential owners, would be much very much welcome to help round things out. So, any effort to spread the word would be greatly appreciated :)
Hey guys, quick update. So, it took a bit longer than we thought to come to a consensus on which design to move on for further development. I'm in the process of writing it up right now. Just thought I'd let you know. !
Sound really good take your time !:)so if price is something between 10-15$ One for me Please for sold here in Uk hope later I order more :)
SWEET! We need more Co-Create interfaces like this! Is it still beta or can I add a task list to my project?
More is coming OSC! Glad you like it, and yes, you will be able to do it to your own projects shortly, we are just testing it out for the moment!
I also kinda want to see clear plastic too, and see what some L.E.D. lights would look lighting them up
Your rendered concept is cool! But it DOES NOT FIT ON THE CHASSIS! So the final version won't look like the concept. That makes this voting process unfair. I could have made mine look super low-profile like a BAC MONO, but it wouldn't fit be real.
this prop was my initial one started last year, now, given the fact that LM wanted new ideas for the body... i added some 3d wips, i know it's low so it should be adapted to the current development, as stated previously... that's also why you will find a rough sketch of my design wrapped around the current chassis and the last sketch that is a whole different idea....overall... i love the way my …
I think that LM should pull your initial "last year" pictures and only show your new sketches. Otherwise, this is simply unfair.I have no issue with what you personally have done here. Your work is great AND you were honest from the start that your concept from last year didn't fit and needed adaptation. I just feel that only designs adapted to fit the current development should be voted on. The …
Am Update: :)
this project is , the aesthetics, the details... everything... but it doesn't fit to the chassis. This challenge or design effort was to propose something around the real engineering, and talking for myself, it was a real challenge to create something unique with some aestetic value "ready" to be produced. So yes, it's unfair to compete against a conceptual design that looks so great, knowing tha…
red one.
The blue and black is excellent! I am partial to your "wingless" design, however...
Why can i not upload comments with images to this thread like many of the others are doing. have i committed some offense, if so, Kindly let me know what it is so i can try not to repeat it
! Great to see you again! I'm looking forward to seeing your ideas. But please read this revision of the body thread before you start sketching, there is a lot of info here that will help you design closer to what we are looking for. :)
for your support! The suspension is not functional, it is just a large milk shake straw wrapped with silver vinyl and cut in strategic areas with a thin black coffee straw going through. Regarding the steering, I just applied my Lego learning experience from back in the days... Hopefully, next scale model will be more refined and functional but I really wanted to make something that looks nice wi…
Hey,the grille appeared when the decision for a front radiator was made.See the layout in revisions.
We are moving to a model where the customers make the ultimate design decisions. After all, they are paying for it, right? In this case the customers are and myself, we each have intentions of building one a piece. That doesn't mean that your input is not wanted or that you can't effect the design in profound ways. You can drastically effect the outcome of this project by posting your feedback on…
Ahh... alright. After reviewing everything I realized that I missed a few key elements. I didn't understand that currently the decision is just for Mk 1. I can't wait to check in on this when I can!
if you click on the IGES file in the assets section, then right click on the big green button and click "save as," you should be able to download the file.
Yeah, she handles even better. Gonna have to revisit the front suspension geometry a little bit though.
I could be wrong, but I thought it was 22"?From the Ariel Atom Project:US DOT FMCSAStandard No. 108; Lamps, reflective devices, and associated equipment.Headlamps:On the front, each headlamp providing the lower beam, at the same height, 1 on each side of the vertical centerline, each headlamp providing the upper beam, at the same height, 1 on each side of the vertical center-line, as far apart as…
As I recall, you are both correct. I believe the 22" minimum height is older regulation specing the lowest portion of the headlight. The 24" minimum height is the newer regulations which specify to the beam center, since headlight sizes vary a lot more now. Which one is used varies from state-to-state. The laws have yet to catch up with the new LED lighting that is starting to show up.
for posting some updates. Looking really good. Was kinda wondering if there is anything happening here. Good work . Will see if I can open the file.
Yo ! It's good to see you here, :) Sorry if the updates have infrequent up until now. I will now be making daily comments on what we're doing and what problems we need help with. I think this will help us all complete this car much faster. Over the last two weeks , myself, and a few of the local Phoenix LM Labs volunteers have working very hard to refine the Body #1 surface models. Most of our ef…
I would like to push the idea of cutting the top section of the body on the tail end. Visually, it will make the car a bit shorter and more appealing, especially when there is only one person in the car.
! I will try to make a rear view asap and the lower part also needs more work. I also like the lower side panel spoon made but not sure if it would work since the main panel would be closer to the frame. How far along are you? Are you serious to take this to SEMA? That is next month!
I did some modeling in rhino. I adjusted the basic surface a bit closer to the body and bit more vertical. Here are the results. It is very rough, edges would need addjustment to fit together and all but it is an idea how to get closer to the original sketches. Hope it helps. Sorry I am not much of a 3D buff ;)Oh yeah, about the front hood hight, I must have missed something, but that is still th…
Haha sorry man I just realized you are making Aurels design. Must have out of the loop or something ;) Sorry to bombard you with all these sketches obviously they are not helping as much as distracting. I must have over looked something ;) And for the comment above, Aurels design is much sharper and modern looking, is deffinitely the way to go, besides you are already half way through.Regarding t…
I like both .The second one does something nice almost touching the two panels using those x lines.It also looks not so loaded when compare with the first.The first one inspires forcestrength and mechanics .
I’m not as artful, but this is my best backseat effort. Without these images, I would not have a point of reference to build on. upfront for that.The body facing left is for straight pavement. The sleek look requests more body part for a formal completion. It is a dart, to mark one’s destination. It is a beautiful work of art.The body facing right is for off road play. It says to me, get in, the …
This new suspension is standing out very much from the base body line which could make this vehicle look butchred up. Why change this anyway so late in the developement? The only solution I see is to place the shocks horizontaly at the top side of the engine below the main body, everything else would look very obscure. But that is just the way I see it.I also dont like the double edge on the hood…
These are some pics of the model I worked on. The front hood transition is cleaner, no double edges. The side surface does not break vertical, but is more like one pice.
Yeah, I know, but now when I look out off the model the hood looks very boxy, So I thought chamfering thous edges a bit to make more seamless transition would look bit better. Just in my opinion, but you guys should do what ever you prefer it is just an idea. It is hard to imagine all the details and how things would look when you draw sketches but once you have a model you can see what works bet…
, it's not a new suspension, it's the front suspension from the donor civic, and has part of the design since the beginning... it just wasn't modeled in place until a few days ago.
can be vertical lines than horizontal I think will look a lot better! and maybe the logo on it.
Hey, ! ! Nice updates! I like the scale model, except the front ;P Needs work. It is too wide for my taste, does it need to be that wide? I made mine narrower at the top and it can cover the radiator fine. I am quite deviating with my model form the original idea, tho... I just thought, while this is such an engaging project, maybe I could learn a bit of modeling in solidworks along the way. So I…
for all the explanations! I know there is a dent there.Why I am trying with this one is just because I like the rear end. It has a bit more volume while yours is cut off a bit before. I made the panel from three parts constraining them via tangency so the surfaces should be smoothe, but they do create that small dent there. So after maybe six or seven surfaces I tried a similar approach as you gu…
Not sure if I understood right, are you saying to make different masks? Something more radical massive to go with the body panel, right? I made some sketches, not sure about them but here they are, maybe to find some features that could help.
Great renders ! Here is a version of the mask, one from the sketches I posted earlier. If it helps in any way... Hey, where were you man?! Really good looking front, my concern is that it is quite narrow, which was very troubling aspect of this design. The grill is a bit too wide to make this work. Would like to see what can you come up with next : )
Hey , .iges and .obj files of the CAD layout can be downloaded from the Assets tab above. If there are any other formats you need please let me know and I'll get it done!A note on the CAD: Most of the components are placed in approximately the right location. The exceptions to this are the radiator and the battery. I just put them there to show where they could go. So, feel free to move them arou…
Ok, you.. Sorry but how do you download them? I choose "save image as" but it just saves as JPG.. I dont see any other way of saving than JPG.. I change the extension to .zip but still doesn't work.. you.
Hey . Instead of left clicking on these files to download, try right clicking then select the "save link as" option. That should work. The obj also worked for me earlier. Can you tell me what software you are trying to open these files in? ! Also, please feel free to join our chat session today!See ya.
I downloaded them, that isn't the problem.. the problem is that the obj seems empty.. I am using 3dsMax and when I import it just says that there isn't anything to import. Gave it a try at a friend in a Luxology Modo501 and still the obj seemed empty..
Looking good . I'm eager to see what this looks like with the rear seat raised like it is in the CAD. Please let me know if there are any other CAD views you may need for sketch overs. :)
This is by far my favorite project, and I really want to start building my own sometime this year, and I don't want to see it die out. Other than body panels and getting it registered at MVD is there anything else that needs to get done? ; ;
Front crumple zone, headlights, tail lights, side marker lights (front and rear) side view mirrors, rear view mirrors, wind screen, windshield wiper (one-- can be hand powered).;Front end suspension geometry needs work from my understanding, shift linkage cable needs work, (if you use a manual). ;Floor pans need to be completed. Long term testing should be done to find other modifications improve…
asked what is needed to get this done. The list still stands. I still think this project has as much potential to be a successful vehicle from as the Sports Car. The driving and riding experience in the is phenomenal. We have the body done, we just need some help. and I all want to see this on the road, more than just the one. Lets get this going again, because the world needs a vehicle. The appl…
This was a community driven project. If we could get some cool engineers and maybe if they hit a contribution level we could provide the first 10 chassis ($5000 cost is worth it) to them, then we could build 10 of them. That could be cool.... I'll think on how we could do this. Yay on moving this forward!;
I've saving a 1993 Honda Del Sol as a donor car to build a . ;Unfortunately, I'm moving to New Jersey and have to get rid of ;it :-(;I'm in Huntville, Alabama right now. ;Any thoughts on what to do with it? ;I;hate to see it just end up in a junk yard.;
Hey guys,Right now the is just in storage. From what I understand it needs a little fixing up.What if we made the into a drone? Really I just want to play with an autonomous car, and we have a sitting around.Anyone else interested in this?-Chad
I will always maintain that the was the single most important and yet underrated vehicle that has built to date. It was truly co-created, and of all the vehicles we built, was truly unique in providing the driver and passenger with one of the most incredible vehicular experiences one could have. I saw so much potential for the as a photography chase vehicle, as a track training drive training veh…
Relaunching the Open Body development! I am uploading more info right now so please drop a comment in the thread below if you are interested in helping out.
That is a very skinny person in the driver's seat, ! Ha! It is good to see all the progress that you and all the volunteers have making. Let's see where we can go with it next!
I don't want this to sound odd in anyway but I really think that somehow the work so far in the body area should be re-posted,remembered...I don't want to have that feeling like all I have done in this project is ignored(the good part from bad ideas is not to pursue them)...and I was not the only one .And I really think we should do this together:starting with the team that dismantled the Civic a…
Or a mixed competition-team workdecision.Scenario:I don't like in 's recent design the Alfa-like grille but the front fascia is .If we do the right steps in voting deciding we may have a chance not to come up with a monstrous-mix but with a solid concept.
Just found this project which really apeals to me. In terms of layout have you considered going for a rear engine config (behind the axle line) ? Not optimal but can be made to work to our advantage (porsche 911). It would allow a shorter wheelbase. Currently i think it's too long. Fuel tank could fit between rear seat and engine allowing a lower seat position therefore a lower c of g. I'll be fo…
quick form study... trying to emphasize or take advantage of the configuration with the side section deep like a cart but open underneath...
Great concept....it would be interesting to explore the legal challenge of maybe registering this vehicle as some form of motorcycle to help with insurance cost and to step outside the boundary of all the restrictions of automotive mandates etc.So that as the design evolves..it could actually be produced in the market place
Hey Everyone! It took me a little longer than I thought it would but here is a quick project overview and style guide for this step of the project. Let me me know what you think!
If the Romanians ever get together, they'll make one killer team. :-) Open Olympics for fun? :-)
I just wanted to re-post part of the design guide that outlines in an earlier post, and add a few comments and suggestions..."Design GuideStyle:Aggressive but not MRAPSporty but not F1Lightweight but not Ariel AtomInspiration:Aircraft: F35Cars: LCC Rocket(2), Bonneville Car(2)"Take inspiration from the F35. Design inspiration for the aggressive and sporty rghini Reventon came from an F22. had a g…
Sorry, I've out of it, guys! We got hit with that storm last Friday and have without power and internet in our area for almost a week.Good to see the excitement continuing with this project. I'll post some comments on the designs once I get caught up! :)
maybe you can provide some 3DS or obj extensions of the CAD so we can use that!
Hello guys ,we need some ideas and critizm from your side,thx for your time
It seems that the original idea as put forth by Billsh included trunkstorage space for groceries, etc. Do we want to continue with that? I personally would like to. That would keep it a very practical car and not get lost in a track day style car. Don't get me wrong, I'm liking the very sporty styling going on right now. For 10k or less, we will want this to be practical--I think. So, can we keep…
I am new to this interesting project, how do start should I just start sketching over the pictures above?cheersAnthony
Some of my s (comments are only few so it won't eat your time:
just some fast sketches for fun :) Still not satisfy with general lines but I like the side trunk and the aileron with the back lights
Something I worked on. It is based on the vision project I made before. The design was adjusted to the required layout.
Quick sketch idea for fun.. I just explore some shapes of a design. I will do a sketch on the photos of the cad, to respect the package.
Hey , I think -ued's questions are pretty good, I hope to get some concepts together on the weed, should be fun
i think we need an update with this thread showcasing the various concepts posted in the comments
I'm not an artist, so I can't make a cool looking concept, but I'm really inspired by the Reventon. I think it would be very cool if someone could make something similar to the Reventon that is open wheel in the front with a configuration. Can somebody make this???
I did i kind of rough model with some ideas, trying to incorporate the same crazy track car tech i normally try and use e.g. ducted fan forced down force.Production wise the whole orange section is one fiberglass part that just sits over the chassis.
I've busy for a while, but I can't wait to get on this! Great progress, and I'm glad that we're really ironing out the details.
,also, would it be possible to add to the assets a 3d mannequin that we could drop into the cad file? Cheers
The rear seat is too high ! Please consider building two fuel tanks on sides.
here is an angle sketch of my previous idea
Is there any place where the 3d model can be downloaded? (that is the base chassis, in the pictures at the start of the project). Or at least some exact measurements?(seats height, width, length, wheel size and distance between wheels)
Hey guys! you all for your hard work and the insane creativity that you have poured into these concepts. The future of the Open now looks quite good. So, I think it's time we had a tinychat to work out more details of this project. During last Saturday's tinychat we had tentative scheduled to discuss the project again this Saturday. Is this still good for you guys?
Ok, maybe its just me but this OBJ file from the archive looks empty.. and the other 2 files IGES & STEP don't download, they just send me to a page with code on it..Isn't it possible to upload a different version? you.
so I try to change the idea in the direction that you suggest. I change the wheels for an open one... but if I remove the storage compartment I would kill the main base of this idea. If you said that you are not interested in this idea I will not develop it more.
Hey Guys, follow the following link for today's chat
hello guys what do you think about this face with bonnet?
The project has running for a while and I see the "naked" prototype driving every week. Many great body designs have proposed and created, including the One by , however these designs would need tooling and molds to be made in a qualitative way, these tools would cost a bit and the must look better than a bunch of tubes welded together to convince people to invest more in it (so we can finance th…
The project has running for a while and I see the "naked" prototype driving every week. Many great body designs have proposed and created, including the One by , however these designs would need tooling and molds to be made in a qualitative way, these tools would cost a bit and the must look better than a bunch of tubes welded together to convince people to invest more in it (so we can finance th…
wow....the design is so dynamic in 3d...with or without the wheels...I especially enjoy the transition from side to rear.
I wasn't sure how to feel about the design initially, but after seeing it in full view, it has definitely grown on me!!! The bigger wheels aren't entirely bad, and with the being an open wheeled concept you could go a TAD bigger ;)....
New video in the description! Many to all the past, present and future contributors to the project!
production guys! I like the direction this is going...how did you make the suspension struts and the steering work? That's !
Just a thought for the body panels. You could take a page from the audio industry, use a wire frame to get the shapes you want and stretch felt over it. Once the shape is finalized coat it in polyester resin. When you are truly finished with the design, take a splash off the body for molds to make production body panels.;
Can you really make a car body for &lt;$125? ;You sure can.All you need to do is enlist the help of a couple of highly-motivated and highly-caffeinated co-workers for a late night session of:1. Sanding off months of accumulated rust and mud2. Painting frame tubes3. Cutting off the old battering-ram of a nose and fabricating a new one4. Cutting and folding spiffy composite body panels out of sign-…
Here is a question from Twitter;
The Open project seeks to create a modular vehicle platform that is easily assembled in a backyard or garage.<u>About the pictures<u>: The Open Chassis came off of the welding table at approximately 8PM Pacific Daylight time last night. This was a moment for Team at , but it is also a moment for the Community. Everyone who has commented or collaborated on this project should give yourselves a pat…
Due to the fact that the engine is much farther away from the gauge cluster than it was in the donor car, we will have to extend two sections of the stock '95 Civic wiring harness. Yesterday local community member and Josh (a cool who followed us home from SEMA) got to work on the first extension. This one involved adding 9 feet to 14 wires. Check it out.
Good work guys! Good to see working again and it has great having Josh just jump in and help. Just think, once we have OSEMO working it would have only four wires!
We are planning on using push-pull cables for the shifter and throttle. Here is some good info I've found for cable manufacturers.
Here is the current design for the transmission input for the shifter assembly. I've designed the bracket to be two machined pieces that are welded together. It could potentially be a single machined part, but that would mean a lot of scrap material. The second image shows the parts assembled with hardware. All hardware is standard McMaster parts. I have one question for the group regarding the d…
Everybody should go to the top of the page here, and look at the grey banner where it says "task list" ! It is a new piece of functionality for Projects and is where is underlining the things that need to happen for this tub to run! So check it out and join in!
! it was not about me because my part is so small but for them for those who have worked hard not to put a photo on the LM website with the display! I did not see any display in any of the photos from SEMA on the website!
Hey guys, quick update... I finished the update of the steering geometry task. Here's a short video explaining what I did. For all the nitty gritty details as to why I had to do all this, check out the completed task on the tasks list tab.
Here's a quick update video for the work I did today: the completion of the rear engine mount.
Here's my daily update video
After almost a whole year the engine shows signs of life once again as the electrical system is finaly working as
don't have a video today, as most of what I've up to has not terribly exciting or visual. That's right, I've working on the fuel system!Turns out we didn't keep some of the very important parts of the fuel system from the original car. I spent most of the morning poring over the two attached drawings, trying to figure out what parts we needed to find or make. I then spent a large portion of the a…
Cannot wait to see the parts you bought. Always the most sustainable to reutilize parts! we have spark, we have air. Houston, we need fuel!
Here's an overview of what we did today: I haven't built a steadycam for my phone yet! I also filled the crankcase with oil, and turned the engine over a few times, attempting to get some circulation going on in this engine that has sat still for over a year. It sounded like it wanted to run so badly!
fabricated three brackets that were being use to install the front brake hoses. One bracket secured the hose to the upright, the second was used to secure the hose to the upper control arm and the third was used to mount the end of the hose to the chassis were it will connect to the hard lines.Yesterday we installed the front brake hoses and started on the front brake hard lines. Since we could n…
Here's the video for yesterday... we were in here late last night, I completely lost track of time and forgot to post it.
We completed the braking system and the clutch system! To check out the details click on the "Task List " link at the top of this page.page. At the top of that page you will see two tabs. Click on the "Completed" tab see all of the completed tasks and their details.
Hey, here's a video from yesterday. It's another super busy day in here. As I sit here typing this, is out getting another fuel pump... we are gonna try to start it tonight, and tomorrow morning we are getting in cables to enable the use of the gas pedal and the shifter.
Hey guys, a short video from yesterday morning... still buzzing about this.
Hey everyone, not a whole lot that I felt is video worthy in the last couple of days, but we have accomplishing a bit on the shifting set- up, and I did buy some exhaust piping to use in our custom exhaust fabrication.
Here's a video update for today. I apologize for the frequent dips in video quality... youtube doesn't like my quicktime video uploads for some reason, though they look and sound great when played directly from my PC or phone.
So I've spent the last couple of days at work trying to get our new Makerbot Replicator 2 working well enough to print a Rally Fighter model, and as a result have spent minimal time working on the . were in the factory today though, exploring more options for connection of our push pull shifting cables, and wound up 3D printing a connector that looks like it will work well. Hopefully we'll have q…
So today we got the down off the table again, with the intent of driving it, after finalizing the tuning of the shifter cables. Stuff got pretty hectic in the Micro factory (as it often does) and we don't quite have the shifting dialed in yet. Going to try again tomorrow morning to get 'er working well.I am pleased to report, however, that since our recent modifications to the steering system, it…
Hey everyone, we drove the car for the first time today!!! It was a wonderful sendoff for on his last day at the Factory before he heads back to school. This video is not even close to all the footage we have, I just wanted to get something up quickly tonight. We need to get to work tearing the car down to do all the finish welding, and there are a number of things that were identified in driving…
That is so !! Man....I wish I could have there. for the video update . Truly a momentous day! Really sad that is leaving though. for everything ! I, for one, will certainly miss working with you. And if you didn't know, now you know....!
I had no idea how exhilarating it would be to see the out on its first drive!! That was amazing! Everyone has put so much into it, but it was definitely fitting for to take it out the first time, since he has put his soul in it! Almost cried watching it go. It was cool seeing the at SEMA, but it was a bit inanimate at the time. Now it has life! You have built a real car!!!!!!!!!!! Congrats to eve…
It appears I arrived at this project just in the nick of time. Congratulations guys, that was amazing to watch you enjoy the fruits of your labour. I can't believe how far you've all gotten. Good luck with the next step!
This is a very nice build but,much to bulky,I think a much more refined, efficient,vehicle should be built,like BMW's concept Simple and Clever.If you haven't seen the Simple,it has all the right stuff,aerodynamic body[critical for performance,high mileage and or range,some times as much as doubling the numbers] inline seating,tilting,3 wheels and fun to drive.Those who have driven the concept sa…
completed the teardown of the car, as you can see in the picture. There is a lot of work to be done here, everything from finish welding the chassis to cleaning up the engine to building a firewall. I will be updating the task list as we find things that need doing. If you see something you are interested in helping out with, speak up!
Quick video about where we are right now. I've welding a ton, and boy has hard at work using some cardboard to determine the shape of the floor pan for the rear seat.
Wow. Just wow.The car is ready for its (running) public debut tomorrow. Amazing work over the last several days
I was wondering if something similar to this might be useful to the front suspension.
We finished the upper suspension mounts yesterday and took the for a test drive. He said it handles better then before (if that is even possible because the handles so well already)
As alluded to, we did do a considerable amount of test-driving over the last several days. I think my next big thing to do on this project is going to be revisiting the front suspension geometry, to ensure that what was designed is what made it to as-built status on the car.While the car is an absolute blast to drive, there are things about the way the front end sits that bother me a bit. At ride…
I believe found the problem in the suspension geometry. The upper control arms where slightly too long with the ball joints on them, apparently caused by a discrepancy between the ball joint, and the model of the joint from the manufacture that was used as a reference to create the parts. It seems like a simple fix, we just need to shave a small amount of material off the upper control arms, and …
I can personally say I'm a fan of the appearance of the concept models for the body of the . While most of the car looks as cool as you might hope, I think the front end and grill design is a little PT-cruiserPlymouth prowler looking for my taste. I'm not yet experienced enough with the drafting software around LM, not am I a very good artist when it comes to drawing. But this horrid sketch I mad…
Here a couple pics of the little failure. The lower ball joints have an area of concern, they where going to be redesigned to eliminate the chance of a failure at the lower ball joint. The part proved itself inadequate, so at least we know the work that will go into engineering the replacements will be warranted.
Today I measured and drew up a firewall and got it cut out and installed today on the . This is the first thing I have made using Solid Edge, aside from the small tool you make in the tutorial, so I pleased with the results, even if it was a simple part. I measured for a 14" clearance on both sides of the firewall. As it mounted now, it has about 12" on the passenger side and none on the drivers …
Today, I wasn't able to get a whole lot done. The the lower control ares and hub brackets have removed so they can be replaced with new ones. I won't have time to work in the shop tomorrow, with a field-trip going though the factory, and school in the afternoon, I won't be able to get much done. I have to work the day of the Hack-a-thon, so I'm going to miss a lot of it. I was really hoping to be…
I'm getting really excited for Saturday's Hackathon. I just thought I'd post an image of the gauge cluster so people could start thinking about ideas for making it cooler and more worthy of the . Also, if you can't make it to the event, but have ideas you want to share, please post them up and we'll make sure everyone has access to them.
Here they are, A 3D model of the cluster showing its shape and dimensions, and a half finished part I was working on that shows the size, and positioning of the actual gauges themselves.
I started a google event to help spread the work for the hack-o-thon or what ever its called now
I did a little research into ways to clean up the assembly model. Apparently there is an program from Hitteam Tools that will find all the referenced files in an assembly and save them to a new location. Here's the website. Check out the free trial. Of course it doesn't help if the wrong rev or part is in the assembly, but at least if finds everything for you so you don't have to go searching.
We might have a problem with the tiny chat site tomorrow. Its rumored that anonymous hacker group is doing a ddos attack on them. We might want to look for another option.
Here are the pictures!
guys I think this is it
Here are some of the sketches from the hack event brainstorming.
front view maybe helps a little bit !
Here is the sketch that most closely resembles the 3D printed shroud, and the one being marked up in cardboard.
Have you ever thought of using digital aftermarket gauges, or is there a technical reason for using the old ones?
guys ! you have pictures?
here are some first looks at where we started going with your pod-style gauge bezals. The front cover of the gauges I think should be removed so that we can further pod out from the stock gauges to the two aftermarket gauges on the outside.
Here are some more pics of the center pod being printed up. These parts are hard plastic too, so we would actually use them for the real parts! Maybe a quick sand, and a paint!
Here is the carboard of the gauge cluster, and I scratched in what we will be doing, roughly.
more pics to follow as we get it on the car, and also Patrick filmed the whole event, so he will be producing a vid about it that we will share.
Cool face-plates
We actually had 3 at the time!!! The best part was making the LEDs different colors on them, :) oh and the rapid prototyping. that was good too
I realized, upon somebody telling me, that we haven't really saying much about what's going on with the vehicle itself lately. Of the things I've personally working on, mostly electrical related, has trying to get our coolant temperature gauge to work. Originally we suspected the sensor maybe bad but by doing a simple resistance test the sensor is putting out the correct values for the engine tem…
Today was fun. After attempting to remove the needle to calibrate the temperature gauge by putting it the right position I manage to snap the tip of the needle off. Then to make things even better while I was trying to remove what was left I managed to actually snap the little metal stud out of the stepper motor that drives the dial. fully because of the dash mockup competition we have some spare…
Keep up the good work . It's nice to see that the survived the puddles =) Needless to say it was a little chilly for the rest of that evening
This is a picture of our current mileage. The trip meter was reset when we recently drove over to a filling station next door to fill the fuel tank, since we had almost run out of the little we had in there after assembly driving around the parking lot the last couple of weeks. The odometer was reset when the gauge cluster was rebuilt during assembly so all those miles are miles the has driven. I…
There was some concern as to how well the electrical system would survive the shower you gave it, so I used an air gun to blow as much water out as possible. fully most of the system, except for the instruments and fuse box behind it, are splash resistant and seam no worse off. The frame and exhaust especially are showing some surface rust now though.
I've a little lax recently with keeping updates coming about what's going on with the car... but here's a couple shots from the changes in the last week or so.Made a new brake pedal, gets the pedal a bit closer to the gas for ease of heel-toeing, and is significantly more torsion resistant. This has actually vastly improved the braking performance of the car.Also adapted the current control arms …
Here's what's going on today, in my miscellaneous work on the car. Really doing some fine tuning and livability adjustments at this point, while trying to get the cad to a publishable state. is working on trying to get the horn hooked up, and I went to Home Depot and picked up a wire lock pin, then cut and welded it on to a tube to create a holster for the splined lug nut socket. I then welded th…
Just thought I'd share some photos I took with my new lens today-- canon 10-22mm. Had some fun with the in the shop.
Here's a quick video of and doing a bit of testing last Thursday.
I brought in a couple of small postersfliers a while back, when was still here, for a car show that's held yearly in Downtown Chandler. I've talked to the guy that organizes it and he said he would like to see the and Rally fighter in the show. It is held on the last Saturday of February which would be the 23rd this year. Not sure if it's too late to register for it, but I think it would be to ge…
Another video, shot by my Dad on his iPhone, was taking Mom for a ride on their recent visit to the west coast..
Here's a video I shot in the back seat of the yesterday
I saw this thing in person today at the OpenHouseAuto-x thing. I couldnt help but think this'd be a great application of the ol' Boston Bullet design, or at least parts of it (obviously, since this is an open-cockpit)..
Here's some pictures from Auto-X
Here are a couple of gopro videos from the Autocross.
got the parking brake hardware mounted to the today, and next the cable can be routed, cut and connected, wala Parking brake!
Ok everyone, this is working out to be a bit more difficult of a decision than had originally anticipated. Due to a communication failure, the first round of voting included several designs that did not meet the stated criteria. After a week of further refinement, we have 10 designs that meet the design criteria, and a few popular designs that still need some tweaking in order to meet the criteri…
for more views of the Tarmac Shark here is the link of the project
Somewhat relevant
this one (first pic)but with elements of this one (second pic)
Hello ... after reading all comments on the previous revision of the project, and some other on facebook posts I have some concerns and personal comments about this community desing effort: first. everything is or was pointing to end into a final with more aggresive and dynamic surfaces (I'm fan of that design direction) that look great in a render or in sketch, but in the practice are a real pai…
changed nose, fenders, windshield, headlight
I was looking through old concepts, and found one of your old sketches that may look good on this chassis. Wanna take a swing at removing the roll bar and doing a treatment of this?
based on and inspired from 's "Trackster
I think looks better now what do you think I hope you will like it ,thx guys for comment ! :))
Here is a link to the history of the project can be seen the idea evolved :) It was long way but a lot of fun :)
in progress, body is done now I need to put lights, side mirrors and wind shield
Is there a timeline for entries? I thought we were supposed to start voting, but no one wanted to go first.
What's the schedule? Are you still planning to take entries for a while? Just wondering when I should check back in on things. Or whether I should put some more spit and polish into my design.
Hello ... I've thinking and working in a minimal "do it yourself" version of my proposal, to fit the open source intention of the project; what I discovered (it's not realy a discovery) is that the final version will be very similar to an Atom, and that will apply to every proposal over here when be matched to be done at an average guy workshop garage. I don't know what do you think about this, m…
still on standby guys?
HERE is an article about an old school fabric body building technique that we may want to draw some inspiration from.
Great project! love it*****
I just playing with 3D model in Photoshop to find some design solution for front end, what you think?
It's a little while since we've done a video update on the
s Trackstar concept has a wonderful guide in giving us a chassis to shoot for, and the scale model of it was a hit at SEMA. Part of the original idea of this project was that this car would be modular, and it would be easy to put whatever body on the car you wanted. With that in mind, let's see what other concepts we can come up with that will fit on the existing chassis!<br >Provided are 2D CAD …
So go back through my comments and "Like" 3 of your favorites by clicking the little grey triangle in the corresponding comment!
Just to be clear guys, look through the comments below, and click the "Like" button on your top three choices! It is fantastic to hear your views as well, but make sure that you cast your official vote through the "like" button, the little triangle in each of the comments I made early in the thread. !
What's to keep a designer (or friends of a designer) from making multiple accounts in order to "like" their design?
Design option #9 shows an honesty of body design that follows the simplicity of the basic chassis design. It also gives the separate fender design a look that compliments the body. This philosophy is also shown on options # 7 and # 8, but I still like # 9 best overall. Too many of the other designs throw arbitrary shapes at the body. Others are far to complex for such a small vehicle. Many of the…
So far the most popular designs ignore the requirements 'Concepts must include DOT approved headlights, side mirrors, amber corner lights, turn indicators, and brake lights rear running lights, and a windshield of “reasonable” size.' They are not easy to build as requested, but have complex B-spline, Class A surfacing bodywork. One of the designs does not even fit on the frame.Had I known this wo…
I agree, the concept sketch is only the first of many steps to realize a good design. A good design must be put in the hands of a good modeler to realize the full potential of a design.. There is also no such thing as one great design for a particular chassis. At GM Corvette studio, we would often do two different designs left and right. The best design, that was working out, would then be flippe…
So...when does voting end? It has now 9 days since all entries were to be submitted. Not sure why this hasn't done yet but here is the vote tally as of 28 April MS:1) 62) 23) 34) 55) 186) 37) 38) 29) 410) 1711) 912) 613) 614) 1715) 7Looks like we have a winner and a tie for runner up. This would have more clear cut had community members allowed only one vote, but hindsight 2020 and all that right…
It seems like this is getting very political, when what we really need is a group effort toward the best option(s) for the . Just because a design is currently created to fit the frame doesn't necessarily make it the best option. As I see it, there are many options here that (with some degree of modification) would also fit the frame very well.I think we should be considering overall aesthetics (…
Ok guys, here's the deal: We are seeing clear evidence that the favorite concepts are #5, #10 and #14, though each of those concepts does not meet all of the design constraints. These concepts do have merit in their own right, so we should give each a chance. This is not a paid development project, so we have plenty of leeway for creativity, but we do need to ensure that the concept fits the fram…
...is it possible to see some picture s of how people climb in and out of the back seat and maybe some examples of the fabrication methods you are envisioning
Here's the promised video demonstrating current ingress and egress methods.
Just from a practical and Legal standpoint the center of the headlights should be 24" or higher from the ground. Very low headlights become useless when on hilly roads as the beam gets cut off by the slightest hill in front of you. Also the taillight area should be much larger again for safety.
I really like how simple the chassis is and how cost effective it would be to use the basic components from an old donor car like a Honda Civic. To the contrary, I have the feeling the styling aspect is still away from these 2 basic qualities. Despite some very interesting "styling" ideas, I see a lot of large body panels, most likely made out of fiber glass to expensive molds (or a crazy amount …
You are probably right about the 22" headlight height minimum, if you have a copy of the most recent regulations. It's several years since I worked on an automotive project. My point was primarily that the lights shown are clearly no where near the legal and practical position.
this is what i have guys
...are we still covering the wheels or will that be decided by the voting?...I only ask because the open wheelminimal fender versions seem to be more popular....
Here is my proposal updated... some new features: step bars, headlights at 22" from the ground (Hella 90mm modules, low and high beam), auxiliar lights (Hella Luminator Xenon 17 cm), rear mesh grill.
Trackstar concept has a wonderful guide in giving us a chassis to shoot for, and the ¼ scale model of it was a hit at SEMA. Part of the original idea of this project was that this car would be modular, and it would be easy to put whatever body on the car you wanted. With that in mind, let’s see what other concepts we can come up with that will fit on the existing chassis!Provided are 2D CAD views…
Someone should create a Facebook event for the build competitions, it's a good way to get more people interested in participating.
Most of our industrial design community works in photoshop, which is why the formats are given in JPG and PNG. The drawings were created in Solid Edge, so I could easily provide .dft or .dxf if someone really wants them.
design was chosen by community members who want to build this kit and literally hundreds of man hours have gone into making the chassis fit the body. Heck, if you guys want to put the TrackStar body on the back burner there are 100 plus very well thought out alternative body concepts with development history in this very thread. Just check the previous revisions.You're giving me a headache. So, w…
An .obj file would be good for both 3d and 2d folks...I recently discovered this as something you can open and view in photoshop CS6 as a 3d object.....allowing everyone to manipulate views for sketchover etc.
The rationale is that we need something that will fit on the existing car. We could very well use something like the TrackStar concept, but it will need to be modified to fit the frame, and elongated to allow for impact absorption. As such, it may not look anything like the original, and we can't use to do the development like he had . I realize that put hundreds of hours into developing a class …
, the rationale is that we need a body that will fit on the existing chassis, and allows for street legality. I recognize that put many hours into developing a class A surface (unnecessary for a car like this that is not intended for mass production), but we wound up with a body that still wouldn't fit the suspension mounts or the roll hoop that we had to extend for the sake of realism.Now that t…
In fact, it would be a great idea if you wanted to start a new project to adapt the TrackStar to the chassis, and we just fork the development of multiple bodies! , welcome back! Come down and drive this beast!
there any other format it will take? Solid Edge can output the assembly as a .STEP, .IGES, .STL, and several other formats. We may have to go through and intermediate translation program.
I can export if you give me a .3ds (old max)...this is new to me I will investigate further regarding other formats but I think the .obj is what Photoshop is basing this on...here are screengrabs of a DP concept .obj as seen and manipulated in photoshop 3D...
Interesting...tough medicine but very valid comments. The problem I had was thinking that LM would eventually produce an Open kit internally. It seems like that is not the case, though any members of the community could feasibly band together, developmanufacture the kit, and possibly sell it on a future LM marketplace. So yeah, that bites initially but it ultimately lets the community do its own …
hmm. don't think I can create a .3ds file either. I am going to try to get the existing assembly uploaded so that the imbedded 3d file viewer in the website will display it. Then you could take screenshots off of that.Not giving up on getting an .obj just yet, but I don't have a clear path to victory right now.
Yep. You got it. I wish I could tell you of all the exciting things we've developing for the next iteration of the . It's gonna be a lot of the things we have always wanted it to be, and be structured to promote exactly what you are describing.
Right, so all the coolness of a future marketplaceproject hybrid aside, I still don't buy the body reboot. You're going to have to give us more than "the body doesn't fit the chassis in a few spots". We knew this was true when we started building the dev chassis but soldiered on knowing we'd resolve the issue by modding the body file or the chassis. Well, keep modding the 3D file, last I checked …
That's a completely reasonable thing to do, but we have but one expert surface modeler in house, and he's unavailable. So anyone who wants to is welcome to take a crack at it. Extend the nose by two feet, put on fenders, add a windshield, and locate the lights and mirrors. My bet is that it won't look a whole lot like the TrackStar anymore, hence the need for this revision.
The "undefined file" in the project assets section is an OBJ of the that you can download. It should allow you to start with a 3D file in photoshop and draw on any angle you want. Have fun!!
The idea isn't so much "Gutting" an established project as putting it back in front of the community for further revision, evaluation, and polish. It was a great concept when the car had yet to be built, but the other community members present then, including myself weren't in favor of this body. Several other members voiced dislike of the aesthetics, that's mostly a personal preference though. I…
I would like to see a profile photo of this unit and diameter of rims and tires.I can take it from there possibly.I would also like the measurements between the front and rear tires,center to center.Are you interested in total enclosure or removable bubble top,curb access ? Is this to be a combo streetoff-road unit or strictly street ?I tried to view the unit as drawn and the empty boxes below it…
which file were you having issue with? You should be able to view the pictures in the gallery at the top, right? Are you trying to open this in a CAD program?Do you want dimensions on the 2D drawing I have above? That is fairly easy. For me to go take a picture of the actual car and overlay the dimensions becomes significantly more difficult.
Most likely we are going with open top, though I would definitely be interested in a bubble if we could get one for the right price. Keep in mind initial goal was to have total materials cost less than $10k in addition to the Civic donor car. No doors though, so ingress and egress have to be considered, in that you have to climb over the frame rails.Here's a photo I just took of the car. Had to g…
Having provisions for a removable in the design that we could add later would be a plus. It does get quite hot in the Arizona summer (110-115 °F) and I might try to get AC installed, if their was a in the design that could be fabricated at a later date.
! You. I'm an old gomer and I figured out how to get the little boxes viewable.Have to go to the library to get stuff printed so I can play with the drawings.Firstthing that hit my imagination was shrinking the rear seat out for a mono unit,but will stick with your two seat idea for a few profile drawings.Agree with you on the bubble pricing problem and will stick with a low profile windshield.Lo…
the next time you take a profile photo,would it be possible to add a driver and passenger and give us their overall heights,so we can provide adequate headroom for both ?
It should also be noted this wasn't put to a vote, preity much liked this body and picked it by himself, as far as i could tell as an example, not a final choice of what we wanted."Ya got me! :) Man I must be some kinda sliver-tongued, jedi-mind-melding, son-of-a-used-car-salesman to have convinced the entire company and development team to get behind my pick. Sweet damn pickles on a stick, I won…
guys , here is a small and quick exploration of idea shape body modular,made of parts,for example the yellow transparent lightweight rain resistant material applied to the chassis, and also the white part is from plastic or aluminium depends on the ease of applying. Overall is just an idea, I don't know if really works, but I wanted to share this thought. Wath do you guys think?
, there's a couple of things you would need to address here. It would be good to have fenders that prevent airflow from impacting the top of the wheels, to increase efficiency. We will need a windshield, so take that into account in any body you come up with, and we need to extend the nose a couple feet to fit in an impact absorption zone. Otherwise, I think the styling is pretty cool. The one in…
, you were the project manager, and had the say on which way we were going to go with the chassis design. We aren't going to go changing the chassis to invalidate the existing body design. doesn't have the bandwith to continue developing it for the existing chassis and street legality, so if someone wants to do more work on it, that's fine. There should be no argument here at all.... we aren't tr…
Good Morning ! Just saw a little note on the site that mentioned extending a shock absorbing nose beyond the front wheels.Think carefully on this er as the wheels currently provide the finest shock absorbtion possible and adding a nose that takes shock will transfer that shock to the balance of the frame housing your driver and passenger.I've believed for some time that if wheels would become bum…
It is significantly heavier than it needs to be, as the frame is made primarily from 1.75" x 0.120 wall DOM tubing, the same stuff we make the rally fighter frames with. We could use half the wall thickness and still be plenty strong. Unfortunately, we haven't had the opportunity to weigh it yet, but my best estimate is around 1600 lbs.As for using the tires as an impact absorption device, It wou…
My apologies if I made it sound as if you unilaterally picked the body, it was the best we had in time for SEMA. The only point i was trying to make was it was just a concept, no commitments on actually producing it. The size and difficulty of making the fiberglass mold for the underside would far exceed the abilities of anyone regularly attending Labs, possibly the company as a whole. The idea m…
I Like the first one with the black stripe down the side. I'm not a fan of the specific color of the transparencies, but I think its a cool Idea. Another feature to keep in mind is maybe a step or bar, and I'm not sure weather its better to put it inside or outside the car, to help get inout of the car, the side bars are pretty tall to step over without stepping on the seat. I like how it kinda l…
Hey, I'm new to this project so forgive me if this has answered before, but are we locked in to the small wheel size now? If not, do you know how large a diameter wheel would be feasible with this paltform? Just my opinion--though I realize this is initially intended as a fun, affordable minimalist track-style car--but I think it could look better and maybe capture a broader-appeal commuter marke…
Starblade, we are definitely locked into the wheelbase for this particular car, but it is an open source platform, so you can do whatever YOU want to do with it. For this particular effort, we are trying to maintain everything we have to date to maintain a low cost. One of the drivers for this project has keeping the BOM cost (in addition to the civic donor car) below $10k. So, here at LM we are …
Early conceptual work wrapping shapes around the frame. Think of this as early clay sculpting. All hard surfaces, no real true curved surfacing yet, so please don't judge it on the CAD quality. I like to move blocks around to test form. Aiming for lots of front downforce. I already see like 100 things I need to make better.Does this need a true rear fender? If so, how much should it protrude? Sho…
Good stuff ! A rear fender is a nice to have thing, not necessarily required, as a lot of the airflow should be blocked by the front wheels. I don't think it would need to protrude at all past the wheels, should you go with one.I'm not sure I understand your question about the front end. 3' additional length? Go for it!Looking forward to seeing where you go with this!
Here is an idea inspired by Origami.- Surfaces are both simple and following the chassis so they can be produced with many different kind of materials and processes (aluminum, wood, fiberglass, fabric,...)- Access on board for the rear passenger is good enough- A windshield at an angle was too difficult to visually integrate but a straight vertical one inspired by Hot Rods looks better with the o…
This is very cool! Aurel, would you mind if I take some inspiration from your work? I don't think my end-result will look the same, but might carry a similar vibe. I am trying to figure out how to make my concept easier to manufacture.
I really like a lot if this Aurel, and I love the manufacturing concept. I am anxious to see what you would do with the front end and how it might integrate with the fenders. That may even lend itself better to integration with a non vertical windshield, as I'm not sure the hotrod style fits.
have working on making the forward bulkhead to protect the hydraulics and the driver, and it extends the existing frame by 5" I would expect that the impact attenuation zone forward of that will be 12-18
Here's the new anti-intrusion bulkhead on the front of the car, finished yesterday. It adds 5" to the front of the existing frame.
hey, i am new to this project,tell me where i can find assets to this project so that i can work on it. we have to design the body of the vehicle, correct me if i am wrong.wonderful project guys
Cool, I might try to submit something for this one. :-) I ran out of time trying to submit something Sunday night for the DP Customs contest. Working 12-15 hour shifts doesn't leave time for much but I'm excited to give this a shot. for the reference!
For thefiles, right click the link, select "Save link as...
Hey, thought I should throw something together for this project. This is a real early stage of my project and the model is a little messy, but I plan on improving it. Please provide feedback, !
Looking good so far ! Do keep in mind, we need to have enough space on the front to add a crumple zone. I've already extended the frame by an additional 5" past where it is in these pictures. As long as you make your body at least 18-24" longer than what is in the pictures and the cad drawings, we should be able to build a crumple zone inside it. Here again is the picture I posted a few days ago …
Looking good ! Keep in mind what we are trying to achieve with the overall project... something that is easy and inexpensive to produce at home. Makes this a bit more of a constrained project than the usual challenges around here, I know. Just think about how you would build the bodies that you imagine.Right now, I keep thinking about doing a simple frame with fabric stretched over it, which has …
I don't know if it will be any inspiration for the rest of the body, but and I installed the new dash in the , as inspired by sketch from the hack event we had, and built by
for the feedback! I will extent the body tonight. Does this mean I also need to add a rear panel with a crumple zone also? Because ideally I would like to leave that almost naked.
I have a design of a retrofuturistic hot rod, with a bugatti grill. Maybe it helps as inspiration. If i have some time, i´ll make a futuristic design for this platform.
I like the sleek, simple, and cool looking general shape although, I understand this isn't redone for our car yet, just inspiration. Just to note the grill placement wouldn't be necessary keeping in mind the radiator is at the back inside the roll hoop, and I'd be curious as to what can be done with the front end without a grill. Nice concept though, especially that brake and suspension setup.
Something to cover the wheels, like fenders or body, to keep the driver and passenger from being hit by stones and covered in dirt would be needed so a helmet wouldn't be needed every time.
I am not worried about extending the rear. The wheels and subframe would crumple pretty nicely to save your bacon in a rear impact. What we do need to be concerned with is where to mount the tail lights, a 3rd brake light, and the license plate.
Loving what I'm seeing so far as far as body design. I just wanted to share the Jeep Stitch with everyone. I remember someone posting a fabric based body for the , and I find that option to be not only practical, but very good looking. To that end, Jeep's Stitch incorporates fabric too. Several portions of this vehicle utilizes special "architectural fabric
In this update, I have managed to extend the front of the car and add a windshield. Please tell me if you need the front even longer or shorter, I have made it easier to adjust that now. Please provide feedback, !
different take on a modular body for the Open . :-) An opportunity for LM and the Army Rapid Equipping Force. The Open fits perfectly inside an Air Force CV-22 Osprey. This is a quick concept based on my old XC2V work.
Hello everybody! This is my concept! What do you think?
after some years at Formula SAE I must put my experience on this project... so here is my proposal "Tarmac Piranha
Work in progress. My latest design, non-militarized. Lots of front-side downforce. Feedback appreciated.....
Hey guys, the IGES file in the assets section has updated to include the anti intrusion bulkhead on the front. Things have a bit delayed, we had a power outage here right after lunch :-(
The file has updated now to include the anti intrusion bulkhead on the front!
Hello and you for tips. Here are some pictures from new front part and passenger windshield. Passenger windshield consist from hinge, rubber and some lock mechanism (isnt on picture). I used rubber on edges of glass for more comfortable openning.
i am not skilled at 3d, but thought I would toss my hat in the ring. just some basic ideas. The rear passenger would have a separate windscreen in line with the first one. I sort of envisioned a hatchback profile but with no roof. when you trace the whole thing and create a line over the passengers to the roll bar, thats what it reminded me of.
Updated concept. It has updated to fit the latest anti-intrusion bulkhead in the STEP file. Still working on some body issues and refinement. Any feedback would be much appreciated. :-) For example, is this what you are looking for? Or are you looking for more of a race car looking concept?
this also can be adapted on the current development
Here is an animation with refinements
Okay, I simplified the front end and ended up rebuilding the entire red body surfaces. All the surfaces are really simple as they curve in only one axis. In fact, many of the surfaces are straight simple cutouts and folds. I can make it look nicer, but at the cost of build difficulty. Is that desired? I am showing a front with a lot of wings for down force. But they are both excessive and totally…
Hello here is CAD file of car body. If you have problem with it, write me, I will try repair it. Now i go make some pictures with chassis.
all, this si the final TDM design idea, some start sketches and final drawings of it... how I see it, is 50% easy to build and 50% good looking shape. you guys :) !
CAD model work in progress just need to add front fenders and aero stuff and wheel are add in photoshop
This is just a very quick study in Photoshop - I've meaning to sit down and do some rendering but I can't seem to find the time.I think something along these lines would be very nice. Something with Morgan-style fenders, smooth flowing lines, and a tall & stumpy rear end.
On this one I try to make some bro shapes like on rghini and on front I try to make some shapes look like Predator (movie) helmet with panels and lights.
An initial body direction has chosen, now we refine itAfter carefully evaluating the incredible designs you guys have submitted over the past year - we are pleased to announce that the Open project will be honored to use 's trackstar concept as its main inspiration in the next phase of the body development.This does not mean we are at the end of the design phase, actually it is just getting warme…
After carefully evaluating the incredible designs you guys have submitted over the past year - we are pleased to announce that the Open project will be honored to use 's Trackstar concept as its main inspiration in the next phase of the body development.This does not mean we are at the end of the design phase, actually it is just getting warmed up! you for your help with this project so far, we h…
very good choice , congratulations big dreams come true!I just thought that all of us will choose the winning design, but win a really great so Im happy but still i will try improve my project :) I come back here guys when I learn 3d program so see you in future !:)
i still like mine guys:) and can't wait to see the real thing, great Trackstar! congrats Anej!
Alright guys, let's chat about how we are going to move forward on the Body#1 design. This phase is all about refinement. It starts now and goes until Sunday night (the 18th). As you know, yesterday we chose 's Trackstar proposal as our main inspiration for the next round of development.We chose this design because we felt it was the best fit all around for our project goals, and especially our p…
Superb choice! Congratulations , and I hope I can contribute to the next step. With regards to the grille, isn't this going to be a rearmid-engined car? Wouldn't the grille just be more decorative in that case? Not that there's anything wrong with that, style points are points all the same. Also, at what point are will we begin to integrate the chassis into the design? Perhaps a quick brief on ho…
Just to affirm, I am not trying to be a downer here, I'm just posing some questions that I hope will provoke some more development and maturation of the as a whole.
I think it looks fantastic ..I see some bac reference in how the body terminate along the sides but its a big stretch...very different regarding stance, proportion, openwheeled configuration and the front in..well every aspect....for me the rear is too buggy... the transition from body to engine is like a manx.This is a beautiful design but stil just styling...I hope to see more thinking towards …
Hello guys I hope that nobody will not be angry, I really really like this project I just wanted to make something similar to my , I hope that no one reproached me for it with your fingers, sorry for that guys ,I hope that everyone will take it with a grain of salt...........try help.........or still live with dreams :)
Guys! for the great feedback so far. Sorry I have unable to comment for a bit. Over the last few days I have working with (nllanos) here in Phoenix to make a rough 3D body design of Body #1. Think of this as a digital clay model that we will carve away at as we get a more refined designs from you guys :) Right now we are really trying to dial in the driverpassenger layout. So, there has a lot of …
Yep, the Domino's comp is pulling a few people away but we are still going strong over here. for your orthographic sketches. has already put these into his CAD model for references. Do you think you can add more detail to these? I'm thinking grille area especially. Also, can you create a rear view? All these sketches will really help define the initial "digital clay" model that we can then refine…
Shoot, looks like a bug attacked that last message :( The web team is on it.
Hey everyone ive doing 'research' in an Ariel atom this weed and was nosing around at pretty much every detail thinking about the . I noticed a couple of things that i think would need to be considered,-The body gets really badly scratched where the occupants swing their legs over to get in. Even the atoms powder-coated chassis had deep deep scratches and it was in a really visible from quite a d…
Hello again guys! for all your hard work, advice, and support. Each comment helps get us closer to the ultimate goal here: creating the world's first open source kit car. Now, you haven't heard from me in a while so I want to give you guys a quick update on what we have doing with 's sketches. Over the last two weeks (nllanos) has hard at work pumping out surface CAD models for Body #1. But he ha…
guys, i'm feeding some work in progress pics so you guys can help and between everybody we will make this thing really cool!!!, well that what I expecting!!!.1- I loaded a 3d file that I'm working ( extrerme please use it, it will work in Rhino since I work in alias), so everybody is in the same page.2-There's some safety guide as thr roll over line that I explain in the pics, but it will be a co…
, let me know if you can work with my files, if not I will try to box some of what I have and export as STL so you can use our packaging reference; also we are planning to make an interior mock up to check the ergonomic and visual angles.
I propose that we make the interior of this narrow body more accessible by splitting it open to build or work on. I know this might add weight to the overall project. A splice connection might do it with minimal wait added.
I'm new to the this sight and not up to speed on history of this project. Is the spliced halves proposal to late to be considered? This concept would have to by incorporated early in a design stage.Another note: Because this is a low ride an off the shelf after market mono spring might be necessary.
for the isnstructions I was able to download and open the fiel. Really looking good! Nice of you to bring us up to speed on what you guys have doing. It is interesting to see how it all comes together from the simple sketches to a 3D model. It is not an easy task since the paper can handle everything. ;) From my point of view tho the front mask is too wide. Looks kinda massive and proportionaly d…
. This is a rough conceptual sketch only, as entry level, proposal. for directing my to a appropriate link. Keep up the great body work, go team.
everybody, I'm up dating where we are; like say, optimizing the roll bars for better styling and maybe creating outlet duct for the radiator since it is so close to the legs,pedal box and interior; so that give us an opportunity to create a fiscal feature to split color in the front and have more to play.also, we are reducing the front end volume, but the surface still in work in progress.We are …
guys, we still working in progress but, I would like to hear feedback, so please get a look to our status.We are going to make a interior muck up to check feasibility and ergonomic.
Here is a front view and an idea for the roll bar. It would be similar shape as the one in the back in front could be a dark panel descending into the air duct. Front is narrower and the sides of the body enclose it better at the top.
Good work boy !!!!, I like it!!!, as soon as we have the mock up , we will check the visibility for that bar and the others one, the key is to get the protection and get visibility and a good looking.good keep going!!
Does anybody else see an issue with climbing in and out of the vehicle with relative ease? I believe this is something that should be addressed now because the shape of the body directly affects this...especially for the passenger since the body gets wider the the rear
i suppose a solution would be to integrate a step within the frame or body panel, since adding a door would be difficult in such a design... i guess since this is a racer, a slight inconvenience with ingress and egress would be expected.
Just wanted to throw out an idea to add a bottom panel to compliment the top. To add some functionality it would also have a couple of molded steps to help with getting in and out of the car. Comments???
Here is an idea for the step. It could be a part of the chassis or just be velded on it. The step yould go out a bit and the body panel would have a sharper edge inside creating some room for easier climb. Also made some sketches for the trunk. If there would be a fixed brake light in front of it, I was thinking maybe the trunk would be accessible from inside. It is just a rough sketch would need…
guys, I like this conversation; the belt line high is correctly because the packaging distribution is dictating that, so it is an issue that we have to deal with and I seeing some really good ideas coming from you guys,I have 30 inch in my speedybuggy ( I have the model in the ) and work good; but we have around 33 inch in the , between some of the ideas and work out with belt line surfaces we ca…
My criterion is to own or incorporate an Open Body Design, but not as a racer. I do like the idea, that less is more (affordable). This is just a functional note, in a general since. If safety is already incorporated into this current style, then disregard the guard issue.I too think an aid to step over the side is helpful. And if the step, builds out the edge more, could deflect gravel from hitt…
A rear door proposed by , could be a big item, would allow rear to be used as cargo area. An optional stylish for rear would make it a single open for most of time used.The rear will be clean by the time it may get used for a extra person. The door would add complexity to style and chassis. Again, what is the target audience? I want to use it as a flexible platform for affordable transportation. …
A larger peace of body, to flip just enough to lower the side for entry, and full flip to get full compartment closure; would be possible (if design is changed to allow for). Is this first hinge proposal with-in the current design concept? Would an enhanced body design with more complexity be worth usable storage, multiple use, and better wind dynamics?. To reduce drag, I would like to see more a…
Propose chassis to be lower then the body with step included on chassis.
You refereed to "untill we see some pics of the mock up and the guys tell us more about it." Will the (Linked Projects (14)) above help other like me get a bigger picture of the total connectivity to this project. I would like a better understanding what is driving this design. Also would like a place to state my interest, for a project that maybe out of context, and not interrupt a ongoing great…
I've discussing the issue of steps vs. hinges with and at LM. The agreement we all had was that any kind of hinge for the body would not only increase the complexity, but also the price to make the car. Therefore, we want to encourage the community to submit more ideas for adding steps instead of hinges to help get inside the car. has done some great work so far and was able to bring the belt lin…
Inspiration.These computer generated body designs are real impressive. Will the software print to 3 dimensional printers, for model scaling.The printed mock ups would be transportable, connectable, and swappable.This would bring the teams to a tangible interaction.The connectivity would evolve with the design naturally. The models ease of production could be a market by them selves, to display th…
guys, i would like to up date where we are, we were working to reduce the belt line and we have 30 inch on it, i thing if we incorporate steps in the rocker panel styling we can get in easy.
The rear tire and rear roll bar area is a natural entry aids, for the higher rear seat(small and large). The forward seat needs a hand hold(larger) or a couple of walking steps(more defined).
My last post was left hanging, I ran out of time.I'm just looking at how to easily get into the drivers seat. I would like to see the front roll bar, also double as a handle for two handed entry.. Or just walk up the body where possible, and get in. (for this you need solid non slip step points).
A strong mirror and head light, could double as a step. The head rest is a great place for a hand hold or a belly rest during leg placement.
To me, that bottom piece looked a lot like a skid plate that stuck out from the sides. Instead, why don't we make it into a thick rocker panel that we can step on to get in the car. The side profile would still look the same, so it wouldn't compromise the look of the original design.
As far as I saw the main upper panel modeled in 3d is wider than 's design.Making it a bit narrower than the bottom piece will make your idea working perfect!
Here are some ideas after a while. I made the body bit smaller closer to the frame with bigger arch above the step for more space while climbing in. As said bellow the model seems to be much wider as the sketches. The lower side panel is closer to the chassis as the main body panel as intended in the original sketches. Made the step part of teh chassis it might go out a bit too much but that woul…
hello people.... long time no seecomment, i've a little caught up and i still think you are doing a hell of a job without my non-engineer suggestions:)).. anyway, i see you are making good progress, waiting for more.... cheers all
Real A picture is a thousand words, is now a picture of a thousand smiles. I could see myself setting in this car, with a big smile.
Here is another view. cox. Tried to iron out thouse edges a bit also on the bottom part I think it looks better.
update! I wanted to share some photos I took last week to show the progress of the Project with the community. Here you go:
Proposed Name: - mobile mock 1Description: Open community jig for modularity.This is an outer jig made of any attachable materials. For layup and development these are suspension horses and can double as a shuttle craft in the assembling and joining of sub assemblies. Temporary wheels, supports, and bridging; are used to orient any part during mock up or layup. The jig modifications will accumula…
guys, I would like to get your feedback about the design intention and move forward with only one; you can see with arrows the one that is like folding a plastic ( more curvature) and the other one more like the original with more flat panel as a faceting faces, also I tried some of the cut out proposal from , the surface are in the developing process but I want narrow for one design intention; p…
,I tried some of the cut out, I couldn't get there as you see in my renders and I still have styling issues that make my 3d renders look ugly, maybe because I have lower belt line that we were bring down for people access and lower dash height for visibility ( discovered in the muck up) and also I have the front grill with less angle that make my renders with so much long front and out of proport…
we found that the front roll bar is an issue for the visibility, we don't have a decision about it and we should take it sooner and maybe put a roll bar in the front seat.I want to know your opinion about the design intention that I'm showing, like folding and more curvature for the surface or more flat and faceting them.
guys,I would like to get from you a feedback ,what's the feeling, sensation, emotion or interpretation about this two sketches.
Guys,We have more packaging information in place, it is the "rear suspension"; it will change the engine cover styling.I attached some pics to show this issue, I think that rear area need more styling input and incorporate over the engine cover an removable storage, so we can have access to the engine as well a place to storage helmets,gloves,glasses and backpack.
guys,I'm showing here what we are in the front end, we have a duct radiator on it, and I attached some pics to showing the status; I think that we should work more in it and really appreciate more styling input from you!!
do you mind to give a quick sketch about your opinion in the hood.
my understanding of your design is for the shadows in your sketches showing brakes surfaces and in my opinion the front and rear " vertical surface" are the same but have cut out for the occupant access, so there is a connection between the front and the rear of the car, but I could be wrong and I didn't see what you seeing until today, I can explore it and see what happened, also is going to exp…
Did we completely abandon this idea??? From a side view, this helps the car not look so high when there is only one person in the car
Vasilatos and everybody, not much progress lately in the styling, we are making scale model 14 with the and Aurel interpretation to see in 3D where we are.But, still a lot work left and details to design as engine cover, more option to the front end, rocker panels, dash,mirrors,headlamp,tailamp and we try to print them and show them in the model, so a lot fun is coming to the .
guys! For the past week I have learning a bit of solidworks and modeling the vehicle as I went along. No offence to you, I think you are doing an excelente job, maybe some more updates would be cool :) but I wanted to try and make my own version of it. I just wanted to know if it is ok and if I can start a new project with it?
hope you've got good time in the State, definitely the model is a piece of art and it is exhibit in the models shelf.So, I finish the 14 scale model as part of a visualization process and use it to check proportions and see what we are with the dimensions, I print the design intention that I was working and I will print the Aurel interpretation form it. we will posting pics so everybody can use i…
guys, we have pics to keep working from the 14 scale model!!!,we can exchange all the pieces with another styling.
theoretically, the front section shape should wrap the radiator plus the tubing bracket that hold it, so feel free to work on it, I'm working to finish the other body to get a hard model comparison and i will clean the file and post it, so we will have in the same page.In the other hand, is working with the chassis but,in this point they don't much because we still working in the styling and they…
This is a super cool project, and here are some side view lines that came to my mind when I look at LM :D
i loaded your body, since your are happy to learn I attaching some pics describing the issues that help to design the body.Normally, when you have panel we need to avoid depression, inflation,infection point or change curvature, only it alloy it to do it if it is a feature design or when you meet different panels, the technique to check slab panels is call highlight, most of the software has it a…
Good, since you are good in Photoshop, could you grab some pic from the scale model and draw your front grill to see how it fit in proposition with the rest of the car, we still have some room there but ideally we would like to see balance in proportion, not too thin, not too thick, not too big nose, not too fat; you know what I mean, really appreciate you have some time to work with us!!!
Allready ahead of you :) I was just sketching the grill so here it is. Will make some more tomorrow it is getting late here...
Could you,please try something radical oppose, like the attached,so I can print another view version.
Hello Guys I really,really would like to help you with this project but I know nothing about CAD 3D sorry for that (maybe in future)but I have prepared something to you all from my heart for this wonderful project,so that we may live with a beautiful dream!!! you all (hope you like it)
I love the render; we will show the scale model in SEMA for the community, could you make a couple more to show them in a board behind the model.
, you for the renders. These updates are great to see. I know that as we refine the nose of the vehicle the final quality of the project will really begin to shine. Bravo so far. I cannot wait to see more images of the CAD components in development and the fabrication pictures when there is time!
you all for the hard work that you put into your body proposals! The amount of good ideas is making it hard to pick out Body #1. But this is a good problem to have! :)One small issue. So, I have traveling over the weed and intended to be back in Phoenix today to choose a final body direction with the LM Labs guys. However, I have missed my return flight and will not be able to make it back until …
you all for the hard work that you put into your body proposals! The amount of good ideas is making it hard to pick out Body #1. But this is a good problem to have! :)One small issue. So, I have traveling over the weed and intended to be back in Phoenix today to choose a final body direction with the LM Labs guys. However, I have missed my return flight and will not be able to make it back until …
Also, please continue to post links to your individual projects or post images of your final idea here. !
Haha i can open this page with out giving my pc a meltdown. Here is the link for my final proposal in my projects section..
guys its idea to do open body ,This mean all of us guys from community can design panels for this they are connected via hooks easy to remove and install new body,so that each buyer can have its own unique and we can take part of this!sorry guys but I dont have any extra pictures from the last saturday no time :( just work and work :)I add link to my project for more info
Yes! for the new revision! Why did no one think of this before... The page loads like a fresh breeze. :)
final progress
Front view... I have else ideas for the front... but not time to put it on paper... it should need more development.
Hey Everyone! Once again I want to you all for your hard work on this project. You all have contributed thought provoking designs with no expectation of a reward. For this reason and others the Open project will be remembered as the dawn of true collaboration on the . for making this happen!So, as for the Body#1 decision... :)I was traveling for the last few days and just made it back to Phoenix …
I re-sized my page about the different panels because it was a bit too small to see properly should be good now.
Do we get an input? Like a vote? I've absent from this process for a while due to work, what's the format for this? Congratulations on getting thus far.
Another quick update: So, I've emailed the guy whose design we will be using for the main inspiration as we move forward. Now I'm just waiting for him to respond before I go live with the announcement. Will keep you all posted....
Yeah, but most of those airplane fabrics are treated with silver dope for UV protection. Adding dope of any kind removes the flexibility used in this concept car.
Yeah, but most of those airplane fabrics are treated with silver dope for UV protection. Adding dope of any kind removes the flexibility used in this concept car.
Many airplanes are built with fabric skin.... the B-17 of WWII had partial fabric skin horizontal elevators and vertical stabilizer!! I built a sport STOL aircraft with fabric skin...and that skin lasted about 25 years!!
A friend of mine in Huntsville,
I'm glad to see the getting some love. ;What are some things that the community could most help with? ;Are there any good ideas coming from;the 3D printed car project that could be used?
, guys for continuing to work on the .; I really enjoyed riding in it last week, when I was there!; Great car.
for commenting guys.;I'm going to be putting up the project page again shortly. Once that goes up feel free to start helping.;
That is looking nice!; I'm so glad that you are picking up the project again.; I remember when this project started and it so deserves to be finished with a body.; Keep it up.
they do make a foglight with halos around them. Also there is a fabrication shop known as Plain and Simple by Design in Texas that makes custom headlights however you want them.
Aesthetically, I;like the aggressiveness of an 'eyebrow' on the light for the open .
Many airplanes are built with fabric skin.... the B-17 of WWII had partial fabric skin horizontal elevators and vertical stabilizer!! I built a sport STOL aircraft with fabric skin...and that skin lasted about 25 years!!
A friend of mine in Huntsville
I'm glad to see the getting some love. ;What are some things that the community could most help with? ;Are there any good ideas coming from;the 3D printed car project that could be used?
for commenting guys.;I'm going to be putting up the project page again shortly. Once that goes up feel free to start helping.;
That is looking nice!; I'm so glad that you are picking up the project again.; I remember when this project started and it so deserves to be finished with a body.; Keep it up.
