# Supplementary material for: Robustness of open source community multi-project knowledge collaboration network based on structural hole theory
Source: PLoS One. 2024 Jan 2;19(1):e0292444. doi: 10.1371/journal.pone.0292444 (PMC10776177; doi:10.1371/journal.pone.0292444)
Supplement: S8 Data — (XLSX) [file pone.0292444.s008.xlsx]

## Sheet: Sheet1
description
You've taken some strong cues from the inspition provided by the client, yet s advice on flasness in combination with the usage of red as a base seems to have been complet overloed. You're right in all that's conted with the red color, but according to the brief ts is a bit too bright.
You've got the element in your entry , wch I love , entry .
You've found them Driver side:. in s Rough Rider Uniform. Passenger side os
You're on the right tck in celebting the fme by leaving it exposed, the toggle switches, and the easily accessed gear that will be needed for desert cing. Somehow though, it has more of a feel of what you'd see in a concept car and t sometng that would make it to production. Maybe it's the gauges and the steering wheel? I tnk with some refinement though, when you maintain the other elements you h…
You're correct, the motor is a 3.0L 24Valve V6 Clean with 210hp
You're back and in very good style ,, well done Super vibnt colors.
Your thoughts (AND Diagms) of manufactubility are right on . Ts is the future of ts and of car design in genel. Designers who tnk manufactubility in every stre of the pen. As for the shape however, wle pleasing, I am t sure that I see the inspition wch is so critical to ts vecle. If you could show me more, of where ts came from it would complete the picture.
Your sketches have a dreamlike quality to them :) You are right that co-pilots should have access to some information, and ts los to be lly-ready.
Your presentation style makes me smile - so clean The seat cover is an easy but outstanding solution. How does the passenger side accommodation work? The "desk" type space, is it movable?
Your presentation slide treatment is the biz too
Your presentation is very clear. I like the of a big panel of gauge in the middle of you console centl with a little vintage inspition.rYou have very good skills in 3D. Your render is very clean maybe too dark but last one are very ;)rBut i tnk it is t an interior for exterior. For me, it is t exciting, too consensual, you t dream about it.rLast Update los like too much that 's one.Why you have c…
Your entry los good. The background pattern los pretty . Taking a lo at the hood, the star aost gets lost. Have you thought of increasing the size or changing the color to make it more dominate? - TammieG
Your description “one continuous image” says it well. That, after all is the reason for using the technique described in the brief.
Your comments below sound on target. Writing from , I have t confirmed with on the end time, but my assumption is 11:59 p.m on Tues Oct 9. I will try to confirm with the team.
You thought of ust about everytng. One of the ones to beat. , ts is the bomb like tick, tick
You shouldn't tnk in that way. The colors are based on real tang skin.
You should have a hybrid system in it so it will be even more poweul off-road but however it will be heavy so if you were to do that the car would have to have lighter mateils and maybe a bigger engine.
You should apply for a design position at on of the Big Three
You should also tag these proects as Design:)
You might be asking why these parts were dwn before certain others. Each of these parts will play a critical role in packaging, wch will need to be completed before body tooling can be e and the final chassis design is developed. Ts is especially true in the case of the pedals (for passenger, firewall, and flooring design) and the s (for body styling, and regulatory considetions). Stay tuned as w…
You kw, the e are but kind of remind me of a flatfish I tnk that ts design is and the simplicity of it is beautiful. I tnk if you were to take the e, and simply move them to the side of the vecle, you might have a winner serisouly
You kw what, I ust ticed that you have a picture of The Stig next to the and the 'Stang. w that's what the needs - a, in the words of Clarkson, "tame cing driver" You should put a gher res version of that image on your folio'. The Stig and the brilliant
You kw I put one of the LED light bars in the exact same location on .. It worked until I went offroad and the hood and window got dusty.. The dust picked up lots of light from the bar and backscattered it into the cab.. In the end it was t workable, I needed to keep light from tting the hood or glass entir to avoid compromising night vision. So I need to either move the light bar much farther ba…
You have selected one of the best themes. I feel that your Spartan concept is a bit Spartan , i feel it could do with a lot more detailing wch would do more to the artistic nature of Ancient Greece. i actually liked the contst between the Maroonnze.
You have e me very happy. A few at once.I see the side vent, good.I'd like to see a better shot of the dash top. Maybe through the windseld?Vinyl or carbon fiber accents (standard or option)?Thought pipe in slide 5/7 wasn't going to stay and woukdn't be in 2012 ?Steering wheel also new option?Are other styles available?I like the overhead console los mor useful.Best,V
You definit have sometng different. I tnk part of that has stemmed from your inspition, wch was different than most in the competition. That e ts entry refresng to lo at. Tho I t agree, I don't see ts going inside the . I like that you used stock gauges to push the manufactubility here. proect
You can't run hub motors in the rear because of the . The Ecoost engine drives the rear wheels and recharges the batteries. The hub motors drive the front wheels and also provide re-during bking. Lo at the Porsche 918 drivetin. The isn't to really free up space. It's ust an alternative to making a true 4x4 with a tnsfer case and front .
You are spot on with everytng you said . Ts is very true when talking about skid plates particularly when talking about skidding over rock. However our skids are designed more to keep out debris such as sand, rocks, cactus, and bnches.
you are prably right guys , I wanted to make it more subtitle and I to out the middle patter . What about ts
Y-One, i cant get over the seat design, t r sming hot. The whole interior is well executed. Good .
terday, we received most of the patterns and molds for the . Also, when met the truck driver dvering the molds/patterns at our body supplier, he was able to bring back the very first Body panel, wch you can see is the Driver Side front Quarter Panel. As expected, the panel is a gh quality (although t Class A sur, it's pretty close) lightweight, sturdy piece.Also, you can see that the center secti…
terday it was t possible to vote (malfunction?) and the deadline was August 9th. Today, the vote ended terday?
, ts would do it nic. The square blocks are a good background to reduce complexity of the other design elements. I could imagine seeing ts.
, the "Death Star" will be gone in the new front end design as it works in theory, but those steel balls are build for art t distributing load.
, I tnk you guys are getting really close. From the update did 11 hours ago on itetion 11, I thought the fender had an undercut that would reflect ground, but ts tells me otherwise. I agree with the forward leaning pillar, its a really loing and well fitting feature for ts design. Also to pointing out the lower curve resemblance of the glass tops. I'll be sad to see the packaging take the wheels …
, I mean dreadful in a good,and I am greekI was tnking of a gdient change of grey to black. It is a very good design with lots of chacter, to represent the purpose of the car's design
, but unfortunat it without a doubt a Spitfire - the only reason t have the same number of exhaust stacks is that t both use the Merlin engine. Otherwise, lo clos and you'll see the similties end - the location of air sc, the curvature of the fairing, the placement of the landing gear, the ament are all different. , the wing up is the wing of the Seafire, the naval version of the Spitfire (the ta…
, ather compliment on your sketcng I tnk you have ust eugh exposed and ust eugh covered. Good stuff. Really forms, we're all waiting for some renders Sometng I really love is how you decided to cut the r opening. It's very unique and with that r opened, you'd get such a view of the interior For pcticality's sake tho, I'd wonder about the extended swing of the r from being verryyyyy long. Ovell, f…
The HPA Twin turbo for the VW VR6 from the R32 would rip the cnkshaft off most cars. I wish I had them on my R32 :- But I bet you could get them cheaper w that the new R32 isn't selling as well because t stuck a DSG only version to the States. (still keeping my 6 speed manual version). But I'm sure money and availability wise the Ford engines are more a plenty and cheaper to mod.
In a wp you either work with the body lines and you try to bring them to life. Or, if you are t so fond of the body, you try to substitute its lines with your own effect Ã¢â‚¬â€œin wch case you might as well abstain. I like the a lot and indeed I tried to work with the lines and come up with sometng dynamic and interesting Ã¢â‚¬â€œactually 2 tngs dynamic and interesting. you all very much for you…
with aircft carrier might be quite interesting for ts case, but it t be implemented "clearly"
I'm glad to see the wheel wells with ts form again In a previous 3/4 view t still had a gher pinch to them/more suspension tvel. Maybe it was ust the perspective? I'm really happy to see the rear lower portion still be ather contsting material, CF or maybe sometng that's easily cleaned. Maybe a hot street version and an off-road ready model respectiv? : I tnk it's one of these style airsc going t…
t are telescoping(i don t kw if t can be found on shelves) .I tnk can be used some shocks but need to remove the inside valves for letting the oil move fast from one side to ather (can t remove the oil because the bushes need to be greased).Anyway the beams aren t the prlem right w.. :D
the hood ornament IS a crystal Skull and if you lo at the checkups you can find a version with the side panel lines featured as well >>>
the bump stops will be mounted so that the wheels do t t at the body at full compression in gh and low ride height. The body in the picture is about 0.5" lower than it is in real life as well. 35" tires will also fit on the new redesign, but in order to do that the body will have to be trimmed along the body line that is around the wheel well in the top picture.
I work on new skin w alost ts same but more (e lo) I have question can we do W4W logo black and wte?
i feel the same. lo like ani, trussardi when t place logo, t leave space to breath and let people recognized the logo.
I agree, I tried to put a little Halo on the rood but it ddnt lo so , working on it right w, and I'm having a few troubles with the uploadin, I thout my pictures were uploaded by PG and Photoshop.r for the comments and opinions u have
i agree the se does seem to loose some of it's shape and detail, but i somehow like that, i lost some details but got some big poweul volumes instead in the image and it gives a more artsy, oily, painty lo, thus helping with the mood i was going for, the whole less is more tng for the feedback, cheers :)
yeh the wte metal parts came out really aost cemic loing and would be really easy to do, as for puttin it into production would be easy as the vinyl is in one sheet per panel isnt it?
Yeah, like that. With a seld and spear, as well. Give it a shot - and make them large eugh to cover at least half of the bonnet area. I'd rmally do a sketchover, but t much time for one right w.
yeah, like i said it's basic, but it fits. and that's what you get in an hour :-Prthe lly wheels on Mitzu are very similar as well, but you don't want their's, t had mega prlems with their cars ts year, with fires, overheating and getting stuck in mud. VW trounced em all DAS AUTO
Yeah, it's fun to drive too. I'm glad we are keeping ts important part of our story on the road, even if it makes it the world's most expensive shop truck
Yeah, it los like the top bars are telescoping. Little confused though - it los like the handle pivots on the roof support next to the locking screws? So it los like are two axis of rotation that don't line up on the same assembly - don't see how that would rotate, what am I missing? I like the interior handle, neat . t sure about sliding parts.. I spent a lot of time trying to avoid sliding asse…
Yeah, it fits the car so natully
Yeah, I tried to get the arcing design to work, (thats what the blue was for) but I couldn't blend it to make it lo realistic eugh, especially on illusttor. I'm still fairly new to all of ts, so I didn't get to execute a lot of what I wanted to. So it os like I wont have any final design done in time. for your feedback though
yeah, i thought abt that, but if i curved the bar then it wudnt lo right when rotated. But i didnt understand what u mean when u say the bar wouldnt open eugh?
yeah, i meant like motion recorder. .
yeah, I also prefer the attached design.
Yeah, I agree with , the mochrome of ts fits much better than the red splash of the other OOOOOOOOEEEEEEEEE, gears and cogs and rotors and gs it is a mechanical symphony Love ts, gh five x2 and I want it
Yeah, here a lot of different sketches but t of s. Some searcng by sketches on the top and final views on down. The TOP and SIDE views. It is my main design. For colors, for materials, for surs and of course for design.n other sketches for show to some aspects of my interior, like a steering wheel or seats, or centl console.rrThanx at all for comments, I'm glad to see you here.
Yeah, can be. I e so clean surs because The inspition was a military airplane. What's means complex sham.rMy presentation have different places. A lot of links (area) for show some parts. But remember, the main views is the TOP VIEW and SIDE view.nyway you for comments.rThnx for everybody ))
Yeah, I here you on the Koenigsegg - ust thought I'd drop it in ust for fun - it would make the 's -poweul version of the Bowler (I mean QT) Wildcat. Besides, I'd ther see a Euro or apanese engine get bolted inust my bias I guess
Yeah That's beginning to take shape. Your right Palethorpe it has blended the front with the rest of the vecle. It loed poised and ready to pouncevery . Good tnslation into ather view . :-)
Yeah I've got to say that I like the stance of the vecle much more when it's lowered The less cleance makes it lo mean.
Yeah it's about to begin Unless, you mean playtime is over and the business is about to begin.
yeah , I was tnking, people in the rear better have handles if t are having some serious fun
yeah ..i like the pneumatic option too..ust what it was needed ..anyway..seems that we won t have 10 entries
Yea, is doubt the is competitive, ust yo imize the potential of the basic concept in terms of es to a wider et was the reason I pointed out these vous options here, that's all.
Yea, I will admit that ts one was more for fun, and only posted to get a reaction.r for the comments.
yea a manual step sounds good and if wasnt a r handle would u open it with the keys?? good Keep working out the kinks guys
yay soildworks my favourite software (so far) :-P. model los good my question would be the first sketch (the ) was a mid engined vecle (sumtn like a crossover if im t wrong), is ts vecle going to have a mid-engine arngement like before, or the conventional front engine arngement?
ya the top bars are telescoping. But as i said their is motion between them in the locked position, but u can add a spring in it to further constin it.
Write to idesigncars may allow you to take part in the contest, if you add the missing figure, try all make mistakes, I also missed the dwing, and he helped me very much, too bad because the work is very
: thats lot of information to be managed. The dash style is very plain too compared with exterior. But it los aeronautical and sporty too. I like it. Good luck
este definitivamente va con u de mis top 5 tienes una mane de expressar simplimente impressionante,,, por el dise, creo que es muy buen tu concepto, tienes la forma simple pero le keda al auto se si carbon fiber va por el costo, pero si seria un buen detalle ovell
really fantastic work I like the headlights but t remind me to the CS Concept's headlights, anyway i love the front work with the front-grill vations
ts render is really fantastic but I don't understand the intersection of the hood with the front , anyway I tnk the side works really much better ;)
. U e your dashboard ust like mine, t very good way for making good stuff.rWhy you change your design after?nyway, the last one is better, you kw.
. Refresng to see some of your work again, . indeed I also like these views and the color palette/style is pleasing to the eye w, to business I agree with the comments of the front. I feel it isn't quite yet. It leaves me wanting more. 's a dynamism to the side and rear that isn't matched (as pointed out previous). These renderings show very well how chacteristics of a plane and off-road vecle ca…
, you have been busy Good to hear you have access to the CAD dwings even if it is a round about way of getting them. Modng parts like that can be ly tedious. I tnk that's when most companies re interns. work . Guessing still manual option for even with the gasoline engine?
, . I have been on the road, but ts design has been on my mind. It picks a centl theme of the center console in a functional loing extrusion and makes it a focus. The dash in the top right is ust right. Clear bar members and extrusions and the AIR VENTS are , huge and aero inspired. Winning lo. Your treatment of the floor as a common member and the seats in the front and especially the rear are r…
, it is a poweul design but it maybe taken out of context. Its quite a dical , but have 2 say 2.
, ID, ts is really Take the of an engine and put it in on the side of the car-- I really like ts I like what you did with the gpc on the r, and the slight panel vation . Would ts theme continue on the hood for example? I like the optical illusion you've created Ts could be a lot of work to finalize, but ovell its pretty
, I tnk that ts is a huge improvement. Lo forward to see what others tnk. I do agree that the se is ly and . The tnsition is a little awkward around the cutline as the se and tail are ly, but much of the center section seems more defined. I tnk that ts is going in WAY the right direction.interested in others thoughts.
ts is sweet my friend in the perspective view the steering wheel would have to be on the other side tho, work and i love the bold feel it has
Ts had GH approval by the Ts is a very tasty option. Is it too difficult to offer tngs like ts as an option on different s? It would amount to sepate tooling of the die to cut the fender. work,
A lot of images. I really liked the slim horizontal LED taillamps you used in previous renderings. Tho using existing taillamps makes sense for cost. I like bringing in the vertical details to speak to the inspition, part of me wants that to be more vious tho-possibly in a molded vertical peak in the top rear with a vertical LED lamp (t too tall). I really like the center on the lower . That's a …
very i like the way the iphones dock in carbon fibre flooring is a very good as well
U guys really e progress with ts.rI love the sketches , especially the se art, and the back of the car. rIs the roof going to be e from glass?
those are seats t actually contain the aero-influences in them the vents and the front gauges are great,. stilll seem a little confused with that digital display. seems to intefere with the flow of the rest of the dashboard other than that i tnk its great keep up the good work
ts seems to have come in really late anyways, the design is , seats seem ther too red, but have a shape my favourite elements in ts are the gear lever, the pedals and the speedometer gauges work n good luck with your next entry :)
ts is some pretty detailed woodwork. Is ts your style of build or is it common?
ts is shaping up quickly. ather newbie quesion: are you going to rebuild the middle surs to minate seams, if t how do you make sure will be seams when you mirror
ts is , i have an about ts. what about an advertisement competition for the ?
ts is amazing i really like it. i want it on a chain as a necklace
ts is actually a very good design the seats are the dash seems simple in shape and form, and fore, seems feasible for manufacture even that waterbottle holder is a what a shame ts came in late :( anyways, i te you a 5 for ts
ts has come on alot. that some real sur evaluation love to see other people doing ts instead of making cad models loin really good guys deffo getting more realistic w. i tnk the bonnet buldge is a keeper personally.
ts 9is a interrior ..sorry because you upload your work after the deadline..
the tires are wide, ust the way I like it. 20s? Sick Finally a peormance car. I cant wait till works on a hatchback or sometng smaller. Maybe a 1 series engine?? I would so buy one.
the hypershot render is superb. I like the side by side compson as well, it really illusttes the size and statue of the fabulous . work
thats los very stylish very gh end . I dont kw about how it would do in a rough baa ce.
so many comments, you guys :) i thought the would give a composition to ts but i have it without it too,
.. overlay sketch I really like how you executed.. I mean it..design.. I really like that overlay sketch..I will try to go that direction..
use of aman flag gpc, and i could see ts being a ce ready scheme as well. one of my favs
I see with your latest added sketches that you've even put gauges in the rear of the car Information everywhere For your second PS presentation, I tnk the surs are especially , keep at it I agree that the seats are I also feel that's a shame in the context as it's lik that a stock seat will be used, or if builds one it will be very simple. These seats, in their function, seem quite complex. t a b…
guys thats work its a lot different, but it works well it works really well with the rest of the body shape in ur latest sketch design. it los like the car is frowning. i can really see some promising headlight development from ts latest style hmmm
a whole lot changed when you updated your design. The result is very . Still seems quite OEM to me, but you've got some volumes. Tho I tnk the seats set tngs off for the rest of the interior meaning t're really and t are an integl part of the stying of the interior. So if we had to use an existing seat, much would be lost for the feel of ts.
..THX Like I said the intent was to keep it easy to build, low costfunctionalthe inserts make it a little more fun with the ability to change up your detailing for vous occasions or use needs. Maybe I was being too pctical ovell with my entries here, but I figured ts is a stight forward kinda design tng. THX again for your comments
for the feedback everybody. : So you say t too far gone? You can expect a sideview showing my , with well, dical changes in terms of proportions. Ill post it to the latest itetion.
Wouldn't multiple mounting points for the shocks along the top (like where the red arrows are pointing) provide for different ride heights? What do you tnk about a linear actuator (my designs use screws) that can dynamically adust the ride height by moving between those points?
Would you use chorme on the side? That would be sick is chrome vinyl, and I tn you could put clear blue vinyl over the chrome to aceve the affect your are trying to create very , and again, I love how you still kept the skeleton of the chassis in the design. Very
would prably have to change the back end to accommodate those. Do t have the blueprints for the anywhere nad do t work with autocad?
Would like ts in the low ride height configution better with on-road wheels. But very . OR change the lights to be in the desert at night at the Centl Pits in Baa and then leave it in the gh ride height. I do t like the plug in the air vent side extctor. It would t be in real life.
Would it work w/ emission reg's to actually have the exhaust pipes venting out at that gh of a point on the body?
Would have been better with a black base. The teeth on the front are a bit out as well, although t are meant to mimic paint s.
Would be to put some air bules, and some ucy mermaid What do you tnk man? Seems it works )))
Worth the wait. Aost los better than the off road setup. Aost
Work from truly professional Its clean and "It tastes sweet"rPS Original teasers from your works -)
Work continues refining shock mount points and chassis rigidity. Flex in the rear end is improved with relocated structure and more bces in the trunk space.
Word on the street has it that are some sny new parts for ts beast about to be installed
Wooow. you filled my page haha. you much for your comments and above all I am glad you like the interior you Victor and msh. I am flatterd that you like my sketches. T are t very top tch dough because my prlem is always time. I sent you an email a wle ago, congtulating you on your own works wch I am a fan of Maybe you did t receive it. Anyway you very much and good luckrr
, u did it with the rear horizontal light s. thats a rocking render. Thats the weight reduction taken care of very well. All thumbs up.
Woooooooow, thats lov. I feel it might be alittle too concept than off road Baa production in my view. Other than that its fabulous.
Woooooo, you work on your entry as well. ught up the color palette in my checkup and the reason for it is that it reflects the e green finish found on the inside of WWII fighters.
Won't make a difference, but i wanted to blend in the Tyre like on the first one.
Wondeul inspition I agree with about breaking up the dark wn with some kind of imagery.
woahh excellent hmm are those the real side mirrors? don t agree with them that much..
woah..that s pretty cold 6-11 degrees in Melbourne.. would u like to change ur avatar,it s so ugly and i imagine that it s u but u are a guy ;)) :D
With the widening of the rear of the chassis to accomidate the fuel tank the rear sway bars needed to be moved because t would contact the tires. The sway bar is w going to be located ust bend the rear seat and in front of the rear . The actual torsion bar had to be lengthened as well. we will t be lengthening them all with a spliced in piece of steel, ts is ust a mocked-up one we will be using f…
With the spec sheets we gave to m (last build entry), ('s Welder) cut, t, and welded together the center section of the s Chassis for the last BCW (Burgers Cars and Welding). The three images below show the center chassis section on the table and what we handed out at BCW. The tall round tubing towards the left of the images is the main roll bar, and the square tubing to the right of the roll bar…
With the new setup you can also see in ts shot how we are moving the gas tank to the rear of the car, putting more weight in the back, and also allowing the rear seats to sit lower, affording more head room
With the dual ride ght, and each having a different purpose (on road-off road), are you guys going to give the builders/buyers two sets of wheels and tires and we ust change them when we change ride ght? I'm curious as to how that will work.
With the current weight distribution, it might be a better to develop an AWD select-able vant.
With that added power and 6 speeds to keep it in the peak HP it should be a blast to drive. When is the proected debut of ts car? Will it be available for test drives at the May open house?
with some adg ,,yeah why tmaybe tnsparent plastic glass fro the windows..in ts case reducing weight too.. and yet the lights are a bit too in back..at least 10-15% of the light will be lost because of the body of the car..anyway all systems have their deficiency
With our amt temps being in the 110F nge here lat, asphalt temps have been in the 120F nge and intake temps under the hood have been in the 130F nge. With ts intake setup, I measured intake temps in the 113-116F nge. Wle we havent doneany dy testing with the intake, is a veryticeable change in throttle response and power. Rule of thumb says every 11F degrees er the intake air is gains you one hor…
With oy, we come together to oin ts Chassis and ts engine, in assembly. To make your association work will take passion.</br>Passion should be the core of your association, the is the reason you are here. But it also will take trust- to kw in your parts you want the best for each other. It will take bolts and screws- to stay tied to one ather; to ce and to ump together even when ts is t always so…
With any good business you do your best to ensure that you have a back up plan particularly for anytng deemed critically necessary to opete. You back up computer data, sometimes you store physical prototypes or even sepate parts of the business even as far apart as being in different parts of the world. Who kw what may occur wars, fires, etc. Basically, you should protect your business. In the ca…
With all the water we got in the rtheast lat I tnk the would be needed here as much as the Southwest.
With a stight bce. was a bit of inteerence so I had to change the length of the rear pivot point by 35mm. The lights become exposed. - the gde of tube could be changed to a tnner wall tckness. I used the exact sizes from the car fme to make life easier, additional der tooling required.
Wirefme SolidWorks image of the latest itetion of the body slabs with rough suspension underneath. Engine, and Wheels and Tires are also in place.
WIll you prefer the vent like that?In fact I agree with you, the placement was t so good. Prefer ts version ;)
Will ts ever be offered in a road-going condition, with lowered body (lower than w), or is ts going to be a stight off-road warrior? Like the tail, very dynamic.
Will Skully have done a Skully "lens" for drivers by then? That would be good.I kw we lik dont want a supercharger sticking out of the hood but could we homage it to ? Maybe knight rider is a more similar body shape although t carriage and you can fire up some off road down lights etc.?Wheels some Method ce bead lockers.
Will be very interesting to see how having the diator that far back will affect ing. I'm hoping t at all, but that structure in front of it seems to blank off nearly 50% of the front . I suppose so do most front grilles, but t genelly have some thought put into aerodynamics.Loing good
question on functionality. The poles of the FX and RBTT are t the right ends of the continuum for a concept like ts. The FX is a $60K, 4600lb, 21in rim-weng (series 45 tire), NVH peect, t interestingly-styled (IMO), 11 speaker Bose toting, luxury car with a tiny cabin. T call it a crossover, but in my mind it is a luxury SUV. t even on the same wavelength as ts vecle above. Perhaps Porsche 959 Da…
Why the wavy checkerboard in the back? I agree that the clean side profile is .
Why so much violence? ust kidding update, colors and texture, more consistent with the 300 thematic. ust a side te, on the front view, the hood is missing. t a prlem, because we can see it from the top and side view. It's due to the fact the psd file in the ignition kit has the hood path in subtctive mode instead of additive
why t? When you see in Fi wch is burning or expoding it also sort of adver and PR. Only by oposit way.
Why t make the dials lo more like the gauges in the or in the way that BellRoss interpret the vintage aviation gauges >> ? I mean, seriously - these lo like ust about any dials that could have been and prably were pulled out of a apanese tuner car (wch really means t are t special in any way, unlike the ) :( I tnk that is a risk that the aviation spirit of the could be greatly dilluted on the ins…
Why does the bottom part dongle down and then back up? If you had gone stight over with the panel crease you might have had sometng.
why does it have to be a taillight? I hope that t decide to change the taillights. IF that tng comes out w/ taillights Hondas gonna have a fit. So if you want i have some taillights designs.
Whow I don't kw if it's what you intended to do, but a e gy with a glossy wte finish would rock I like it. My only concern is about the way you've integted the logo Los a bit ndom.
Whooaa Thrilling and .Especially in that wps and colors. on the first one ride.
whole structure is a bolt on and held with 8 1/2" bolts. It can be removed for a daytime ce or everyday driving. is scope to add composite skins onto the front bcket and rear bces. Ts will make the lights lo more like part of the vecle. It will also improve the aerodynamics and protection of the lights. Adding the skins is unfortunat beyond my skill level. All the parts can easily be fabricated f…
. tried to enlarge the file but it got huuuuge anywaysthe design is how bout some colour :-)
. Here's my 2cents. Get with the guy who did the P51 shadow, see if you can use that . Swap the caption to sometng like "Takeoff". Finish it off with the logo, and boom, ts one takes it.
, ts is too much mechanical and engineering details :-P im sorry , maybe cos i forgot all my physics lessons, but im t exactly clear on the exact mechanicals of ts design. anyways, seemed simple when i saw the entry, but after all the comments and explanations, im confused.seems to be goin the other way round anyways, i shall comment on the other factors that maybe i could comment on. first tng's…
Wle the FARO would be useful, it is in many ways overkill for ts proect. A maor reason for building the tooling the way it was built was to build the prototype upright using the exact same geometry without needing to CNC new tooling.As soon as I get some bugs worked out, I will post more on how we are making the improvements
Wle it is well trimmed, I'm afid I have to agree with in s servation.
Wle I am t suprised that you e it to the top 5 due to the strength of your concept, I am greatly suprised that you e it due to the execution (iaw, the plane type chosenand the one t chosen). I tnk you can be ful that the overloed the fact that you picked the wrong plane. I do hope, though, that before ts ts the calender, gives you a chance to correct it and replace the Spitfires with tangsthe cha…
Where'd you get that pic? I may need it later for the young designer's comp.
Where on the spectrum does should ts concept fall: eep SRT8 (a road cer with ZERO off road capability,20's) <---> Trophy Truck (17's)?
Where is the right balance of functionality for ts vecle between an Infinity FX and a Red Bull Trophy truck?
Where is the right balance of functionality for ts vecle between an Infinity FX and a Red Bull Trophy truck?
where are u from if it s so cold? --here is so hot i bar stop myself to t sleep on the floor :))entry ,,too bad i didn t thought to make mine more aesthetic .. i thought it has to be engineering :D
When the trd chassis was finished ts past Thursday we lifted it off of the ig. Lifting it off of the chassis is a pretty easy process, a couple prybars and a forklift and it lifts right off. Pretty to see ather chassis come off of the ig in only a few days.
When the chassis and body of a car come together, it is often referred to as the "marriage". So the question ses what to call the experience of the chassis coming off the ig. Ts past Saturday, Chassis #2, the chassis that will be s car, came off the ig. It was on the ig for so long, that the chassis and ig loed like one single elabote metal structure. But when it came off, the hammers, grinders a…
Wheels are 20" 6 lug. Tires need to recheck as we have tried many.
whats your inspition?
what's the use of ade illusttor to do ts competition? Any tutorials regarding ade illusttor for doing such tngs
What's new under the sun and pa trees of Massachusetts? We received today new tail from Fnce The Coupe's ones ( Mum for the spment). That will help us to define the best choice Those are tnner and much more expensive than the 's ones that aeady got.
what? independent rear suspension??
what? don't like my "blue" sky concept?? Get it? hahaha ust kidding. Yeah perhaps next step is to play around with the color for the comments
What views would you like to see?
What meant by plug in the side vent is ust a mistake in the original 3D rendering. The inner part of the vent is dark (it's a pipe)
what is the piece hanging off the bottom? I would remove it if it is ust a body-panel; it's ust asking to get ken off if it were to be ught off-road (getting caught on a rock etc). Also, I tnk the windows should be a bit taller, only because you need to be able to see the stacles you'd be facing off-road, and might need to see the tffic lights on occasion as well.
What is the imum turning angle that your wheel is capable of when you igre the location? Did you design your length off of that angle to get the most out of your upright? See the attached picture, the angle should be the driving dimension. That way you aren't limiting your design to an arbitry 5
what if u to a two peice head light i.e. the vw beetle wch has lighting assembly apart from the actual headlight housing bucket. take the actual assembly wch has form but all the dot required lighting components, then for a reasonable amount and all tngs considered, build ur own bucket with a clear lens and walla unique to form but compliant and cheap headlight.
what if u put it on an aircft carrier ust ready to take off ?? :D
What I like the most in your entry are the colorsI tnk it fits peectly on the car.rgood luck manr you for the help
What I like most is the color break up and how it los rendered in the main image. I tnk are a few too many Taz gpcs, but you've got points for humor and like you and spotted out, ts is a custom situation aeady. Some won't care for it at all because it's t their tng, but those who will like it- will love it presentation, too.
what happens when i get it muddy? rdy will kw
What depth of thought both critical and piseworthy. I wish that we could do everytng here, and perhaps we can in future cars to come. thoughts , , , Beams, msh, et al We are so amped about the every day and it is to kw that each of you is also. Viva La Revolucion May vecle development never be done in the same old closed way. w on to the next 1000 items we t nail down before test-driving ts work …
What does the Desert the HerD cam = ? well, ts to be exact:
What do you tnk about ts?
What do you tnk about the color?
What do i tnk? Well, I tnk would better build ts one since it's the only one that has the spirit for a true , eventhough could have work one more hour for a better presentation Good and work, anyways.
What class will you be cing in--Sportsman?
What can I say? I love finding clips with my favorite ce car Here's ather one
what said. i feel like i should see ts at an airshow parked next to the blue angels
what are the specs of ts motor ? los like a v6 i tnk you got room for two in the llyfighter :)
what an hor to have you sketchover my sketchover i like the "meet in the middle" as it does have a bit more strength in design, a bit meaner. i also was wondering what ext lighting s had you explored in the front (since the lancia was ught up) what about a possible grill guard light bar? getting ahead of myself sorry
What an exciting debate I am sorry for answering late, I am ust back from Detroit, Cleveland and Cincinnati. Busy week, but w, I can't wait to give some feedback.rbeams: I am really surprised by the Le's SM. Actually, according to the FMVSS 108, glass covered headlamps were forbidden in the USA from 1968 to 1983. Le's SM is an Aman version, doubt (round lights), but I am t sure that the glass par…
what about the upcoming acu i-dtec, wch is supposed to be on vous models coming to the streets w. i kw the current model being employed is a 2.2 liter and prably isn't quite the grunt the needs, but is always on to the bigger better deal. perhaps vous tuning (mir) can be employed for the power numbers you want on the smaller engines. from a cost standpoint, might t be the best option, however it …
what about sometng slimmer and ust as avaliable. like a camry? or cca (although the model is discontinuedafteret still pretty strong)? or an eclipse? or ust the outer section of a mazda 3?
what about on the steering wheel issue with mir fabrication and paint being able to change the aesthetic to better fit the . my propo, take the wheel as it is, paint the spes and make the texture match other surs of the design, remove the section between the lower two spes as it is a point less in a car that would most like ly have a gher gear tio in the sterring (very useful in lly car). also on…
what about nissan's new 370z headlights; turn em upside-down. I tnk it might lo good on ts tng.
What about a eep approach to it with a bikini top style? we were talking about it in the "box" and Cory mentioned taking that approach.
What a heavy dark atmosphere Seeing your proect is a shock that ust revived an old tuma: the moment when the sky goes black and Mo wte and red without any reason. kidding, it impressed me a lot as a kid Concerning the proect itself, I tnk that I prefer your sketch work (your r check-up was very ) but I have to recognize that sometng attct me in ts proect A little "e ne sais quoi" from Goldeneye m…
What a win. Ts is a crisp and sexy view of the that I will be pleased to have on my wall for a whole year much less one month. Well done.
What a video, actually catcng people's reaction to the . Driving ts car gives you instant ROCK STAR status.
what a buzz i bet some employees haven't eaten or slept in these last few days. i feel it from here
We're exploring directions for the rear end gpcs and detail features of the , beginning with rough tion.
Wellsince the decisions aeady been e good luck. Since are using other makers partsShould t change the design competition and make it to where we would be designing our unique car bodies with other manufacturers parts ie: headlights, tailights, etc? It would make sense right?
Well, I revised the lo, same processmaterials, still easy to buildlow costust "connected the dots".has a different lo ts way, that I tnk fits the body flow decentlyaccomplished the heat extction even better than the 1st attempt I did here
Well ust I don't want it seems flat. I was inspired by origami. A bit fickle, a little sharp, furtive, "street
Well for sure, Pancho Villa I am t sure the angle makes it hard to distinguish.
Well, you seem to have e efforts to entry with such a photoshop rendering, but I tnk that it is too early for you. Maybe you should ther sketch more accut before render, your propo is too confuse and blur. Good luck however
Well, it would definit give the pilot ext incentive to t the gas and haul
Well, it definit gets the viewer's attentionso the "t usual" approach is working for you.
Well, I send it to , I hope t won't change it and put Mouse instead the Apache or the
Well, for the entry, but your Design is maybe too much unsurprising, and also too smooth, particularly the board. However, congtulations again.
well ..all los pretty same because is same body,same lights and sometimes same tnking ..anyway Aquatic did s design first,so i may be the one who get inspired ..sweet entry mate..only complain is that ts system need two people to lift it up and los kind of complicated
Well thought little crocodile
Well thought entry. For me, Skull and flames are the best - t as tditional as most skull/flames that you see on off-road trucks. And I like that way better :)r
well ts long side vent across the front fender is a little prlematic than you tnk visually i mean because as you can see the sur of the fender is t stight and your vent's con will change its shape in 3D , and as also Engineering Requirements are strict " t be inside the Red box " , my advice ,next time try differnt shapes er if t are but keep the shapes in the same family shape with the rest of t…
Well. ust wondering instead of using other car rear lights. Why dont u use LED torch lights. I understand the cost of creation is i beve is USD 750,000. but if u use LED torch lights the cost is very low in compson to conventional . t are maintainence free have longer life n give u can use them to get that distintive feel n lo as per the concept sketches. So i tnk it wont be too much difficult to…
well ts is a clean lo vent design, working with the side lines of the vecle. It is a chrome pannel vent or brushed alluminum.. piece to brighten up the side.
well then is pr with ur english. the writings got distorted cause contst was increased wle scanning. wch part of the sketch was that written. I will tell wat it meant.
well that's t fair. i wanted to see it.. and I'm IN San Diego. My guess is you to it to Anza-Borrego / Occotillo Wells.
well so much to talk about here. molded rear seat is genious. love that u incd trunk space into the render, very good tion. love the "w" shape in the dash flowing into the other shapes of the console and partially into the r panel. and the r panel into the rear seats and into the floor shapes are excellent. all the details are handled aeady with ur vous chamfers and edges all serving purpose in t…
Well said, As we vote on ts competition we should be tnking exactly that: Wch vent do you want on your ? I love ts, and would like it on my .
well said man well, i for example, have engineering kwledge whatsoever, so its of you to explain a bit on the mechanicals, as it teaches us more on the existing techlogy and how to use it :)
well planned use of color and value here, and glad kws s stuff . ts has y campaigning commercial all over it.i wouldnt even mind it on a flat black car with e green faded into a tan.kind of a more desert feel to it maybe?
Well placed accent colors.
Well on the flip side of my here, Ford introduces the ptor ts summer, a full ON ce Truck for the streetoff road, so is the DIRECT competition with the coming at Cha >>>
well..the car has airs (if you lo at the top right sketch is an air incorpoted between the two aluminium plates) and of course you would be weng a seat belt. sorry for the bad english if any:) rGood ..ts is prabily the best interior in the competition yet. good luck
well its adustableso cud be moved back. gud servation.I missed out on that
Well implemented And 100% it does create the emotions s for composition : The front wheel is too close to the edge.Little bit more space is needed. Seems you have counted the compensation by the page fme r
well i would like ts as ur sketches are fantastic. but the color renders are WAY too distcting. would've liked to see ts in strong bold e finishes to better show off the form and volume of the concept. yellow pattern doesn't con the shape well
well i ust see ts tng as like a kit trophy truck and the good trophy trucks have IRS
Well I dont kw if you want to do it,but I really tnk that you could profit if you introduce 1 more color, or a gdation, like you did on the render.
Well here is the first sketch over, with a brief suggestion on body panel outlines and a interior sketch. Hope to define it more and focus a little, on different interior views.
we'll get you drinking sometng better than VB, or Fosters
Well , it's been discussed and can be found on the specs page that the has dual ride height suspension. So full-on Baa business configution, and a lower setting for the lower to the ground preference. Someone please correct me if I'm wrong. I remember it also being discussed that could be a larger diameter wheel option for the lower riding configution (cuz some will get ts cuz it los flippin' and…
Well done. t only was the design superb but the presentation excellent. Your first competition at and the has put you on the podium with the nze. Congtulations
Well done, I wish I had followed the build closer and earlier Seems too well planned for the pressures of SEMA, . w I wish I was going ts year and I'm sure it will be well received
well done k ts kit los like a solid investment. it los functional, -fuss, and very rable. i would buy it. excellent solidworks modelling.
Well done But I ticed 2 tngs as I admired all your details. In the middle, you show the vecle's (& dust?) shadow coming out beyond (below) the dirt plume, that los ticeably too dark, or needs to be 'softened'. Above the rear tire, you have multiple streaks of angled sand being tossed up, and to the right, shouldn't it be to the left? I kw some sand will adhere to the tire, and be tossed forward a…
well done , but dont u tnk that its ust a bit difficult to makeit will make the side weak against side forces. in the other hand its real . 5 will be my vote
Well as u kw I had ather skin e before ts one but I ust thought it wasn't the right one so I started tnking of a new skin and finaly the first tng that got on my mind when I read IMTS was a cing flag, and I thought it would lo peect on the back of the car.
Welded pieces are t expensive, but getting the curves you have los like more than ust weldingid suggest stight pieces wherever possible.
we will certainly post a video. Many of them. In actuality the fiberglass is t milled into shape. Ts above is the base of a structure that will be stiffened with glass but overlaid with a millable (N-fiber based paste). That paste is what will be milled. Then that will be finished into a class-A (a term that is too adly used these days) sur. All of that can be considered a "pattern". Then a produ…
We were introduced to ts shock company out of Austlia. If anyone is familiar with them we'd love to here what you have to say. Check out the video clip on their site of a vecle dropping off of a flat bed truck. We are t at the point to research shocks yet, but we were intrigued by these. As we understand it, these shocks have springs(less weight), and are a gas over fluid system with fully adusta…
We used a wheel from 3D Content Centl (to save time in designing our own wheel - for w) and reverse engineered the tire that we will use on the first prototype to print a 1/4 scale version for using our ZCorp pid Prototyping Printer to incorpote into the milled model.
We tend to agree with or below about the digi camo. Wle it may be used more in the SEMA environment, its pretty fresh in the welding industry environment. On the other hand, we have seen checkered flag off and on for years in the welding environment. Regarding texture, we are open to s. Sny or are both fine. The lends itself to aggressive styling and stance, so we are remaining edgy, whatever tha…
We spe with the lead engineer on the ptor proect last year at SEMA and the Fox Shocks t're using are e specifically for the ptor, and are t available for afteret use. We will use a similar shock however to accomplish our approximate'" of suspension tvel. Also, t use the 9.75" rear end in the ptor F-150, but it's modified with larger tubes, and the tck is 7.5" wider than stock, wch won't work with…
We need to lo at the bodysidehood sections of ts vecle - a bit unresolved here
We need to keep the correct relationsp between the subsiides and - meaning t be larger than the subs. The subs should all be treated approximat equally.
We maintain a watchful eye for any new drivetin advancements, and their availability. It is a function core to osophy of manufacturing fuel efficient, "got to have it" vecles, in and for your town. r Vecles are to be class leading in fuel ecomy. One way we will make gains towards that is to take advantage of tngs such as weight. It simply takes more energy to move more weight as many kw. will als…
We have spent two days working on the 's and progress is loing good.
We have litelly been swamped. The engineers, builders, design team-- everyone at is working overtime. As said the other day, we won't need Halloween costumes ts year-- the s under our e will be eugh of a costume ;) But the hard work is worth it. In ust over 3 years, will have 4 production vecles, 3 built by customers, on the floor at the largest afteret equipment show in the world, SEMA. As all o…
We have litelly been swamped. The engineers, builders, design team-- everyone at is working overtime. As said the other day, we won't need Halloween costumes ts year-- the s under our e will be eugh of a costume ;) But the hard work is worth it. In ust over 3 years, will have 4 production vecles, 3 built by customers, on the floor at the largest afteret equipment show in the world, SEMA. As all o…
We have eugh of the GR-1 aesthetic here that I tnk a lo at its along with lighting should be in order
We have been steadily choosing and purchasing the parts for the . As you kw we have the Mercedes engine. We also tained the 7 speed automatic that comes from the E320 Mercedes. The suspension is planned to be a independent front with solid rear. If that doesn’t mean anytng to you, check out. Our front suspension will be similar to the type t describe as Coil Spring type 1, and the rear will be si…
We have been pusng like ts past week. By the end of today 3 Chassis will have been constructed and by the middle of ts week t will go through the powdercoating process. The engineers have been working tirelessly and staying late into the night to get these done. I snapped ts photo the other day and I tnk it sums up how tngs feel at .
We have been at SEMA all week and we are still t done. BUT I have found internet tonight to make a couple of comments. All of the opinions here are t only welcome, but . The underbelly scoop thoughts, the wheels, the rear s.all . We are all interested and I agree that 's 3d image is my favorite. We will lik slow the 3D sur development for a month or so wle the engineering catches up, but do t wor…
We have 4 s on the floor, 3 with ter motors, 2 with ter diators, and one awaiting it's engine/ powertin. Progress is going very smoothly
We had to do some trimming of the aluminum for the se cone mounts-- and the wateret did it in record time
We had to do some trimming of the aluminum for the se cone mounts-- and the wateret did it in record time
We got our first order of Gas Caps in today. These are from the previous version Mitsubis Eclipse, and I ghly recommend you take a lo at these when you get a chance. T are really nic e-- t brushed plastic, but actually brushed aluminum. T feel good and lo great Especially on the
We got a new toy today: an acer 3 axis e-mill with cnc control and a power dw bar It is, as said, "seriously " even with the old computer that reads 3.5 inch floppy disks. Yeah, remember those? T still make them But for a macne like ts one, t work great Ts macne will give us the ability to fabricate and prototype a lot of parts quickly and in house. We are very excited to start using the new toy
We got a body on with the interior panels and here you can see and eying the back seat
We got a body on with the interior panels and here you can see and eying the back seat
We don't need a bo We have the official web page And ts is Great
We do have a dimple die, and all of the Steel is either 0.090" 4130, or .125" 4130
We did a quick mockup ts past week with the gloss vinyl covered body and the e finish Fibeorge carbon fiber panels. It loed really good We cant wait to see ts hovering over wheels
We can toggle between the solid model and the wirefme mode to check for tngs like inteerence between the body and the diator etc. Ts will also be useful when the time comes to develop the interior packaging and will enable us to locate the firewall, tunnel etc.
We built a cart today to be able to move the motor/combination around. We e it as narrow as possible, wle still being saf stable. We also kept the motor and mounts unstructed. Ts will allow us to ise the assembly up into a chassis, without having to remove the cart when loing at components that run close to the lower half of the motor/tnsmission.
We at are a little sensitive about appeng too pink, so we would recommend staying away from that. The checkered flag is a possibility. t sure the or retro fighter plane connection is readily apparent. The use of the black pointy element over the logo feels a littel out of place. Remainder of the design is good.
We are working hard at it . you for the feedback and for keeping the gh standard. We will send new pictures as it comes along. The gauge is t the same as the one we are using. It will be personalized to the and will be additional gauges. More to follow soon.
We are tnking it will take about a month, since we are taking our time, and recording each step for the build wiki. Unless we break sometng maor, it should be driving around by May ;-)
we are so proud of you arsech for being such a good sport and persevering with your solidworks softwngs. top s
We are getting closer and closer to the first customer builds wch will start ts Wednesday Parts are flowing into the microfactory, our beautiful powdercoated chassis are rolling in one by one, and the engineers continue to work insane hours Ts is a sneak peak into our efforts to prepare for the builds.
We are entering the final stage of the styling aspect. Engineering is moving forward and we have to make choices in order to progress on both body and technique. One of the current tasks is the definition of the rear identity and the integtion of the tail well-tested available tail to be specific. As many of you kw, development, confirmation and production of light units cost up to €750,000 for o…
We don't have any fuel ecomy numbers on the EROD as of yet, and I'm t surprised that finding them online for some of the applications it's being used in turned up tng since most of the people using the engine are hot rodders that buy the package more for it's power/torque output and having those numbers in a powertin that can pass emissions, wch viously means t can actually drive the car t've cus…
- set option for the manual yet, but GMPP recently anunced the controller for a manual tnsmission, so we'll have to see what we can do . The main goal is still to use an automatic since keeping your hands on the wheel at all times is a maor criteria in being successful at Baa and the like. Phantom1016 - , the A/C compressor is the black pump at the lower right side of the engine. is correct - the…
wayyy to big, los like a step or sometng, lets see what it los like smaller..good luck
way to use the body work into the colors and the use of the palell lines adds motion even when still, diggin it
Way to go on the podium finish
Way to create pods for the two sides. I tnk that ts will feel very tight but very safe. Perhaps it uses too much of the interior room in the process. Way to lo for inspition. I tnk that you are tnking in precis the right area. you for the visual updates. T are the MOST helpful.
way gpc style, and presentation. however i cant see ts being in the . LOVE the detachable stoge, and the components that are modular and interchangable, excellent for a desert cer and for cutomers to make personalized. however, maybe its the colors, but ts seems to city car scion-et interior to me. maybe if u post sometng a bit more warrior-ish in color scheme, it might sway a gher vote. well fro…
watch Build Entry 62t aeady e that additional structure for assisting the right ding and welding of the chassis..and even in ts entry u can see that ;)
wat r the side buttons for on the centl part of the steering wheel for? please specify. Also please tell bout the ecomic constint. cause it wont be much use for any fi interiorrIMPORTANT : In WRC cars the toggles switches n panels are huge , please also tell bout the . of toggle that wud be having. N use so that t can be placed ergomically. please assisstr
wasn't ts on a fully-adustable suspension? It could be low if you want it to be. It's ust.. You guys aren't getting that ts vecle is built for one tng, and as one tng. isn't a huge car company that has the capacity to build 5 different versions of ts tng. You're welcome to modify ts tng if you buy one. But until you actually put your money where your mouth is, you have say in what it should or sh…
well done Beautiful entry, very clean and elegant design, dynamic and . The flattened template los good too Very presentation as well Well done.
Views of the tube designs that have been added and changed today. The shock mounts will be added next week along with more structul tubes.
s livery imagined on a for reference
I ghly recommend in the future using the ghlights feature (to the left) I've aeady gone ahead and done ts for you here, but perhaps you can do the same on your other skins?
Very well thought out. I like the simple star fighter, feel to the dash, that really rocks. The seats also play their part very well. entry
Very well done, and a very to see the concept in 3d.rI had thought of a similar , but I couldn't figure out a way to keep the lights from bouncing at speed. Ts is a maor prlem when running at night, and I have solved the prlem on my truck with a second bcing bar.rI sort of have an ext advantage on ts one since I have ced off road in the past and had to find solutions to all the lighting prlems. O…
very thought out vent design, dont understand the ovell shape of the flashlight/vent, but good work
very standard USAF style gpc, feels right at home and appropriate on the . use of the rivets
Very Solid. From my limited experience offroad at night you don't want them to close to the top of the windseld due to glare stight down into the window.
very solid and strong construction. ts tng will open up even if the car is on its roof STRONG
Very simple. I wish was more life in the sketch. The modzation is somewhat distcting. I love the gauge pods, but t are more et-like than. Simple dash and I like that. First entry in an competition. CONGTULATIONS. Lo forward to more.
Very simple, very effective. I like that you to the gpc of barbed wire and blew it up to the point that it's abstcted. work
Very simple and clean, but aost too simple. I agree with , I could aost see ts as a standard two-tone-- I like the colors you chose and how you integted them into the design of the vecle, but I tnk ts could have been pushed a bit further in terms of color usage or shapes. But, Ovell, nic done
Very lly done , it los very pctical and solid The tire stoge, very .r for the entry. 5 :)
very .. longer than I thought it'd be - but it los . I would love to see it in person, if it makes it to the LA or San Diego auto shows :)
Very . Are the wiper blades eugh that t can be bought down the street or do t have to be ordered through you guys?Also whats up with the dots on the passenger side mirror; is that for CMM purposes?
very i do feel though that the steering wheel might be difficult to produce with low costs. the centl console los :D
Very work. I agree with that is a little prlem in terms of proportions. As U explain in your comment, you might have tried to make a kind of enhancing effect with the plane, but maybe people (me too, at first sight) dont appreciate ts fact and may tnk its simply a mistake, wch would be unfair.nyway, I comment ts t to bother but to help cause yours is one of my favs.r"Esquisitos" renderings and co…
Very styling. Isn't ts scoop collecting dust instead of protecting the lights from dust (and maybe mud) and for cont productive?
Very start. Both the red and black fender vations are fine. Using the slogan on the fender is fine, but we would prefer to use the actual font lo that I beve we provided. That will provide visual continuity with our other materials.
Very renders . I liked the carbon fibre , did u check out pagani's newly developed composite fibre? carbon
Very poliedric seat style. I miss a bit more refinement in the dash pic but its your style (sorry). Lov gearsft: feels tough and in all, los well-built. Good luck
Very integtion of tube fme and carbon fiber. I tnk you could extend that theme more, i.e. between the seats, backs seats. It's that you've kept specific manufacturing techniques in mind for your design. My only other suggestion would be to come up with a better solution than ust an empty hole for iphone or 3rd party gps units, sometng as simple as a cover would even work. entry and good luck
Very dash. You should try a different colour combo tho. The wte/blue theme takes away from the aero/fighter lo. Im sure it would have a significant chacter change with a darker colour. Good luck
Very but in ts case, I suggest to add a 3/4 rear view intead of the front view. The birds are a , but again I would blur them slightly so that t match better with your lov style.nyway, one of the bests here.
very addition . Skin los a little tn though. but ovell it has e ur entry stronger
Very neat presentation and A lot of qualities on both aspects, engineering and design. Maybe 2 weak points: 1) It might be hard to flip the light bar alone. 2) To me it los a bit too much "modern / tech style
very luxury sport, and color. t very . and a ce/ street car would need more gauges imo. other than that its very sultry and seductive.
Very interesting. I'm t sure about the quilted leather (seems too luxurious), color combo (wte?), or the really organic lines - doesn't seem to fit the rust WWII fighter/off-road lly theme. But, details such as the hand-cnk and the ised switch-gear board make ts one to tice nevertheless. presentation style
Very interesting treatment. t sure that I agree about being out to pasture. In ts case, the angle and ride height aost los like it is moving, but is dust. I like the of it standing still in ts kind of classic rendering, but t sure if that is captured here.
Very interesting design. I agree that the eagles los kind of weak, but I like the oveall desing-- could lor eally and dynamic. Also, the logo in plaiin wte I tnk would be fine the red ust makes it stick out way too much. Good start, but I would keep refining it if you have time. Bon debut, mais si tu as le temps, un peu de finement peuvent t'aider
Very intense..maybe a little too satuted with the onge colors and color dodge. Love the comic bo feel
very impressive interior design ,only one mir servation the steering wheel seems a little too small ,anyway hand renderings ,5 is my vote,good luck
Very gh quality work. Questions: requires a special roof? It doesn't bolt onto the stock roof? Why a scoop? Are you ing the lights when t're t in use, or venting the passenger compartment? Or, using the scoop as a bke? Or is it ust for los?
Very good work n presentation. It fits if you consider the car for tough work, wch is fine for me. Top right view the best. Good luck
very good set of details everytng seems correct and peectly positioned i have only one criticism to the angle of inclination of the front seat, seems a bit too upright. other than that, i have prs with it good work
Very good and representation. Maybe the images could have been a little bit bigger (at least some of them). rendering. All the best
Very good . Am working on a small interior itetion and sur work with ts wire model image. Hope to be done 2morro.
Very Funny. Need better quailty on the . Please improve if u can. But maor props for the .
Very excited to see ts. Have been eager to see how ts would lo, and I'm very pleased to say the least. Loing forward to seeing ts set up in person, and seeing the specs on ts configution. What are the wheel and tire sizes?
Very elegant design. I like way center console sweeps back to cover the drive shaft tunnel and the tidy way you have incorpoted the switches from the dakar cers.
Very TS is what I call car building.If only in Portu people thought like you guys :/
Very that was fast ust what I was loing for - but would like to see even more. I like A1, B2, and B3. Would like to see more vation on the B2 theme, with a composite piece forming the "cn" of the vecle. again.
Very very understated. I tnk the concrete could be dropped down even more in contst. mentioned t having strong gpcs etc. on the hood in front of the driver, so maybe if the sweet e were moved over to the passenger side of the vecle it would work better. entry.
Very Couple of questions on the dwing. Is the A/C compressor that little black-pump loing tngy on the bottom passenger side? Also, what would the purple verticle rod dad in the rear be? Besides a good place to mount a flag, I can't seem to make sence of it. ust wondering, its hard to tell with all the colors and lack of being able to put my hands on it,
Very Did you have the time to work on any different angles? I would love to see the side view.
Very rear end with exhaust ventricle under-car shot, too Rear view mirrors lo like "wings". "" sections around wheel lo a little slasided and chunky from here :)
Very . I'd love to see ts pushed further and to see more of the rust color appear on other parts of the .
very with the roof ils - what if you combine the four flat sleds into one piece somehow, would be less bulky. tnking thoughmaybe post up some vations on the light surrounds too.
Very entry So honic mixture of many elements that directly belong to makes ts image unique. rvery dynamic nature of the expression of Well done and ts is the one of the most promising applications
Very concept The logo and wings are quite contsted and are standing out wch is a good tng, but at the same time t lo "pasted" over a design. I am wondering if it would be possible to have these logos loing like t are painted with a stencil so t are part of the artwork, t ust add-ons
very its awsome , how you put ts colors its los so real,awsome clean ,like allways
very and well presented. it bares simulty to other entries, and uses the familiar formula for interior designing. dash, console, seat. take a lo at a few entries in ts comp as some have pushed the limits of that formula, and some have created own. ur entry is good, but lacks the that many other possess. excellent render and presentation though.
Very and very sleek, but would be expensive to make and take time in molding the components, trimming and assembling.
Very - definit captures the spirit Love it ust one tng: he los to be loing down on the but the reflection appears level.
Very clean, but a bit too minimalist and clean for my taste. I aost am wondering what ts would lo like with Blue as the primary color and wte as the accents. r
very clean design. good . If anytng, the pinch between the vent opening and the body is uncomfortable.
Very clean design even if a bit formal. The integtion of the logo is consistent and the way you played with the black in the front end area is very interesting. Best wishes.
Very clean and presentation.. You have excellent rendering skill, but one tng, I tnk you r on too much gpcs and details. If you empsize more on design language itself, it would be more than excellent. Los like you spent a lot of time and you had so much fun doing it. Ovell, two thumbs up
very civilized, yet maintaining a small level of brutality like a mix of gentle and rough very shapes and form
very beautiful interior however i do feel it seems ther posh more suited for a gnd er or luxury sports car like a GT. anyways, work
Very balanced approach. Though the body is inaccute, the linesdesign for a car skin would still work well - so I will vote on the body design alone. Well done
very artistic presentation, very confident, I ust don't kw wch one is the design, for the instrument panel especially..each view is a different design, I would like to see one chosen and explored in the different views thats all.but a very compelling workout netheless
Vents bend the front wheel lo very good -- watch how far t go back -- at some point t will need to play with a r cut line, and it would be best to have them forward of that. Here's an for you -- that pocket along the side of the car towards the back of the r -- instead of making it a vent or intake, put an underclinging r handle in . (can you tell that I'm leaning you towards a front engine;)
I have it on my agenda to enter the in ts contest tomorrow :) We will have the gh ride height/off-road version at the SEMA show. If we were ghlighting low ride-height it would certainly improve our chances - good tng you guys created all of the artwork renders of the . That will help people understand the vecle's flexibility.
Veeery work Love the colors, the contst excellent work
u austlia is on the other side of the world right, and when u are swimming in your own sweat we are trying to w up in communal dutch ovens u how it is
Unfortunat, I had time to read all the itetions and comments, but checked the last few images. First, congtulations to all of you and for the 3d model, bout my retouch: I tnk the headlamps are too small and far away from each other, and the whole se theme is so similar to the Shelby GR1. I tried to keep ts theme, but less neutl and static. I also agree with the s of UNDB. I'm on to do other sketc…
Unfortunat we did t get to pre-run the course ts year, but (Who will be driving the first lap) has run ts ce many times before, and is very familiar with the course. I will be driving the second lap with feedback coming from as to where the gerous areas are. My main goal will be to cross the finish line, as ts will be my first time bend the wheel in a real desert ce.
unbevable how quickly it is coming together. los fully sick.question : who are the people represented on the car gpcs ? those slo like Stalin and Gueva :~
what happened to the "roof" ???where IS it ?all I see here is Plexiglas or ???it Lost the "edge" IMO without a hard top. It ust dose t fit with the 4X4 stance at all ust my opinion.
I would lose the Logoit would be more functional that way.Itgood shape to it ovell.
I am most lik adding ts for tngseeing that some of you have aeady voted on it, but here is a Plexiglas cover that could be placed over the vent louver "holes"it would add ext protection as well from dirtrocks tting the screening.& it dose give off a different lo as well
the Calendars are out w Would you like a designs calendar as well?
u e an improvement by covering the light with polycarbonate in the place of that u can also use pvc cover wch is genely use in all cars
U kw? I like the centl panel . Super, light and very close to airplanes atmosphere. The dash is pretty good too.rWhere the rs, roof, side panels and why color of dashboard so chocolate and sne?rWhat material for ts one? Leather, fiberglass, carbon?
U got it all wrong .rthe screws open up and u can pull the handle down and again lock them up at the front in the closed position.
U are right , I take a lo to smas side vent a few minutes ago, and its very similar to ts oneI was trying to e my "A" propo bigger and start to sketcng, and ts was the best for me, but I didnt tice that was so closed to smas, but in a place with so many minds tnking in the same tngs ts is rmal:)r
Typically a 100% CAD Style. I am certain that you have t sketch a piece of the interior before modzation well, it is t the most efficient design here, but let me congtulate you for the efforts and wish you good luck
for the update. I meant to say in my comment that we moved away from the stight vents with the round lights, because we felt that the lights needed to lo more purposeful as t would be the primary lighting element. I see the cb reference also, w that e pointed it out and mentioned it. I have to agree that is a resemblance. and Roli, for your comments. we would all love to see even the breifest ske…
you for the versions. to have ts feedback. We are discussing and will repost later with s.
two quick front view sketches. Twin "fuselage" front fender forms. Watch for further development soon.
Two ext little thoughts - perhaps wholly external turn signals, like navigation lights on planes? Or is that taking it too far? *grin* Ather thought: It always seems hard to avoid design by committee It reminds me of ts little story: -=-=- An old man, a boy and a donkey were going to town The boy rode on therdonkey and the old man walked. As t went along t passed some peoplerwho reed it was a sha…
Try to oin the r seam with the roof pillar and also oin the seam at the other side of the r with the end of the sideglass.I tnk it would lo more natul.lso I'm t really shure about the functionality of that air scoop under the car, I mean on the airplane it did fullfilled a vital role and it was a very good ideea at the time, but on a offroad car plus the ailow underneath the car would have to be …
Try to oin the r seam with the roof pillar and also oin the seam at the other side of the r with the end of the sideglass.I tnk it would lo more natul.lso I'm t really shure about the functionality of that air scoop under the car, I mean on the airplane it did fullfilled a vital role and it was a very good ideea at the time, but on a offroad car plus the ailow underneath the car would have to be …
Try 1200 wide for the side. I love the render - and glad you faded the tang gpc back - and showed the in its natul stance. Kudos
Trust me, the aviation spirit of the will t be lost or "greatly diluted." red a senior engineer who is currently focusing 100 percent on engineering the interior so that we can maintain many of the design tits from 's interior design as well as maintain the aviation spirit of the interior. I recognize that is always a bit of anxiety when you see sepate pieces of the puzzle, such as seeing the gau…
Really - ts one is causing some talk around here. One of my favorite color schemes and the design makes me do a double-take for sure.
Ts is a shockingly cheeky wide tube w isn't it? But it could ust work.. I like the whole concept. . The seats are wrong, for the , but for showing ones that could be had off the shelf. First entry in an Competition, and I love it. Well done.
Top tch work as always . I like the of the scoop on its own, and incorpoting it into the light design makes it more poweul, but it would make it hard for us to retro-fit 's with the light bar since we'd have to modify the roof quite a bit. May also affect visibility and headroom some. The light bar itself is very simple, yet effective so I like that a lot, but if it was to stand alone we'd have t…
Too simplet nearly eugh actual art. Ts is ust sticking halves of images next to each other.
too simple and i am t sure i am picking up on the inspition. maybe a bit more info would help?
too plain, needs to be less explanitory and more emotionally impacting
Too ordinary, save for the oval switchboard.
TOO ts will get me in trouble if I lo too long, makes me want to re-start my cer proect. , can't do that.Very can't wait to see it at SEMA, I will stop around Sunday to see how tngs are going. I do have a couple of tngs to share to make your space fme a bit service friendly, but first I need a closer lo. 8-)
Too bad :(. How many s managed to get outfitted with 's dash?
here is the clip of the going end-over-end and still cing Love ts car
, do you still have the calculations that got done to find out where the 2 swaybar locations should be? After talking with en, we had the of moving the swaybar further forward and widening it a little bit. Ts would lengthen the s and widen the swaybar to allow more rotational twist on the swaybar.
talks about customizing the se cone of a customer's to integte fog lights directly into the <br> demonsttes the 3D CAD file he has created and then gives a glimpse at the actual piece being 3D printed in the MakerBot.<br><br>Keep up with the Live Channel to see all the updates on the s spping off to Kuwait
Today, I to a lo around and realized that the DPF (diesel particulate filter) was dented in as a result of resting on an engine mount. doubt that through time the engine used the DPF as a resting point. The honeycomb inside could be damaged since the outside body of the can is dented in from the engine mount. Due to the design of the engine and chassis mount I would need to remove the entire asse…
Today we've taken the locaotors llyfighter from phx 2 crown king the back way Huge learning
Today the design was dwn up in CAD as sheet metal and assembled so it can be wateret for prototyping. Attached are some pictures at compression and droop when fully turned with 35" tires and pictures of the new . Wednesday will be the start of the lower control and making some modifications to the lower control mount and suspension tabs.
Today the bulkhead was aost finished after being converted to 3/16" steel and the side plates were added. ust the inside cutout of the steering bulkhead needs to have a sheet metal part e for the inside. The also got some upgdes with the larger holes, wch cut 1 pound of weight off the initial design. were also support tubes added to the rear mount of the wch support the new tab mounts.
to .. I like the style vent. I was also tnking of maybe the side indicator can be intergted into the lettering
in my opinion, genel buttons are situated in the center of the car to be accessible to both driver and passenger, (at least ts is what i've been told for years from the ergomic engineers). Then loing the amount of switches that are in a lly car (A/c control, ignition, lights controls, etc)mines i tnk are between, too much and t eugh.rSo as u can see, ts is one of the few tempatives, to integte a …
To Design:rin my opinion u are a little bit confusedrthe only similty that i can see between my in interior, and newBeetles interior, is that in both is design with a large use of simple geometrical shapes ( circle, rectangle, oval.etcc..). In my opinion ts is a good way to make it more iconic. But as u are t a designer u don't have the experience yet to realise that.rI really beve that if u have…
To measure the actual tire, then model it in Solidworks to an hour or two (spent some time tweaking the tread pattern, adding a lot of fillets to where the tread meets the tube of the tire etc.). The level of detail is astounding when these tngs come out of the printer.it's absolut amazing at how it can print the finest of details. To give you an , I modeled the wheel and tire at full scale (tire…
To me ts is what "design" is about, I kw, ts is a engineer competition, but one wants sometng that los like it comes from some other car or it was bought some place else attached to their beautifull vecle w do t?rr, tubing does lo good on rugged cars, but the is so refined, los so good, to me ts is the one I would like to see on it, doubt, it has all to do with the tang, it los part of car, t som…
To Me ts is kinda "simple" and t too inspired in connecting with the specific owner, as ts could be a design found on any typical truck, it has possibilities but lacks texture that really entices you to Lo at the vary basic design more than once.
To make a cheaper version of a many components would have to be minated. &nbsp;The would end up like a truggy for around 25k that would be a tube chassis without a body or rs. &nbsp;Aluminum panels would replace the body and the air conditioning would be removed. &nbsp;The engine would prably have to be a re-manufactured engine or a used one and would be a simple fiberglass or aluminum dash. &nbs…
To give you an of how much work/ hat work was done between the Baa 1000 and the Parker 425 (Next Weekend), here is a ad list:Replace Fuel CellBuild spot for ackChange Engine, Rear ,Tns OilCheck Air FilterCheck And/Or Replace ALL HeimsRedesign Front End/Shock MountsFix Rear Bke Lines, and Bleed BkesFront Bumpstop and Slapperont Limiting Stps?Front Lower Control ReplacementGet fuel sender and insta…
To calculate the turning diameter, we used instant centers (infinit long lines perpendicular to the tires). Attached is a PG of how we did ts. The important measurements are the tck width (at the kingpin intersection), wheelbase, Ackerman angle, and steering length. From ts we can add in the inner tire turning angle. Once ts is added in the infinit long lines will intersect (ts should be approxim…
you for shng your fengs with us-- I am sorry you feel that these still lo cheap even with the customized s. These gauges were t pulled out of any apanese tuner car-- t are e by a reputable company out of california that specializes in making gh quality precision instruments. As I have listed above, we have to work witn sevel constints-- what is available to us, what the dimensions are that we hav…
to ryeah Stiggy is great.in fact i am TheStig, in fact one hasn't saw my yet..rrI will certainly do it as soon as possible.rcheers for the comment
Tnx that was my for a calendar, to do sometng simple with a lot of csm without loosing the adventure spirit of the , sometng that makes people loing at it and feel good =]
Tires lo good, but please colored beadlocks. The all black lo is good, and a silver / black combo could work, but I tnk that's about as far as it should go.
thx usually a navigator also "lo after" the engine displays and if sometng go wrong he/she can say the pilot."vaaaaaaaaaaa" :DrBecause the pilot is concentte to the driving.
THX, the tng about an ovell body wp like ts is that you CAN adust the entire contst, tint and brightness as to any degree you wish to print, so if you want it darker it is easy to do >>>>
Thx Even if I feel like 4 would be too much, 2 sounds peect I'll dw sometng. Thx for the clever advice,
THX I don't kw why was a prlem posting these up here but I appreciate your help Let's see if the original size will come across here >>>>
Thx Design, thx . design '' i to a starwars theme and went riot. I like doing interiors too, i love detail. Simplicity is the word, i will tone it down. for the feedback.
Thx Design, , ; Always a pleasure being a part of ts fabulous . i kind of n off the warbird theme when sketcng these rear end studies last night. Ill wp up more, next time round time aviation in mind.
Thx Ill run more sketches with the p-82 feel and the for the rear end.
Thx i really love the lly and it's a really agressive lly car so i "try to" design sometng new ,what also keep the necessary lly tngs:)
thx Guys for all the feedbacks, I'm happy if some of you eyed my work, I had lot of fun when I did it with the missing parts, bullet impacts (bend the vecle incd ;) ) and rusty parts. That's shame than the picture is little bit to small to really see its.rIdesigncars : I used a circular shape to symbolize the hx of a old plane but in a modern way, maybe to modern ;)rThx everybody for your advices
Thx Guys , isaacolson for the passenger side I am tnking of a composition with the IMTS logos , and for the top I am still tnking (need to incorpote logos somehow always I liked the eagle on top of the maybe a rot eagle :)), one more tng guys ,how is the car going to be placed , I mean is it going to be seen by all angles ? thx again for feedback :)
THX for the perceptive commentsI really had very little time to spend on ts entry, hence it is ther basic conceptual work, and I have t quite gotten all the elements required down pat on the first attempt either. So I e some compensations for all that in ts design, hence it is t fully developed to where I would have liked to take it, but I really ust n out of time on ts one. Honestly I feel a bit…
Thx for the You kw, skills are ust hours of work, it's like running, you ust have to tin. Study what the others do on internet, to see how t handle the light and shapes, and after a wle you'll be able to do the same.
Thx for the comments, everyone. We're debating sevel key areas of the vecle and we'd love your feedback on it. 1) The styling of the rocker panel/lightcatch could be improved. Any s? has done some interesting sketches in ts regard 2) The extctor near the front of the vecle - it's for aero and so the driver can see down, through the grille opening, because the hood is so long I'll post up ather ho…
Thx for fixing the videostools u have ..i wondered how is aligning the piece for ding,later i figure it out, the ding macnelaser :D
thx for comment and good please check my new revision and tell me what do you tnk, sorry for late replay :(
thx . ; i'm t sure what's the best between 1 and 2, but you could offer both choice so the customer car personalize s . Could even tnk of other inserts design, as long as it fits the support.
am a serious fan of yur design work. I felt the need to restin from futuristic styling and revisit the old school avian inspired cockpits. Ts being a niche vecle doesn't mean it should have a pure ce car interior in it. Its also ment to be street le.
throw some sponsor sticker on ts beast and lets destroy some desert, ts has "ce me" all over it
Thoughts to manufacturing I love it. The is very interesting to add the internal wing. Ovell, however the shape does t leave me with the impression of having added to the ovell form or design language.
Though I love the of the zeb e, I find it would be better if pallel with the body lines, and a little tnner. t a fan of how it drops toward the front.
Though clearly different ts fighter might be allowed to ce in the same class as an Aman lly. Hommage to the Sttos.
Those trucks are loing kind of tipppssay.got a little dizzay in the zzay for a sec.
Those are sweet, Personally I tnk an off-road monster like the ,(sleek as it is) requires a more minimalistic, simple wheel design. What does everyone else tnk? Wch wheels/rims would you guys like to see on ts?
Thoes loing pins seem to be for every design. Good find. Anyway to clip, stp, or pin down the front when t in use? I tnk it would ttle or shake more than expected with ust a bumpstop.
Thoes curved carbon fiber pieces will be mighty expensiveany solutions for that?
Ts. The K cars are getting fast. I bet it wont be long before we see one cing Baa. T would be faster through the turns, faster through the silt. a 4wd would be .
Ts, albeit bigger, has the proportions of an older Porsche.. especially the front-shot. t that that's a bad tng, ust a thought for when you come up with the final headlight design.
Ts would have a series of advantages:More space, you can actually get more interior space in the car.Less weight, lower COG.Potentially less displacement because of the lower cylinder countcausing better fuel ecomy, in case 's a loss in power, ust go for turbochargers.Up to three are possible.
Ts would give the an updated lo, and a more aggressive light signature. The extended grill would have to be loed at or e into sometng else but the is a good one.
Ts would be it. Let me kw if is still sometng I would need to change or add, before I lock the entry. I did t place the logos on the final skin as I read somewhere you would add them later on. But are some s where t could be placed in the previous revisions.
Ts was the only picture I could find for ts purpose. As you can see the plane in front of the car has same chacteristics as tang. Same number of exhaust pipes and same air intake below the plane. Both of the planes in their time were work of engineering peection and represent the same tng, and actually came from the same . On the other hand, I would be wrong only if I put the german Messerschmitt…
Ts was the first image, the second was up top I couldn't figure out how to get both images into the same slideshow Ts system really sucks for intuitiveness.
ts was feedback provided by on my checkup: "ust wanted to toss in a suggestion For holding the light assembly in place when t in use (or for that er, when in use, as well), instead of a bolt, perhaps use a Lynch-pin (or linchpin?) the ring is spring-loaded, so you pull it back to expose the pin and push the pin through the assembly, then relase the pin and it spring back around a (usually circula…
ts video is the best, seriously. even if i visited ts website for the first time i would be blown away by all ts. love the footage, fulfilling to watch. can we have a telemetry report on ts testing, like what tngs failed if any, what tngs surprised, handling feedback from drivers (including Mack) and any modifications/additions that had to be done. that would be, like, tasty.
Ts version los much cleaner, has more ground cleance for approach and departure angles (for stacles offroad), the wheels are fine; these are concept dwings, so wheel size in the dwing really doesn't er, considering most people tend to put their own wheels on their vecles anyways.
Ts version explores a "lly coupe" arctecture for the vecle, ther than a 4-r, wch would dictate a more typical SUV roofline. Curious what the and tnk: 2-r, 4-r, or both versions?
Ts update shows the upright and the control s mated together for mockup. As you can see, the inner mounts and the structure t undergo some substantial changes to be ready for these options, but it is exciting to watch.
Ts stands out to me because ts is one of the first entries to hor the bias that the Company has for use of the actual steering wheel. KUDOS . Ts shows a professional take on the proect. Even though we specifically permitted the explotion of other steering wheels, we put gher weight internally on people whose designs actually make use the wheel we intend to use. Elegant clean and backseats.
Ts should be nked way gherI tnk ts rooflight excersise will be mostly used on cing versions of the fighter where stuff like rear headroom and glass will be discarded for two seats only and acrylic rear windows
Ts should be nked way gher if you ask me. The design is and simple, and I tnk it los really good - and you managed to do it wle fitting 5 lights (I didn't even try for 5). Also, you managed to nic follow the cons of the roof line. The only down side is maybe the nge design could be cleaned up a little so you don't have the two stops sticking up wle it's lowered. If the aspects pcticality and cost…
Ts should be in the top 10%. It is so very compelling. I can only say that it is t because of the spitfire issue. Otherwise it is exceptional. I love the message of riding with the big boys and the propellers interspersed. ust posted to my bo.
Ts says "" all over itit works for sureI aost went ts direction as well, but decided against it for more "holes" to let the heat out fasterI like ts one too, it flow to the complex curve structure.
Ts reminds me very much profile of motorbike I'm t saying ts is wrong that very IMTS certainly will ey ,good luck
Ts past weekend we had some customers in from Cna and we sure would have been able to use ts option. &nbsp;Two of the girls I gave rides to were ust a tic over 5 feet tall. &nbsp;I ended up using the booster pillow for them to see over the dash. &nbsp;We have a world wide customer base and our customers ge from over 7 feet tall to ust under 5 feet so ts seat option will be a one. &nbsp;Keep up th…
Ts past week 1 chassis per day left for powdercoating. Ts is the last time you will see the first four chassis (in ts case chassis 3) in their natul steel finish. The next time t will be a smooth gloss black, and ready for the assembly process to begin.
Ts one is definit my favorite witn the different skins you entered for the competition. The whole gpc concept is sharp and seems to flow more natully
Ts one is chunky, a lot of details and it los a tad bit like 's design too, wise men tnk alike eh? :P
Ts one is among my favorite entries. The cerency of the picture, the integtion of the , the use of ts kind of old school n satuted colors is ust . And it's one of the few entries for wch I can stand the discreet logo and the soft one in the background. Except the Spitfire concern, it's a rendering.
Ts one feels a little old school to me- wch is why I like it. I tnk ts would also lo with some of the "panel/rivet" treatment that other people have been doing as well.
Ts light bar will also be adustable, mounted on a pivot so that you have some degree of control on the height of the beams.
Ts last weekend went west to El Centro California to do some suspension testing of the . The team had sevel primary goals: Test a new suspension design, test new shocks, and spring tes, and test new tires. We were able to accomplish all of ts, and have some fun along the way. got a Hero HD came and we attached it to both the as well as Colby's heet, and got some footage of the going through it's …
Ts ust dose t work for me at all,the is but has real dynamic, if the cogs had tion to them it may have worked better ??
Ts is wild Points for a bold design. I like that you formed the aws using the volumes of the .
Ts is when I realize I am mos def the apprentice learning from the s. Love the inspition. Love the execution. Love the presentation. ' gh Five and I Want It
Ts is what the windseld wiper s lo like in small volume production. Pretty but we will actually t produce these like ts very often. The long tail is most capable.
Ts is what makes the difference between a body, and a really body--- the hours and hours of sanding the edges. has been focusing on making each one of these bodies beautiful, and I havn't seen m in a few days until I snapped ts picture-- then I knew where he had been ding out.
Ts is what it los like when you cut off a rear end intact. Aost makes a good tiler. What you see here is a Ford 8.8 rear end, Watts link, and 3 link rear setup with'" shocks mounted to the .
ts is what i tnk of when i tnk of the , a pioneering concept success at work, creating ntng less than brilliance and the pride contained witn all that
Ts IS very but again a bit of more Originality to the image would have stepped it up a tonI have SEEN ts type of tng done before and wle it"lo"been done that is what comes back at me.
ts is very , simple,and doesn't change the body side. Like said "Ts is the one."
Ts is very loose, in fact a bit sloppy in some parts. But still with it's collage effect, I feel I've gotten a lot of information about your concept. Seeing the style makes me feel that 's tngs missing, but at the same I walk away with a pretty clear vision of what ts interior will lo like. Interesting presentation, I'd like to see more of your work
Ts is very . I tnk you did a wondeul incorpeting everytng about the organization as well as griffins logo you.
Ts is very especially the tpezoidal panels cdling the dash sections, the floating console, and the continuation of the pillar line into the floor. I'm t sure why you have views showing two drive sides, but it does show the possibility for exporting it to right-hand-drive countries. Well done
Ts is very classic and simple, I do tnk that the right front fog light has the wrong ellipse and fore los out of symmetry with left front. Also the left front tire appears somehow a little flat (out of air). Otherwise, the colors are strong and the forcelful simplicity makes a presentation. I expect ts to be in the top ten, but a few improvements could put ts in the top three. Keep after it, espe…
ts is verrry sweet i love the dash design it fits the very good the presentation is very and clean (as always)..but i would have loved to see maybe one more view..good work anyhow, one of my favs
Ts is the warbird that put the USAF on the map. is TNG more Aman or bangin' than the influence that ts aircft brings. Bule capy, ventl (belly) diator, 0mph, checkered flag se, paintless skin (lower dg), gh waist, "Glamorous Glennis
Ts is the tooling buck for the body center section on the rolling support structure wch holds it. The second image is of the rolling support structure alone. <br /> <br /> As with the the last 4 tooling buck entry's, ts is color coordinated where the blue sur reflects what the part coming out of the mold will lo like and the purple area is a continuous flange around the edge of the tool to allow …
Ts is the spec sheet ('s) was given to start building the section of the chassis that will serve as the drivne support (pictured and explained in the previous build entry #68). The next few images are of using the saw and a plasma cutter to make angled cuts on the ends of the cross pieces (pictured in the spec sheet). He uses both the saw, and the plasma cutter since the saw can't cut angles grea…
Ts is the same as the other concept with all feedback considered - I ust wanted to offer ather hood option if the my first is considered too asymmetrical.
Ts is the roll bar spec sheet we created for building the chassis. Ts is one of the many spec sheets we will be giving to our welder . From theses sheets will cut, d, and weld the chassis together. The second image is a Solidworks image of the center section of the chassis wch will be constructed first. The last image is the entire Solidworks image of the chassis. You can see the smaller section …
Ts is the complete with many upgdes for competitive cing.
ts is the phase one surs ? i thought the beltline came out underneath t dove in am i wrong?
Ts is the floor section of the with the newly added front section. The front section is e up of two triangles point to point for strength (see second image for detail). The trd image is of ('s ) cutting the square tubing for the front section and the r Sills. The last image shows setting up a ig to hold the r Sills in place. Once the r Sills are placed correctly will weld the Rocker Panel Tubes (…
Ts is the floor section for the chassis. has been working on the construction of ts for the past few days. Here you see making sure the tubing is all square before he tacks the pieces together. The initial alignment of the chassis is crucial; any small miignment here proves much worse once a completed car is built.
Ts is the first step towards the chassis construction. t the chassis itself, but the construction of the igs we'll use to build the chassis. The images shown is ('S welder) welding together the platform from wch the igs will be e. The tables are being built upside down for ease of fabrication and accucy. The table tops are 1" tck steel wch were cut from a 4' x 8' plate, making them very duble and…
Ts is the drivers side r in three views. The first is the outer view, the second is the outer view without the r skin, and the trd image is the inner view without the inner r liner.<br /> <br />In theses detailed images you can see everytng from the nges and r handle to the window lift and window tcks. We have incd all of these components in the r since it is an efficient way to design such a com…
Ts is the Drivne Support tubing being built. Ts tubing section is explained in the two previous build story entries. In the pictures ('s ) is setting up the two subsections, and welding them together in the last image. Check back soon for more Chassis progress.
Ts is the dark and gerous version of the -
Ts is the beginning of the second build from . Ts build will be very different from the previous build as ts will follow the evolution and development of incorpoting the GM LS3 engine, the re-design of the tunnel, and the development of the production ig. Ts will chronicle the going from a Build Prototype and research vecle to the actual production ready . We are going back a step in the build to…
Ts is the archetypal Engineering entry for an engineering competition. Vetted witn checkup, continuously improved, driven forward with an arctect's vision, designed, rendered, schematic'd if that is the word and presented to make it clear. Considering you created the de facto standard in our very first competition, it is surprise that you would lead the way here. Absolut a 5.but if I could give i…
Ts is Super. I tnk that it is a very poweul treatment for the in every way. . I perhaps would t recommend the red se cone because it is difficult to wp in full color, but it is possible. For that I might have recommended a red ring bend the se cone. Etiher way the basic design is intact and smin, I would like to kw a lot more about the thought process that ught you to ts, but it is great. 5 from …
Ts is sublime. We are in Mexico w with the and for certain ts design would turn heads in a maor way. It displays the capability of the wp process and yet has distinction and style without letting the "gpc" process take over. I beve you have a podium finisher if t a winner. Well done.
Ts is still one of my favorites 5/5. I tnk that some might t like the "splash tnsisiton" but it has grown on me. You also might try a tnsition that is more
Ts is so to see the physical process of the design coming to fruition , it prably will, but I'll throw ts out anyway - if the can handle an LS3 engine, can it handle a Nelson cing Engines twin-turbo LS3(around 800 bhp)? If it does, that would make for a seriously mental
Ts is section of the that I described as being the inspition for my forms
Ts is really tight, but I wish that leading edge followed the fender line a little better ther than being so angular.
Ts is really my only concern would be that it is a bit busy on the sides.but it is very
Ts is really loing, presentation. I really love the lo of the dash form with the informational areas protruding out from it and under it. Tho I really don't see ts fitting in the . Your concept is VERY aero inspired, first tng I tnk of are the newer stealth fighters. I want to see more, please :) I like you bringing in the future, but I tnk a bit of stalgia would be good as it's a large part of w…
Ts is really I like both logos on the hood work and you for your hard work
ts is quite love the hand sketches and the vent is sweet and i tnk it fits good with the , good work and good luck
Ts is pretty it works but could have been a bit more dynamic IMO. One
Ts is only your 2nd er sketch? The medium really works for you, . Can I call you ? I feel like we kw each other well eugh w :)
ts is one of my favorites w those aluminum los little bit tn to me(considered safety issue) but I still love it
Ts is and refined and if done right, could actually lo great II tnk the rots could lo really if t were t in black, but actually a lighter onge, and the lines were and crisp and sharp. Good start on ts one
ts is my second work with Photoshop coloring. i will upgde my skill in the future.
Ts is my favorite sketch so far. All shape and forms are very well defined and it also gives the agreesive feel and aman icons. it says 17" wheel? ridiculus..man..it should go larger., good ..I want to see ts car built~ that will be so awsome
Ts is my favorite entry in the competition. When it came in as a checkup, I was stunned. It is so creative, and so clever. It metaphorically shows the vynil process and that the car is actually wpped and is sometng fresh, new, alive underneath the skin--- the the beauty of the is more than skin deep. I love the rips, and tears, and ts would lo so printed out with a gloss finish. So aggressive, so…
Ts is my favorite concept. I love the heavy macnery lo. I like the clean approach on the other side but it might be a bit too simple. Maybe a few es or patterns would have help add more interest. Outstanding All fives from me. :-)
Ts is my fave of all the designs in ts competition . I love its style Good luck :D
Ts is lik the best skin from your bunch. I like what you did with the other ones too, but ts is very clean and guite simple. It fits the brief and los
Ts is kinda , a bit more detail would have really ught it out decent effort
ts is it, onge fme like the IMTS logo but I don't tnk is good in my point of view the real fme is black or dark blue.
Ts is in way a ladder fme. The farthest tng from it. The "lower" cross members are ust a support to ise the chassis during construction the single middle cross member is a spacer. Ts is a full space fme chassis. Ladder fmes genelly are very weak in torsional rigidity and t good for umping.
Ts is imaginative and you get HUGE points for that. I actually tnk that breaking up the surs will make it easier to manufacture. I also tnk that breaking up the surs when ts is aero inspired could be the wrong message.
Ts is huge A definite top 10'r. Front right headlight is a little detached and the surs are a little lost , but everytng else is the hotness. Great.
Ts is hott, but you've got to tnk about water and mud and rocks and limbs and gss
Ts is great. I'm picturing laser or wateret-cut aluminum. The only tng I'm t sure about is the safety, like pointed out. netheless, ts is a really starting point. Ts is sometng I'd be excited about if it were to get chosen for development as part of the new . work
Ts is good- I tnk sometng like your designs here should make it to the final rounds, even if ust for posterity's sake, as ts kind of detail truly screams vintage aviation. work
ts is gonna be insane. cant wait. hopefully my unveiling from 's wall will happen too. uber sweet
Ts is going to lo sick on 35's. it aeady stance ts will be ust . rr for the update.
Ts is going to be
Ts is going to be a build with the supercharger and the paddlesft, what other special tech have we got planned to horn into ts puppy ?
Ts is going right on my bo page as I am sure that the Bo inspired "2" version will also. I am continually amazed by the power of ts to develop tngs that we never thought of. Ts is a simple hole with a simple fabricated metal piece inserted. t only that, it is true to the inspition and it los functionally sound being round and properly angled. 5 ger. question. Ts is the one the beat. May sound twi…
Ts is going in the right direction. I feel that it is a little close to Maseti, and needs a little sometng more. But you are definit going along a good conceptual line. round/oval openings may seem a little too expected, and t functional eugh as t are often copied with decals. Thought ts would clearly t be decals, we want to make sure that it is distinct from all those that are kck-offs.
Ts is going in a VERY interesting direction. The gh side view mirrors.ROCK, change since the last itetion. The lights and exposed mechanicals through the front fender are very . Fenders (especially rear) are sumptuous as is the windseld. You might tcken the capy center e to mimic the size of the blue hood e gpc. I tnk that the side pipes could play a bigger role still. My ONLY criticism is that t…
Ts is getting quite interesting; are t doing the in the background of the bottom pic?
Ts is getting into fine points, but I tnk the digi camo around the back might be more effective that the logo on the back.
Ts is fresh But are two dashboards (the second is best). Yellow rules
Ts is fantastic model I can't wait to see the final model with tires :D Compliments Locaotors
ts is epically and would ust as good without the burple
Ts is epic. I love the battle-scar effects. - the kill s are on the fender.
Ts is definit my favourite in ts competition. t really sure if it is sometng that the client would go for but man is ts
Ts is definatly one of my favourites On my top 3, doubt.rLove the way you protected the lights and the whole system, with a different material and ovell lo.rThe only tng that makes me go "hum" is the fact that the lights when closed reminds me of a police car for some reason.rentry man, .
Ts is classic and excpetional. On the contry, ts has perhaps captured the most essential view of the . Stark and bold. I tnk that ts has top three potential.
Ts is by far one of my favorites, and is so well done I love the use of old themes, and how you have taken advantage of the printing techlogy with the different textures. colors, and design and presentation all around Would love to see ts flying down the desert at me
Ts is . To answer quickly. . The low ride height is a functionality that has been planned for the from the beginning. Ts will be a manual change that the owner will make on any given Sunday afteron. And it will be soooooo . So far I have to give 1st prize to on the wheel suggestion. 2nd to on the Ante. The suggestions we e were t meant to be special, ust eugh to get the blood flowing. Keep rockin…
Ts is . Design - What is next, and what in particular do you want feedback on??
Ts is never seen anytng done like ts before.We changed the back-half tubing of the chassis from ts version. See of you can bug to get the genII version.
Ts is Very to see a PWC driver that appreciates an offroad car eugh to build one by mself work im
Ts is really rugged loing - may be for cing, and I also really like KMC 660 for more conventional (road) use.
Ts is an interesting design and los very rust and strong. I am concerned however why the rear bar goes so far back? Is the ext weight ts adds necessary? Is ts for strength? I like the of dw latch tabs, but do these wear down after a wle, or get ammed with sand? work ovell, very good modng too.
ts is an 'i want it' from me.ronly tng i'd change is the red pine between and body.rbut ts feature is on the winning design of 002 - so viously popular and rolling around the streets of phoenix w
Ts is an exciting entry with a d to the story of the proect.
Ts is amazing. t only at the forefront of open invation, but also ongoing, continuous invation - fantastic.
ts is also an entry, i tnk you will/should win with one of these renerings
ts is absolut whackyrrust a thought, ts may get you the stiffest fme for the ;)
Ts is absolut mental, but t in exactly a way. The number of trellis could be toned down, as well as the redness. Ts is like Maseti Birdcage construction on overdrive.
Ts is a very interesting design, because I could see ts working very well for some possible clients It's kind of asian fusion, but at the same time very different. I'm t sure how I feel about the dgons head on the hood like that-- I tnk a plan view-- like from above, where you saw the e, would be far more interesting personally and would lend itself to the design better. As it stands, it is a bit…
Ts is a very exploited , but in ts current photo it serves peectly the purpose and dvers the message and even adds a little impressionist like feng and emotion.
Ts IS a very interpretation of the "Dgon" design, one that is original and different work
Ts is a very clean quiet good work without the ness, so it catches the eye, very good luck my frend
Ts is a shot of the Foam mock-up at a low ride height with low profile tires.
Ts is a professional, Figure 3, is like the chure in a newspaper ust good luck my frend
Ts is a lower ride version of in Vegas.
ts is a lov one. the bottle holder is ust greatrIs the plate next to the window cnk the handle?
Ts is a lot of ventsand in the one you chose.that is "a lot of vent" very large. Good function and easy to build. d. I am t sure it recalls the aero inspition however. It appears to me to add to the of instability in the body sur beacuse it removes so much material. I do however like the first one of more quality resolution that appears to so you a strong piece of material in the hole. Ts is way …
Ts is a little like mine only better. Props, I like it.
Ts is a mashup of desert cer and aviator cockpit. I'm lovin the exposed structure on (in?) the floor Ts los easy to produce. Sometng about the dash makes me tnk of some of the older Star Wars sps. Fan? I also am really into the integted handles above the rear seats I wish the r panels had a similar treatment to what the dash got
Ts is a entry. The spirit is alive. Agreed that the logos are t so necessary in the upper left. Might be as black decals on the heet, perhaps. image. Ts is the type of fresh image we are searcng for. Ts is a podium finish for sure. Good Luck. AND the first entry in a competition too
Ts is a debate and we are coming down to bss tacks here on the working to firm up our final surs. , Tronco, , , , I cant tell you how meaningful it is to get your comments. As you all kw well we have been developing the for over 250 days and the front lights are one of the last items to nail down. We t s in Checkup 2 as well as in DP 28 and even as far down as BE 25. All were fantastic explotions…
Ts is a ggod picture of the new shock location that will be standard on the 2012 . We will have three different shock options for our car depending on what the plans are for the car. Set will be street, recreational, and full ce. Once these shock sets come in we will post them up on ts build page and explain the differences in them.
Ts is a design with Potential All the Best
Ts is a critical step in tnslating 2d sketch work into 3d surs. Each line is tnslated into side view, plan view, front view and rear view.
Ts is a design. I was a little apprehensive about the side-swinging design when I first saw it, but it is presented very well here. I like how the back covers can be used for number display (more lik more sponsor stickers tho). t sure if it ers that much, but you'd prably find ts arngement has slightly less aero dg also. I would disagree with the premise that the roof could be used for tire stoge…
Ts image is a .pdf of the center section of the geneted by our milling supplier using the supplied CAD data of the body tools previously posted in the build story. The dwings are used to display the layout of how the parts will be milled and gives us a chance to make sure that are errors in tnslating the IGES files of the tooling patterns to the software the mills use to cut the patterns. T are a…
ts image has so much dma in it , lovin' it.
Ts image blows up everytng and my bin as well Very unforgetable in compson with the maor common renders Good luck
Ts sepates from others Good research of customer's group. I propose to stretch the flag and cover the 1/4 of the picture instead of black background
Ts D style display would be peect, but needs clty. I tnk multiple cames could create a psuedo-3D image.
Ts has potential. I tnk it los a bit static as it is with the yellow text placed right in the middle of the r along with the circular logo. I'd try out different placements of the yellow elements. I don't tnk it's wise to have the most interesting parts of the design dw focus to the circular logo that the customer doesn't plan to have most of the year, and the logo will change. Maybe ts will make…
Ts has been discussed o bunch of times internally. We would have to leave the bars of the chassis in place, but the actual roof panels could disappear. What was the base image you used for ts render?
tsbiomechanical feel to it and i love it. i see organic forms clencng exposed mechanicals, aost a techlogy vs. nature theme, wch in ts guys opinion is the thesis of what the is created for. ur sketcng is outstanding, and very clear for being such a loose style. wouldve liked to see a bit more render in the dash veiw sketch off to the left, but still an excellent presentation. love the desert yell…
Ts guys needs to rest for a wle :D. T did a so far =)
Ts fits. That's what I first thought when you posted it, tho it needed more. With advice from the you've done it with two holes per side. To me, ts is the vent. Ts is what I would want on my presentation as usual :)
Ts fits peectly for september , very , best of luck :) .
Ts feels very aviator, . I tnk the console seems stnge next to the exposed fme in the r panel, a confused mix of luxe and ruggedness.
Ts Design really Rocks
Ts design is inspired by the famous artist Picasso.
ts design catches you at first sight but maybe t as subtle and t flashy as requested (yellow elements) IMO changing them to dark grey could work better for 's description. design
Ts could be done. I tnk that the forms come together well. You have clearly given ts a lot of thought. I assume that you left the wheel and the seats out given the fact that was t a lot of design freedom suggested. t a bad approach as it forces the design to live on the merits of the other elements. I like that. Well done
ts concept could evolve into sometng like ts, wch may bring less issues -
ts color combo definit makes ts car lo mean
Ts car is the first built by , and the only one to be powered by a M57N2 out of a 2008 335D. It was chosen because it was a 50 state street le clean engine with urea inection. The car has long sat after the engine management system stuck the car into limp mode. The car also overshot the ump, landing on it's se wch caused the skidplate and subsequent diator support structure to crush the interer, …
Ts car is sweet, saw it terday on the 10FWY
Ts came in a little later and is on gph paper, but do t be fooled by the presentation ts is a strong strong entry. I am glad to kw the nk, and it allows me to make an ext case for people to take ather lo. Give it a lo again . Well done.
Ts build thread is what it is all about. What the may t kw yet, but ya'll have figured out, is that the power of extends well beyond tnsportation design. Once s are in your hands and we are cing Baa togetherthese build areas are going to snap off the chain.(especially with model 2 and 3 and beyond)I cant wait. Humbled to hear your thoughts.keep it ttlin'
Ts basic concept was the "trend setter" design here as it was one of if t the first design offered up that actually responded to the owner's s. It is so Very Important to get direction from the CLIENT when creating one of these, as it really represents the individual's personality. Attached is the first image >>>>>
Ts actually would work pretty well for heat release, but it dose lo "tacked on" design wise.
Ts 3/4 rear view is simply amazing Wondeul work a superb design
ts 3 colors texture is simple and :) work
Ts = winner.
Tngs are moving ther quickly with the chassis development, particularly in the tunnel area. One tng that helps ts process and makes Colby's faster, easier, and more accute is having prints to work from that have the lengths, angles etc to cut the tubes as well as their location in the chassis all in one dwing. As you can see, I've given m the required ovell cut length, angles, and stock size. Als…
T wanted to remain anymous Will you find who t are? Mr X
T told Me lo in the comments. I swear t said turn in what you got worries. Its like right so i did. And w im t in it. Bunch of BS. if you tell me. all that work for tng.
t grow up so fast was apther tagline i thought of too. what do u tnk?
t form a kinematic link. if u restin one , it constins the others, is motion between them in the locked position.
T finally agreed about the choice of their car
T are coming your way , t are. I have to wade through about 1200 pics to get the best ones for you
Theses are some new renderings These images are lik to be featured in upcoming chures and other es materials. The first image is located in the checkout page to buy a deposit. Tell us what you tnk
these taillights work really well here, and aren't recognizable as either, wch is a BIG positive. too often when small companies borrow lights, t are instantly recognizable, and often inhonious. i wouldn't have a prlem with these making it to production at all, but i also like the earlier small s. the alfa gt perhaps?
These images show the development of the tunnel or "backbone" of the chassis. The tubes have been designed in SolidWorks first taking into account all of the components t will have to package and have been placed with passenger seating in mind. The tape you see in the pictures is a quick way we check the placement of those tubes to get perspective on the "feel" factor wch you don't get in the com…
These images are the files once t've been imported into SolidWorks with some lighting applied and viewed in perspective.
these dwings rock I have to say that I am waiting to see more work from you good luck
These are the se and Outer Trunk tooling bucks for the . As with the the last 3 tooling buck entry's, t are color coordinated where the blue sur reflects what the part coming out of the mold will lo like and the purple area is a continuous flange around the edge of the tool to allow the fiberglass to lay in the mold evenly. The excess material will be trimmed according to the gy lines sepating th…
These are the new and improved renderings. Their are numerous improvements over the previous rendering. The improvements are, but t limited to, the interior (roll cage, seats), the suspension (shocks, front wishbone assemblies, rear tiling s), the breaks (rotors, calipers), and the front lights and grill.
These are the front Quarter Panel tooling bucks for the . As with the the last two tooling buck entry's, t are color coordinated where the blue sur reflects what the part coming out of the mold will lo like and the purple area is a continuous flange around the edge of the tool to allow the fiberglass to lay in the mold evenly. The excess material will be trimmed according to the gy lines sepating…
These are some of the updates to the rs on the 2012 , window tcks, nges, adustability, r latches and strikers, r handle inside and out, r inner panel, etc etc
These are many of the parts chosen for use in the . These photos are linked to line items on the parts list. Each item is listed out with tngs such as cost, weight, packaging size, suppliers, etc.
these are ust my opinions, others may differ. so please feel free to propose or oppose :-P
s t any font in the ignition kit at less in the one I downloaded I don't have any prlem to switch the fonts, my concept is to recreate the "se art" of a WW2 fighter with the slogan, taking advantage of the design Can you provide me the right font???
s definit a good story here.
s a lot going on here. I tnk ts could be three different entries, at least two. I'd like to see one that's going with the lightning skull , and one with the circles and fading.
will be further hood vants Also, the logos were removed from the trunk to emphasize the effect of the digi-cam - the A pillar would be left natul - although if small sparks could run up it i tnk it would be pretty . Plus, I featured the blackout roof, These are somewhat low-res as the full file was t uploading appropriat, will try again. hope you like
it is, you so much for the time you gave me, I didnt want to abuse it so I hope what I did is correct. please let me kw if anytng is missing and you again.
is real situation of Real Fight I suppose it is t so boring like ust a render. osphy of a poweul Any way you are right, it is seems a bit far away from beauty and clean, thats why i did it by "wrong" way. I tryed to show the same by ather approach.
is real situation of Real Fight I suppose it is t boring like ust render. osphy of poweul Any way you are right, it is seemss a bit far away from beauty and clean, thats why i did by "wrong" way. I tryed to show the same by ather approach.
is way you will miss that Would be so if we could print reflective colors . design and use of shapes on the car-- I really like the simplistic approach,-- even though itoptical illusion when you lo at it Lov, simply lov
is reason are two up, I t have uploaded it twice, sorry.
is chance that because of wind or erk in the car the links will move in the locked position.
is a LOT to lo at here The sketch of is pretty - the whole tng is ther epic.
is a lot going on here these days. The micro factory is buzzing with activity and the R&D shop is loing different every day. Recently the water cutter has been running aost constantly every day. Over 300 tubes were cut, t, coped and fitted last week. We are mping up for the first 4 production s, and it is very exciting. Here are some pictures of the mp up process.
is a lot about ts skin that is very and interesting. The only piece that feels out of place to me are the screw head images on the front fender.
is a Huge difference between inspition and replication.
are some s i like in ts.. like the detachable compartment very simple shapes i agree with with the paddle sft. but good anyways
are many small tngs that add up affecting vecle fuel efficiency. Dg(wind resistance/aerodynamic effects), driving habits, and weight are certainly three large factors. Friction or resistance to the vecles motion is ather factor to lo at. When you say, ”aside from weight,” I am assuming that you are considering ovell weight. Rotating mass is additionally a significant item to consider. When bkes, …
are both chrome-plated and B&W logos for the . Wings are inspired by the ghest Qualification Badges of the US Navy (and more especially the aviation insignia). Any suggestion ?
are a couple of tngs going on with ts re dev: First, You can see we will be including a more tditional gauge cluster for standard information, and then inc a couple of Autometer gauges molded in around it. The main reason bend ts was the amount of labor involved with wiring an entir custom gauge cluster. That also caused many points for potential error in suassembly wch would force us to go back …
ther you go :) ts one i really like
The world is waiting and the key is in your hands - discover the world with It is really exciting
The wheel base would have to be extended to accommodate a decent size truck bed. Otherwise it would be like a Chevy Avalanche with a fairly useless truck bed.
The wheel a bit too little but in all its functinal, pctical modern and .
The way you've designed the flooring is definit along the line of what we plan to acheive - sometng rigid, yet simple. Also, I tnk we could also find a seat close to what you've designed in the afteret, or we may even be able to make one ust like it at a low cost with gh ability to maintain design intent and make it comfortable. The gauge layout needs a bit more style in my opinion, and the areas…
The way you e the red ghlight run over the car is quite . I would even keep some continuity on the front quarter panel. I tried a version with a black line between the red and the silver instead of wte in order to increase the contst. Concerning the "117" as a cing number, it is aost impossible for anyone who is t aware of 's story to connect the dots and it is t "weird eugh" to be an incentive f…
The view from the top is outstanding Very clever. I beve I may have miscommunicated a bit. What I meant by the flag facing the right direction is t that it should be wavy, simply that it should the direction it would be if it was tvng. You can stighten it. Los outstanding otherwise
the video is up-it shows how the lights goes up and down ..i m waiting for some team member to let me make ts video public :D
The video is . Well ed and informative. Would love to hear you talk even more about the "why" bend certain decisions. I love it.
the vents are yet im t feng it when associated to ts car :( nevertheless, those vents are
The vecle will be front-mid engine (engine bend front ).r
the vant is sweet too, but its amazing how ust a re-color rendering will chang the entire mood and theme of an interior. i can see that interior (red and grey) in the "punk's t dead" gpc scheme ust put in the build entry. seems to fit.
The update is KILLER
The tubes for Chass 0003 are aeady being laid. It is amazing how fast tngs are moving w. Between Saturday and Monday Chassis #0003 is aost halfway complete
The trees are pretty . what do you mean by "Soft" ?
the touch of assymetry by the use of the bar wch then also has the function of a gb is great, u could have mixed up the gauge of the tubes a bit though and also the proportions, maybe a box section instead of a round as an example
The top skin can have louvres in to let ailow through when in the up position.
The themes are really clear here work
The Tech Tnsfer deal that you guys have seems awsome.
The tail lights are from the
The suspension skid plate is done, so w the front of the will be able to slide over stacles.
The structure of the first version reminded of a balloon dog because of the tckness But your update makes me tnk in a different way your design. Very original and much more structul in the aspect I like it better like that :-)
The spring pin is an off the shelf item. I have t had to scouce them myself, but have seen them used. Should t be hard to find.
The spirit of ts is EXCITING - I tnk it's fantastic. 5 from me.
The speed is directly controlled by the tempeture of the fluid, so t are only as loud as t need to be.Cold = ise , hot = 4 fans blowing, getting the done.
The soft tnsition from green to blue is neat. It reminds me of mint chewing gum or detergent advertising vecles, but the fresh, pure and freezing spirit is definit around.
the slimmer version's much better :)
The Slab model was mirrored to show the prototype at full width to analyze the proportions although some features are incomplete like the diator inlet. These features will be defined in later models.
The skid plate mount, and swaybar mount will add a lot of reinforcement to the front 1.75" .120 tubes. I'll be posting pictures of ts later today. The reinforcement will come though the boxed plating for both of those mounts between the tubes.
The sides lo sort of like knight's or
The side view file ended up at over 0 meg. I tnk it got screwed up during a save, so is tng that can be done. well.The final I uploaded los slightly different than the 3/4 view as I e some changes to the hood bump and to the placement of the logos on the hood.As a te for the next competition, it might be better to provide a 1/2 or 1/4 scale dwing area and give reference that pt lines should be av…
The side of the middle image has the correct relationsps between and subs. The digi camo and splashy motifs work well. What is the gpc on the back top of the trunk?
The side is sizzlin hot; If only the hood had a plan view of the dgon head it would be rocking all the way. .
the shk vents are but I aost want to see you taking the shk vents to a gh levelthe possibilities are endless
the shapes is really coming through, gonna be a hot car. Kick A$$
The sepia lo really fits it, esp as it is ust a roadgoing.
The sectioning of the drivers side and passenger side really creates a cockpit type of feel - I like that It los very purpose-built. I prefer an accommodation for electronics wch is t space restrictive, so I like that the plate you incorpoted can change. :)
The second steps to be taken in construction of the 's Watts Link were ding, drilling, and welding pieces together for mounting the Watts Link to the and building the link igs. <br /> <br /> The following images are of ('s Welder) welding a link ig together, and of the mounting plates before t were t. The top plate is t 30 degrees along the yellow line in the following video. <br /> <br /> Click …
The Second is on the way to be built, based on the learning experience of the 1st one. The main change between the 2 cars is viously on the engine side but many improvements are also part of the story. T.I. Stallion reflects ts new page as well as the important role of the in ts successful adventure. Congtulations to for ts acevement and stay tuned for future Custom Car Skin Competitions
the seats are very interesting, and the dash does remind me of a stealth et or sometng,good luck
the seats are .
the seat should be at about60-70 cm from the groundyeah..i tnk will be fine..but is good to see the r opened and a man near the car ;)
The seat design is very interesting. The facia would lo better with a different steering wheel. The seat is very . work
The Scion Neu Vintage played with the same of using gpcs and textures from the old plane universe, but I prefer your design with the t's inspition much more. I don't w yet how it would work in real conditions, but I'd love to give a try
the sand seems ther fuzzy :-P
The safety issue seems to worry some of you for ts interior. Actually, I'll try to tnk about an alternative or feature to solve it. Lo at the pic, ts could be a solution In the same for the seat cover we could add a smooth piece of ruer on the edge? Feel free if you have some s ;)
The roof doesn't have to be modified if the nges are in a slightly different position (see the quick and dirty figure). A shorter/modified rear window is neccessary though. It would be possible to remove the rear window complet and create a stoge space for space tires or other stuff. Would be a simple and reversible modification to install. Because t all information is open yet ( understandable) …
the rolling ball oint, the base telescopic link and the top telescoping link form a kinematic link system. ts link system gets complet restined when you lock any one of these links.in ts case its the rolling oint that gets fixed by the locking screws. And thus the whole structure becomes rigid
The right side of the dash with that fmework feels so arctecture inspired. It has that airy feel. .
The los better on lifts than it does dropped down on the deck.
The the plane appear to be 'handled' aost the same, thus the plane doesn't recede more in the background. Nevertheless a good entry.
the render quality is pretty good and ur use of materials was sweet, ust missed the for deisel lady .
the relevant files does inculde the last threee images showin 2 seating adults n 50 percentile male etc. ? please inc that also
The red the best I like it a lot: its futuristic but feasible, pctical, solid-built and it fits with the exterior. 4 u a 5
the red is too distcting, and the form is a bit plain. dont like the gauges, t seem impctical for ts car.
the red doesn't bother me that much, but the main Instrument "cluster" (the round tng) doens't go witht the rest of the car.
The reason for the limited tvel was I did t factor in the gh miignment in to the uniball when I limited the angle in the cad dwing. I was able to get a lot more tvel out of the suspension and I am starting to make sure the wheel and tire will clear the chassis.
The Rear Suspension in the original was based on a watts link setup. Part of our redevelopment process for the 2012 is changing the setup to a 4-link configution, further following the existing solutions used successfully in competition.
The rear entry has the advantage of the rear tire as a step, and a roll bar to gb as a handle. A small kid could get in too.
The rear end is in and the new shocks are on. We actually to ts baby out for a drive last week. ts tng is coming out great. If you happen to be in the area on the 14th come on my to 4M, ts car will be on display
The lly-fighter originally had a engine, but it proved impossible to source in bulkfrom at the time due to a newer genetion in the worksand expensive. Offroad the turbo was somewhat unpredictable, the turbo lag would cause the vecle to loose tction at inconvenient times whereas the gasoline LS3 is more predictable.
The llyfighter is much bigger. Crushes that little cart you have
The will come with two keys-- an ignition key, and the entry key (Mazda Miata Key). Because of ts, we wanted to come up with sometng that would make carrying around two keys a bit simpler. A few weeks ago, the design team came across the Keyport Slide from mykeyport.com. The Keyport Slide really because it can hold 6 keys in a small metal f that is about the size of a Volkswakeyf. Keyport even se…
The wallpapers are available at different sizes on the buy page
The is starting again In order to communicate about and the , we decided to wp the tiler. The key element of ts wp design is based on an optical illusion : when other drivers pass the tiler on the ghway, from a certain angle, the is supposed to appear in 3D, as if it were in a box. It implies some perspective deformations, the reason why we also decided to show a pure side view on the right side …
The second itetion in. Incs many second genetion s from the . Light bucket call outs, concave surs on the bodyside, accute wheel arch for umping/landing, new capy height for more cleance, etc, etcey and let's hear your comments, is always more room for change at .
The is the only one that didn't shower before making an appeance at the SEMA tde show
The is so incredibly . Really, guys. And have fun at sema
The is on the way. We expect for the production-ready prototype to be finished ts Summer. Since the is still in development the details and specifications may change a bit along the way, so stay tuned.nn(Tach image courtesy of zazzle.co.uk)
The is on a road trip across the US and is w registered for street driving. It is currently going from off-road testing to exbitions. The 4 first pictures have been taken close to San Diego for a first round of tests with the support of Fox cing engineers. Then, 2 photos taken in front of the Bay Bridge in San , and finally, 2 pictures from the last CarCoffee in Irvine. iny day, but really succes…
The is in production, the 720hp engine is an option that will be offered in the future once some tuning is complete and the car has been thoroughly tested.
The is getting ready for testing If you remember, back in February the underwent its first off-road testing in the desert. During that testing the engineers were able to work on the suspension of the and were able to fine tune the front suspension, wle working to dial in the rear suspension as well. T learned a lot from the testing, and since those tests, have been making small but crucial modifi…
The is a vecle in wch the customer comes to the Chandler Micro-factory over two three day weekends and builds the and it is then finished by builders. &nbsp; is t a customizing shop, but if you want to make your S10 blazer into a personal&nbsp;proect on the website&nbsp;you can be a member of Labs if you are planning on making some modifications to your S10 blazer. &nbsp;I used to own one and kw …
The Bodies were rolled outside today to get the filler panels cut out of them. These are the parts of the body that are replaced by glass such as the windseld, rear window, and side glass, as well as the rs. When a body is e, it is e in one piece, and then these parts are cut out later. All four bodies were chopped up
The Bodies were rolled outside today to get the filler panels cut out of them. These are the parts of the body that are replaced by glass such as the windseld, rear window, and side glass, as well as the rs. When a body is e, it is e in one piece, and then these parts are cut out later. All four bodies were chopped up
The purple is eye catcng, prably too eye catcng for the client. Very different use of both lightning texture and detailed engving lo.
The prototype was and that is the closest has come to using an energy source other than gasoline. Maybe down the road a hybrid system either gas/ or/ would happen but the added cost would make the much moreexpensive to an aeady niche vecle. The added weight of a hybrid would also be a factor compared to ust . It would make more sense though to have a secondary energy source like a genetor so the …
The progress is loing on the 's car. I spent most of the evening at the 4M event back in the fab area showing the the new design.
the prlem with ts roof option is visibility when roof is down, and the is limited on visibility the way it is. Maybe a huge slide back roof panel, but leave the back glass
The presentation rocks, and you've got a lot of good sketches, so that makes of it a really good proect, like we don't usually see Lots of work, you deserve lots of respectrYou get a 5 from me, with doubt
The presentation ust takes it to a whole new level. I am amazed by the quality. , I agree with everyone, ts concept has torn the roof off ts competition(ironically) hahargood luck
The power seats have been installed in the new es car and the driver's side works with a lot of cleance for the seat to go forward and back and up and down. &nbsp;The passenger side is still going to take some development, including adding limiting pins and tweaks for proper fitment of the power seats on the passenger side. &nbsp;Lo for a video posted in the blog about the power seat option.
the playa can be on the car year round.. :)
The placement and layout are really great. I'd like to see a different version of the f pattern, and I tnk the barbed wire is distcting from the rest of the design. I tnk everytng else los really great
the pipe concept is good. it will be to see the pipes in real life
The pictures posted were of a Billet version, here is the TIG welded plate steel version on the current s
The phse e me so excited "You are cleared for take-off" - it's a tribute to the heritage of the and the, and also a tribute to new beginnings. I'm SO excited - ts next year is going to be amazing.
The people have spen - so here's a version with a shade of green that's a little more "e" as per the 'Stang cockpit standard. , of course you can call me "" .
the pattern is but it doesn't flow from the front to the back as it did in your checkups. I like the red accents and the ovell concept except the roof anyway ather
The pallel is - aggressive and beautiful. The only part that throws me off is the "sw".
the over-all side profile los complements the over-all language. simpleneat
the other one was better., But ts is still good.
The Original Dash had some style, but was labor intensive to assemble and install. Ts is the progress of the new dash for the 2012 .
The original dash is a bit of a puzzle to take a part, put together. I have replaced some of the the nuts with Rivnuts. Makes it easy to pull apart different sections with out having to dissasemble the whole dash every time. Having the gauges together is a good move. The positions of gen1 can be a bit awkward to use, but love the lo. Loing forward to seeing a completed 2012 .
The Oregon Til is a real event? I only kw it as an old computer game that i LOVED. We won't make it ts year, but in the future we want to be It will be easier when we have 2 s (or ther, many).
The only tng I see wrong, is that the brief said bright colors on the hood; but otherwise, I love ts one.
The only concern I have with the individual elements is that t all afteret headlights are DOT le. However you COULD have a company such as Morrette or DEPO do your headlights for you, once you figure out what you want in shape, etc. Personally, If we change the headlights away from the Mitsu style; we may need to change the grille again; because the grill itself leaves t so many options, honestly…
The one with gher contst it MUCH better, ts one gets lost in itself.
the one to the centre right in the main entry image is
The one tng that i ust don't like about it is the exposed mechanicals, wch will lo bad as a gpc. The rest is good though.
The one posted here is much better. What you could also do is leave out the textures entir and ust keep the red gpcs flow through the vecle as it is.
the se reminds me of the sand dunes during a windstorm. rtnk a wn/sand color might be (less green)
The next step is to confirm that the theoretical numbers match what we measured in real life. To do ts, I created a CAD file that uses the Ackerman angle (black measurement of 30* or 27*), along with the throw of the ck (2.25" each direction) to give me the angle of the inside and outside tires. The original upright used 30 degrees of Ackerman, along with a steering length of 6.625". Ts correspon…
The next step in the evolution of the P51 concept. to for the suggestions. We're getting really close.
The new shoulder los a lot better aeady. Good work. ___ So, as I promised, I did a sideview that shows "somewhat" different proportions w, I dont kw the package your are working with or the engineer's guidnes, I ust used a sideview you posted and the fact that the engine will be bend the front wheels . I dont kw your target group exactly either, so maybe the bigger trunk is unnecessary Anyways, c…
the new seats are ther complex, though i say, lo the space los much more usable w with the new seats i suppose a simplified version of the new seats can solve the space prlem, along with a decent considetion to cost i m giving you a gher score for that cheers my friend
The new bodies have been e, and are loing beautiful. T are ready and awaiting their trip across the country to the micro factory in Phoenix.
The new ones are better IMOI like # 3 the bestI did t realize we could change up the entryhmmmm
The new front end is being designed with a couple degrees of ke to help it go up and over ects, instead of plowing into them. The diator on the production will also be moved back so that in the event of a small collision it is less lik to be damaged. The ce car has the diator bend the drivers seat, so ts was t an issue during the "endo". will also be a removable front assembly that can be replace…
The new Ford ptors come with a "rock came" mounted on the lower . You could have a split screen between the front and back, or a sensor that switches the front came on when the tilts backwards past a certain angle.
The more I lo at ts the better I like it, ust a bit cartoon like to really go over the top, IMO. Decent
The more I have loed at ts in compson to all the other work, I am going to move my vote up to 5/5. The spitfires are t l, but the milieu is peect and ts is a vision. Congtulations again.
The modulty of ts is really . Ts los very effective, stightforward, clean, serious, and at the same time. It feels nic as well. main render
The modified Brenthel chassisSRI EV1 uses a quickly interchangeable battery pack to make it competitive. it takes 10 minutes to do a battery swap good for 100 miles of cein. The packs are fast charged between swaps. A battery that is good for 400 cemiles would make the car heavy as hell. It cedin the Mexican 1000 but had a ovell of 23rd place I beve.
The modifications with the skin works it very well. A simple well developed design. Only issue its visually weighty. Hope to see the stight bar update.
The mirrored heet reminds me of McLaren F1 pit crew, don't tnk t are still using them. My mirrored ball sees your entry scoring a month
the mini died a few years ago im afid :( i cudnt really afford to rebuild it for a 4th time :P i plan on having anther one though when i finda full time , thers tng more fun to drive
The feel is attctive.
The Mercedes z E320 Clean Bluetec motor was dvered. It weighed in at 477lbs with the accessories as seen in the photos.
The imum turning angle is 38*, wch is what we set it at, along with the 4.5" total throw of the ck. As we ught the Ackerman angle down, the length began to shrink, and we are t able to run it any shorter than about 4.75".
Check it out in the glossary.
The Shark version and the red cing livery are very . How about throwing Red Bull livery in to ts lineup? Personally, I'd take a polished aluminum and naked carbon-fibre schemeor, maybe a blacked-out version of 's -->
The main view is excellent Very clean and cerent stuff cheers.
the lower one seems a little typical. upper one shows a more and unique appeance, wch i like i do agree with that more options could be loed upon i do like the second vation of lights provided by
The line of the red on the side of the car is t our favorite. . . it feels a little awkward. The sparks is a neat . . . but the execution is a little off. . . it los more like stars or tils in a shooting star, ther than what we tnk of as welding spatter. Maybe stay silver or gold. The blue feels a little off the .
The lights are on :D:D
The lighting snes without the logo :) It's beautiful but it is bold and ends up a bit gpcal because of the purple.
The lighting shapes didn't tnslate well from the sketches to the model, so we e a couple of quick updates:
The light are on :D:D
The latest updates on some of the parts we've been reverse engineering so we can fit them in the 3D model. The parts below are: Acceletor Pedal, Computer, Rear , front hub/g assembly, and Bke Pedal Assembly.
The last two days have been testing the geometry to make sure the suspension components will clear each other during the suspension cycle. The steering was shortened for the proper Ackerman angle and ts caused the tie rod to t the upright during full compression and turn, but it is fixed w and the upright is complete. Attached is a picture of the backside of the upright and the new steer s. A swa…
the last pic is legit how much water can it handle?
the last one seems to big, check ts
the lamp would work so well with that MINI Picnic Set Concept
The key to an would be to have on with a 400 mile nge. That way it could be used on road to get between maor metropolitan areas or even used in ces like the San Fpe 250 or Mint 400 (in a limitedor sportsman class only 300 miles)wle kwing is plenty of ext energy in case anytng happened.
The itetions really show an improvement in all ts of the design -- good I love love love the rims: do those exist somewhere or would it have to be a new rim design?rrt so hot on the Dallas Cowboys star on the hood, byt to each their own I guess ;)
The internal ribs are done and the FLCA is ready to be cut. The riing is in an X to prevent the top plate and bottom plate from wanting to buckle under compression loading. Inside the ribs will be welded together to be continuous and the one rib goes to the middle of the front of the for strength against impacts.
the interiors are .
The interior development is w moving forward on different aspects. The floor is a core part that has been taking the most time recently because of a large amount of constins:- It is a structul part that makes the car even more rigid- It is protective and has to isolate the passenger compartment from the road and the engine- It is functional and has to allow mounting of other elements (seats, sfte…
The interior development is moving forward and it is a very interesting experience. Design and engineering have never been so close because we all share the same constins (quality, production, ergomics, style, functionality, cost, time,). 's design, especially the dashboard has been the main focus recently. The 4th version (with the recess between the 2 tones) is the closest one to the inspition.…
the inspition for ts proect are mathematical, statement numbers, gear techlogy), the date is located on the front pillars (being able to easily change the future) on the mask back beside the U.S. flag is a wte inscription IMTS conecting glal techlogy and the date (also easy to change) besides the logo on the r of the car with the words ITMS without a date, ts time
The impressionistic approach feel to it. And, so much better than the Katy Perry you had in your other entry (don't get me wrong, Katy Perry is the bombsuper sming hotust t the right inspition for the ). Ts though, ts the spot ust right
The image express the real power that stands bend the Very well done One of the most perspective designs
The of ts is - gh ride height, low ride height, experience naturethe city without destroying the Earth - I get it (I tnk). "" is a bit hard to read, but I like the concept.
The of the clusters is very interesting. I guess it will be hard to turn it into reality for the (quite expensive), but out of that point, I love that (easy "light" customization and individual ergomics).
The of integting the Thorny devil texture is quite interesting. Your production file is well e too. Concerning the detail of the texture, I would be supportive of pusng the quality on one piece and replicate it on all the desired areas. Also, I tnk the tnsition from texture to black is quite harsh and make the texture lo like a patchwork. I tnk a soft tnsition row by row would help to merge textu…
The of a vintage cing livery is great The was inspired by the tang but out of 40 skins produced so far, only one got ts old warbird reference so I am in support. However, I feel that sometng is missing here. My first feng before reading your description was that your concept came from StarskyHutc Gn Tori I attached a few red, silver and black liveries from tangs and a lot more exist. I hope these…
The is to avoid chrome etc. as in a conventional vent. The body panel is e to curve inwards to form a vent, everytng else, ly, remains the same inside. The outer form is intentionally left simple.
The is stellar. I love that to the opportunity to reference Bot. , I like it, .
the is , and the design is either
The is interesting but could have been developed further. I like your other entry more.
The is Sharp shape makes an impression of power and speed (pictures of aircft engines se in my mind).rHowever, hard to say how it would suit ts particular veclerI guess, side-vent of ts kind would lo pretty well on some modern-style hot rod
The hood sc scream "Pontiac GTO" to me, but otherwise I really like the front end beefiness. I tnk you've done a manipulating some of the headlights wle staying true to the "e" in the original theme. These tngs need that light blue "iron-man" eye tint in the headlight can ;) I like the appeance of the side-view mirrors - it will be fun to see how t play with occupant line of sight once an occupan…
The efit to the entire proect has been the added sound proofing that we have been able to implement. We are w able to sound proof on the back side of the r skins, dash, and center console. So t only is the interior more visually appealing, the ride is much quieter as well.
The Heet is gorgeous, though I wish the background was more like what the heet was reflecting. Excellent work.
The headline pretty much says it all. We fired the engine for the first time ust a few minutes ago. To accomplish sometng like ts with even the simplest of engines without any maor "gremlins" (al or otherwise) is a real feat in itself, but to do so with such a complex al system as the one we started out with from and to determine all of the components needed and t needed to fire the engine is a m…
the handle moves between ruers wch prevents leaks and the two locking screws reduce the possibility of the handle getting loose. Further possibilities can be easily solved with a few modifications.
the guages concern me as well as t are way too far from the drivers focus wch would be the road perhaps a heads up display would be useful? who kws
the gpcs seem to be apart from the car although the is , some development is needed
The gpcs are too spaced out i feel. If u added some patterns in the space between the blue gpcs it would give it more flair.
The good point that Coach ught up that in order to have dual ride height we will have to have different mounting locations on the lower control for the coilover to create different motion tios for low ride height. The coil over at low ride height will be mounted in the bypass shock mount, lowering the vecle and giving it a stiffer ride for road use. Relocating the coilovers in different shock mou…
The Genetion has come a long way since the beginning of ts proect with many of the unkwns being defined. A new suspension design will be incorpoted on the new featuring a and new geometry for better handling chacteristics. will be 18" tvel in the front with a coilover shock and optional bypass shock. The upright is boxed steel and is two pounds lighter than the current upright. The will have alum…
the gearbox area is a touch, along with the switches.. but i dont understand why are gauges at the passenger's side?
The game was certainly over when you entered ts vent concept. What's more, the development to the final 2-stack w/ logo is phemenal - I love it Those vents w lo like lardo LP560-4 exhausts teng out the side. Congtulations on an evocative and iconic design element
The front seats are positioned for the 95th percentile male, If you pull them more in front it will make space for the back passengers. It is e by the blueprints, so it fits for sure. you for your comments. :)
The front seats are rigid structure and do t fold but on slide ils and such solution IMO better then folding. because is need in mechanism for folding. only tng is ils, besides access to rear seats for passengers is more comfortable and easy with sliding seats for such body type and cleance as has, About luxury lo: I dont intend to make luxury interior but refer to old style though I want depict …
The front of ts los fast I agree with on the sand-dune impression, wch is . I also have the feng that ts is too bright for what the client wants, tho I'd like to hear s feedback.
The Front End Rebuild got a little color today, to help distinguish the parts from one ather. Today the steering ck with tie rods was put into the model and the suspension cycled to see how the suspension would be limited by the steering ck. The tvel in compression currently will be limited by the shock to 8" and in droop the suspension will tvel down 12" stopping right before the heims are at th…
The front end has improved by leaps and bounds. Ts is great. I agree with regarding the wheels; t're really but I tnk t would lo out of place here. Is ts going to end up being a body-on-fme or unibody?
the forms need help, despet. I feel like the forms are all mocked into a package, w you need to take these images and sketch over them to refine the design and develop the relationsp between the forms. What i mean by ts is the use of tck to tn sur development. How the dash relates to the center console, the negative space between the seat and the r - the side bolster los painfully pointy. Ts is t…
The Floor panels of the came in today-- and so we thought we would try to fit them in the chassis as soon as we could. These are light weight, duble composite coated with a black textured lining.
The Floor panels of the came in today-- and so we thought we would try to fit them in the chassis as soon as we could. These are light weight, duble composite coated with a black textured lining.
The flashy green loed good too. Ts color in addition to the covered window makes the car a bit more "cle Car" I'd love to see ts design on a low ride height version of the .
The first steps were to figure out exactly what the geometry of the original (Ford F-150) upright is. To aceve ts One of our R&D Engineers, Steve, built ts elabote ig to hold the positions in 3D space, so t could be measured, and recreated.
The first step was to evaluate the condition of the front of the car and determine how to remove the ken interer. The interer was sandwiched in between the chassis tubes and the skid plate support. We determined that the only way to remove it was to take off the front se cone, hood and skidplate. Upon removal we found that the skid plate supports have penetted into the interer and squeezed on the…
The first one is very I really like ts proect (go ts way) GOOD LUCK
The first impression is wondeul but it los like you use HDR shots that really exaggete contst (especially in the sky), beyond what is natul. I don't tnk you would ever have a sky like that in the desert. But composition and colors.
The First hood of the customer builds goes on for fitment. So far so good.
The First hood of the customer builds goes on for fitment. So far so good.
The ECO Boost 6 would be a , its lighter weight as well. The use of the newest version in the upcoming ptor shows the dubility and torque.
the dual opening is a good but the design itself could be sussed out a bit more. Don't stop here
The driver side suspension got done today and it will cycle 18" of tvel with bypass shocks and bump stops. The pictures below are using 35" tires and is why the tire is going into the body a little bit where it would need to be trimmed. The first picture also shows the camber change that is occurring throughout the suspension tvel. The second picture in the bottom view displays the amount of bump…
the rs on ts are one of my favourites the dash itself seems .. i like the angular protrusions that turn out to be the main periphels of the car (vents, gauges, etc)
The disruptive colotion of zebs confuses the visual system of the blood-sucking tsetse fly I assume that your checker design will help to confuse the visual system of any lly competitor :-)
The direction of ts conversation is taking my mind to where airplanes were reallyyyy influencing ce car forms Gnd Prix beginnings and those days.
The difference is, you're t taking water directly into the engine with a diator in the way. Most of the stuff under the hood is built with in in mind, hence the air-box being closed in most vecles. I thought that maybe ts was a cold-air intake; perhaps that is t the case? If it were, you would get what t call "water-lock" - the engine would be useless, if the intake swallowed water. Lo it up, if …
The development sfter is definit more tditional. Did you ust change the handle? Did you do anytng to put manual sfting in?
The details are really , I'm really into the center console. The dash is an tnslation from the Can you explain the gearsft?
The details are fantastic - I could lo at ts over and over and still ey. Good votes from me
the design is , i do agree with tho on the basis of the incerence of the lines. anyways, good and good luck
the design is simple and effective the "wing" is quite
the design is fine. but the pedal sft I dont t can imply that. will add to the cost.
The dash is beautiful. rmally I would say that it is too decotive, but you have seduced me with the inspition. netheless, still too decotive. I love the "landing gear" in the center. . I would be trying to ise and lower it all the time.t sure that the existing components would work well with ts, and that would be a shame in the build. Strong entry, though I do wish it was more ready to accept the…
The dash and the rs have w been mated.
The couge and perserverence of a few Spartans gave birth a movement that lead to the free, thriving Greece that in turn gave birth to the modern principles of democcy and liberty that we cherish today. In pallel, the couge and perservence of a few passionate, dedicated Local Motor-heads gave birth to a movement that has lead to a strong, thriving that has in turn given birth to the first truly de…
The concept is , ust a simple long cut .
The company we are working with to make the gauges allows us to make our own gauge s-- so we can make the gauges fit the spirt of the and 's interior sketch even better. has worked on creating custom gauge s, and so what you are loing at are three photoshop mockups that created. In the comments you will find the w image of the flat gauge s, so that if you have your own s, you can help us make the…
the colours of ukinian flag))
the colors are werid, the sky ust would suddenly change from dark grey to royal blue..
The colors are soft but is a lot of color here. The hood is my favorite part of it, but I wonder if it's a bit too much color ovell.
The colors are really saying Vegas, G meteo :).
The colors are a bit too goofy and froofy for the bad-ass image (it's a "fighter
The COLOR can be ADUSTED any way you like here, so Lo at the DESIGN t so much the color in your evaluations.
the coiled tngies are quite
the clear Azteca lights are STOOOOOOOOPID If t are claer lenses, needs to be a structured interior, t ts busy Prius or cheap afteret Klo. See the new Audi tail etc.
The clean side profile is definitly it really attcts one's attention.The logo los good right in the middle of the r too
The circle on the rear, is that a flare? It kinds of trying to show sometng.. But hell yeah, ts is a concept
The chassis is coming along with a new location for the diator, the steering ck and shocks are on the same mount as well as the upper and lower control s are on a smaller bulkhead. Also I decided to add some pictures with chassis and ust show the suspension and other components.
The chair los very good in that side view. I'd like to see more of that design.
The center console is a bit bulky, but it does read as a cockpit. You could prably slim it up and retain the same feel. I like the direction of the gear selector, although it los a bit dcate, beef it up a little. Nic done.
The Car does lo a little unreal. I tnk a lack of any sort of dirt/sand and reflection of the sand spy on the body makes it stand out?
The Cage illusion with ts concept is really interesting, makes the r and rear seem like a single piece wch is overlapped with the olive military green cage
The binstorming session ught up a lot of good s and was a way to start analyzing how to incorpote AWD or 4WD into the . The plan Taskin is to have the engine be 3000cc or less and factoryturbo charged for better HP and torque numbers.
The boxed lower control to shape today, along with figuring out how to mount the swaybar. Internal ribs still need to be added to the lower for strength, but that is my proect for the next few days. I added a bottom view to show the protection that is found on the new front end through the skid plate and the bottom of the lower control s. Circled in the front view, a kick was added the side of th…
the bottom one gives the ( ) a mitsu dakar luk. thus will loose its distinct self accorddin to me. i tnk upper one is better. but perhaps more options cud be luked for
the body los good w i w hope someone designs some set of rims that would go with the car
The Bodies rolled into Phoenix 5 Fresh composite bodies, ready to be cut and mounted onto their chassis, and then wpped in their custom skins. What is amazing about these bodies is how dynamic t lo ust sitting still
The and 2.9L V6 GM ust make me giddy. WaaaaAAAAAAAAAA (That's the sound of power)
The blacked out front kind of kills some dynamism.
The billet spindle has taken its basic shape and are pictures of the suspension at compression and full droop. Compression los good, but droop is going to need more down tvel so, I am going to recalculate some numbers on Monday and see if I can get more down tvel. Ather option might be going to a vertically mounted uniball since the lower uniball is t at its angular limit.
The biggest issue is that because of the design intent (go fast off-road), and with that the full tube chassis space fme, a convertible version would still have chassis above the driver. That ust los funny for a convertible.
The biggest efit would be the room it would free up in the cabin.
the best. backround. beautifully slightly blurred. Superb for me ()
The best of your three, except all of them don't seem to really touch on the potential for really expressive, in-your- themes that the 's nature and story provide. Understand what your goal was though - so anyway, work.
the best kit construction toy ever. question - does ts c/b have to comply with the US 4km/h impact regulation ?
The beginning of the front bulkhead. It will be boxed steel that will be TIG welded before being placed in the chassis.
The balance of ts design is wondeul. colors, too
the you see is supposed to be e of fabric, sorry if it los really stiff, i can't really model fabric-ish materials like that on my software with ease. its ust a basic representation of a that can be hoed onto the slits.
The bad rot inter-er is mounted and plumbed, we flipped it upside down and around to keep it out of the dirt. We are doing some more plumbing, replacing the "snuffleupagus" onge intake tube with a solid piece because it kept popping off. The exhaust is a stight dump outside the front wheel. We are cleaning up the interior in prepation for a I dash.
the background and model colour reminds me of solidworks hehe is easier to use?
The back position will work fine for the spot lights, but you will loose far too much from the floods. Five lights are but t require a lot of power and put a huge load on the stock alternator. ing is going to be an issue at any time with ts vecle, wch makes a nasty environment for the alternator. Sorry Back mounted lights have too many issues.
The attached design is Much Better resolved IMO, That is the one you should have featured here.
The art reminds me alot of Payne storyboardsYou get good gdes from me because of that :p
The area under the mirror where it meets the body may lo weak, but I tnk you did a good design it. It's , isn't it
The Alu around the capy section would de body intersections and aid glass fittingfeel like a P51D, together with the bke duct ing in front of the rear arch and the smaller intake witn the front (unique DRG?) I tnk that the wheel arches should be vore voluptous if you are going to use the hardened feature sur on top, and the wheel arch depth should be increase to sit the car better on it's wheels
The aircft des the end of the vecle.I can't figure out how it los like.Should you give us more details?However,it's one of my favourite.good luck.
The action and atmosphere could be interesting but it los like bad video game gpcs
The 3rd genetion of is in the works and the front end is going to be redesigned for a new suspension system and allow the se cone to be easily mounted. Boxed chromoly upper and lower s will also be an option for the genetion 3 . To go with the boxed s bypass shocks and hydic bump stops will also be an option. The diator and mounts will also be changed to work with the new tubing configution. Othe…
The 3rd genetion of is in the works and the front end is going to be redesigned for a new suspension system and allow the se cone to be easily mounted. The new suspension design features an upper . Boxed chromoly upper and lower s will also be an option for the genetion 3 . To go with the boxed s bypass shocks and hydic bump stops will also be an option. The diator and mounts will also be changed…
The 3rd genetion of is in the works and the front end is going to be redesigned for a new suspension system and allow the se cone to be easily mounted. The new suspension design features an upper . Boxed chromoly upper and lower s will also be an option for the genetion 3 . To go with the boxed s bypass shocks and hydic bump stops will also be an option. The diator and mounts will also be changed…
The 3rd chassis is moving ly fast w that the ig is complete. It only to about 3 days to finish ts chassis. Wle it is on the ig it is tap welded together, meaning the metal is set in place. Once it comes out of the ig we will do the final welds on the chassis before t go to get powdercoated.
The 2 first propos have a strong identity, even if the flush one may need some refinements around the air intake area and some feature lines to lo better. However, the "down the road gpcs" is very well kwn and corresponds to an established styling trend leads by Mitsubis and some other (apanese) OEMs. Imagine during the BAA 1000, a Mitsubis is passing you, and when you have its back and the sand …
The "lightning web" as calls it los a bit like a se - true?
the "cut" above the actual vent might be too much for the ovell design. But the rest of the vent works well with the vecle. good try on ts one
The "Cog" theme ust dose t connect to the persona of the owner IMO, and well ts is subtle, it seems way to minimal to really be impressive as an actual skin. , ust t quite all to me.
thats wicked, i like it, aost caveman like
That's what i also thought when i saw the car, like a cross between a 1960's offroad corvette and tang..but i like it :P i'm sure it's gonna lo different when you finish with it.
That's some fancy molding One of the best loing fiberglass bodies ive ever seen quality wise
that's so ******* wicked **** me that is so . ******* way can't see the guys in the last photo because t are walking on the moon am so ealous.
thats u have ne 3/4 views of ts? the back los really altho reminds me more than , but thats t a bad tng work
Thats my kind of ride. Fabulous progression in the design direction, excellent.
that's me i am curious if u can post some other color schemes in reference to 's build entry of the paint schemes. Any thoughts?
Thats is a very good news, I like it becouse customer can choose place for logo where he want
That's gonna be a lot of molding work.. carbon-fibre or otherwise. I tnk ts is gonna pull a lot of attention at SEMA, if that is where you're unveiling it..
That's beam is a mo breaker. I wanted to create a driver-oriented feel to the cockpit. It also incs the hand-bke and a handle for the co-pilot.
That's aight, I'm very happy to receive the feedback w ther than later today I'll work in a bead to run along the portion to see if that works. I'll see if I can work in the tiling sparks, maybe as a wp alternative. I'll change the DISCOVER statement, for pointing that out. How do you guys feel about a chrome se end vs. a more e silver? In the images above, the left design has the e silver and th…
Thats a very, very, very interesting concept. Seriously original, but need some more ergomic study to it. What the heck if i found that in my Fighter i would be mighty pleased. 5
That's a lo Itvery athletic feel and again, shows potential for customization.
thats a steering wheel design man however the dashboard seems really plain i suppose it gives it its w lo, but how bout a little glove compartment for the passenger? :) anyways, work, and good luck
Thats a best in class in my view. 5 is what i te ts any day. Well it might need a little structul bars here and to have a lly baa spirit; but have to say that's prlem if t incd. Super .
Thats a beautiful model. . I feel the se is detached visually and stands out too much from the front overhang. I would like to suggest black cing es on the bonnet connecting the se to the cockpit. Opps how i aost forgot, let me avairy ts.
That weld bead is . I spent a lot of time in photoshop trying to make one lo realistic, but didnt come up with anytng nearly that realistic, how'd you do it?
That 's one hell of a ride, . Los even better next to other cars, a truly exciting and invative design. Go Local
that s vinyl right--los ..thx for close up ,kudos to ..I tnk he s the most active person in the shop from what i ve seen on the spycam(if i m t wrong he s the one who usually wear a wte cap )He s t in the picture right w.
that peugeot was urs as well. i might ust want to drive everytng u design how about ts for a challenge, design sometng that i won't want to put in my driveway, and i bet 20 aman dollars u can't do it. your ust "that good".
that is so what material is it e out of? its such a stunning model and the design is so much better when you can see it like ts i want it.
That is right. Eat your heart out, luscious, low ride height, GT style right here in ts pic being tested today. And to tnk ts configution is standard for all owners of the
THAT IS ONE MEAN LOW RIDE. WOOOOOOOOOOOOOOOOWWEEEE. TS IS GOING ON MY DESKTOP ASAP. THE IS BEAUTIFUL INDEED.
That is eye-catcng for sure It may be missing some subtlety though. It aost makes me tnk of an Austlian version of the Dukes of 's Genel LeeIt seems that you used some kind of gdient or texture on the template and I like it. We e a a little wle ago with a red to onge gdient and it loed quite I ust tnk that playing a little more with the black and onge contst would bring your design to ather level.
that is correct, I have placed it outside the chopped area. "chopped area" sounds a little crude :) i want to say light housing :P
That is complet wrong .THESE DO T SCREW IN, the part that los like screw threads are actually springs to put pressure against the latch to secure the pod. Tnk of a latch on a cars bonnet or so The Unit will be a single pod to pop in thru apropriate holes in the roof (wch could be covered with simple plastic grommets when the ligths are t used, thus having a gloriously uncluttered smooth roofline …
That is because it does t fold, it is lightweight and removable. tice the mounting point covers, tear drop shaped above. folding design, wle on first lo seems to be a good , and would prably work once or twice add ext complexity that is really t required. Considering the terin the vecle will be moving over moving parts can and will bke, KISS theory, Keep It Simple Stu If a folding light is a abso…
that is quite necessary for both health improvement and keeping the interior in peect condition. I like ts
that dash piping is seriously trusive. maybe plumbers might like it
that center console has me reng for ts excellent work the guages are neat too, but what about the vous switches t called for, where would u put them as u dont want to disturb all the sweet shapes in ts interior
thanx for the comments guys, and i actually fully agree, but wanted to hor the process, and show how well our works together, as well as put ur images of th wch have always been a driving force in the developement.
thanx for the comments as for the plane being too big I kinda disagree because the contst of the car makes a clear statement of lo at me. Also I tnk that the plane is a much more cerent imagery for the ther than lls and countrysides. I love the sketches you have in your portfolio. Did you gduate ts year? I was at the exbition of Ied tori, really exciting stuff
Thanx for the comments and , U are wright interior are very retro and classy. And entry only depict an interior that I wanna have in my own and ey t with riding on send lls (that prably should be ride) only, but interior as well.
THANx for Congtulations. I'm glad to have a silver. Really.r e the most attctive presentation of s design.rIt's absolut deservedlyr
Thanx all of you for your comments. I was at the Geneva motorshow terday, so time to response you before ;) ; The plate next to the window has actually two functions; handle to hold you to and incorpote the opening r handle. ; I guess it's quite difficult for you to drink a can of drink without trying to eat it ;) A different color option could be also a solution to satisfy every rcustumers taste…
thanx a big bunch , but u forgot the nze rims . of course i love pin-ups, but that was too vious so i was loinf for a bit more unique and aggressive. but truth is los er how u slice it
you ; - I'm t sure what you mean by 'shock factor', but I'm assuming you mean it's the most un-expected, thus far?
x guys for the comments,ts is an camed in the last moment and is t worked clean because of the short time ,but ts is the start , glad you like it .
.And ,being at about 20-30 cm in rear from the windseld is good anti-glare solution
. I need to learn er technique from u,then..let's tde. haha..
, Y-One. The color wasn't exactly what I planned, should've tested it with checkup. On my computer it was an y Olive Db, big difference to what you see here Glad you like the back seats. To me having them be minimalistic - aost a gesture, really- ust e sense. I'd like to have padding that can be removed for wasng as well. I chose t to spend time on rendering the front seats here, as I understand …
, glad you like it. In ndsight I feel I focused too much on function ther than form. Even tho the is pure in spirit, it deserves some sultriness throughout, I was actually going to do the interior in black at first, then decided to put in some color. Since the color didn't work out as I'd envisioned, it hurt more than it helped. I'll be doing more with ts interior, communicating better the though…
, for shng that clip That is sooo Please, more videos
, Design I don't recall that commentary in the process, and viously I didn't go through the whole chain throughly eugh before commenting, haha. That said, I'm really glad the rear "kick up" and break up in the body (that you guys are also bringing in to the front end). Ts process is coming along great Also, using ts 30th named itetion as example, I appreciate that has put a more realistic wheel s…
, I'm glad that you like, but I tnk that is t eugh for ts competition
, Ill try to get it done on the flat. so I should inc an image of my name and the date too?
, I was trying a new logo for fun, but if you don't like.
, I don't really have to many expectations since I did ts interior in a half a day. I kw I'm t quite "in the theme" and I hope that I'll have more time for the next competition :)
, I like the of extending the theme of fme/carbon. I agree as well in ndsight that a better solution for the "blank spot" would have been SOMEtng, and ust call out that the panels are easily taken out/replaced for cing, etc. for the feedback
, guys, for feedback I agree about se-coneand update itinal version with carbon. Front view.
, glad to share with the and get their input on ts proect. We are talking about having a competition for designing the lower A- and upper as well once the suspension points have been finalized. T are currently very close in the CAD model, but a final check will be done to make sure the suspension will cycle the way we want it to.
, glad to hear your loing forward to riding in the GenIII.
, for the comments. I really appreciate them. I will work adding to the design.
, , for your input on ts. I did a quick 3/4 version of the er sketch with your front end. I'll put it up as a new Design Process entry for Studio evaluation. , for the sketches. Let's keep going on the front end until we're satisfied
, but at ts te, I don't tnk I am going to get anywhere.
, . I tnk if I were to do it again, I would take a similar approach to yourself and use the fmework as part of the design, ther than the whole tng. And if I can't shake the metal bar fixation, I'm going to lo into becoming a scaffolder.
, That texture would be . Depending on implementation it could lo pretty gruesome, wch is pretty fitting here The texture would lik make the blood lo more litel, the smooth abstcts it a bit. I tnk it can still be done in a classy way. Doesn't sound like it in description, but I'm confident in ya,
sorry its a bit holed together, ive got sunday off so will post a better one regardless of the deadline glad you like it
I can tweak it better to lo more like goggles, had them at first but than I changed it and that is what left of it. But will correct it.
: The modng is still in progress, so 's sidevent will come soon :-)
you all for your comments ;)rrI have choose to present only pencil sketch because it represent for me the best creativity way for a designer. But be sure that a rendering is coming soon ;)rMy technique is simple: a layout paper, a Black Fabercastell pencil and that's all Maybe if i have t fabercastell, i use Cand'ache or Prismacolor too. but ts one is very difficult to find in Europe.rrTo : In fa…
very much for the comments I appreciate the specific critiques. You both bring up very valuable points and I really appreciate that. I complet understand the compson to the folding chair and perceived quality. Of course the parts/construction I had in mind is more of the quality used on full suspension mountain bike fmes, wch are also lightweight, rigid structures with gh-strength pivots designed…
very much for expressing opinions are important to me,even the dwing of the same lines is too much? .6 but still you 1
very much for bringing ts along. We would need to get all of the subsidiary logos on the car and treat them with equal weight.
you definit got a chuckle from me on the gears: I hadn't ticed about the layout, but w that you mention it, I see your point. I wish I had more time to revise and play with the design, but unfortunat today is the last day of the comp. I tnk since t're decotive items, I might ust leave it, but your servation is tedTo : I saved the file as a large pg and it seemed to come out less on the resolution…
to everyone. I really eyed being part of the ts competition and The Forge . were lots of designs, loing forward to participating in more competition.
, my for the mexican skull was to be visible ther than merged with the background, but it could have worked better with some flames on it and some fading. I thought that skull and flames would be a really used theme for ts comp and I've tried to give it a different approach .
.sorry for t being clear with the mechanism.
so much guys I will add a detailed view of the vent ts night, so you will be able to understand better it ;) - What do you mean with the 'Z' of the ? again
so much everyone for the feedback and kind words It means a lot to me Also, for the record, I did one paint scheme with the wte lines on the hood, but decided t to submit it to the checkup. One reason I did ts is because it did t lo good next to the small portion of texture on the hood scoop, and second, because asked for BRIGHT COLORS on the hood due to glare. So, I did try it, but I felt it was…
I really appreciate your comments, I am glad that you like it,I have tried to keep it simple eugh for the Vinyl process and for cost, it would have been to see what you would have come up withall the best mate
, I would love it if you were out here to help out too I will see if I can get some footage together.
, dust will create self shadow, I kw maybe I did overdo it a bit, but wanted to create a dma feel, of course , when cing through desert, you will only throw that much sand bend you only when you're drifting , that is hard to get when you're doing sideview posing. should be some more dust on the car but than it wouldn't been recognized by being . , , I should and try to add some more details.
, I guess i have serious perception prlems and so s t much i can say to that. are people who don't like their whom others find quite attctive and others who tnk t lo good but others find ugly. So all i can do is to keep working and wait for either my or your perception to change. Please Keep the comments coming so that i kw wether the same is happening. Please Do t feel that its oneway tffic as i…
, glad you like what I have here. I don't agree that ts wouldn't lik be seen in production. I agree that ts wouldn't be seen in the cars of today, but ts could be e feasible for the . I've used thermoformed sheets for the top of the dash and the shoulders of the r panels, and safety elements (airs) could be employed. The steering wheel is actually based off of the F-150 you're currently working w…
. I see you are about to make some refinements and will have to wait and see how that goes. On first glance however, are some tngs here that bother me a bit. Alumim panels are very tn, when the original ('s) are tcker. Also dont like how the edges are d. Maybe it would be closser to the original if left stight and the air outletsin between. If outlets are bigger then maybe adust the aluminum, cur…
, is definit some entries out , Illusttor takes a different mindset :) fun
I'll order some w. I'd also be interested in a designs calendar. Loing at the s geneted here helps aden my tnking when I start working on one of my own proects.ed: Spe too soon. T're t in the store yet. I'll keep checking for them.
I hope the update was eugh to swing the votes. All the best for your entry, too.
, your Lucky81 is I´m a fan of simplicity and that skin is spot on.(So I´m fan of simplicity and I do ts skin??? Yeah, I was in for sometng different :D).Glad to kw you would use it. :)
.. what do u tnk will be needed to resist at ts kind of challenge?? fancy?beauty?t at all..u said *very mechanical, and very "engineered"*, and said *very rust design* and said *very solid and strong construction* these are the exact properties of a car roof mounted light bar wch is participating in Baa lly or in whatever lly ceu don t want to ump on a dune and sometime later u want some ext ligh…
..May be we can get some standard components to use as mounts to reduce the cost..
, and everbody else , to you too
for the detailed comment 1)..the red steering wheel yea i kw, ive been getting a bit on that . that was ust a ndom colour i had thought of having a different colour to the dash itself. the depression is t a very consideble, so a basic air could still find accomodation. 2) about the integtion on the stights and the curves, haha yea, well, i suppose that was a small flaw in flow :-P i had initially…
I tnk EXPLICIT can be better. but are some limitations.
, i still havent produced a proper r as yet fore i havent submited an image of it. i shall try a few more attempts. anyways, for the comments guys
for the motivation. I will continue to do my best and for those that voted for me and view my design.rr you for all the comments and feedback.
, my next entry would be up soon, please let me kw what you tnk :)
Indeed, the side view didn't gives you the of the entire design, is the combination of elements and views, and I tnk is part to capture each visitor into de concept of"Discover all that has to offer
your rims also lo quite good you use solidworks as well? i guess the peect number of spes for the would be 5,6,7 or maybe slightly gher odd numbers. :-P
for the feedback Here are some s for the logo placement. Since my skin is quite light I gave the griffin logo black background, to make it more visible. I did remove the buletproof also. The bend was, because the vecle los so bad a$$, you might tnk it is aost bulletproof.
,glad you like it, if 's any prlems with the satution of colors that can be easily get fixed.r
, it was fun and hard to do, because of all the details, but in the end it pays off, one of the ectives (if it ends up being e, I want people to sop around the detailed mechanical side and soak in the details), again for the comment and votes :)
for your comments. I should have put more effort into the model. I feel that is also important in engineering competitions. Watch out for me next time :P
I will try, I have difficultly to up load all the design seams is 6MB.Did any one kws how to do to up load?the picture is all ready to a minimum size
guys..I did ather set of propos, please check those too. See ya :)
guys, ust the reaction I was hoping to get. In these tough ecomic times, laugng will hopefully release some stress.
guys, ill post a checkup soon with atger render.r , i have the render in gher resolution but i damde it smaller to fit on the screen. :)
guys, I really appreciated your comments so much
guysr are few of pictures, sort of collage. All on internet.
guys Never had ts much fun at 30 mpg and 425 lft of Torque :)
Guys for your wondeul comments Shkinder, speed, , Lucia63, : for your support, and I'm glad that you ey it : hahaha, Yeah the LSD pills Really image Cydur: hahaha servation When I e the illusttion I thought to co driver heet.. I tnk??? Cheers Guys
guys for the comments, all I can say is that I wanted the kind of sur with small details and gpcally speaking to bring ferocity to the body a bit more. Ts mechanical beast needed some more air to breathe and I to care of it :). The vent design results for the existing side shapes – especially pallels with the existing ones - as illustted with red lines in the attached sketch. I wasn’t loing for t…
for your thoughts. Ts was my first render with sand effects and desert cing , it was done ust for fun as I kw that it does t compare with the present renders of the cing so I expect ts render to finish last in the competition :) .
for your helpful advice, I will correct the flag and upload my final entry
for your comments. I will try to do a better ndering on ts , ust for the fun and will change the color of the and the shape of the shadow.
for your Comments and the 2 stop maybe a down side. It takes me a long time to consider the position of the rotation axis, because isn't a support bar in my solution(I tnk the less meterial we use,the more efficiency we get, especially in the lly ce ), so I have to consider the stress rof the rotation part carefully wle it is unfolded, the diameter of the shaft and the distance between the rotati…
for your comments posting ather detailed view, hope you like it.
for your comments . How to render so that people feel my render has soul is a question wch remains for me to solve. Anyway im glad i was able to convey my concept to you. once again, am posting a more detailed render ust for Fun.
for your comments , i liked cleng your doubts. U R welcome for more.
for your comments I hope I understood what you where saing .
for your comment. The blue flames is a strong effect ghlighting the 'explosiveness' of the , that I used as a centerpiece for ts wp.Again, many . Good luck to all
for your comment, CS. I really like the chromatic contst on your design.
for your comment I appreciate it alot I e some experiments with a livery inspired direct from the, specially with the checkered pattern on the front and rear ends, making reference to the se and tail of some tangs but I realize that the surs of the body are uniques the best way to work over it is following the natul lines and edges, wch are very strong and dinamic taking that as my design pameter…
for your comment , I'm happy you like my design.r one solution could be to shorten the pieces so less carbon fibre can be used . ather would be to use textured steel.m attacng a vation of the design with shorter pieces and a different shape of cowl . Please let me kw your views on the same. You.
for your comment :-) , I want to make a simple cut , in a area without important curvatures surs , for the cost reason . Also I want to keep the arch wheel sur curvature because I tnk curvature give to the car a strong lo and it coud be a lose image if I cut ts sur . The wing aluminium element it coud be e without light signal if the cost is to big ..but I tnk the concept with the light on the to…
for the vations, . I really like the bottom right lighting - the comes through again. Cheers
for the updates. How do you plan to reinforce the front bumpstops mounts from the loads on compression. It appears at least that the current design is unfinished, so I ust thought I would ask to see what direction you are tnking of going in?
for the suggestion . the checkup function is definit a t next time. However as a designer, i tnk we need to always push the envelope and create contversial in order to stand out from the rest. At times, for a designer in a team environment like locaotors, it is more important to create excitement and inspire the team for s. I guess perhaps I to ts too much of a concept than the final actual produ…
for the rear 3/4, man - here's my 2-minute sketchover. We'll refine the taillights and sur further thoughts?
for the quick responses, Palethorpe and Of course I don't mind if you use my sketches as underlays - that's the way it's done I like the headlights a lot. "E" are so important to a vecle.
for the positive thoughts on ts , and Thomas, I understand your point of view and I will try to set wheels in motion although I like it's quite pose. Once again and I hope to be able to redver ts weekend the new changes.
for the positive comments Design and arsh. Here's ather sketch for ts exciting proect.
for the long explanation That is the kind of info I was hoping for and it makes sense. Give me some time to absorb what you have w taught me and maybe I'll be able to throw out ather your way. :) I kw that dynamically changing parts aren't always needed r the best option, but it sure is fun to tnk about. (Maybe remembers my Dynamic Skid Plate design for the .)
for the input guys..i will take that into considetion for other proects.
for the feedback.rI used the stight edge chacter line on the r panel and continued the stight edge into the vent. I wanted the vent to t be symmetrical and have some direction, so I left the rear end open (like an arrow) to blend into the r cutline. Although, I agree w with all youre comments and the design can be refined to flow. I'm tking of replacing the mesh from stiht edge to maybe honey com…
for the feedback. Glad you like it. I plan to make a few propos for the front, hood, scoop and fenders as well ust gotta find the time. Cheers.
for the feedback. Again, I'm still playing with some s before submission time. The "rions" of color at the bottom were a way to give an interesting pattern, but I was also trying to take the theme that's used in the Olympic rings. I tice that I didn't inc yellow though, . The Olympic rings are meant to represent the five continents that participate in the games, and since it's an international sh…
for the Feedback ts is a fun proect, and I am learning how to use vectors
for the feedback guys I thought that maybe i could go with one color because the urban-inca design is also a little plain , and that kind of patterns lo better when placed on a single colored background .
for the . you to those who gave me criticism along the way - it has been instrumental in helping the design through its improvement.ri realise ts entry has engineering weaknesses, so am even more appreciative of the win. glad to have been a part of ather competition environment. again r
for the complementary information w I understand better. Indeed, it's a good . Easy to plug, and easy to remove. Maybe the big balls on the roof are a bit frightening, but I assume the same engineering concept might work with ather "style
for the comments.rrMy was to create a flowing vent, wle "interrupting" the suacing in a eye pleasing way I feel that it creates a more dynamic, eye catcng lo.rrTs was my first contest I was able to enter (due to my age), so I hope you like it, as I have eyed the experience.
for the commentsrI really agree that it´s a bit too bubly and tha it reminds the houses picture .rI´d like to see more comments about the rendering ts time I´ve tried to make sometng different.rr to all
for the comments, I kw the design is very minimal, thats what I like, I don't really like the tacky patterns and textures many people use for wps. I guess if the customer doesn't like it ts simple, he will ust t pick ts design. I see so many entries to ts contest that are loud and bright though, ne of them really matcng what he described in my opinion. best of luck
for the comments I had a lot of fun, but after seeing some of the other entries, I want some of those more w Ts is only the beginning, and what a start again.
for the comments did a compiling the images into ts single image It really gives a perspective of progress. As soon as a part comes in we measure the package that it came in, take its photo with the iphone, weigh it and insert the information with the supplier information into the Bill of Materials(BOM). We pay close attention to the weight of every item. Even tngs such as the weight of bke fluid…
for the comments . Glad you like the under body scoop. We are working hard to preserve it as a usable item. Could be conflicts in packaging, but we will see. Would love to see any thoughts you have on the front, if you care to l in a sketchover. All comments and critiques, we take very seriously.
for the comments guysrhere i add some pic about the hand dwing process, hope u ey
for the comments guys.. rrI was going for a bit quicker artistic lorr, rI went at first with the wheels farther from the body, but the position of the car and logo ust didn't seem right to me to have the wheels so far down.r
for the comments guys, I really appreciate it. , I agree that a glossy base coat of paint or vinyl may be in order here. As far as the e onge with the gloss overlay, I was tnking of two methods; One would be to actually screen print the spot varnish (gloss) directly onto the vinyl. As a print designer by tde, I deal with ts process often. The varnish is pliable when dry and I tnk would withstand …
for the comments guys, I figured that the side vent had a sort of mesh covering the hole so that's why I didn't change it.rSo w I e some changes to the picture, I added more reflections to the car, also I tried lowering the car.rBetter?
for the comments guys, and , I'll lo into what wheels those are from, I can't remember off hand what t are but t are similar to the Dakar lly wheels on the champion VW Team wch are e by OZ cing.
for the comments guysrThe theme with a western scene - its alternative side view for skin. ) I will update it soon
for the comments guys are some entries for ts comp
for the comments guys Maybe I should have written "playtime is over" and then in smaller text, "let the serious fun begin"?? rr, Your right it los much better I plan on making a few of these and I tnk I rushed ts one.rnyway, hope you all like it
for the comments guys it is to get the feedback for my work. I agree with you . I'll prably do more sketches for that. again =)
for the comments everyone Keep'em coming. Here is ather photo at a different angle-- more to come.
for the comments Really appreciate it. It was really a lot of fun to do. I eyed loing at the ved talents of so many individuals. Wondeul artwork all around. Tough to decide but I tnk I have finalized my favorites.
for the comment .. maybe you are right I don't have much kwledge with engineering side. If that's the case, do u have any suggestion? maybe we can fulfill both way,, we can keep the initial concept (bally scoop) and the reality. It would be if you have any good on that. I need a help from so bad at ts time. I appreciate for your valuable comments ..
for the comment (what a long name :-) ) Regarding your servation , I attach a short dwing with the main section ( yellow color ) and the sense of the air ( green color ) , I hope you will get the answer after that explication , that the solution was .
for the comment k For Black patch explanation / mination please see my earlier reply to with pic.
for the comment , i didnt add the rs since t were an option, and my rs loed awful. the roof and the side panels would be as per the aeady given specifications of the . secondly, im still t a pro 3D guy hehe :-P the main dashboard will be e of molded plastic and could also inc wood composites to make it lightweight. i chose the sny chocolate colour cos the other materials in my rendering software …
for the comment your crit always very helpfulAfter I read your comments, I see it differently.. all the time
for the comment , It would be to kw wch flavour you like and why. or twin tubes with peoted aluminium plate.
for the comment everyone, I wish I could have taken it a bit further, but I spent the maority of last week packing/moving, so t as much free time after I finished the checkups. That aside, , I agree, wle it's to develop other wheels, my logic was that if the is going to be unveiled at the 09 SEMA Show, I wanted sometng that would hold true to production. How disappointing is it when you fall in l…
for the comment , ..because of that I put that " RIDIGITATION ELEMENT " the black one . I put a short description in red color , for example is black to mentain the visual cut .
for the coments guys, I appreciate it I was aiming for simplicity and elegance, I´m glad you liked it.
for the coments and , here´s the reversed lo of the Blue Eagle. :)
for the clfication, . I tnk the reason I was confused is because you've rendered so many of the views very nic, and on a similar level of contst. It's true I get the same "feel" from all of the sketches, I was ust curious wch ones I should picture myself in, haha
for the answers, . Everytng was very clearly answered I see that it los like you are getting the body panels back on. One week left
for that.rIn any cing, simple is always better, especially in off road and mathon cing, The driver and navigator have to fix anytng that goes bad when t outside the pit areas. In the case of auxiliary lighting, it has to be tough and simple, one less worry.rI guess I have to work on my presentation skills, currently in 11th place. well, win some loose some
for that,. I'll go back to the "old school" on the next vation, for compson
for that, . I'll go back to the "old school" on the next vation, for compson
for that, . I'll go back to the "old school" on the next vation, for compson
for taking the time to respond much appreciated,I will upload my entry later tonight after work, about the glal colors very interesting
for feedback and sorry for answering so late I choose the twin side vent as a recall of the's propeller (4 blades, so 2 vents on each side). The could be pushed further, but it's a 3-hour work ust before the deadline Even if I didn't comment so much during the competition, I'd like to say that I am very impressed by the quantity of entries and their quality in ts first parts-bin competition Howev…
for feedback about the mock-up. I can't wait to see it by myself (in a couple of days), and I'll be able to give you my own opinion about the volumes. However, I agree with fogosi about the rear. We need to refine it and move some styling lines in order to be less heavy and more poweul. IMO, fogosi's 3rd propo is my favorite one even if too "flame suacing" inspired ( twisted volume) I keep that i…
for clng that .. the render progm is Hypershot
for all the supprts everyone I bve ts is all about whole 's participation and building a car based on everyone's opinion. ts is so~ .. I love to hear what talk about ts design and future of .. Can't wait to see ts vecle on the road.
for all the good feedback guys Ts is my first time submitting anytng on here, its such a and constructive again for the comments.
for all the feedback I've attached the same image to ts comment so it can be a bit easier to see. I don't tnk you can really see it in the image above.
for all the feedback everyone I'm taking it and using - here's a glimpse of what I'm working on w to pump up the am: an update that will feature splatter/texture effects as well as desatuted gpcs to give more of a sinister, sang ir presence - new pres slide as well. I'll post the update tomorrow - so please tune back in :)
for all the comments. I'm still on progress developing ts design. I would be able to show you different views on ts vecle. stay tune
for all the comments. Glad you like it , is the eector seat going to be standard on the production ?
for all the comments. Regarding the strength, I tnk it's interesting what people see as strong and t. I tnk is a difference between real and perceived strength. I have ticed that people really like entries that give the appeance of strength, mainly through the use of larger diameter bars. In ts application, I tnk is a stylistic advantage to perceived strength, and I would have chosen slightly big…
for all the comments Especially the good ones, but the "bad" ones are very constructive and that's what we need to improve our work so a lotror the colors, I was inspired by the tangs of an te squadron, the Dream Team (attached file), so that explains the blue :)rGood eye design for the mirrors, I wanted to add a link to the exterior, I even planned to do a rendering with rs opened, and all the c…
for all the comments rI e ts in plastic tnking on the production costs About the design, i tryed to make sometng simple, in order to have the most clean design as possible.
I was ust trying an iovative solution and didnt work a lot on the model. It could have been better.
I'd like to explore ts more with sketches before I take it to 3D. But it would be to develop ts in 3D to stretch my CAD cles. , glad you like it In making sure I had tngs like the drill and fire extinguisher (the input from the cer in AZ), I forgot other elements in the rendering such as the structul floor and more air vents throughout the dash. I'm excited to keep working on ts
guys i never mentioned about the last feature of the centl panel. when it is left unremoved, you may tice the handle and then 2 vertical slits at the sides (you may check the panel) ts can be used as a place to hang hoed s. one could use a ho and place it into the slits, thus creating a second set of stoge by the user. of course, ts works only if the centl panel area is t going to be used for any…
, I see what you mean about adg the shapes but ther than a rendition I tried to do a tad "tacky" replica ust for the fun of it, and so the text and the board. I hope members kw to value it as such and t as a design exercise.
everyone for the feedback. It is much a appreciated. , I tried to make the interior so other components could fit in. For example, the gauges are ust round gauges that could have a metal housing put over them. Also, as for any HVAC or other control components, t could be installed on the pieces of the IP that the driver.ust cut out a hole and insert a component. It at least all makes sense in my …
everybody I am sorry that two of the pictures above is the same*.*rI like the aesthetic feng of basic geometric bodies wch can be easily found from mechanisms(for example, some of your light bar entries, and some of nel simon's design work in cosmic motors) , so during the process I try to use basc geometric bodies to show directly how ts light bar worked and to increase a sense of rability..
everybody for your contributions : Your ext lights lo so shy ust have a glance to the photos of the last BAA 1000. You might imagine more lights for the BAA version (12). : My point of view concerning the underbelly scoop is ust as its design : t frozen. Indeed, each day I try to fix my opinion about it, and the day after I find new arguments to keep or remove it. In ts way, your intermediary sol…
, I do t kw how I got it (for a total lo ) a lot of time spent on these lines until I sho the hand :P
: experiment I tnk it's the word that I was trying to find for it. Take it as it is, as a funny experiment that directly breaks all the description requirements
, I hope everyone else is ust as captured by the "300" - correlation. I wanted to express that concept without simply coming out and saying it, so I'm glad it's being understood. And, I like to lo at it ts way:
the is t to use vinyl for the mirrors and pillars, but ust to paint the bare metal :) as for the vinyl, ive put a whole roof vinyl on an 88' mini, ts cant be harder
, I agree to some respect about the production viability. But I do feel strongly that if you ust design tngs with production in mind it is very difficult to push forward. Mazda is a example of doing concepts that would viously never make it to production, but dwing from their concepts to push their production vecles forward.
, it is Spartan - but the Spartans, in crontst to much of Greece, were first and foremost warriors, t artisans. Also, in "300
Well I tnk in In ts moment the Driver los s car () and s team mate the co-driver. But I like your , and work in the other version without 2nd guy :P
, , , Here's a more db version-->rr, the logo that wps the hood/fender is rendered to be glossy. The logo and the wings would lo good in gloss over the e. , - I'd intended a darker green but I will try more vivid colors on a P'shopped dropped
, fallingetengine for the comments :). , I realized that might be to much and to heavy with the theme, and your comment ust confirms my thoughts, I beve that the hood t be more light, so I'll be back with the updates a.s.a.p.
, Vasilatos You t the point, I love street art
I'll keep all that in mind and improve ts. Glad you like the color/material palette
that puts tngs more in perspective.rI seem to suffer from some serious perception prlems Could you PLEASE do me the big favour of ing any a single ect(or more if t exist) in the picture wch does t appear playmil inspired. ts will help me immens.The theme is ww2 fighter aircft cockpit, comfort, Interchanlityversatility for llyingso i dont understand your comment. please elabote, as it will help me.
, ive kept all the original sketch work so if the design wins il post them to :) i tnk biro on till roll could well be a new design medium phemen
for your comments the plate is actually designed as per your comments about electronic solesence so you can take full cr for that, wle the dials are influenced by 's comments about the need to swap them from time to time in a lly vecle. Will post a more detailed version. ust for fun as t say as i could t add certain details (eg ipod holders, ignition switch detailing, Parking bke etc..) due to th…
, I'm glad you liked it, it was done in, I will do soon a tutorial in and shng it with the , itlot of artistic brushes and let you express yourself more in an artistic manner. , everytime I see Bot's picture with sign makes me laugh.
:) im glad you like my entries on too, have to check yours with time. :)
I like your skin very much, I thougth it was going to win (again). :)
alot for the comment i shall keep on trying till i drive that soul-lessness out of solidworks :-P
all for your comments. to see so much positive being said abt the . I agree with abt the stronger protection against damage. I am hoping always stays on its feet :P
all for the comments and criticism thus farits all good, yeah it is more desert cer inspired, the fighter plane references are more subtle and implied, the 'V' shape on the instrument panel for instance is meant to nt at the taper effect you get in a fighter cockpitanyway please ey the design I had a lot of fun designing it and if you like it please give me a vote or post your commentWeo
I ve ust found these Lock-Out Pull Pins .I tnk will be a component for the manual system
.very glad to see your words above. are some nging components wch are e up of sheet metal off the shelf, maybe these kind of ng components could be changed and refined,and then came into use. but I can't find one wch is suitable here,.I tnk it is sure that the nging components is rable and with gh efficiiency,whether the suitable nging component was found and reformed, or was built directly.
I'm so happy you like it
again for your feedback I tnk that the pink effect is cause by the red texture, one is intended to be and the other flat with the red texture that you provided us. I'll work to make it more clean and simple, to keep it more understandable and iconic, without to much gpc elements that make more ise than an aid to complement the concept.
again everyone for your comments and contributions. I posted some more images of the in a new entry, with a rear 3/4 view. : for the sketch, but I would try downsizing it to 1000 px or so next time: it's huge See you all in the next Vecle Build entry
again
a lot . you t the nail on the head with what I was going for in terms of theme. And yeah, I complet agree about needing to be more renderings. I am currently working on ather semester proect for school and unfortunat had time to really make ts what I wanted it to be. I am hoping to go back into ts though. and get some more sketch renderings in. Even the rough sketches aren't at the quality I'd li…
a lot everyone for your views, here is my last minute update
a lot all :)r: to tire profilets tyres i take from tts background, and car in original BG is in sandso i dont see any prlem in ts :)
The options are on the table ..every one can work(pneumatic and need more adustments) but as u said manual is preferred and very easy to build and use .
,i really appreciate ts,,Cheers
I can indeed , how big do you want it?r
:) yeh ive got all the original sketches, and t tnslated quite nic into illusttor, wch was a suprise, hopefully one of my entries will give me my first top 10% finish
you. I could imagine it because as i wrote in an other comment i really really love the lly ( especially skoda130 :) ) but the BESTr
You. I tried 4 and didn't like the lo, hoop didn't follow the vecle lines so I went with three. three will work off road, two wide angle and one spot.
you, I'm glad you like the designs. Sadly from what I understand, the competition is w over and I didn't have time to complete my entry. I had fun
you, I'm glad that you tnk like that, I drew ts to kill time,finally came out sometng interesting
you, , I like comic bos, are inspition -> here the representation of the .rCheers
youEvery encougement means a lot to me;means that i m closer to what i was asked to do
you Please take a lo at my other design, "BLADE venter" As for the dis, T-Rex has influence more of my designs than I prably even realize. :) tng like a gigantic carnivore to spice tngs up
you very much.I wish I could take cr for the fab work on these, but I t give full welding cr to the guys in the back fab shop who weld ts all together.
you very much for your comment I am glad you like the Flames Effect. It is support of ts kind that gives inspition to us designers to continue 'creating'.. especially when the accolade comes from an unbiased source (since we are t acquainted personally). Again, you very much
you very much for your commentsrWell, ts side-vent is really "t finished" - I worried about the deadline (though here is excuse, of course).ctually, ts is one my first work publidhed at , soyour opinion is very important for me.nd, definit, I should pay more attention to rendering - wch I am t good at yet
you so much, I'm working on it asap but I'm having trouble opening the file but it shouldnt take long. again
you so much for your comment, I agree that the logo may lo really small ts is one of the tngs I'm reviewing. For the pulse line, I ust thought I'd put myself inside the car and see what it feels like to be driving it and then it t me, my heartbeat would really be pumping so I decided to go ahead and represent that tn line of pulse.
you Here is a rendering with some changes in that wte gap part, and some ext contst and light, and tnx =]
You . for the adviceappreciation. At least i got some pctice in vector illusttion.
you It is t a prlem but I did t about the vector like design how you would like it to e or it is ust for proportions
you , I did it in a short time so my question was: how to do sometng and attctive in one hour??? And my answer was "Keepin it simple".
you and , , my photoshop "magic" is limited right w - but I am starting my computer gpcs courses next term of school, so I will be taking steps in picking up the skills that I see so ly displayed in the . , to hear from you. If it does lo a little ordinary, it's because I approached ts with structul simplicity, reflecting the bold yet restined forms of the exterior as well as keeping an ease of m…
you , I kw I've bashed the Ford F-150 wheel - even though it seems slated to find home in the . So, I loed for other OEM wheels that could fit w/o greatly detcting from the distinct designs shown in ts comp. First, the wheel from the VW Scirocco, particularly the Studie R, but the standard would do well too. It has the slim lly profile and the flat bottom that fits the sculpture of the -->
you for your positive feedback. I'm t sure if I can upload ather picture because I submit aeady the proect.Best regards .
you for your comments. I sincer tnk that if properly built that should t be a prlem as the parts are simply located. am posting a version with revised front equipped with stone guards. also a view with steel dark chrome finish links in place of the carbon fibre links. feedback is welcome. , , your valued evaluation is requested. you.
you for your suggestions. It los more realistic. But as for - I am t sure. I want to save the initial composition. Anyway - a have aeady uploaded my design
you about the thumbnail you are right but I can t change the image because the proects are locked
you for your comments. i am so happy you like my entry. Am posting some more options for the rear linkages. one in textured dark chrome and the other twin tubes with a peoted aluminium plate fitted between.
you for your comments. I fully agree with you that ts system will take some accute making. However once rcorrectly set up may be it could be mass produced ecomically serviceably. Also since the front cross member can be bolted to the roof ils the ils can also be used with the removed.The sliding cleance can be increased without affecting rigidity due to the countersunk seats at the ends. I was us…
you guys, we are happy you like it It is ust a first step, so we'll have more work to do soon. , we will see if we can go lower ly it's possible, but we also want to ensure that the low ride height remains fun and comfortable eugh to drive
you guys, i wasn't expecting ts Especially for a first competition. Ts competition was so gh, so many good proects, every day i was discovering someone I loved s work even more than the previousrI'm really happy to be in the top 3, with ers :Dr to all the participants, you did a really good and w i'm addicted See you all on the Carolina Motors
you guys, I am afid that my design is maybe too simple to fit the whole style of the car, but I wanted to show a mechanical part, wch means efficient design. About the logo, I would say that it was ust for fun, I needed a square one to fit the rectangle area of the vent, fore I e ts one very quickly maybe ther will be a competition for the logo, later? bye
you guys I am really surprised for ts win I tnk deserves a lot of the glory too because of s outstanging proect I saw that wotes were really close and I hope that next one will be sr you again for liking my humble work. I hope that it will be worthy for the fighter's interior rCheers people
you guys for your opinions. It's ust a pleasure to read them =)
you guys for your feedbacks. Here, I did different versions according to your comments.
you guys for all the commentsand the votes I'm glad people still like er sketchesrHemi427, i'm a student, t yet professional.r, yep t are quite -tech and lo expensive, but as ts is a concept, I thought it wasn't a so big deal, it can always be changed later.r, the steering wheel is small, as in any other cecar, it's always smaller than in regular cars, faster to turn.
you for your entry and the explanation. It's you share your engineering kwledge and I really appreciate that. Concerning your entry itself, I had the same first reaction as many people had about strength, even if I am sure it's strong eugh to ensure the function. I thought about a folded chair on the roof of the at first I understand very well your point about real strength and perceived strength…
you for your comments. the e black panel is the main vent opening and may also be of body colour
you for your comments , Since i live where to my kwledge it may have never swed since the ice age and i have hardly seen much sw it would be to kw what about the sw or why, it throws you off and what would according to you improve the image ?rrMichael, you for your comments, may be i shall post an image in checkup without the sw leopard ust for you.
you for your comments ,well to be honest i never intended to make the entire steering wheel out of alluminium ,only the centl part wch is the plane shape ,the blue bare metal is actually wpped with ruer .Here is a better detail ruer texture
you for your comment ks far as ive seen lly cars do carry a lot of gaugesrthe lay out here is actually 2 Big Gauges speedotacho, warning on either side with smaller gauges below the is to have one type of surround wle the hole in the middle can be ved to fit the required gauge thus giving a uniform lo to the console. am posting a close up Gauge detailing is t yet done.
you for ur guice and supportact i have e one more new skin plz also go through it you
you for these updates. The up close images are money for those of us on the road.
you for these pictures. I love the updates. Though are changes, t are strongly for the better integtion and build and that is clear.
you for the references . What's typical on these planes is the fact that structul parts are painted in e primer green. That would be really interesting to give a try with such a color on the whole chassis and make a kind of full military inspired A bit off-topic but still related to the use of green color in a car, here is the kind of tng we try to avoid
you for the pics . I to 30 or so pics at 4M and will get them up soon. From 's pics you can see where the new locations are for the fuel tank, and the shocks. has also been room added to the rear seat area of the car.The rear chassis w los like a TT or a Pro-2 the triangulation is
you for the feedback, I am in process of making the flat skin, and have removed that logo from the trunk in favor of a customized Discover Logo.
you for the feedback Could you elabote more on the flag, I dont quite understand. are two sides, is it ust the left one because it is mirrored or is it sometng else? Ah I tnk I got it. The stars have to be in the front, right? And on the other side also?
you for the feedback I understand what you mean and I'll try to do my best with a new one
you for the critic. It´s good to kw what I can do better for future interieurs.
you for the comments. every single advice is really helpful. I've learned alot from ts competition. so opportunity. again =)
you for the comments I did use photoshop and i also a bit confused on the body inaccucy? I did put other side images over the templates and t did t line up, or maybe the 3D picture i used from form too long ago and doesn' t have the correct lines. I love the lower lo, my other entryfew selected photos from the vw scene, wch i am very active in. vw.com is a website where everyone talks and display…
you for the comments guys im really glad you like it as always any comment is most welcome cheers and good luck to everyone :)
you for the comments guys .rthe whole of the negative area is t the hole .. the hole is in the middle wle the cavity for the same runs through the whole height to give it the desired lo .
you for all the comments r - Man on the left panel are legendary ack Nicholson
you everybody, the main is to make the interior modular, wch allows to easily use it in UK. lso I was tnking about reducing the production price by using same elements, simplify the shapes of tse elements and to show the functionrPresentation has been inspired by invitation for Fason week, wch we have w in Ps:)
you (big name :P) and Victor, I appreciate a lot your comments and you for the votes :)
you and r(yo the seats are avege but it's got the best funkcion )
you , I really admire your work and I'm glad you like my interior. It's my first interior and I hope I'll work more on interiors in the future.
you , i needed to kw. will help me in my future designs.
you I was attempting to get the logo to "move" with the blend and d of the back fender of the car Too late w but for your feedback
you and I am sorry you are right but it was e in my vacation so I don't have time to e more than one but maybe next time
you all so much for your encougement, suggestions, and congtulations on the design. was some stiff competition for and so many of the skins came out beautiful I'm very proud of all of the entries and I ly had so much fun watcng the of artist develop and comment to each-other that I'm sted for the next skin competition and lo forward to seeing the real skin on soon. again everyone, ;)
you all so far :): Hehe, mate, would love to see how your would lo for the compliment and votes. :)Flitch: Good to kw for the 5. :D
you all for your comments. I see that the HUD is most appreciated. I tnk it can be e in a useful tool. Each gauge needle could inc an LED that will flash when displaying critical information (ex: tempeture, low pressure, etc.). dy said anytng about the reclining rear seats. As far as I kw, a lly car has to be equipped with FIA complying bucket seats that do t fold. Ts would be one of the few ways…
you all for the comments, very constructive. Initially I also had "thoughts" about the efficiency of the lights at ts position, but a quick and dirty line of sight analysis showed that it isn't an issue in my opinion. The picture shows that even with ts setup is an illuminated area wch cant be seen from bend the wheel, even if the driver is very large or has s e gh up in s head :-)
you all again for your comments and thoughts, is some work out and I wish you all the best of luck.Weo
yo. u I desig it can build from 3 kit (but it's true thats aren't the simlt shapes for make it from 1-1 piece)
saves humanity from the apocalypse
Te wn doesn't quite go, but the background scheme is great. If you posted ust the background fade in, i'd give it ext gh s.
Tanks I was t able to finnish my proect in time, was t quite happy with the front Anyway, los like you got some very entries. I got a little bit intimidated by them ;) for the heads up on the submission layout, maybe next time.
Talk about speed, you guys are moving fast. work , all thumbs up.
Taking The to a Pickup styled model would also introduce that same "function" I mentioned beforeaddress the Intent of the Big 3 who ARE going at the DESIGN et too, I tnk you have to accept that Detroit IS T standing still or going away at all, so, option 2pickup version >>>>>
taking some advice for making some skin for the lights bar..i e kind of a wing.Los pretty when the bar is down but t when it s up..anyway it s more for aesthetics and aerodynamics
Take out all the other views and keep the middle one and it would fit ust right
Switches on the top? That would be a feature for all the reasons you've listed, . I agree with about the importance of the interior. The is and will be the first ruer-to-the-road eting tool. The fit and finish of the interior will sepate the from other road cers and kit cars. The outside is fantastic for what the is set out to do, and to really validate it as a road car I agree that the interior …
Sweet, and smart. ? Definit understated. Maybe too understated? That depends on the customer's taste. Kudos for a unique implementation in the competition
SweetTs is the rough finisng ust out of the CNC macne I imagine, you can still see the drill bit s.Cant wait to see the rest of the components:)
SWEET Love the update, restined but still bursting at the seams with fan-TAZ-tic energy Winner, winner, get that cckn dinner.
Sweet effects , really wild ,
Sweet effect , I like a lot the finisng touch on it
Sweeeet. Solid entry. I tnk using the build number alone to inspire your detail/texture is great. done The single tng that bothers me is how the red line abruptly ends at the r line. I tnk it should either continue it's path towards the lower carbon fiber forge portion, or turn up and carry around the rear. I like the placement of the circular logo
Sweeeeet. changes for me except the logos and "never had" statement. But it's ust a question of cropping the pic. Incredible rendering
SweeeeetI cant wait to see ts car on the move :DPeople all over are aeady starting to talk about the car.I like the stealthy lo ;) Its the first time I see it from the front
SWEEEEEEEEEEETTTTTTTTT its like the creation of enstein, but in a good way and its t a living being that lays waste to towns
I like the "what about sometng like ts?" image front treatment that doesn't lo much like anytng else out , and it doesn't lo either - that you added the vents too, good to see them with the rest of the body. : The front covers on Le's SM are afteret that were imported from Europe after t lifted the law that required uncovered glass headlamps in the US. I do concede that the USDOT may be ther more…
- t sure about your lighting arngement, but I love that you incd 's winning vent design in your image I tnk that, in reference to 's concern about round light use, if it follows the of the Nissan Qazana where the lower round secondary lights are used in conunction with slim primary lights up top to accentuate the fender, and all of it is sculpted in well; it won't have a wmsical lo, but ther give…
you guys will see it here first. We are going to introduce it at SEMA. Do you feel like making a road trip?
, ts hole has been e be able to install, remove or change the sway bar in a fast way ( need to move the ) wle the team is testing the in the desert. It won't be on the production car :-)
, that hole won't be in production vecles :) I can't remember exactly why it's w will ask.
suttle and menacing, but a bit too close to the current actual skin thats on the
Surs of ts one lo aight to me, but the cabin doesn't quite capture the "fighter" theme, imo I also didn't add the slice/wing/vent in the bodyside, and w that I see it on yours, , it los SICK
superb love the black finish near the rear tyresgives it that ultimate concept lo:) stuff
Ts is like an erector set I mean that in a good way. I tnk in production we'd have to set out a few options of configutions tho, because even some motorheads are daunted with "unlimited" possibilities. proect, I'd like to see ts rendered up
Super simple, but I tnk the black and wte could have gone underneath on the actual "belly" of the . references though work and nic presented
Super sharp, crisp, . communication of your design, and it is a good one
super design. my favorite part is the rear treatment that los so sweet in the side view.
Super interesting skin concept. Tho I tnk it's far too flashy for the client.
Super bright and an interesting way to go about it Lov work, and very interesting use of gpcs. t sure how i feel about the eye on the hood, but I tnk ts would lo really out in the desert Hard to miss.
Super bold I tnk 's too much contst going on for what the client is asking for. Still, bringing in the details the client wants, and the dark to light crosshatch effect going on in the rear los laid out across the . I tnk ts would be hard-tting and more successful if the ovell skin was darkened.
Sunrise, los like a day that full of promise. Sunset, a way to end the day.
Such a skin, I like it with the skull / lady images removed. Ts is ather skin that I'm sure will get more tction over time.
Such a It's too bad the entire picture is that blurry though. could be at least some part that's in focus. Also, I'm t a fan of the purple, I'm sure you could have a more honious color palette with the ocher and blue. I'm criticizing a little but I really like it and you came up with the killer so I hope you the best
Such a dstic step in the right direction. Los wondeul.
Such a . The sketch to reality comes through strongly, and I love the spotlights. Rock on (and hopefully, ts will rock on in my office)
such a amazing work. Fantastic I can't wait to see it..Congtulations to Let's see in Sema soon~
Subtle and elegantI'm still a sucker for the gears and cogs on your other :)
subtle and classy, with some sporty feng. mix. good luck
Subsidiary logos will be laid in a row on the hood. I wanted to keep the side clear for a stronger gpc
stylish as hellgree with U Realy detailed feature for the side.
Structually it can be e stronger then the current chassis of the , the triangulated firewall would help out alot and the especially if you introduce a windseld bce. The B pillar would also be better supported with with that r structure when compared to our internal r support system.
Street art inspired? You've shown some gpc skills in Retrospective Motors and Shell Competition too, I can't wait to see what you come up with ts time
stnge and abstct, like the other picasso entry :)
Stight Hot. Ts tng means business.
Stight . The best one that the world has ever seenget ready.
sted about these comments, really am - considering that some of us, including myself, can see potential prlems with ts design.rts design is an . it is a concept. it needs more work - especially engineering work. so ts is where i can't do to much about it because i am t an engineer.ha in my day , it is at ts point in time where i give my concept to the engineers. horses for courses. all i can say …
work my friend. You have put a lot of work into ts proect, and it really shows. is a slight prlem however. Wle you have created multiple designs, the way you entered would make it very difficult for someone to vote-- the will be voting after the entry period. TO make voting easier for people, it is best to show one design per entry-- you can enter multiple proects too, so you don't have to put th…
ts is wild. I tnk the line play over blackstrong aesthetic, as does the main color/texture combo covering the rest of the car. However, I tnk when placed together, t compete visually. I see ts as two sepate skins, and I'd like to actually see them presented sepat.
Sting, We spent part of last Baa 1000 with the ptor team, and as as it is that Ford did that, It's capability does t even come close to compare to the . That is hyperbole, the wheel tvel is only half of that of the , the weight is 2x's as much, it los like a slightly wider F-150, etc, etc. It is but t such huge competition.
Sting - give it up. It sounds like you (or maybe t you, but your buddies in D'Town) want to kill faster than you want to grow it
Still t sold on the quilting and piping, but definit sold on the darker, more purposeful color scheme. Keep it rockin'.
Still los like grenade launchers, or funny fruit baskets stuck onto aluminum bowls. Good work though.
Still I cant bve its only ers ;) its absolutly the best here for me.Way over all 3d modng.Are you proffesional?
Still don't like the colors. Good design though.
Starting simple. Too much in the cockpit area, specifically in the gauge area and in the wateall as it descends into the tunnel area. for a first entry
Started playing with a design and a vertically mounted uniball. Lots of good tvel in droop and it will provide and easy spot for the bumpstop to t during compression. Stpping the suspension at 10" or 11" at droop will t allow for a maor camber change at the very bottom.
Start with price, bcoz taxes very gh for example you selling that from 100k that will come 200k to me, i can buy a Porsche with that money you kw. Some countries has gh taxes for big engines, 5000cc putting that cn luxury class cars. You may tnk about engines,you can use turbo aspited small engines like 2000cc. Turbo is ather option. And most of them will ask for service option, you should handsh…
, are worries here. To be honest, all entries were loed at by the perspective sponsors in the three skins competitions. I've fixed the issue you mentioned earlier-- prlems, everytng is good. Sorry for any confusion.
SSSSSuper, the Fighter lives. you guys have truly surprised us all. I also run a sketch but forgot to render the right rims. brilliant team work.
Spectacular entry, the continuous image works wondeully here I'd rock ts all day.
sou-weeeet Ts is really unique and definit catches the eye. I want one
Sorta chops into the original bodywork, but well thought out. Ts ust might fly with a little tweaking - the area between where the r panel crease comes in to meet the fender crease is a little tense. But I digress.
Sorry.it is rear wheel drive. But it has immense power. It's a 6.2 liter v8 at 430 ponies.
Sorry, figure didn't work. On the right you will see the changed position of the nges.
Sorry to resurrect ts thread. I ended up here because someone else ught up the again.Have you guys considered a- system? I kw t use them a lot in military vecles (and locomotives). Would ts be feasible? That way you could run on batteries for a wle and run a "small" genetor as needed.
Sorry to disappoint on the turbos, since we won't have 5, but we will definit be using the 2 that the engine has, so we'll be close
Sorry sting, but I tnk you've missed the point of the and .I would never want going where the money is, lo what has happened to GM.
Sorry man, but you upset me. So, i take back my 5 point for you and leave only 2 instead five.
Sorry for the late feedback. Using an arc is very clever. You have shown a cutting process and you accut show it 'cutting' through that car r side beam crease. Very clever. w, you have shown an oxyfuel cutting torch, ther than a welding gun or a plasma cutting torch. I'm t as familiar with oxy-fuel products, but you would need to be sure that your torch image is derived from the products of our s…
Sorry for the late feedback. I'm digging the texture on the front of the car and the genel 'metallic' feel of the ovell design. I tnk ts is a base for a start. We might stay away from the blue at the se as that is ust t in our color scheme.
Sorry for the huge delay in replying and for your comments and suggestions, ts is the first time I participate in a gpc design contest. To , I get your point, but I thought of leaving the logo in wte colour to increase its visibility. you
Sorry for the delayed response to your question. We haven't worked out the specific es launch plan for the vecle at ts point, but some of the plans to offer the vecle for e, and some of its goals are described in the "About Us" then to "What is ?" section of the website. Ts vecle is intended to have a significant ability to get air, wch is why we are loing at shocks such as these.
sorry for the confusion, I did t kw about it, I'm really very gteful for permission to complete the proect, and when Im read your comment, I to in my work free day to finish that.I ust finished the first proect w I sit down right away and get down to the rest of the proects. One more time big you ,
Sorry for my little german attempt. Your work demands an emotional comment :-)rI said: very good , man. Very good skills; I wish I had them :-(rIts a top 3 for me.
Sorry feedback is coming so late. . . the rivets don't work for us as we are in the welding business and rivets are an alternate or competing oining method. The whole retro vibe has promise, but we would prefer to pass on ts riveted lo. Also, we would prefer to stick with our font treatment for the DISCOVER statement to remain consistent with our other materials.
sorry but i really dislike ts, i tnk IMHO that the vent kinda kills the design, keep working on it tho
sorri man, is a mistake. Owners of site are confused me by wrong position of winners name on main page.
Sooo exciting Ts is what you guys get to see when you visit headquarters - come for the event next week and you'll see chassis being built.
Somehow the pilot's stance is ust a little stnge. I like it, but it is a little too impersonal. sne effect netheless.
Somehow I ust feel the los better, more natul, on lifted suspension and big gnarly dirt treads. If I had an , I'd keep it in lly mode 365, 24/7. It ust makes more of an impression that way, you kw. Keep up the progress
Somehow I don't tnk design intended to specify actual wheel and tire sizes with ts sketch ;) However, I do tnk that the "chacter" of ts vecle could easily be retained in renderings/package dwings wch take into account feasibility comments on ts thread,
Some pieces of information about the headlamp choice process. From the early beginning, we worked altogether with the of making our own light units. With such a freedom, during many itetions, we created a cerent shape that fits very well to the body. But what about the cost? Very expensive, even too much From that time we had to take a decision and see what we could do to keep quite a similar asp…
Some pictures with the body on it. Putting the body on gave a lot of insight into how the wheel tvel is limited and where the upper tube members could be located.
Some pictures of the 1st model (see build entries 17, 18, 19) in the office. As you aeady kw, many volumes and lines changed since the second model (the one), and design development is still in progress. However, we wanted to share with you the pleasure we had to see ts 1st version with its painted body, ust arrived from California. ATG for ts
Some of us here at have decided to volunteer our time in order to make our own ce car and ce team Shown are ust some of the proects that are ongoing on the car. Ts ce car is being used as a test bed to subect current parts to the ruffest conditions on earth, as well as test out some parts that could someday make it onto our production s.As always, any input is greatly appreciated, and if you you …
Some of the most recent pictures of the new interior ( Damien for the photos)
Some of the details are a bit fuzzy, I'd like to see you do more to the 3D model either with hand tools or in PS or sometng to really bring the details out. The et diffuser gauges are and the console is too et power
Some light modifications based on the model (last design). Maybe too angular even if I tnk the current 's design needs to be more structul and taut to the
Some early images of the chassis with components inserted into the model for packaging including Oscars (front and rear). These were taken from ather model, so the rear Oscar isn't placed where the rear passengers will actually be, but the H Point of the front Oscar was the main concern, so that is at or near where the driver will be in the actual vecle. It's also important to te that ts version …
Some big changes in the design today with the diator moving in front of the engine. A new prminary was also done. Ts design change will allow for the diator to be safe and protected. The bypass shock was also added to check for cleance.
independent argument is like arguing automatic v.s. standard tnsmission. Both have good and bad. Independent does however bring in ext manufacturing costs and greater complexity and gher maintenance. My view in any case, I am sure others would see it differently.
So, to ref comments, it really does lo like "it's actually the size of a small truck".
So, the has the ability to go into an electronic manual mode. That was the basis for designing an sft mechanism. When we started prototyping with sfters, we realized that when you enter into "manual sft mode" it allows you to control exactly what gear the is in, BUT when you lift on the throttle pedal it actually Freewheels. In other words, is engine bking, in other words, I can downsft and the c…
So, is the low ride height a possibility with the ? I kw it makes it less, well, "lly" Fighter, but I was loing at the car the other day and ticed that if it were lowered, it would simply lo like a uniqu -loing sportscar. Is the lower ride height an option on buying one of these?
So, , can you do add to ts lineup a version of the polished aluminum w/ carbon-fibre flanks and capy - finished in the flavor of the most famous 'Stang of all, "Big Beautiful Doll
so will two motors be placed on the front two wheels wle the petrol engine provides power to the rear? so we're talking about nearly 500-600 horsepower and well over 1500 ft.lbs of torque?
So when does Top Gear and the Nitro Circus get to go balls out with one of these?? I can ust see it w, Tvis Pastna in one , the Stig in the other , drop the flag and let the lly fight begin
So we investigated into the er. was setting in evidence in the control unit progmming software, but the version GM gives you with their Supeormance (, that's the product name) setups is VERY limited. So we talked to a couple guys acquainted with ts tnsmission, one of whom was actually one of the leads in developing it. T both said that to downsft WITH engine breaking, you had to actually move the…
so smooth and minty, i mean that too say a flavor compson to the imagery.
So of coUrse you Have right,I wanted To make an outline of The proect , The laser can be done On different Colors, even in bright blue For contst you For your comment
So it's ust about ready for being a larger form, right? Similar to what Five-Axis does?
So it's about the size of a Ford Edge. ; we'll see how the proportions work out.. :)
So it ined here hard on saturday night. But the was dry inside the Micro Factory. So today we are back at it running the wipers for a 6 hour endunce run. We have more photos
So is that how low it'll be able to go? (ust kidding, even though it los that low too). Can't wait to see it.
So is gasoline in dump cans or gvity fed containers. Its all about safety and having people properly tined when a ce vecle comes into the pits.
So interesting, and I love the lo of it ust driving through some silver paint I agree with about the paintball games. Splatter. entry-- simple yet very effective
So in talking with Engineering and design the dash is going to flow into the r panels. The venting is going to alloow much more flow so the AC will be able to handle that zona heat we kw is coming in a few short months. I hear more pics are on the waycan;t wait
So i guess the site doesn't like the spec I've given for the suspension tvel. Haha. The will have approximat eighteen inches of suspension tvel.
So . Sweet forms, details, all backed by super sketches. I agree that the colors don't fit, but that's an easy fix. My only prlem is that the solution you've chosen isn't clear. I see a few different vations. I like all of them, haha but I'd like to kw wch one I'm really voting for. presentation, I love your sketcng. Very clean, ts shows a lot of work
So but the color contst causes you to lose the volumes in the se cone. Ts is a prlem. I would change the se from black to body color. Could be a five from me in that case. entry otherwise.
Slicing and dicing Here is ather section sketch, done quickly:
i'm sorry was i yelling? pe it was caps lock at any te inspition and definit bringing the attitude with ts.
Sketch update of 's latest itetion of the P51 . Emphasized a "coupe" 22 cabin and proportion.
Good comments, I ticed that you kept all your suggestions domestic wch shows thought as well. I kw that our team did extensive sourcing research, so I can only beve that ts is the best balance, but depending on the margin between ts cluster and more flashy ones, maybe is a cost effective way to augment the style of ts cluster with easy parts to give some of the effect of the clusters you share be…
would be cheesy for sure - I was tnking more along the lines of some weaponry maybe :)
Since you've done the basic sketch model done, why t kicking in simple shaders to the 3d model with defferen colors(the mat part and sny part and so on). to see the feng of the car with the actual texture. Will be to see some simple wheels put in as well, t ust the tires , and exciting
Since we do have tmas day off here at the factory, some of the guys ust could t resist
since under attack to ts one I like your style. I like the way all the different elements come together subtle and show the . as I'm also intrigued about the sides good luck
Simply design. One thought does come to mind though. If s going to be windscreen why t have the go in that way as opening the roof would be required. If a windscreen is present, what if it ins? some provision for stopping water would be needed for street use. All the Best.
simple, what else, simple, but very very good,rone of my favorites
ts is the word cause we are talk about a car production, for real, and we have to tnk very simple, but we have to take care with the lines, the hony with the rest of the proect and also take care with the costs and how to assembly those pieces an how t are producedbut like ts one, I agree with , maybe forms doesnt fit with the car design and lines, but is a step. and a step congtulationsrbests fo…
Simple, functional, elegant, and well placed. The has so much flavor tho, and as a result ts los a little plunked on. sketches by the by.
Simple, clean, military, but i'm t sure why ts for a printed media nic presented, as with all of your entries.
Simple, but the bright blue is a little too satuted. Could have used more color.
Simple with style, so points for that. However, use of existing components it seems, wch is definit sometng we have to incorpote into the design in order to t the production numbers we want, so a slight dip in what I will score for that. Los like we could use a lot of composite materials/manufacturing methods to make ts interior, so that is also a plus.
Simple instructions to build, simple design. I actually do t mind the size as it emphasizes the power of the front fender by allowing the viewer to see more of the rear of the front fender than you might otherwise. Would be way to see you do sometng definitie with that horizontal center bar, write or or design in an aero theme. I tnk ts has potentialwould be loud outside though.
Simple design, easy to retrofit to a vecle, and t many parts to worry about breaking and rendering the light bar ipeble. Decent amount of protection in the down position. Mounts would have to be macned, wch adds to the cost, but you've e up for it in simpling the rest of the design.
Simple design and reference to the original gpcs. I like the red/black/wte color scheme. However, IMO, the black-to-wte gdient los like an unresolved prlem in your design.
simple clean and to the point. wouldve liked to see some oscars for seating angles and such but excellent presentation
simple and sweet lighting is , seems ther glowy green than gss green :P
Simple and stark, but perhaps too much so.I actually like all of the elements the more and more that I lo, except the tnny tunnel cover. Otherise, strong vision.
simple and neat i tnk these are the kind of vinyls i'd like to see on the , t too overdone. good work man :)
Simple and good I tnk , personaly I prefer a solution without cuting the curvature of the wheel arch .
simple and good :)reminds me a bit to the Mercedes SLS
Side views lo real . would want to see the same subtle shades in the actual wp. all the Best
side vent is a t imo. the criss crossing angles create a stnge tension in the side but is where else on the vecle. the front is to pallel wle as the side has lines perpindicular all over the place. i like that tension but would like to see more unity in the front form and the rear form cleaned up as per fogosi's suggestions previous (entry 29) the mirrors are well designed and well placed. can't …
Side exhausts It's like you are reading my mind. You are all making it harder and harder to resist getting a build number. I see you are doing the new rear suspension but will you be adding the new front also? Loing forward to updates whenever you get some clear space.
agree with your comments, but the front as you depict appears to overpower the vecle. Perhaps a little less fender bulge, and t such a vertical lower air dam you for providing the sketchover, I do hope to see more.
style you rI feel them more cartoon-like as usual, but I had time, and that was the quickiest way. r you all
s the One is one of my favorites,
Sib, ts really has that fighter/y essence. w macne. Me likey. ust have to warn you: Be careful with the yellow eyed little guy at the middle unit, hes about to eat the gear lever.
Shock mounts got added today and it los like the new front end will use a 12" bypass and a 8" coilover shock to get the full suspension tvel possible. Also the tubes around the passenger and driver tubs were changed and check to make sure t would still accommodate 35" tires.
Shock s Photos courtesy
Shark TS is a good inspition, but when you get to design sometng around sometng else,like in ts vent competition, try to use ovell shapes and surs to conceptualize your s. Ts way it would have good balance ovell in the design propo. Also try to overview your for presentation method, don't be afid of merging and overlapping images,don't sepate them like you did here. Inspition images-make them sma…
Sexy design , I agree though that in ts case, details will lik carry the day for entering and cant wait to see what happens.
serious fun handlest lo very gable thoughts
seems very natul for a street stance and mellows it ust enuff without taming the beast that it is. cant wait to see pics of the first burut in it
seems the same as your green one i'd keep the same opinions as that one how bout more vations on the skull size like the other one? :)
seems quite complicated when i read the descriptions, but the last 2 pics explain it to me properly :) work :)
Seems like a lot of effort, you really need a FARO with the amount of reverse engineering of vous components you are doing
Seems kind of bareand the plane los a little wonkylike maybe it's too close, or t in motion eugh. It's a good start I tnkit ust needs some super sweet details to pop off the deeper reads.
Seems I wasn't the only one channng a tpezoidal double cockpit work.
seems feasible on many levels, and very accesible and purpose built. love the triangulated bars in the center console
Seeing the top and 3/4 view bring the total design into focus. From the side view, the design is t quite as active. I do like the top view well.
Seeing it in the off-road lly action image brings it home.
See, ts is the style I like. Simple, to the point, tasteful, classy. Love it.
See and t been seerthat's is all rwch patten? exactlyris a car to really lo true
Section line sketch focusing on the front fender.
Second, 1950s GM concept cars.. The reason is, the 1950s were all about the air-ce and aeronautics; who better to be inspired by? <br> Also I thought about using a hood scoop/vent like what is on aguars CXF Concept.
Second Version is very close to Sma's Heero vent
Screwing on the lights independently might be a good , but on your concept, regarding to the dimensions of the whole light unit (red / gy / black parts
- huh? If you're talking about the original entry, that's nzelike the or. Background fade in? The background does fade in - top and bottom. Can you clfy what you're saying because what you said seems confusing as hell? And anyway - forget about the original LO AT THE UPDATE >> because that is the moneyshot; and it doesn't have wn, or nze or whatever you want to call it. Give your s based on the u…
stayed at , and or picked m up each day.
and worked together on the quarter scale orthogpc tape dwing. See the other pictures of s visit in the comment stream.
same, minus background and lighting
Same sketch, with some uicy ad ers. I'll only post it once ts time. :P..
Same with a bit more of the side to the light
Sory for the lame question, but I've seen a picture on the Vision blog, top right
test indeed i can see my communist paia everywhere i lo. what was that, did you hear it ? i swear i heard a russian tank. *#** those invaders
I agree with , I'd like to see the tubing in real life. I tnk that the diameter you've chosen is TOO strong of a statement, I feel it's distcting from the car as a whole. The HUD's and clear panels are unique, I don't tnk t fit the , but I really like them The ones overhead were a surprise. The seat solution is interesting tho I feel it's a bit backwards to fold the rear seats into the existing c…
for the effort. I'm in zona and the venting would be welcome right w. I put you #1. I tnk a simplification to a single bar bend the lights might suffice to reduce complexity and provide stability.
Right Side of Model with lighting, and sur finish applied
Right w we are working on evaluating a powered seat option, and potentially heated and ed seats. Always investigating other potential options.
Right front Foglight is a def improvement. The front wheel is certainly more defined, but w seems out of place with the loose treatment of the rest of the ground plane. Go with your gut, I am only trying to help improve what is aeady very strong.
, are all carbon on all the 1 's. Because the ce Car started its life as a GEN1 (it was actually one of the first 5 's ever built), it retains those carbon pieces. Here is a picture of our fuel system. The fuel leaves the cell, tvels through a 5 Micron filter, goes in to a Tee, then we have 2 fuel pumps in pallel (only one running at a time). That tvels back in to ather Tee, that feeds into a 100…
, I see the relation you're spotting. I hadn't realized it when I was making it In ndsight, and , I'd like to put more into ts. cing numbers in circles would work well on the hood and ust as udgemental541 said (good servation), some more side gpc attention. for the feedback
The interior is coming together Double DIN slot, leather accents, and custom color. New Camber switch design, new overhead console design, and new r panels. Let us kw how you all feel about it I'll upload more pictures soon. Let me kw what angles you'd like to see
response to: " man, .. we could definit gather our work to make the peect feature for the " I've aeady found piece of old aluminium pipe and right w sawing it. the rest is your part. Congtulations again.rr
Rendering of the Phase II stage of the . Working on headlight shapes and I would really appreciate any sketchovers from the designers out ..
Reminds me of Bule Houses Funny happy shapes, but maybe t "diesel" eugh for the
Remember the . Well aost 200,000 pictures later, ts is the final result of the hard work from that came. The embedded video is 16 minutes of pure Evolution, from the 3rd Burgars Cars And Welding event that to place on theth of August, to the day before SEMA started, ts 16 minute video covers the entire build of the at pid pace. Sit back, relax, and ey the show
sorry for the late response I've attached a full scale PDF of ts skin., I kw it's after the submission time, but I e a slight change to the hood in ts full size image, ust to try to tie it into the sides a bit more.
that's my favorite front so far. Love that direction. It's simple, but still has pizzazz. I would love to see some of the headlight concepts converge with that front end.
, these are great. Might I recommend that you number these so that we might all discuss them with proper reference. work.
Regenetive bking would t be difficult to add, but the solar panel techlogy is t yet to be able to charge batteries at a quick eugh pace to be useful. is a gher chance of rollover in an offroad vecle so, adding solar panels would add to the total cost and repair cost, that would t equal out to the amount of energy gained.
Regarding the split in the whole rear body skin If a split is required, perhaps it would be better to use three parts instead of two? I don't kw where the best places to split it would be, but I would like to see what people tnk.
Refresngly different in thought. I like you explanation and reasons. Keep on developing the mechanicals, especiallt if it could ise them gher; it would work out nic. Aesthetically pleasing on the profile.
Recently, we've received some images from the company milling the body patterns and molds for the fiberglass components. Ts particular image is of the center section, wch was geneted from the sur data/dwing previously posted on the build site. The structure is constructed of wood, then fiberglass is laid over the structure to keep it from flexing/sfting. After that, the proprietary milling materi…
Rear View of the , collabotion between and Design.
Really, really nic executedstill would have prefered a solid yellow secone instead of the e black checkerboard, but all in all two thumbs up
Really smart Functional yet pleasing on the eye. Did you have a mecca set as a kid?
really nic presented. t have taken u a hellload of time to compile all the photos :-P work. since i aint well-kwledged in car components, i trust the comments from and await the beginning of the assembly :-D can't wait
Really , Why t try 's's suggestions you may get even better results.
Really I was curious to see the way you would create the file for such a concept and I've been amazed to see how you worked your effects and how well you seem to the software. From a gpc standpoint, the way you integted the logos witn the color vations is however, the "falling" logo on the side los like an afterthought.
Really simple suacing and extruded shapes. I like ts a lot r panels, to see the side vent ught inside The under-seat space inspired from the that is usable as stoge is sweet Really good proect. Los like you rendered ts fairly quickly, but you show thought and ts communicates really well. Kudos
Really entry presentation, , and renders 5 for me :P Cheers
Really depth and detail here. I don't understand why appears to be two different entries here, one with artwork as texture and one with a western scene. Is it meant to be showing either side of the car?
Really liv poster full of adrenaline and rush. I beve it will take one of the ghest places.
Really like your concept of the being carrier launched for your 2 entries. The other one has dmatic color palettepose of the figure. ust wished ts one had the conning tower positioned in back, that would have been sweet
Really great Los like a post-Apocalyptic patrol car or sometng. I tnk ts would lo HOT in yellow
Really movement in your design. I'd like to see a few different versions of ts ust to see different ways it could lo across the .
Really changes textures and effect. ust needs in the sky I tnk. Can you find any images to use. I would leave the sme til and swap the aircfts. I will find a link with some s.
Really good, I like the n-flashy lo of it, and with the background it will lo , about the logos, dont kw, I tnk the final entry should have the all the logos applied (after all its a requirement), plus, with the logos we will understand if it works well or really well imo. But I tnk someone from or W4W should prounce about ts. work Good luck.
Really Fast. 2 days fast Life began for ts chassis last thursday, and came off of the ig on Saturday, however it was mostly finished by Friday night. So fast I bar got photos of it. Our R&D space is starting to fill up with these tngs. Ts is a good sign. The excitement is rising here
Really proect like the with the rocket, and genelly veryy coooolrTema ti krut)
Really image, but do we want a destroyed burning on the calendar? Well, maybe for agust.
Really entry I tnk ts would work better for ts competition if it didn't have the e running down the middle. I love the rest
Really beautiful presentation, and wle very somber in the colors, I actually really like ts one because of its simplicity and gpc effect. I like how you treated the geometry of the headlights as well.
Really Attctive Design, side views are , however i Tnk the bonnet portion could be better, All the Best
Really amazed to see ts in the top 10%. The onge is , but I feel ts design could be pushed in so many subtle yet effective ways-- but I guess the likes "keepin' it simple" work, you have definit e an impact.
Real work, YOU have done heaps well done t are all , i like the cursive writing touch
Real coool I love it except for what i perceive as a a bit too much shadow over the front wheel area, however that could be my monitor setting, eight , me, whatever, all the Best
Ready for Orderswoow amazing design Who wants to see on rodMy fav.
Ready for a quarter mile , I tnk we have to call the Stig for ts one --->
ts is a very tng -- balancing dynamic functionality with static/dynamic appeance. If the car wants to ump (as in itetion 9) the tire needs sidewall (and lots of it). If the car is ust a road cruiser and can miss potholes, then 20's would be do-able. 20's with sidewall make the tires very unique and very very large. re tires are a pain every time a new set is needed. and large tires add a lot of r…
my, ts is a start, and you are aost done with it, however it is still missing the flattened template version of your design-- ts shouldn't be too hard for you to do as your design is quite simple. The starting Template for ts is incd on the competition assets page-- it is a PDF file. I've attached an image that shows an example the two main required items to be dvered for ts contest-- the other i…
my, Strong start I've reviewed ts skin, but I'm t sure how many other members have downloaded the PSD and taken a lo. I like the simplicity of the design-- I feel the IMTS logo is a bit small on the r. What is the pulse line you have on the r supposed to represent. Good start, I hope we can see more. For the work in progress, you can always upload PG files to share your work with other members. K…
my, explanation. Do you plan on updating ts design at all before tomorrows deadline?
my-- see my comments on one of your other entries for what a proper submission should inc. start on ts design
mbo style
Development: ped wipers. In continuing our wiper testing, we n the wipers dry today. Result: A ped wiper . has aeady developed a fix for ts, and we have the parts on the way. We will keep you updated on the peormance of the new design.
development: Stereo system. We set up our new stereo system that will go in the -- two 140w mne gde speakers, a small but poweul amp, and an auxiliary port so that you can plug aost any device in. The system sounds quite good Cant wait to hear them in the
development process: interior beginnings. The Work on the interior is under way, and and the engineering team have begun the process of tnslating s winning design into a buildable, comfortable, and user friendly cockpit. Stay tuned for more updates
and Design, cant wait to see where ya'll take ts. I can hear the gak-gak-gak of the 6 M2 wning .50 cals.
2 development: front end is neng completion, and w work on the mid section and rear end begins. te: ts is t the new seating arngement where is
ising the roof is an excellent , but it may have to be ised gher than suggested in the orthogpc dwing. The only reason being the length of the hood. I like the inclined stance of the lly; All in all it los original, tng like any 2 seater on the et 2day. Good work
d here's a more refined version. I'm torn over how gh to ise the rear profile, as it will decrease visibilitydetct from the "capy" lo from the P51
, for you and the rest here that prefer less green, and maybe more hard-core focus, here is a ce-spec cockpit w/ exposed tube fming, LED switchboard, and pilot/copilot displaysthe , ready for the greatest ce on earth -->
quite simple the wave could be more um wavy? i mean, more smooth n t so bumpy :)
quite simple and neat ovell i would say though, that the dark grey on the bonnet seems a lil' outta shape when it comes to the side and stops ust before the fender area.
quite the cnk los very good i like ts design ovell too bad u submitted late. anyways, i'll still vote for you. :-)
quite the colours are striking and will definit earn ts a second lo :D
quite i see you are dominating ts contest good work man i'd like to see ts with a dark y green colour that would lo :-P
quite a actually. very simple but it doesnt cater to the other needs like being anti glare and easy to set up.
Quick question: I love ts design, but isn't the purpose of the micro-factory model so that each vecle in a way could be somewhat custom built? I kw it might take an ext day or two, but if ts design wins, could be a sepete engineering plan for ts roof setup, and that would be the one built during the build process? ust a quesiton about how flexible the micro factory model is.
Quick progress. I e 2 sketchovers to show you what I tnk, but I didnt change a few tngs, that I rmally would, cos at ts far gone stage I guess its pointless. Anyways, I tried to add more chacter and make the surs crisper. More to come
quick mirror image to switch drive positions and ts is a strong entry. love how u use alot of bare areas with "beauty" panels to create a solid form. interesting interpretation. as for cost effectiveness ts is so minumalistic it would be a cinch to build. the r panels are even well forms and simplistic and easy to build.
My chulos frescos como pocos. Muchas fcidades y suerte, tron
tor heheh gx es solo q m gusta q todos los side vents fuen asi xq la neta si es super pctico ter una lampta en el carro heheheheroiie y bna suerte to proyecto esta super cdorgood luck everybody
putain ouf de ouf mec ça tue 5 et 5 les autres 1 et 1
Put up some rims that you like More to follow as we develop. Still working s vent.
Puns intended or t, , well done. I like Design's itetion of the black. I agree with about ts being best for offroad (as ts might be actually distcting in tffic)- and tnk a development of ts would be using reflective vinyl I do like the text on the bottom of the sides, t a fan of the implementation of the teeth on the front.
Whatever you do, don't park ts one in Oakland unless you want some new gpcs added each night ;)
ps what progm was used to render ts ?
prominent design, comprehended by those owning prominent taste.
proect finished (unfortunat time for more): (the inspition for ts proect are mathematical, statement numbers, gear techlogy), the date is located on the front pillars (being able to easily change the future) on the mask back beside the U.S. flag is a wte inscription IMTS conecting glal techlogy and the date (also easy to change) besides the logo on the r of the car with the words ITMS without a d…
Progress has been moving along quite nic, itdual battery set up w and has prlems turning the motor over. Vecle had issues for entire crown king trip, sfts beautifully, maintains speed, bkes work excellent, runs and drives both off-road and on, has visibility, wiper system works excellent, best steering feedback of any lly-fighter I've driven. It did on, mileage was calculated to be 32.8 miles per…
proffesional sketch but t os peect
Professional presentation. I tnk said it well- the way you've shaped the interior to make the back seats feel like t're part of the interior is great Seems like you've thought about pretty much everytng. The first time I saw ts I thought the positioning of the seats were awkward- t're reclined wayyyyy back but I t also te that your material finishes are very Ts doesn't LO cheap to manufacture, bu…
Pretty well fixed the prlem with smaller distance in rear than in front,but still too many moving, parts(nges) on it.Cheers
pretty sweet views of the design. i really like how the dash and seats really fit well with the ovell design of the . the middle of the dash, it los like t're too many buttonsgood work and good luck
pretty ..i tnk would lo ..as u designed it right w isn t very correct because the top is curved and ur bar is stight,and when u put it in ON position the bar wouldn t open eugh,it won t be horizontal.and i don t kw if the roof will remain chopped..t at all ..maybe lifting up all the system will fix the prlem
Pretty neat, reminds me of Windows Vista somehow. For me its kinda missing sometng on the front part. Very fresh tho =]
Prefer the upper right as it is simply a part of the existing body panel.
prefecto the style is really suitable for USA cle car the power and tough.and you ineted the modern element inside, workrit seems like the next decade ford and GM car part design, really fit to US car
precision is the etc of the I tnk. So far, i find ts as the strongest design. But i am waiting to vote.
poweull and simple forms but in the same time in the theme with the exterior , really good as y-one says , respect .
Sorry, but I did ts side vents three days ago, I didn't copy you anyway ;) Sorry guys but I can't upload the detailed view of the vents :(
Posting ts from my iPhone using our internal iphone app as I walk around the micro-factory wle working on multiple proects concerning the interior development of the . What you see above is a page out of the Fedel Motor Vecle Safety Standards manual that dictates the color certain buttons/ symbols have to be on the instrument panel and dash board. In ts case the bright headlights controler t be b…
possible headlight configution in the spirit of the shape we have become familiar with. are you trying to lower costs her by using headlight from ather vecle as well, or developing its own identity in the "" of the car?
position is a prlemmmotherwise a different vent from the lot
Point to . Good I agree with your suggestions.
Pod by Twos
Please remember to consider all criteria of ts competition when voting. Ts is t pur a design competition. It is an engineering design competition. Consider primly function, buildability, and fitting of the competition description
Please remember to consider all criteria of ts competition when voting. Ts is t pur a design competition. It is an engineering design competition. Consider primly function, buildability, and fitting of the competition description
Please remember to consider all criteria of ts competition when voting. Ts is t pur a design competition. It is an engineering design competition. Consider primly function, buildability, and fitting of the competition description
Please remember to consider all criteria of ts competition when voting. Ts is t pur a design competition. It is an engineering design competition. Consider primly function, buildability, and fitting of the competition description
Please remember to consider all criteria of ts competition when voting. Ts is t pur a design competition. It is an engineering design competition. Consider primly function, buildability, and fitting of the competition description
Please remember to consider all criteria of ts competition when voting. Ts is t pur a design competition. It is an engineering design competition. Consider primly function, buildability, and fitting of the competition description
Please remember to consider all criteria of ts competition when voting. Ts is t pur a design competition. It is an engineering design competition. Consider primly function, buildability, and fitting of the competition description
Please remember to consider all criteria of ts competition when voting. Ts is t pur a design competition. It is an engineering design competition. Consider primly function, buildability, and fitting of the competition description
Please remember to consider all criteria of ts competition when voting. Ts is t pur a design competition. It is an engineering design competition. Consider primly function, buildability, and fitting of the competition description
Please remember to consider all criteria of ts competition when voting. Ts is t pur a design competition. It is an engineering design competition. Consider primly function, buildability, and fitting of the competition description
Ts is a revision of my entry - w it is two-tone, i.e. gyscale and red hues to better express the 'sang ir' mood of "300
Please leave feedback, I'd love to kw what you all tnk of ts
please explain if any function for .
Please don't go with the small round lights unless the forms of the are to be massiv smoothed out. Lo at all the cars today and in the past that have used them successfully: are two form languages that succeed well with the simple round: Organic(a'la 911) and simple, industrial lo (a'la Wngler/Hummer). The is neither of these, but has more a matured "flame suacing" language, true to its roots as …
Plastic??? We're t designing for GM or herechrome it, make it out of carbon-fibre, titanium, sometng, but t plastic. And, it's too reminiscent of the grill styling that has been carried forth from the 507 to the Z3.
Plain is good. Ts does t make me tnk pur of as are many shark gill vents. I aost tnk that ts is too predictable. It would t offend, but would it add gvity and gotta have it? Tnking on ts.
placing the folding light cluster at the rear is more preferble than the front, as in my concept. for one, glare will t be an issue, and secondly headroom for the front occupants is t restricted in any way. i would like to see how ts package fits witn the full roof bars at the rear when folded. would it make hell for the rear seat passengers ? if worked out, i tnk ts presents a very viable altern…
Pink foam has become a friend of ours here at , but it makes a stunning background for freshly powder coated parts awaiting assembly on a .
ts is MOST impressive. The biggest advantage of such a design is that it is easy to fall in love with the rectitude. The biggest downfall is that when you are in love, you are perhaps blinded to the fact that the details need to be carried out with little vation from the sketch to preserve the original intent. floor and tnny housing. rear seat . .
Pictures are the new round rear tubes connecting with the square ones on the existing chassis. Ts is how wer fit round to square.with big gussets. Also pictures is the fitting of the body over the new rear section. Fit was ust as designed.peect
Pictured here is the center section of the Chassis with the newly added Roll Bar and Dash Bulkhead. The Roll Bar is e of one complete piece of round tubing for strength. The Dash Bulkhead is e of three sepate pieces of square tubing so it is easy to mount components to it easily. Check back soon for further chassis development
Pictured here in multiple angles is the expanded floor section of the Chassis with the front section attached and the newly added Rocker Panel Tubes and r Sills. The Rocker Panel Tubing is the short round tubing that is t 90 degrees connecting the r Sills to both sides of the chassis. The r Sills are the long stight square tubing that are on both sides of the chassis lying at an angle towards the…
Picture of the bulkhead in the chassis. tice the amount of room around the wheel to clear 35" tires.
Ts was subtle and stylish. You have an excellent eye, and the has clearly rewarded you for that. I loved ts. Well Done
you for Your comment. The is meant to be an peormance vecle. The large size of the vent is meant to provide better venting to the Engine compartment. The main louvre in e Black in the main posting may also be of body colour. Please see the picture posted with the reply to the first comment.
ts is great. a superb execution of the competition guidnes. I agree with on all points. The X-wing comment is also right on, wch is perhaps one issue that I have, ts is t as as I would imagine the interior period needing to be. The window cnk should be more special for either an x-wing or a. Otherwise, excellent entry. Rock-on.
you guys, its good news to see that the mage between the body and the chasis is a success. Always trust CAD designers :). I kept watcng the live cam and I see a lot of hustle over , I guess everybody is excited and ancious to see the car body complete. More power to you ;)
I agree with you that you don't want to be restined by production methods. It's important to push tngs, and you've done that here. I'm with others in that I'd like to see ather rendered view to really kw what's going on, but I like what I see.
personally, i tnk ts doesnt suit the suits a long bonet coupe like the masatti or :)
Personally, I prefer the spoilers from, though I like the -spoiler lo of I too, and spoiler los like it could definit be optional. It breaks up the rear lines a bit, and I tnk that's a good tng. I'm t too polzed on the spoiler, ovell. The wider license plate treatment of A works well, los a bit less "insert plate here" than small opening, and would work equally well for wider foreign plates.rrI'm…
Perhaps the digi-camo ghosted on the back gdiating into the silver could add some edge, along with a digi-camo cing e across the hood??
perhaps subconsciously swayed by artist's avatar :-)rrreally like the movement, and it's a User-friendly scene (can easily see themselves in the drivers seat)
P-51 propeller design designed into the slimmed down openning.
Oye . thanx for Ur comments. U always give fresh review, wch are necessary when i get stuck. rIt helps improving proects and further approach to proects. Сontinue on the same lines.
ovell it's . but I need to see a design theme before I can pay attention to what it does. good luck.
ovel is But that black shadow is doing it quite poor. Anyway i like it. Poperly due to techniqe.
Over the weekend an s assistant continued putting the second chassis together-- to the point where it is beginning to lo nearly completed. The rear and upper roll cage were installed.
Over the last sevel weeks, we've been in daily contact with the team at ATG to complete the body engineering phase. Late last week, the Hood Liner and Trunk Liners were approved. w that t've been completed, the tooling we'll use to make them in production can be designed. The gy lines you see in the images are where sections/holes will be cut out of the liner before ing them to the hood/trunk.
out of top ten%???nyway I am sure ts design will reach top 3 in the endrcombination of colors and TAZ los ust on the car. I love the first one and the updates, well done
Our intern has been working tirelessly aost all summer on building the system to drive the windseld wipers, and engineering the whole wiper system from the motor being used, the control units, to the custom built wiper s. So today was a big moment for -- the endunce test But was one um, slight prlem. You see is longer located in Massachusetts , we are w in Phoenix. A desert. Where it has been hov…
Our custom e aluminum shrouds for the driver and co-driver GPS and guages
Our body tooling supplier has been working at a fast pace (by means are the frequency of my posts indicative of their pacemy apologies for keeping you waiting) to have the molds for the hand-laid fiberglass parts complete and ready for spment here to Wareham. As I mentioned previously, the patterns don't come off the mill ready for mold making. The images in ts post show the next step of sanding …
Ouch I guess I should have uploaded individual images as well. I wasn't aware of the loss of clty with some of these, so I'll put a large clear side view or two in the comments.
other side of steering wheel from truck pictured above
Orthogpc-style dwings always make me do a double take, especially when t're t tape. It's stnge to see a sketch t in perspective, even a side view. But that's what it takes to package a vecle :P
original parts would make it exciting and more intriguing to future customers out . By providing a really body and tail and head from other cars is insaneIts like a enstein mile. Ya feel me? What about the copyrights from other makers and such? how is that goin to affect the company as a whole? what would the world tnk?
Original , subtle design.t sure how ts relates to the owner however, but for what it is.
creative tribal take on the Koi fish, it's too bright for me, but I bet people in future competitions will be coming back to ts one.
ole cngon wer mames y ay ay si keev aaarcidades wer
or these for some pizzaz, and like my second tion above
or puegout 307 tail, euro et but still
or maybe ts pic
or like ts, but basically, with the addition of lights :-P
or like that maybe ? ;)
or even ts. hahaha :-P well, i suppose the spare tire can be placed on top when goin veeeryy slow :-P anyways for the comments :)
Or at least leave a place/fitting for the installation of one at the discretion of the consumer.
Or any vant: How about an IRS ? Ts would be the natul evolution from a 4WD one, the center diff and s would be figured out. Or a solid front cwling ?
or a twin turbo
Option F with option I rego plate treatment i would say.rsketchwork .
here's the image
. In that case I apologisewhat a mistake comming from me Once again: very maybe we've got a winner here. A poster for my room for sure.
, meant to say "big from me".
, i meant middle row, right side :-P
, i meant :-P
See Revisions.
oop heres the image.
o, r ts second one. If I were you I would submit it as a new entry for the comp, because although is quite similar to ts one, it has ather lo and i am sure that you can come up with sometng for the trunk and hood. anyway, if you have prlems talk to tell m that you're a friend of mine. I'm kidding
Thats really . I would take # and #. Am old school hence my take on the 2 tone style and i love the war bird, paint . Wch ever one is carried i wont be disappointed, t all work well on the . All thumbs up .
bring it on. Using Aluminum to its finest shaped panel form. Simple and resonant. All about the dash and the center console. Ts is good er what the dials and what the controls. I especially love the barrel for the steering wheel post. accommodation for the passenger side air. Even colors. Apricot and Silver Aluminum.
Ooooooo, a nze , w that I tnk is a first
OOOOO. I get it. , or you might try sometng a little different, like following some of the lines of the , and mix 'em together like that. Or have different sections be different stages - roof, mid, underside. I didn't get it at first, but I like both the conceptcaption.
oooooeeee. Beautiful render. , I love to see your sketcng s . Design, once we kw the pameters we are working with for the interior, I hope we can post them here. I kw the interior is going to be simple, simple, simple, but we may have some guys that can work with that.
ooooo chunkyyyy like the hummer however the steering seems ther small in proportion, i suppose enlarging it would do the trick
OOO. w that caught my attention. The design with the new chairs work like a dream. Ts is right on. Fantastic development. design.
ooo I like it the forms are such a simple use of material it's very attctive and polished loing mix of the urbanite and functional aesthetic.
Ooooee Would be to see someone standing next to it to get a proper sense. Los beautiful
oo i c i still am t fully clear on it, perhaps a visual aid would be able to fully explain the process will be waiting for the video :D
ooo,,, seeems pretty complex the arngement of the on the panel kinda makes it hard to see exacly how ts would lo like in person.. perhaps photoshopping an existing foto with your design so a better view can be e? why does the left side of the have vinyls on the window?(reference to the second pic).. anyways, good man :)
ooo ts is a slightly duller or darker yellow or yellow with a light tinge of onge would do much better
ooo w the gage is likeable ;) let's see you make a proper creative mess in it. the Fighter is huge stuff to watch. maybe a live cam ??
o yeah, I like the black on grey pattern on the hood, los sharp
oo.hmm, maybe reducing the checker could do it some good los a bit dinnertable cloth-ish w :-P
oo i ust left a comment in your checkup like, a few minutes ago anyways, i'll say it again, work well executed, very simple and easy-to-read gauges, and a clear inspition of aero and cing vecles i'll te you a 5
oo yeah ts is very impressive t admit, i became quiet ndy viewing the BOM montage. the badge is an instant classic how can you guys sleep at night with all that passion ? i want to see every little step documented
oo yea keep it comin so wch headlight design have you guys chosen? i don't kw wch one scored the ghest, but i'd go for 's headlamp design
One tng that I would say is the star might t be a good ust because it doesnt represent either company or organization, as well as the commander. I tnk people might get conffused and over wheed with all the different tngs going on but direction. Keep up the good work
One tng about ts competition that should have been loed into more is a seat design category. The seats ave seen all over the competition are fantastic. CS the whole interior work amazingly in my view, but yur seats are ever coooler. Lov
one step ahead well done. 5 lights 5 points anti glare, dden, simple to makeall solved
One of the largest issues is the cost of the hub motors, PML will make you a set of hub motors from their facility inLiyang Cnabut rumor is thatt will set you back $60K if you can get them (some say t are t even for e).w you have to factor in a 3 phase motor controller for each wheel, battery pack, BMS, charger, genetor for the ICE, contactorsand connectors, your in at an easy 100K for the entire…
One of my favourites. Though i too feel that some details from the check up could have been retained. All the Best
one of my favorites. Well done
One of my favorites, love the concept, imho i tnk that making more caustics on the car would give it a detail. Good luck excellent work
One of my favorites, if t the top. balance in the gpc breakup, and I'm a sucker for grey/charcoal paired with yellow. Ts would lo SO good on the I would especially love if ts could have both glossy and e finishes. The fade at the top could make that difficult tho. Really work, One of my favorite presentations as well.
One more te, is that the full intention is to make ts dash backward compatible with only mir changes for those that find it appealing. Lots of thought and hard work, and I am pleased with the team so far.
One step for cars, one giant leap for the automotive industry.
One exhaust appeance only is the best, you could imagine big engine.
one detail i want to point out that some may have missed and doesnt directly relate to interior is the side mirrors, wch in ts entry are . the rear seats are brilliant, and the dash is gorgeous. the colors are a bit bright for a desert warrior, but netheless excellent entry.
Once you get the shark mouth and pin-up moved (could move the pin-up to the front wing where you have the "p-51
Once the first chassis (or once the chassis design is complet settled and a really good specimen) has been created, is it possible to make some sort of rig or igs that will assist in quickly and precis assembling additional chassis?
Once all the tables were constructed put two coats of paint on the bases of the tables.<br />After a couple days waiting for paint to dry it was time to flip the tables. Ts was easy task considering each of the four tables weigh about 1,500 pounds. We had to use a fork lift and vise grips to flip the tables onto their sides, and then push the tables over. Ts is illustted in the following video.<b…
on the side view red los like a circle on wte, covering the car, so it is association to ap flag.
On Saturday the team here at fit the LS3 engine to the chassis. The engine actually goes in from the bottom, so the chassis is actually dropped down over the engine, and then the engine is pulled up to the chassis. With a bit of wiggling and maneuvering, it finally went in. The engineering team learned what needed to be fixed and began making fixes and re-designs right away. Here are some picture…
It loos sooo in real Congtulations for a top product, I do t kw how you pulled it off but you did Best of luck in SEMA, and i will be checking all the websites for reviews:)
. very nic done. sketches to presentation. ust rI've learned a lot from you actually. you for that. =) I wish I could see your stuff more
ts is sooo poweull aggresive EXCELLENT. Excellent proportions, stence. FABOULOUS. Ts is real success. Congtulations to for the design, but also to all team for making it real wch I tnk is tougher part of the proect. Ey Your success. You prove that you are the BEST. p.s. is only one tng that I tnk you should change - the grill. It is too wide and somehow los like tennis rocket net.
, my name is on ts design Let me call my gnd mother, she will be sooo proud ;-) I like the reference to the cartoon world. It would work well against a Plymouth Road Runner Superbird. The Taz pusng the secone forward is the most lous one
wicked CONGTULATIONS what news to hear on my b'dae i wish i was able to come over to the states ust to meet u guys n the car ust great
OMFG. It's peect. The proect really interesting and best. All the best. About Stile Comments, it's like a sex with beautifull girlОт меня пятифан задротишко :D
Old school It reminds me of old l Vega, E-type and others, I like the simplicity and at least we kw how to build that for 40 years Good even if, IMO, it needs some more refinements.
ay here is a explaniation of the hand-cnk. It should be the same macnery like that from a ballpen. Please lo at the picture. It is a side view and a 3/4.
ay - I hate to tell you , but you ust e it lo like a Cb. -- offense, but that was the first tng that came to mind when i saw that tiny little red ittetion.
. you for your guidence.
. are so many good s and realistic landscape in ts design.
I don't have any more time to work on ts so weaponry :( Besides, I didn't want anytng to take away from the heet gpc. I did use the texture file you posted earlier in the thread to create the rustic splatter effect on the update, so you a milli for that. , for anyone interested, all the gpcs (heet, selds, wing gpcs) were created in Illusttor and then ught into Photoshop where t were combined with…
, maybe your comment is slightly warntedbecause Elear was definit in the mood boardafter all, it's classic Aman business ust like the, right? Right. .
, so here is what my take is on tsan "Additional Model
, see attached for an on how to solve the toe discrepancies.
, I see exploded, burned parts of an .wch is kind of :(
, I agree with the new osophy and you are the first car company to apply ts principle about is all about open, itetive design, and I hope to have success with ts crossover keep in touch
for the tough questions. to try and answer them :rthe opening opetion is tarted from inside by pulling the interior pin, and if the secondary pin is e long eugh, it too could be pulled from the interior - making it a manual opetion but from inside the cockpit. the cover could be placed on gas struts thus opening by itself and giving positive pressure to the mechanism.rthe pin and geometry of the …
i wish i had more time on ts one, maybe il'l post a different version of the same. ust for fun. for the comment anyway.
ts is great. Sketches are dghtful as always. I ust love how you get dwn to pen and ink so fast and effortlessly. The font and the here are great. I would love to kw a little more about how you see ts piece constructed. Only issue I have is how ts carries the horizontal line from the r stight into the wheel well. Ts, to me, is too much horizontal, and destroys the "z" created in the very first des…
man i see you point but really, try to tnk about head point impacts
i ll try out that combination as welln how do u find the dark blue n onge combination skin?? that i have e as per the color scheme of IMTS.:)
i get a sci-fi feel from ts and the r panel is t very exciting. the gauge area is and the rear seats are good too, but the air vent console in the rear would be a visibility issue. ts is really though and i like the passenger dash area, reminds me of an airplane wing
i am ust seeing s here, what's going on
guys, since you like my choice I thought I would provide a more complete visual.
guys , ts is done, I hope is completed and it will be in the contest :D
, what you've done manrYou should be over professional.nyway, I cant beleive it.
h Cp Complet agree man los as st I was blinded Possibly by your designs )))
: I LOVE the side window gpc you presented. We've explored the same here in the studio. Right w, it seems that it will make the window too small for feasibility, but I love it as a gpc shape. .
.. the above sketch I ust postedfeature to show the spacefme/suspension on the inside of the front fender. t sure if it will work at all, but it was fun to try :P
, please keep in mind these are rough cut outs - I am aware t don't line up peectly as of yet: all part of the process
, maybe it is those "chrome bands"it ust is t "reading right" to me at all here ???
, i see some good inspition here images I hope ts will turn out and cant wait to see what the outcome will be, and glad i could send in my vision on the front lights even tho it was t much man and Good Luck
, I remember and I am sure that those actions shots will be coming.
, i e it big tnking if t put it in the calendar If you guys want to see it to you screen right click up here ^^ and open in a new Window, or a new Tab That way it works for everyone's screen best fit. .
, I aost forgot to mention. FANTASTIC sketcng and capture of volumes and proportion. Ts is skill
1. the IMTS car will have all of the upgdes and improvments. We actually have three cars in the factory right w that are in different stages of assembly but t are all the new chassis design and will all have the upgdes, dash, r nges, mare rear seat room, exhaust (working on side pipes). We will have a display of them all at next mont 4M at the factory.
Side exhaust is trying to make it into the proect. We have finished with the taing of the rear section of ts car and we are starting to assemble the parts on it. We have had many of our customers wanting a louder and deeper exhaust sound. We all kw that a side pipe will help ts ly. Stay tuned I will be posting up some more pictures early next week.
yeah And ts new rev is being put on ather car for testing as we speak Lots of fun and excitement to come all in the name of science of course.
yea. i didnt tice that the logo was missing :-P
yea, i didn't mention it in the panel, but had given a alternative cost saving solution from custom vents, if by any chance the budget is still tight. the of using et diffuser vents are cost effective as one could get the order e to the supplier anyways, these are a few other pics of the seating arngement customization, in ather view.
well i exaggeted a bit but still ..anyway ..i admire ur way of tnking (so deep), but i don t trust in ts system
Time to unpimp the desert auto.
MYI want to drive it
my God yo very much ExactlerGuys, Tnk OUT BOX S Aston Every wrere is " dead" but how it los
i see . for the advice .during the whole dwing process i was trying to put a lot of expresions and impresions to it so i ust forgot to watch closer to the design i was dwing
i can post it even nw didnt knw about it will sur post it asap, cheers
and I vote for a material break in the c pillars. Give the greenhouse a continuous capy feng more in line with the P 51 theme, maybe gloss black or chrome even?
and , these are very sweet and i love the clean, and loing renderings, style, what type of brushes do u use?
Of the three ts one is the one thatbit of more work though t all have an identical style, good luck
w those are the kind of mods I like to see That tiling is the beast Would love to be to help out
w ts is what I'm talking about. I love a simple and gpc layout. And the colors are peect, I want it 5
w ts is getting interesting Love the discussion on the underbelly scoop. Don't worry all, we are taking the discussion very seriously. We have much to consider and is right that until we have all of the chassis data and drivetin and suspension placement more solidified, it is hard to really say anyting for definitive on ts one aspect. More on it in sevel weeks, though you are right on the use of …
w that's more like it Don't forget the weaponry bend the heet :)
w that the rendered models are complete, we will check the vecle proportions in the physical rea with a rough full scale mock up allowing us to begin packaging some of the components and passengers as well before going to the expense of milling a model. Ts will allow us to make any changes we feel necessary before milling models and eventually, tooling.
w that the molds have been e and we'll begin making the actual body parts, are a few tngs that need to be addressed, one of them being the need for Aluminum inserts.In the areas where we'll bolt tngs to the body panels such as nges, latches etc. we will need some reinforcement to prevent the bolts from pulling out of the fiberglass, and to give us the ability to tighten down the bolts properly by…
w that the "action shots" are out, metnks we can all agree that dshed's wheel takes the cake.
w that is a vision like from 's dream doubt. A vision materialized. ts is success and fulfilent standing right .
w that I see the round headlights on the car in multiple angles its more vious that t are the right choice. I tnk the lo very aman and would complement the side vent choice well. I don't like the accord headlamps as you have aeady chosen taillights. Using the headlights and taillights from the same company could confuse some people making them tnk its a (or even worse t an aman product). The roun…
w that I have my photoshop up and running; I am going to play with Motorcycle and cle-car lighting s.. IIRC is law against glass lenses anymore; it's ust cheaper to make plastic than glass, so plastic is predominant. Give me a few hours to kick sometng up; I have a particular with proection beam motorcycle lights in mind.
w that I beve is what we callBIG PIMPIN'
w it's time to give the keys of the color scheme, sorry for t answering earlier on ts point.The main inspition remains the aeronautical world, and more especially, the. The se cone wch is a key element of the design,black glossy/e contsted checkerboard, alternating e black vinyl and glossy Fibeorge texture. The texts all around the car are a recall of the safety and informative ones you can find …
w i like ts one man work love the colors and layout
w check out ts FRONT-MID engine whose suspension is anytng but conventional. Ts is where we will make our money. And ts is why people will die to own a .
tng unusuall, but so nic done Really appliable for the calendar.
tng more than ts. , and let us find more about your work
tng like the smell of exhaust fumes in the morning.
ted about the red line. I've been leaning towards the "Solid" scheme from Rev #3 above. Hmmmm gold sparks could compliment the red nic for the feedback, LE
t very related with 's inspition images but with ts one you're on the wave's crest design
t too ticeably What about to have the logos equal in their dimensions.
t to mention ts build story was uploaded (or approved) at about 1am T are burning the midnight oil - well done, team
t to bttle the , but you kw that Detroit kws IS a et ,in the "new times" EVERY et share is going to count, so if the ptor is ust the "first effort"don't be surprised when a Dodge or Chevy styled model appears, as serious competition, be preparedexpect it was my point.
t to be picky - but the aircft you have the parked next to are all Supermne Spitfires/Seafires - wch are all British fighters and t the the US tang that inspired the
t sure how we'd do it for production - but i'm into the wte hardware. tnk wte details in the pattern might be too.
t sure about the seats, but I like the lly-ready setup for the pilot and copilot. The driver's side display21st century fighter feel to it.
t sure about the availability on these either (I dont tnk vw makes them any more) but what about a bi-turbo VR6 you can pull over 500hp out of them and its a 6 cylinder/?/
t refined eugh, but good concept. The number on the side is floating.r
t really liking that wn, maybe a fading grey? good luck
t one of my favs, although I appreciate the effort to integte all the elements and textures and make them work good. entry.
t for , was to busy. but man you are doing WORK for ts comp
; very intricate. Interesting choice with the tribal skull . I tnk it could've been blended into the background a little better; but otherwise, I like ts theme too.. I aost tnk your avatar would've done well here.
.seems ther buly for the tho. carbon fibre gearbox is a
ther too loud a design, but i guess that can be toned down by giving a more subtle colour. ovell
. a bit formal perhaps, see if you can add some chaotic style to itit can tnsgress tomcat adaptation :)
the new green is much r than the green in the panel maybe its ust me, but i prefer the green to the mochrome :-P
los like one of those rock concert promos than a movie poster, but i like it :)
i suppose if the opened its rs backward, ts is quite feasible, but if its conventional rs, i suppose the cost to counter the design might be somewhat gh. nevertheless, design
however i would say the rear end of the car is starting to change shape and lo like some other car, but its t an case. ovell,
t as subtle as in the circuit 2.0 but also greatly done, clean and with a catchy lo I tnk the will do it again.r
t a full convertible , more like tswith a removable panel
t a fan of the Layout BUT the aesthetic appeal would have sur been enhanced if you didnt put so many photogphs as it does t really focus the attention on the , I honestly like it but I tnk its t really an overlay of of the brief. r
t a fan at all of ts color and the design elements are kinda weak IMO, still a presentation that would actually lo better in the bright Onge ther than that dirty wn.
O haha boo red sox ts is what i had in mind.and i dont kw why its so blury and the text over the green house says yankeesGO Yanks
dy says he los down The sky is big and the perception is up to everyone =) TNX for comment
, wait - it is SUUUUUUPER SWEEEEEEEEEEEEEET Love how you play with the lines and features of the in your patterns.
, it's too much and it los out of place.
way That is I kw what I'm getting for tmas. :)
way am i changing my avatar. it is the best picture of me i have. i really come out loing stylish in it. it portys me as a ecoclastic gentleman with modern aost futurist outlos (spectacles). it was 9 degrees celsius in sydeny ts morning, and on the scooter wind cll factor brings that down to about 3
the other way around. Take the 51 OFF the and take the Wte square off and replace with E9.r
sorry crisiiicube and it is too late w If t need sometng to modify on the proect I tnk t will contact us
offence, but i beve you are a definet better poet than myself ,too generous i would say with material t too mention ther exageted dash proportions and t so aesthetic and pctical but , in the end we are all poets ,don't you agree ;;) anyway good luck 3 is my vote ;)
its a fiberglass mat with a plastic composite resin that has alot of flexibility, aost like an abs plastic oem part. its also resistant to gh tempetures. it very common as a material for body kits on modern vecles, and ce car parts as well.
BMs here pleaservery work. I like it. I'll print to post it on the wall
, that last photo is MONEY. Like Vince Vaughn said.
, you for your comment and your post. i do tnk ts los better. i did tnk of the side e but did t fix them as i felt t clash with the turn indicators. but since you have shown an interest in the design and so has i have decided to post a revision on wch i hope you will give me feedback. I would also like to kw IF THE SIDE INDICATOR SHAPE can be changed as ts would have a decisive effect on the desi…
,i got ur point..being an engineering competition i went all engineer and i aost forgot about form design but well i tnk it s pretty close on how should be ,w. The pneumatic solution will be ust a bit harder to build than the manual;the will be the hardest,because many additional parts need to be done for it. for ur input Cheers
nic done. but i tnk the gear kw n toggle switches wud too close to actually opete properly. Also I dont see a hand break lever.
nic done, but seems to be ther faded t strong eugh a render, but pretty netheless :)
Nic done You and DGNKVN did well with "Battle scars" on your designs. way to use the printing capabilities with vinyl.
Nic done I like the 5 lights, but am t too wild about the bolt on and two people having to ise it up. Is a reason aluminum ( ghly recylclable, lightweight, easy to work with) is t appropriate for ts. I kw it doesn't weld easily but i tnk for some aspects it would work well. That might help with the 2 person oppetion or is a motor in the sliders that could prop the lights up? Good work
w it los like sometn special. Good Baa1000, next year right? On a side-te; the dark rear quarter aost makes the rear tire lo too small.. optical illusion as it might be.
the use of perspective has depth and movement gives me a structul sense of Times square..work
The body is great Its the tail lights and the headlights that i don't like. Taillights resemble so much of the new coupes. Headlights are boring loing it doesn't go well with that sexy body.
. careful - I'm sure he's got some shots of you too. Truly, can't wait to see more of ts design.
.. It's t often that a car los as good in reality as in the sketches - love the e paint
. Signature piece. Ts could become part of what the is kwn for.
. I would have given more definition to the P51 though
. I see lots of updates and evolution from the first model. The side is getting lov, the rear fender bulge evolved a lot and los smooth w. Good to see you e out of ts time. Id have a few suggestions of ther point-outs (, again) hope you dont mind, its ust my personal opinion.
. contst with the blue sky. connection with the sw leopard. However watch the size of the leopard. It starts to fight for space with your lly image.
, ts guy is with designs. very good artiste and engineer, i like ts design. way to go
, the renderings are different ( wch is, that is your style). the layout is clean and los good, good luck
, I prefer IMTS-1 though.
, I like your inspition and hole process that you take (sorry about my english :(
, i dont tnk is anytng the i see wrong with ts concept well excecuted and good luck rr
, clean and subtle. more else to add to sometng I tnk the will do it again.
. main deck does seem to resemble 's work a little. but i dont mind. i suppose its ust mere coincidence happens to me all the time :-P anyways, design seems simple and easy to make
. the plane ust a bit too confusing though, but its a P51.rI like the of t being peect renders so that the reader has to work out how the rest of the car t lo like. In ts sense, its a good balance between showing the main shapes of the car and ts blurring style that sometimes ust dont do it. I like it here. Good luck
love the simplicity, simple outlo, yet the complexity, ust like girls work ;)
Really I love your rendering style, it's very strikingly and rich colors. The design is also really .
im t into the rims, but the rest is real
i see that u worked pretty hard on ts.. but i do like some of the tion vents better than the one you chose..
however i'd recommend a lil' more contst to make it stronger
very , i really like the design but the pastel green is conflicting with the car(imo) maybe a more richer green would do the trick ovell very good
The panels and rivet gpcs are a huge plus
Once again, understated elegancea welcome halark of your work :)
workrsch: the background when blurred (intended) adds to the livness of the render sometng like the DEPTH OF FIELD of a came. Here the focus is on the and rest all is blurredsometng like the panning effect alsowch makes the ground bluwch is still in the depth of field of the came.rI hope ts is what meteo wanted to convey(if i am t wrong)
work, . The texture you added in really does seem to give the wp some depth, and textures like that are a way to take advantage of using vinyl. Pain in the ass to have custom painted, yet the same work as printing a solid color with vinyl. Your first presentation feels a little busy to me, I tnk you did a much better with the second version. It's got a better "1st, 2nd, and 3rd read." What I like…
work love the number 2 propo, thos sues cuts maybe is t easy to do but we have tro try if we wanna go a step further uh?rbests for ya
work on developing the surs and lighting guys, definat like ts itetion better. I still tnk the se is very slay compared to the rest of the car and leaves sometng to be desiredr - HOOOTTTT sketches how the hellllllLL do you do that?r - my roomie on Soler, hes in my automotive studio too.
work manFits peectly with the briefhas a balance between understated elegance and subtleness.
Work , making these production ready
winter scene , chains would be picturing a gh speed skid turn with sw spying everywhere
wheels .
wheel treatment too :) Ts is pretty sweet - and unlike the ones I've reviewed so far. gh vote from me
video presentation. Everyone should do it that way.
video and very rust design. i like ts. I see that in ur video u have done the animation by hand. Can you also make it automatic like in ?
very , good design, you tnk an apropiative vent for a design
use of the feature lines (especially on the flat wheel arch and the spoiler). Do you imagine your design with a e or glossy finish?
update. I've gotta say I'm impressed by the photoshop of the rockstar wheels on your update Very convincing, I only spotted it because I did some PS work over the same photo. w for your concept, I'm also really glad you did a large seamless design- and your presentation did an effective at showing your thought on that as you litelly laid out the unwpped pattern. I'm t a fan of all of the imagery,…
try but I tnk silver is better color for metal parts ,dont forget use templatestill is one day, need ts for print and one more tnk you can put skin on mirrors,bars and rear lights:)good luck
touch with the toggles, vey unique. its a shame u didnt get it done in time it has promise. the cockpit area with thw swoop from r to console is elegant but t luxurious. the "wing" shape is sweet, and suprisingly eugh t alot of people used the . work
to see you appreciate ts design. I really want it simple and it seems it workor colors, You can imagine it in grey, golden or yeallow. I choose red because I like it that way, but 's limit r : I tnk a e finish should be the best option. It could be adapted to ts gpc theme and the osophy.
subtle use of color. Really gpcs
style , love the render.
stuff, and it suits the quite well
stuff man however seem to be sooo many toggle switches at the centre. are so many in real life? seems ther confusing :-P anyways, seats , are those dials at the passenger's side?
skin t overloaded and clear. the influence is also well chosen. good luck
sketches I can really see some of the aero inspition,
shape, but it may be too dcate for the .r
shape and u r bve for chang the side.that`s .:)
rolando. I like the way the gpcs fade to the back. well done.
renders. I agree with in that it lacks some "." , clean and simple, but seems more typical OEM than :)
renders. simple seats. I like the use of onge, a lot You've put room for a lot of toggles and whatt, but the dash los very uncluttered. Good work
renders, seats. For half a day's work, ts is niiiiice. A bit too simple, still. I like the aluminum that's breaking up the dark space on the dash.
rendering.cud u tell me wch gde pencil did u use.
rendering, composition.its hard to arrive at a lo of pure function without loing too w and unfinishedits then all about the details and you have some neat ones.
reflectiions effect in the top render very interesting. Good luck
proect. Are those relays going to replace the relays that aeady opete those components (windows, lights, etc.), or are t going to be in pallel with the relays aeady in use?
play on the lines, one of the better I've seen. Ultimat, I don't kw if ts is the realistic solution, but very well done.
picture composition and message about the universe: llyFighters. However you've used too many different photoshop filters to me. The checkered flag is quite blurred and the is over sharpened. I would love to see the same pic with all the elements at the same level of quality and aspect (the plane is the best reference to me). As I've said on other entries, the logo is t necessary because the cale…
picture and atmosphere except the light coming from the headlamps (t realistic eugh). I am t a supporter of the black on top and the logo because all the gpc aspect will have to be consistent on the whole calendar and will be aceved then. The only picture would have been eugh.
patch layout
one,i have one question thoughrwhy is ur name ? :P
one i love the y feng maybe you should heve refined one view a little more but I like it anyway. cheers mate.
one I love the of the map.I ust feel the flag treatment does t lo very and i'd ther take it off.ust my 2 cents.
on , i never saw that you are right, the gy part has to be screwed in and then the rest of the light has to be assembled. I feel ts is a very time consuming method. As you said , simpling it would be a good option.
layout inspition ,one more tng i aost forgot , next time try t to change the logo so dically ,good luck r
, If i would buy a , I would buy it with ts skin.))
taking advantage of body lines to make the es POP.
on fine tuning the suspension guys, los great. Sequences lo .
s rrI liked the ovell conceptrthe concept bend the gaugesr(more detail in the dials would have been excellent)rThe fold down to flat deck rear seats are a rrtwo tngs i didnt so much liker1) the red colour steering wheel wch i feel stands alonerthe Screen/Depression in the steering wheel means perhaps air .r2) the integtion between the sqush dashthe curved bars ll the Best
See through I would like to see how a darker color for the fme would lo.
a little bit unreal becuase of size of the car, but really
to go for green.it's good but maybe to strong in color.
and design..hope my suggestions during check up were helpful.
i like the front and back onge color.good . well done
-I like it I tnk I would've liked a larger logo on the hood, but I love the genel positioning, mochrome, etc. Really very
:p are you "topgun" bon c'est pas mal et tu a tes fan's :)
execution of the , I would like to see it on a full view of the car.
entry and yellow / gy contst. Ts picture makes vious the connection between the and the fighters' universe. However, the and logos are t very necessary.
dwing and presentation however i was wondering what are the tempeture and water gauges etc doing facing the passenger? :-P anyways work
design. ust a thought, I would replace the red ghlights with the IMTS onge.
design, presentation and good understanding of the wpping prlems. Once will have all the kwledge and experience about how the vinyl behaves over the body of the and how much flat sur is required for one specified volume, the ignition kit will integte accute files based on the principle you've used Glad you've anticipated.
design, going well with the ovell form of the car.
design ..but I tnk the edged ending on the right side , those slanting ones meetin at the tag. t dont seem to match with the smooth floiwng line of the .
design , like the simple one blue and onge lines :)
dashboard. very simple and ext frills me likey
concept, it reminds me of ys of light you can see on night time photos Some details could be improved IMHO but the ovell design is quite dynamic
concept but the front fender would become too fgile.
collage. However, I would love to see only new fresh strong renderings on the calendar. I tnk that at one point we'll talk about the story and we'll show all these steps But t yet. To me, the calendar represents 12 months, 12 artworks, 12 appealing potential posters
clip pplIt los like the went through some serious trials, glad to see it stil los :)I especially loved the ending bit with singing Rick Ross :))Right on ' keep on hustlin
but I like the gunmetal and yellow one better.
artistic entry but I agree a P51 or some aeronautical tip somewhre would have done better. Goog luck
approach to the competition. The gpcs lo a bit scattered to me in the black of the skin, but in person wle walking around the car ts could lo pretty interesting.
application of the logoand interesting seat forms.
and simple. Definit a base to build upon for cing
and fresh, as usual. I miss a bit more colour. The centl console is very interesting (maybe too many switchers, what about clocks and displays?). Good luck
"feel". especially the sketch renders. Hear hear for simplicity. Two thumbs.
- t a fan of the wavy shading though.
- keep watcng ts space. The will be whole before you kw it Congtulations, all :)
design. But presentation was a bit confusing.
- def understated elegance, restined and classic. Super finish
Nic, I really like it But honestly, a shadow underneath is should be t so ndom. But it is still
New upper and lower control , tomorrow I'm going to start working on the upright and if I give the dimensions for the upper and lower control s would anyone in the be interested in dwing in CAD some boxed chromoly upper and lower control s. Pictures could be posted in the comments below to help create a design for the upper and lower control s.
New slim down version of the first design
New local much better.
New gauge pods are here. Wte and amber backlit, fully progmmable, and oo so . Standby to see them in the next
New front fascia vations. Design would love some feedback from and the rest of the Studio. That means all of you
- for your thoughts. Agreed that cylinder placement is a concern that t take into account sevel aspects. We will have to check hood cleances etc., but one key aspect that we will keep in mind with components such as ts is serviceability. I've seen cylinders mounted under the floorboards on hot rods before and the main reasons why the hot rod guys do that is for cleance issues, but mainly for a cl…
, that is . I ust dug up ts pic I had from somewhere, could be a neat inspition:
, I like your second with the wider lights -- but I don't like the lower fogs - what about having center fogs along the top ridge of the grille and auxilies in the center.. 4 square lights between the 2 headlights, that flat se is e for it; molded would be .
needs sometng on that black area i tnkdon't kw what though. ce numbers?
Needs some instructions to go along with it. Here's a thought.
Needs a little accompaniment
neat, but i agree with that the stiff lines don't flow with the body
Neat use of red to connect them
neat professional lo
neat neat neat rendersuber ;)
Neat inspition I tnk you have the opportunity to go even czier with ts - seems you want to emphasize the form of the , and that's very good, but since ts is such a ved scheme, having some wildly intersecting shapes would be neat.
neat gpc image of the process
Neat effect.
Neat design, I like how you even tied in the wheels:)
Neat contst between the green and the B&W part of the pic. The is quite invisible, such as a fne about to attack, so I like the fact the car is t vious at first sight. However the choice of wheels los weird in a pirie. The logo is t necessary.
Neat colors, but the e, I'm t sure t work where t are.
Navudosor from Matrix was one of my main inspition yeap:)
is ts coming anuary Let's aim for a presence next time around. Many car enthusiasts who will drool over ts mode l will be at SEMA (Special Equipment et Association). Introducing the at an event like SEMA could be both more effective in geneting the best kind of publicity - aimed at our customers, and it would be more cost effective. It is pricey to buy space at NAIAS, but who kws I can saf say th…
N will lo good with a different spoiler maybe that of C, F or
My personal favorite, I ust tnk it might alter the form of the vecle a bit too much. r
my only worry when i saw the design was that the lights were too far back. wont be a shadow created by the roof of the itself wle its on? in that case, wont be like a small dark shadow itself for a few metres in front of the ? but of course, since the itself has lights, hopefully shouldn't be a prlem :) work
my mistake I aeady found the slogan image I'll submit the final propo soon again
My main was to create a simple and rust dashboard that blends in with the spartan cing equipment (roll-cage, bucket seats, exposed mechanics and materials). Sources of inspition were the el Atom and the Maseti Birdcage. I kept in mind that it had to use the provided steering-wheel and FIA cing seats. So I tried to envision starting from that point sometng that is easy to build, los exciting and o…
My limited suacing skills at work. Anyway the is . The protection and aerodynamics are clearly shown
my for r panels is t very clear . i will work more on them.
my guru you have done it again stuff man i hope my design also gets through, so you could gimme some feedback on the entry :P anyways, stuff
My guess as to why Teddy is on the car relates to one of my favourite quotes He once said, "Do what you can, with what you have, where you are." yeah, and if he were around today he'd aeady be on the waiting list
my fist impression was lo to much. good and presentation
My first comment 's
my favorite, but doesn't lo like the tnks the same way.:(
my favorite so far very flow from the body to the vent, good luck man
my favorite so far man, i love the brushes you used, and the colors rock, 5
My favorite of your entries, I love the subtle details and red accents. Could definat see ts on an
My favorite among your entries It reminds me of simple and neat gpcs on Wipeout anti-gvity vecles
my dad ust stopped by your booth after I told m he had to, very impressed with the car and the people of the company, I lo forward to learning more and being a part of the .
my computer won't allow me to open your image btu from what i can see are plenty of s i consider to be good like thermoformed parts and structul aesthetic. ts design would lo good in the 3d phase too.
My comment wasn't a recommendation for , ther an I'd like to see at somewhere like the SEMA show a custom, by a customer, t a trim level.
my ther had a eep y and I remember hating putting back the g roof ,Used to take half an hour. The fiat style you ust pull the roof forward :)
t have been hard work dwing the mechanisms. I too was tnking of putting up a hand dwn but thought it was t valid as software is required.. design seems .
Much better: At last we kw how the Loch Ness monster los like
Much better. Let me suggest t to colour the windows (DLOs?) so intens. Have you tried Letset or AD ers?. These are very good (n expsif 2) but worthy: t go on well even with pen ink. The cold and w greys are fantastic.
as eoas pointed out and is ne other than the Presodent and icon, "Teddy" (see, I my have been bored to tears in freshman social studiesbut I t have learned sometng).
you for your clfications. As far as the steering wheel, I can't help but have ts bugging me: Imagine I ump in my spankin' new -lo around in awe at the unique, bespe sursonly to end up at the wheel, disappointed that it reminds me of the wheel out of my friend's Ford F-150, really sted until I saw that. It's like the experience of sitting in one of the old 'Ford ags' and realizing that such an ext…
that was my thought with the 'billet' loing pieces that you could design the specific OEM switch or rocker for instance into those pieces, so t lo custom but are off the shelf parts and also I featured the attachments to communicate the ruggedness and also to make it easier to fit those parts..4 way or slider attachments would be even better as for the Instrument Panel thats why I kept the curvat…
mount the lights in tear drop shaped fairings to improve aerodynamics.
most respectful congtulations to you . ts is such an impressive success right here. t only does the car lo as good as if t better than the design sketches (wch is a very hard task to get right) but you have completed the mission you set out to do, despite the difficulties (GFC) and skeptics. RESPECT. my head turns in awe. go kick some butt with ts baby
mos def and plays off the of "niche et" i personally love taz, but it may t be for everyone, as some may feel it over commercializes what is a stunning car, even if it didnt have gpcs. i personally tnk ts is sweet as hell, but ovell i feel it may be too loud for a discriminating buyer of a gh end (soon to be classic) aman automile. but then again lo at the gpcs on classic OEM 60's and 70's cle ca…
More work to finish the lighting and sme. I tnk that ts is an interesting adaptation, but the has at the heritage. Though the e a brief foy into carrier based service, it was only for testing. I suppose that makes ts image legitimate, but t really as a fighter with a combat story. Check it out. If you were going to try to be consistent you would need to use the 's livery at least, even though ts …
More visibility, maybe like a Mazda2 3-r hatchback. Lower the rear wheelwells, add the bolt-on hubmotors to the rear, for some city-/hybrid use Better back seat, but flip-down, for stoge, and the area sized for 2 sleeping-s
More updates Ts proect is really coming along nic. As you can see Reiter has got a few of the main tubes located. Also, has e some progress on the new exhaust. More on ts to come
More subtle vations on the front lighting from Design - any comments and suggestions are always welcome
More rear visibility and stoge would be good inside the . With some design time a rear hatch could lo really good.
More quality resolution
more pictures with mechanics assembly please..step by step-->suspension,tnsmission,direction etc..i would like to see ts process please
More pics that picture is t nearly descriptive eugh. Those of us on the road want DETAILS PLEASSSSSSEEEEE.
More More More. I love the detail. hand cnk. I tnk that the tnny tunnel cover is unecessly sculpted. Otherwise, huge thumbs up. .
more details from under the body and body fittings on the chassis please.. a lot
More cartoon on the . Still too realistic. I love where you are going. Keep pusng.
- take a lo at these images for closeups on the switches.
Your first Competition entry. Ts is indeed very simple and follows all of the finer points of the competition entry after only a brief inspection. I like the colors and I especially like the extruded volumes for the dials and vents. I tnk that the seats are perhaps too large in volume for the kind of space in the cabin (especially in the rear). Perhaps these cusons lead to the lux feel that other…
Here is a sneak peak of the new gauge cluster.
Model with light coat of paint and pid prototype wheels.
Mmmm that's some purchase incentive Huge gold blocks in the trunk Haha. Good proect, k. It's to see you really using the checkup feature. You're a prime example of exercising that to help form your own s. Good work. The solution you've got here is interesting. Too simple for my taste. You've really payed attention to the guidnes for the proect, tho I wish I saw some more of the here. Your present…
Mean and down to business. I see the here in a year.
, You so much for the comment, I fully agree with you about the cowled area being too large as is little space for the ac ducts on either side. To change it would have required a maor rework so i decided to submit as is so at least the ovell concept would make it to the deadline. Im happy that i could convey my concept of flooring to you, however my actual flooring wch ts is a vague representatio…
, it's to see the chassis development in process and your descriptions are REALLY thorough. I kw that we packaged the driver/navigator areas for 95% male with heet, but I don't tnk the rear seats were ever at that level. : We were shooting for smaller occupants or kids in the rear.
u say from an engineering stand point hard to assemble, and i trust ur professional udgement howver i see a potential easier assembly solution ust witn the design. preassemble the modular parts before mounting to the actual dash area. three different areas right left and center. each individually preassembled before fully installed. possible? i tnk so
do you need any help cutting and welding these?
can you post some more views showing the front suspension parts and how t move together?
work like always and I like so much the center console good luck
, congtulations. We very much lo forward to working with you to incorpote your design into the . Start tnking about where you want your name on the interior. :)
might as well throw on the 6series tail at least those are unique.
middle picture is . i'm t such a custom car fan but the big wheeled lowered los
merci beacoup mon ami i shall try harder next competition :D
meant to be an action shot. first try at such an attempt
. Super. I especially like the two bottom ones. The "" is subtle and tng if t fun to see. The bottom right really gives me a lot to tnk about. On that one I especially like the shape of the "deck lid" on the rear of the vecle that appears to have two rear rudders or control surs like the P-82. Very .
, you for taking ts rear end into your own mind. I am t sure that we are really that far off, but are also such avenues to explore. By far my favorite of the ones you have uploaded is the following.
, I really like where you're going with ts. ESPECIALLY 4&5 . work, seems we're back on theme and building on ts original DNA.
, comments like that are the heart and soul of the Open process we have pioneered together. We are wide open to hear your thoughts. We are sensitive to derivative tions and intend to be our own design force as a bnd. Don't worry, we will t settle on a or any other bnd, but part of that depends on your valuable input. One big comment, is that we have seen a number of excellent front end studies (a…
for the sketchover is a lot that is good here. The lights rock, the hood as a sepate color and material is great. t as wild about the gher Center of Gvity, for safety it is t good, and it makes the vecle lo very block-like and less nimble.
really design. simple yet astetically.. how evers seems a bit dull. may be cause if the lighting or sometng. presentation . r my design : m still trying to use photoshop hope fully for next comp will add colour to my sketches.
- I will be sure to pass the message along to Keep the renditions coming, and we will continue to update everyone on our progress.
me too.. i kinda like ts one
me gusta i like it
me encantó la puerta, es original y muy dedicado lo que hcaes
Me agda mas esta version que la anterior que habias mandado en negro. Me gusta el estilo y le va muy a la epoca del año que propones unto con la seleccion de coloresrrudos
me 3 for the bullet. but in black. ?
, These colors are indeed great, but t are t colors. wn, Green, Black, Yellow, brushed chrome, maybe some red. These are the palette of the y Air Corps. were some blue 's but those have t been the colors that we have inved since some of the earlier itetions experimented with Blue. Seems to NAVY to me, and that is a mix up of service. I do however like the other colors, and ts is a very well prese…
for explanation. :)
- You can't remove the pillar because the windseld wps around (i tnk). - the viper does have exterior rhandles. It's basically a push-in style rhandle. I was tnking; where do you guys size ts tng at.. Is ts more the size of a small crossover, or a larger SUV? I'm uncertain on that point. Also, I agree on the side-step . What about an integted one like those found on current SUV's .. I tnk it's ca…
- I assume you mean the car and t the patterns/molds when you ask if "it" will be at SEMAthe answer is , the car will be at SEMA. - , that is a pattern for both sides of the rear . Buryat - what you're seeing are the patterns or "plugs" (the male part in the molding process) from wch the molds (the female part) are e. What ts means is that the mold for the center section for example will be e by …
maybe use ts as a template basic and go from to explore other volumes and shapes, cause its pretty ust t out of the ordinary
maybe the design on the hood is too empty, but i like the
Maybe some lighting up the scene and it would lo much better.IMO , otherwise G
maybe silver, with the checkered se and flat black upper half back to the windseld. With a chacter on the side. Lady or donald duck.
Maybe if you Had an intricate dark pattern on the grey area ts would be in a different league altogether. All the Best
maybe a re-render of the dash in silver or black? do u take requests? maybe some TLC-Watealls (d e, it was the most requested song of all time according to dio Monthly)
May be you are right. Will see. But was cover body of her by flag.nyway TNX u for care.
e grey paint ? I hope you mean e grey vinyl :) Interesting combination of textures and shapes. My favorite is the way you did your sand texture portions. texture I'd like to see that only here, and some of your other s shown here be implemented sepat in other entries.
, ts is ust kind of a prminary design in terms of the steering ck and shock mounts. will definit be more holes or open voids in it to improve ailow. Also with the fan it should pull a decent amount of air through to help air the engine as well.
, we are working hard to keep 's inspition wle making the dash more produceable and installable. I feel your potential worry, but we are working on ts hard. We have learned a lot and will keep posting pictures. you for your comments. -
, All of the 2011 s have 's Dash, but in many ways, all of the 2012's will also have s dash as well. When the new dash was being designed, we e sure that both the old dash, and 's original sketches were used as inspition. As said, the new dash will keep as much spirit of the old dash as possible, wle vastly improving the manufactubility and ease of installation.
Many of these wheels lo to car like or t came off an Escalade. I am t sure what attitude you are going after but ts is the . The wheel should remain, tough loing with details. Tnk bead lock style or a 2 piece wheel. chrome, macned or painted sur, prefebly a dark finish. Put an semi aggressive tire with 20" wheelssweetness
man, ts is getting though on voting, so many good ones, like ts one, flow with the body lines, good luck
man, are t different of principle, both of them understanding.
MAN, about space Why you did t posted it?
man, love ts design i would love to contribute, but i doubt you pros would want to see my sketchovershaha =P
Man, if I saw ts flying down the road, or desert, I would ust stare I loved ts design when I first saw it, and, yea, it makes you lo at it twice. The teeth on the secone are ust , and could be doable. Both black and Silver work for me, I even tnk yellow or red could too. well done, in my list of tops I want it Bad
man you have improved ly ts presentation is very professional, and i like the way the design would workthe inside is a bit n-futuristic, but it fits the and would be cheap and easy to build work man 5 ger my friend
Man lo at those tired sYou guys are pulling some serious overtime on the build, on sunday the lighs we're still on at the shop at 5amI guess still is a lot to do at the car to prepare it for SEMA.Someone should mount a cofee macne in the shop with LOTS of cofeebetter yet am I.V. stand with cofee in the containders :),ust kidding, I wish you guys good luck at SEMA
man i was wisng for a V8 haha well los good anyways
, I do t tnk you will be allowed to drive my . ;)
- zloi))) and image - niser
Making space for an additional rear blinker? (hole on the rear fender)
Makes me tnk to a little bit, but it's really efficient.r
make the propeller lo like its moving and blur the sand a bit more
Make sure you get the interior right, the exterior los too good to mess it up. I like ts vecle a lot and I expect it to be a ride through and through. rmaly the interior is as important as the exterior of the vecle and with a good design you can attct a whole bigger nge of buyers. I kw that production version can t lo like the 's design for whole bunch of reasons and regulations. However it shoul…
MAKE IT IN
make it into a 6x6
Main was to create simple and efficient design and more closer to main inspition of - P51.rmaterial - polished aluminium
e ts a wle ago. Had tng to do really. ust thought maybe a bit more contempory font. Also added some colors as I've ticed on the tang's gauges, but I guess it all turned out very Audi-ish. ; P
e the comment on your checkup so that I could dw an . Ts is really very good and could be a strong finish, but the se is too much out of proportion. It los too curved and the lights and vent are too squeezed together.
e comments in checkup, but furthermore, i feel ts would be better in a more subdued vecle, like a coupe of a OEM se, or a sporty compact t for
props
maan youre good :) the satuted one lo much better
, lov, simple, clean, and classic. work
que lastima que ents al concursorudos
lowered suspension :)
lovin'it , one of the best IMO . i have to agree with the contst though . - good luck
Loving the use of the scales. Makes sense for ts vecle and it's eventual application
Lov style. I like the blue values in use.
Lov . The composition promotes the fighter very well. Good
Lov entry. Vinyl on the window if permitted is superb. .
lov :-P its smoooth and sleek
Love your design, man here's a sketch on making it a bit more Aman aerospace-influenced. I e it bigger and added a little bit more of the P51/P82 in
Love what you did with the tire treadHowever, is the pixelation intentional?
Love ts. I love the rust color. nd the powerlines - reminiscent of west Texas scrub
Love ts styling - makes me want to drive one :) AND my lucky number's seven.
love ts one. I tnk the underside is a bit busy and the front vent cutting uncomfortably close to the wheel well, but ovell love it.
love ts modernized cockpit for side by side auto flight. i also ey the pure ce feel mixed in effectiv here. i tnk for street purposes if u had all the diagstics and switches on the drivers side, ts could be a contender.
Love the Wings on the Hood Only One suggestion, keep the font consistent. From a bnding prospective, it helps by keeping our fonts the same.
love the trellis detail of the dash/ cowl area. the roll bar exposed area on the console area should be a different color as it los weak and plastic-ish with the onge imo. would've like to see more exposed roll cage elements to tie into that theme as well. r panels are well executed, as well as material details.
Love the texture on ts
Love the tentacles :) So good.
love the surs and gauges. the ongey yellow is a bit much but that can be arnged, r panels are kind of plain, and i see way to roll the window up or down. the back seats lo impossible for an adult to sit in however, that seems to be a prlem so far with everyone's as it would be hard to fit 4 passengers in the cabin anyhow still very interior
love the sinic osawa star guitar. i love that tck. tngs are loing , wanna see a speed report on the roadside shock test toward the latter half of the video.
Love the side. t as big a fan of the triangle on the hood. Does it represent sometng?
love the shark dappling, but then it gets ken up by the big e. I tnk minimal ing would be better for ts, because the shark lo is really great.
Love the scene, I tnk the tagline needs to be rethought.
Love the revisionssuper sweet Love the name of pin-up lady, too.
Love the rendering : you read my mind on the "wing" on the bodyside - good place for the r handles and some sculpture, but doesn't have to be a functional vent. How could ts car t be front engine? P51 "se" rules. watch out for the c-pillar: It los gerously close in chacter to the infinity FX series w
love the red baron inspition alot. the powder burn s add alot of chacter
Love the lines, especially the side, but I agree with ty about the .
love the of the HUD, but t pctical or is it going to be DOT compliant. applaude the initiative and inventiveness. other than that i am t a fan of large tubing with centl theme in ts one. and the diagonal across the center console seems cumbersome and out of place. t sure i understood the concept, but some of ur details are usefull.
Love the hue of green you picked, as well as the clever placement of the green pine. Onle tng is that the green seems to wavy at the bottom - maybe smooth it out or let it follow the creasline of the rocker. You are killin' these cats
Love the handles for the rear passenger Simple design, focus on function - what you need and tng you don't want.exactly what we're loing for.
love the gpc use of the logo as a color border. i see other color cos here, and even mochrome applications, like a silver/charcoal/black would be hot
love the fusion of the urban skyline and the mountain nge, color choices also.
Love the dma of ts, and the color scheem Could definat see ts one flying through he sand
Love the detailed modng in your design, a little complicated at first sight but grows on you. work :)
Love the design especially the way the center console flows the length of the car interior. The molded-in seating is way KOOL. It combination of 'desert cer' and 'fighter plane' through well-cfted attention to the details. rr :) I disagree that ts design is too conceptualthe design is t abstct eugh to be conceptual. also, some of the components that seem expensive, for example, perhaps could be e…
Love the dark (=mystery/ger) in ts I like ts one a lot. One comment, although I love the reflective colors on the , my first reaction was that the was reflecting studio lighting (especially the yellow and purple), and the green in the windseld is really but the windseld should be reflecting the b&w clouds in the sky
love the bold green it should be over powering but with your use of it is t.
Love. Peect reference. Take of the "51" and replace with E9 numbers on the . Might try making the flag and the plane oversharpened like the . I like the effect.
love er sketches as usual.. my favorite us second ..trd one is either..I like bigger headlight from second and I like underneath panne from trd one ..it helps aero for sure.. ..good work
LOVE IT. Ts is . Vasilatos, I would suggest changing your primary thumbnail so that people can get a better feng for how good ts is. Really well done.
love it. very partial to rust color in ts comp. and the that flame/water pattern. like that you used it spngly too.
love it, the fresh ones like ts should win, very artistic, good luck man
Love it, but i tnk the colors are abit lsd(pschycedc)
Love itrpeople u should ust lo at it as a sense of humor)
Love it I would've pegged for a pin-up lover. And for a crusher. When will the image be ready for the to start doing their own gpc treatments???
love it all but the checkers, maybe a low contst to the body color would help t be so distcting
Lots going on "Don't tread on Me" cowboys on cruisers, sboards
Lot of effort. Too much stit lines wch don't fit with body style but I like it. Good luck
Loose at least the logo on the . Change out the spitfire. Love the dark black.
LOOL kudos i've seen ts on some old ad-bo for some alcol or sometn, but it works very here as well loin very cute here :P
Los very simpleinexpensive to build, install (well, except for the requirement that the roof needs to be modified to accommodate the lights in the folded position). I like your ustification of the lights being in back, I tnk you e your case. The securing mechanism could be better defined though, and being able to fold the lights down without buying an afteret roof (or cutting a hole in the stock …
los too small compared to what?
los ther stnge and peculiar..
Los curious to kw what the tempeture reduction was? and will that improve power?
Los when possitioned at the back, but will it be efficient?
Los like some wet sand for duning. you should find out if erry has any video of m umping in the dunes.
Los like it would glow in the dark with a black lite.
Los like I'm (VERY) late to the convo, but I'd DEFINIT drive one of those
Los like a torpedo. PLS PLS try to adust. Ts could be so good
los like a professional add, the use of color is stunning, really makes me want to drive one.
los like a good , but better presentation is at handr
Los like a Ford tang interior
Los like a Corvette vent to mewch is a good tng
los like a car and a P51 scuba diving
los kinda like ather interpretation of the "double-cell" shape of 's entry. i like the multiple digital analog gauges, very . the window cnk has an artistic feel to it and is the only entry that used it as a focal point. work.
los great:) smart tnking:) dont really haft to worry about aerodynamics because of the gaps between each light and i tnk t will work:))
Los or, do you have an of how to create the effect you have in black? I love the of it, I am ust curious on how to pull it off
Los good, i love the sepia coloring.
Los good, however, ts is an off road vecle that will mainly be driven in the desert. So aluminum will t only hurt when you bang against it, but it will also burn you if you ust touch it. ust a thought.
Los good, but I prefer the check up designs that had the pattern bleeding onto the hood and trunk surs. Good luck
Los good so far. Are these biil surs with curvature and all that or ust rough skins? I'm ust starting with so forgive me if I sound like an idiot. How does stitcng work?
Los good - I tnk it is possible to make some small improvements if the is good but some elements disturb the eye The is the most important
los fo realz.r . I might have chosen a different type at the bottom
los fantastic,butthe top seems to be kind of lower than it should be ---->
Los better from last time. Simple, but the image is too small.
Los cant wait to see one in person
Los as a cartoon. is 2 more works that I appreciate the most, because t los as the comics
LOS AMAZING So how does one oin a proect like ts one.
los aite to me, lose the logo, and i tnk it would lo waaay better ;)
Los aightthe could have been a bit darker, yet with more reflection of the lights in the environment. , ovell though.
los aiite :) perhaps you could reduce the number of lines? or maybe make them into a few tck es?
Los a MINI Cooper
Loing through your portfolio I really like your work stuff
loing sweeeet i'd go for the boss wheels 330 silver and the golden gw 165b
Loing into ts
loing great. ust at a glance it los like is also plenty cleance for long tube headers, since ts will lik be a popular upgde item (what's an LS without long tubes?)
Loing great I was wondering how loud t are?
Loing good I tnk that the - will t only function well, but will lo really good too.
Loing forward to seeing vations or revisions of ts good start. . .
Loing forward to heng what y'all tnk about the rear gpcs concepts. We have a lot of data, but are t yet, still exploring and want your input.
Loing for feedback, before I finalize the template.
Loing at the specs makes the lo like more of a reality than EVER. Wait until you see it on the ground. Wait until you sit inside it and run it around the dirt And w, the NEXT vecle seems like a reality, too :) Maybe the bullet depends on what you guys demand I've put my vote in for the bullet.
Loing at the data for Phase I and Phase II of the Sur Development. Keep the comments coming, studio designers.
Loing at the body panels - try combining the wing off of E, the off of G, and the trunk-skin off of . I tnk that would be a winning combination. Also - As far as tails go - why t ust do 3-LED s on either side? Bke, running, signal.. with reflectors hanging low and to the sides of the chrome.. flange . rther thought on finish. One tng that manufacture has done yet. Body-colored tail-light lenses. …
LO CAN'T WAIT TO SEE MORE PICTURES
Lo what ust arrived. Glass for cars 2,3,8,11
lo like cockpit of some star sp.
.i love them all.maybe Tim's version should've had php code all over it.nd wheres my version??? :)
Super, i love ts; Laughter is the best medicine. Lov work
. I was lucky ust to get ts in on time I kw it is tng "original
, you get the prize for most "outside the box" on ts one rPretty anyway.r
, yea guess t lo too "pimp" for a functional offroader maybe some more classic/conventional types? (ather quick ndom design)
the los like it blew up. sometng ezza would use for a poster, but maybe a more "intact" ? :P anyways, i like your style, quite zany
sorry, what i meant was the dials (speedometer and the centl dials) seem to be very -tech and expensive-loing i've only seen that in concept cars los hard to manufacture hope you got me :-P anyways, bonne chance mon ami
iulian, manufacturing wasn't really in my thoughts when I've dwn that, even if later it t enter in mind But for the proect, i wanted to be conceptual and as i aost never do interiors, i wanted to try a lot of stuff. Thx for the favourite Waldezign, i've read a few comments of yours in the last minutes, and most of the time you're very stight with people, maybe even hurting, and all of them were n…
", t GM"ouchanyway, I've always eyed your work, and I tnk the side vent suits your style: clean, simple and get to the point. good .
- someone was having fun with still-photogphy.. effect though.
- guys, you're welcome to add your own wheels to it once you get them. All you need is the dimensions and lug-pattern .. Personally though, Rockstars.
Lock at ts company Protean ,t make the al wheel engien you ask for.
started over 3 years ago, and last night, the blood, sweat, tears, and hard work came together for an incredible display: The micro-factory holding 5 bodies and 4 chassis ready for production. The eve of the first customer build was arguably more exciting than any tmas eve we can remember for a long time
stands as the undisputed heavyweight champion of Auto Open Source World. The is a classic in my bos. I would love to own one. Congtulations
Design visited the again ts weekend and produced these chops of s photogphs for review.
Design- so much, I'm glad that you like my sketch and will try to so some other fronts ;)
little bit too much with those fmes. r
Listenwhat's that.do I hear the start of a new build page for the Bullet.?????
, you for your feedback, I will do my best to make best possible propo for youThe cing number plate was for all purposes attempting to relay the 'cing attitude' and energy you seemed to be seeking, at the end of the day I can make the final product either way so if it seems to ise too many questions, I still tnk that the large logo without the number plate is a very strong design.In reference to …
- I'm going to make sevel tions for the top gpc in the next hour, I modified the size of the vern gpc and am loing at how to most effectiv tie the design over the hood and roof. I have removed the number plate for the final revisions and polisng the design today - my goal is is sometng loud and exciting, but with a professional lo that is balanced and refined. Also, what time does submission end …
Liked the ones in the checkups better. Ts los ripped apart, somehow inconsistant, ust my opinion.
Like your here. development. t sure about the big crease between the se and front fender.
Like ts one , its simple, its t flashy, combines with the design, its very possible to manufacturing, cause is a grill, two holes in the shape, and two chromed plastic pieces, or any material else rWhat I am t so sure is whether the size of the hole will circulate all the air he needs to work peectlybut
Like ts concept here would like to see the emphasized as a survivor in here though
Like the USAF gpcs.
Like the top t so much the side.
Like the shape of the reflective patch on the r. It's really .
Like the rear linkage development.
like the exterior of a vecle an interior should follow simple flow with dmatic lines and most of all simplicity. if u see sometng with too much, trim the fat. take it down to the most basic elements. if it los to plain then, add spngly, a little at a time, much like oil painting.
Like the exposed chassis, the hand cnk and the genel feel of the interiorconfidence inspiring. Good attention to the requirements in using the steering wheel and other components that could be off the shelf items
Like it a lot May be like somebody said earlier too many propellers - a little distcting. entry Good Luck
Like i told u in ur check ups. Its a really gud design. simple functional n a pinch of show. but u forgot to put up r panel . Please put up the r panel design if u have done it. till then I tnk I will give 4
like i said in the checkup, you definit kw what you are doing, unlike a few of us, like me :-P work
Like I said in checkup - gunmetal, yellow secone, and D-Day es are killah
Like I said above it can be e to fold, but it will t lo so good, and if those who want to purchase the vecle want to have a removable light ary, ts design will allow that and even des the three mounting points. Still don't like the of folding lights because of the complexity added.
like i mentioned in the bo post BODACIOUS other word to describe the video plus the photo of the rugged with the bridge in the background yea, for making the chassis available for download i have a tnsport design proect ts semester, and it can prove useful for reference go local
Like said, a darker shade might be - anyway I like ts as well. Money
lighting effects are still t up to the :)
light bar foldeda detailed picture
Lets get some sense of scalewould some kind soul stand next to it to see where the belt line is?
let the games begin :D
Less pink
less is more, right ? 5 :)
Left out the rear quarter window, w corrected -->
Latest development of the rear-end according to voting results and feedback some new s. Concerning the , we are quite sure w that the will be e of 2 parts (left and right fender/). I kw that some of you dislike ts vertical feature, so I'll try to improve that, but every suggestion (to de or ghlight it) is very welcome
[truncated: 2,788 more rows]
