# Supplementary material for: Robustness of open source community multi-project knowledge collaboration network based on structural hole theory
Source: PLoS One. 2024 Jan 2;19(1):e0292444. doi: 10.1371/journal.pone.0292444 (PMC10776177; doi:10.1371/journal.pone.0292444)
Supplement: S9 Data — (XLSX) [file pone.0292444.s009.xlsx]

## Sheet: relationship
description
IS THIS DESIGN CONTEST PLEASE SEND ME
No, not exactly It is a design process we are doing in a discussion thread for variants of the original SwimSport by
song of the day:
Well the way I see things is that since I got here on the website 4 years ago we heard the same thing all over again "the voting is OK" and "we will add transparicy to it".
would be nice to have this done for previous challenges... i.m sure the excel files are prepped, polished and ready to go, so it should be no problem in showing them to the public!... i.m sure the community's vote was a game changer in all of them
it seems that you have upset a lot of people. It's interesting that the solid reaction only comes from Romanian community. Maybe you are asking yourself why? The Romanian community is the most powerful, the most active and one of the most valuable on this site. Thanks to us, the Romanian "team" and to our activity and out valuable input this site is what is is today and the only reward that you a…
Well, before anything else, i guess i have to say thank you. Really, thanks for giving it a try and for trying something new at all.
I agree with the assessment of my entry . They even seem too high for my project .
how about also giving design credits who came up with the concept first and posted to the forum first ?
i.m impressed with what a couple of kind words can do to people... wake up you guys!...
Hi everyone - we plan holding our first town hall at 12 p.m. (est) on Saturday, August 01, 2015. For those interested in participating, please visit Zoom.us beforehand and install the Zoom app. The install should only take a few seconds.
so after all... there was a target audience that never was specified in the project brief (one issue that was pointed at the start of the competition)... and also there were technical requirements for the surfaces (how the DDM tech intended for this project affected the design criteria... thanks for sharing those restrictions no matter how much some of us asked for them!!!)just as feedback...
And I like to see the voting situation for Vision
from the town hall meeting is here
theres some photos from
Very Nice! You talked about not letting the material relax during the print did you run into any "curling" with the base of the print trying to lift off the print bed?
The white material that the car is actually printed on you can see some in some of the pictures where it has pulled up or is deformed a little bit, I believe that is due to some of the print moving around as it cools.
Since the roughly horizontal surfaces at the most distant ends of the print had the most "overmilling" and the vertical surfaces in the same areas did not, it would seem to say that there is a certain amount of curl that we can account for. Remember, we measured 316th of an inch repeatedly.
Can't wait to get this week and compare the this finishing to the rest that I have seen. one thing I am not sure of is what is the process of changing out the cutting tools? Are they new bits for each cut, changed after a certain number of hours? How much does the cutting time on the bits effect the cuts coming from the Thermwood? From the picture this finish looks pretty good!
rivett changing tools is pretty straight forward, I usually change out the main used ball mill at the start of a new Strati. The ABS is not abrasive at all it is the carbon content in the ABS that causes the carbide tools to loose their sharp edge. Does that effect the quality of the cut? Yes in a way but it is only cosmetic. The material will start to have a duller look vs. a brand new end mill …
Any idea how much energy it takes to print one of these?
I was trying to get information specific to the Strati for a class project. I am in graduate school and have access to software that will let me estimate environmental impact of a product based on material and energy for manufac
Most of the top performance vehicles on the planet right now are full electric or hybrids. Why wouldn't LM want to produce a similar speced Rally Fighter?I look forward to seeing what develops :-)
Sounds like the difference in absorption between the two samples is attributable to them having different ratios of surface area to volume. I would be interested to see if multiple identical chunks absorb the same amount, and if temperature makes a difference.
interesting, but would strongly recommend you do multiple tests of each shape, that's just good scientific method
Do the blocks release water when squeezed like a sponge?
There are actually standards, or at least good practices for moisture absorption tests like those. Of course it does not hurt to do a quick ball-park test.
Oh, if you have the time you may want to do a dry-wet-dry-wet test. For reasonable drying you can put it in a warm jar with silica gel stuff (the beads that keep your food dry). You can re-dry most of those in an oven if you need to.
That was a great meet up, I look forward to participating again in future community events.
Here are more photos:
There is something indeed special about those "Firsts" and they deserved to be celebrated. Good stuff, keep it coming! :)
I wish you could join us for the town hall, but if you cannot, pls feel free to leave your questions and comments here -- we are taking note of all of them and plan to bring to the meeting. :)
your frustration, regardless whether its justified or not, is a kind of feedback, too. elleshelley´s reply is just a polite way to say hang on. it basically complies with your "thanks, glad you like it".
! Did you fill out the form? :)
we'll check on previous voting and will add that to the agenda for our town hall meeting. Hope to you see you there! :)
I have to pass too. I don't have time and I'm not in the mood for your arrangements, eternal unfulfilled promises and overrated self praise. I will go into a long awaited gorgeous holiday in Italy with no
Great feedback of what ?
One of the main issues that interests me. Where to go LM as a potential producer of cars and design direction of future cars ?
thanks... i hope to see the voting
The quality of this one looks even better than the ones before it. Way to step up the game man!
Not without tremendous forces, the moisture is absorbed into the polymer and not just filling cavities like in a sponge. The weight gain is only in the low percentage range, while a sponge may absorb many times it's weight.
We are cataloging all of these points and issues and plan to address each and every one of them at the town hall. Hope you'll join us! :)
we are focused on bringing to market 3D-printed vehicles and look forward to using the DDM process to create a variety of cars using this totally new method of manufacturing. :)
This is true if the component is in good shape. After some time in use a TPE might get a little more sponge-like. Depends on the environment of course, but in many automotive applications you have to have hot & humid in mind - which can be tough on some polymers.Still, your original point is of course correct.
I do hope you can join us for our town hall. Please know that we'll take all your comments and ensure they are addressed and answered. :)
Your a little odd , yes ?
Agreed. The intent of this test was to be qualitative. The numbers mentioned above were intended for an quick view of the trend. The surface area alone would clearly have an impact on these numbers, which is not accounted for. The LM engineering team would conduct or contract to have a precise test done if they deem it necessary for any intended use of the material.
I noticed that you joined community just a month ago. Welcome! I also noticed that you like crafted words and some philosophy. Good! What I didn't noticed is if you are sure that you are extremely well informed about the past and eternal issues that haunt this community. I know you, LM team, have decided to make some steps (baby steps) in your sins washing direction or, directly saying, in order …
Well it seems anybody knows this community verry well and knows how to react to it, and of course it is not true at all.
I came across your question and as it happens, I have a graph for that! The big area additive manufacturing process
It is partially from a research paper: Link but with modification
I hope you can join us next week at the town-hall meeting.
We decided (after the fact) to reveal Project Redacted voting results as a first step towards a renewed goal of transparency.
