# Supplementary material for: Robustness of open source community multi-project knowledge collaboration network based on structural hole theory
Source: PLoS One. 2024 Jan 2;19(1):e0292444. doi: 10.1371/journal.pone.0292444 (PMC10776177; doi:10.1371/journal.pone.0292444)
Supplement: S10 Data — (XLSX) [file pone.0292444.s010.xlsx]

## Sheet: Sheet1
description
Really like that boxy concept, second from the top. Well, really I like them all, but that one jumps out at me. Also feel free to take someone else's sketch and do a if you have time, then post it in the project!
and great ings. If you see any in this thread you would like to take a shot at ing or enhancing, feel free to do so!
I am loving your sketching style and hand s. I really like that side view of the red car.
you rock! It's rare nowadays to see someone with such great skills at using markers. That's very cool!
saw this on Facebook and was hoping you would post it!
i love the quirkiness of this little guy (or big guy?) looks fun and inviting. reminds of 's ing style
Realy nice Constantinos !
hey constantinos,nice sketch! i played a bit with it, hope you like it
Nice roadster! I really like the surface transitions you created.
Great sketch, though it's lookin more like a Dodge to me...though I can pull a BMW out of it as well. work!! I love it as either brand
seeing the scale of the wheels to the Oscar you must be rinning 22's.... who cares the car is cool.
At least I can see a clear outline how the surfaces might work out. Big thanks !
Hey ,Did you use for this wireframe?Where can I get these Oscar models for ?
Thanks !! But I don't undersatnd why my drawing is in the files and not visible in the
It does looks pretty gigantic that I thought, seeing the anticipated proportion though.
Thaks Designs!I like to use this technique for fast sketching and have a more loose felling.. Maybe will be cool to do another ones, showing different techniques
Man , for not much of the skills those are absolutely kickass!
Very nice, bus seem it Ferrari, not Fiat
,my suggestion: take this and make it your contribution for the Outrunner 2.0 concept
used some personal interpretation :DD
Sounds like a plan! I think it's better to be open-ended because I have nothing to offer, even a T-shirt lol. But I hope everyone gets the point of having fun, though.
Good
I was thinking anything but taxi xD
And there is some yellow (=
quick shop over on the new MINI spider I just saw on cardesign.rugoal was to calm down the busy front and go for a more iconic look..thoughts?
One question please:did you use freehand technique or grafic tablet?
Thank you! that you got there.That sketch above the KIA is so interesting.
I think I should do some sketches, could use a better look. That red car and 's wireframe work was the only reference I used to build this model...
Ooh, might be a bit challenging to model;but looks !
That looks badass, . How are handling drag created from underneath the headlights?
I might take a crack at this one. I see ways this could have some cool material breakups and cool paint schemes. Love the long nose as well.
Thanks for your encouragement.;Here is the I recent did.;Cheers;
Hello and thank you for your attention, the light can also be of another color (blue) and should pulsate inside the small front air intake where there is the coat of arms. In the two slits on the bonnet thought to insert grids like those on the sides
That's is great to heard . Inspiring and be inspired is one of the best thing in a Car design community!
Reminds me of the style design language. I love the proportions of these hatches though.
I really should take a crack at 1 or 2 of these
I took a little time today to create some underlays to hopefully help you. I threw curves in on the sides and center to help give you a framework for your concept and help you with your 34 views. I hope they help. I didn't really model anything
This face seems contrary to the bodywork, but I can't help but like it
Was this based on the BMW Jetson's style flying car? Its , post it on the main page!
Is this based on someone else's sketch?
Actually, in my experience, it's preferred that you leave some hint of sketc work in a , especially one like this. It helps connect the viewer to the designer. It helps the viewer see the process and the emotion the artist implemented into the . As long as your line work is clean, that is. Great though
As far as doing a sketchwall around the subject, you could technically create your own brief and use the Brainstorm function to gather the with the Ideas function. As far as making it a full on sketchwall, that would take considerably more effort as we have a few avenues we internally have to travel to do so, running the risk of the idea being stale by the time we are able to finally make the con…
That is very sci-fi. Needs to be yellow
nice. What are you modeling in again?
It looks good! The stance somewhat reminds me
You were taking too long to make it yellow lol
tasty
Make it all carbon fiber and call
it's coming to life!!! Do you plan to continue the modelling process or do some 2D on the model first before going back to 3D?
The only thing I would really change is the blocky grill bumper - add some better sculpting to flow with the body. Other than that it's only subtle refinements as the overall style is killer!
Quick sketch demonstrating what I meant....;
Is that a flying C pillar? Really liking the feel of this.;
Looks like a mix between
Other than looking a little un-aerodynamic, that looks BADASS!
WOW, this is a really cool coupe. Dacia FRS fighter?
I will see what I can do! Are you considering embedding a red scanning light like the original KITT?
wow these are great! I never thought about a hot air balloon dirigible before, now I may want to sketch one.
All your are very nice, you have a great technique. I will try to play a bit with the Soap Box. , feel free to pick someone else's sketch and give your own interpretation!
Such amazing with a very strong Porsche identity!
I would love to see take a crack at this one
Great to see your in here! If you would like to try your hand at ing or making adjustments to someone else's work, feel free. It's all about collaboration in here!
That looks very nice! I am also working on my own version of that sketch by
i like the result, gives another feel on the surfacing that what i had in mind
This could be really cool. When I get time freed up, I might sketch up for you.
Thanks for posting this sketch! When I saw it on facebook I really liked what you did with it.
Really cool sketching video. I like the layering technique you used.
I really like it! You inspire me to sketch more on darker backgrounds, that looks stunning!
yeah that is weird, and I am working with the tech team to figure it out. It's one of those problems that don't show up all the time
This is an sketch. surfaces, very aggressive.
it is a big price difference so I understand how you feel. I've always been using Wacom products so I can only;advise you to read as many;customer reviews as possible. It seems the few ones on Amazon are quite contrasted even t
The red one seems to fit. Very Italian, and I also agree it looks like it could be a Fiat. Nice work!
That's needed, I am wondering if they add all that styling distraction so people don't realize the actual length of the front overhang... In any case, from that angle I really like your version...
I was hating all that lower valance craziness. Your is much more balanced and clean.
Nice work! I take it you followed the front view Audi
The base sketch is sharp! The ing part is nice as well but could be a little more homogeneous (rims, body, windows, spoilers don't feel related to each other in term of materials and lighting)...
Not bad in terms of perspective and proportions. The isn't bad either, I only feel as though some concentration on details like the headlights, cutlines, and wheels would help to make this look better. To make the have more depth you could have varied the contrast to where there is more contrast in the main visual area and less contrast in the parts that are farther away. You can even build from …
It looks good for the most part but you may want to show more of the front end on the passenger side and also adjust a bit the windshield and A pillar.
Mean proportions. I may take a crack at it a bit later, and welcome to the community!
I couldn't ignore this sketch as a fan of ...having high hopes on this season as always.
reminds me of a hot wheels car in a good way, I think because of the forced angle and exaggerated proportions
Thanks man! I did notice something going through these sketches. I realized that what I lacked in skills I made up for in creativity. I knew nothing about proportions, packaging, etc. but I sketched with no fear. Part of me feels that in my building of skills and knowledge of how to actually design a car (and I am still learning) I let go some of that fearlessness and replaced it with structure a…
Welcome to the ! You are in the right place if you want to post a random sketch in order to get feedback and support.;Likewise, you are in the right place if you want to offer feedback and support...
Here are some of my old sketches... Always wanted to do something with them but never did it... Hopefully you'll be more inspired!
Hello Guys!My first post here. I hope you enjoy.Hot-air;Balloon.Off-road Vehicle ideation! Still in progress.Sketchbook Canson and a quick Photoshop.This is my Soapbox developed for the 2013 VW Design Contest (Brazil)What you guys think? Any suggestions to improve the design?This last one is the Jetcopter, i did for the Local Motors helicopter sketchwall challenge this year.
Hello Guys!, as you see, I keep my word and I'm sending the sketch here . I want to see you guys doing magic! :D
Greetings to the community!I have the pleasure to present some quick sketches.
hi all ! if someone want to it ! cause i have no time and materials to do it myself ! thx sorry for my english
Photoshop
great, was helpfull;)
Some new eye candies in here, I already feel inspired for 2 new s!;
Hey guys, my first proper post here. This lil' sports car has been floating around in the back of my mind for ages now, but it's finally down on paper! I'd love to see everyone's interpretations of this. As a side note, the dimples behind the wheel arches are golf ball like dimples to trip the boundary layer into small vorticies, meaning the flow stays attached to the body for longer thus reducin…
Greetings! I am new around and I'm not yet used to the community, told me to post some here
Some and ings
micro sketch;;
urban SUV
pontiac trans am firehawk with a new rear end
Some older sketches
Hello guys,My name is Jet,;I am new here. love to share and get some feedback with you guys.;Enjoy cars, enjoy sketch!!;
Sometimes when you search around the website you can find some fun to .
Hi everyone! Anyone would like to help me create a new British Two Seater? I have zero knowledge about car design... I am a dentist so it's a bit diferent... Thank you in advance! João
Usually I put them on a sketch page, but for the purposes of the , I left them separate and in large sizes.;
Here's a few pages you can sift through ! I would love to see your SOs!!!
Hello everyone !!Bellow one;of my last sketchs ;)
; Α quick sketch
Your site also is very likeable
I was really bored in my most recent physics lecture, and one of the ideation doodles I was doing had some potential in my opinion. I decided to it, but I didn't have a scanner nearby or my computer handy, so I just took a photo and ed it on the Sketchbook App on my friends iPad. I want to make a better, fuller of it and then make a 3D model. It would be pretty cool if anyone else wanted to give …
Here's a quick sketch of an track day car, or something of the sort.
Haven't uploaded drawings for a while, and the new interface is too fresh for me.
Forgot to upload it over here.
ttime ago I had prepared a sketch for a hypothetical evolution tmostly to learn to use the program SketchBook Designer 2012 ...Unfortunately, I still find it difficult to color the cars in order to get a photorealistic effect ...Therefore, I ask politely if you can get a coating effect on the sketch attached thanks .
I always wanted to figure out how front 34 and rear 34 of this GP Racer that I've done last year would work out. Any ideas?
i would love to take a swing at this design in the morning. Looks like a lot of fun with plenty of potential
I can see the bodywork, but still couldn't quite figured out how the face would look like...
Sketch I did while I had some free time. One is the scanned version and the other has been adjusted in Photoshop. to see what you guys might do with this!
Hello! It's my first time here so I dont know how it really works.. I post a picture trying to follow one of yours, what do you think?
here my sketch on GTR reimagined .
this was a handsketch quick painted in photoshop hope you like
Tried to this sketch last . What do you think?
okay I made this in photoshop.. but i think it could be better.. what you think guys?
this is a timelapse sketch i did wen doing some proposal for skodaHope you guys enjoy
Great!I wonder if I could promote your video on my YT channel
Some new sketch bits for you guys to do whatever you like with ;)
So I found myself digging through some old last night after showed me a picture of way back in 2009.
Hi guys, i did this fast of an idea, I don't know if the proportions are good.. motorcycles are allways a bit tricky. comment please
I am wanting to do a and document my step, so I will let you guys decide which one from this thread of designs I should tackle.
Discount Aston in a Citro badge.
Something like a Uber taxi design based on one
Trying to do a ing without leaving any lineworks.
I just feel that using contour makes the whole sketch strong and bold. Although I cant stop being jealous of no-contour, almost photo-realistic s.
Wanted to see a Prerunner
Sometimes I photobash,
Rough 3D modeling of last year's Cafe racer sketchwall.
Short, open & two-seater.
Hi guys, just found out about this community and I am very interested to join it. I am currently studying Industrial Design and still need to do a lot of practice of my sketching and ing. Some of the latest that I did
Posting some new to get the ideas flowing.
anyone do yuo know;
round 2.
<figure><figure>
A idea for a new Z3 Coupe
Added 'bosozoku'-like mean eyes. And decals.
Some more while I'm being;locked in dungeon. lol
Hello all! I'm new here.;A quick mobile done by me. Please review. Thanks
hi all , a new sketch made today ! with bamboo tablet
We would like to present you one of the projects that we ran as a team during the past year. It has to do with the developement of a fun vehicle ready for adventure.
Sweet design! I think it would get a lot more interest and views from the community if you were posting it as a personal project or a design at the root of the website right here (click the blue link add content). Cheers!
I think I want to create some areas with different materials on this as well.;
I love the mixture of rolling sculpture and hot rod. I imagine, and maybe it's just me, but if the late 60's trend of thematic hot rods and fabrication were to take off again and gain popularity, this type of hot rod would be at the forefront. man.
the small car
I like your !;It got's the fiat abarth lancia spirit as my sketch tried to show! maybe it looks a little 80´s concept car ... and i like it! ;Let's work! :D
Wow thanks for this beautiful !! You're right, the car looks more solid now, well done ;)Thanks ams !!
bringing back;phase 2 duel from back in june. :DDD
no - I couldn't find the page
For some reason it wasn't showing up in the other post.....
I would love to see your version. I went ahead and made a of my own for a bit of exercise.
Quick mock up of a tuner version. Wanting to do a more detailed version soon, time permitting ;)
Its about to take off ;P
Interesting that there are indeed some similarities although it was not my intention, and any attempts to develop a sketch I really appreciate...
Amazing as always Thanks!;I really;like that solid aspect.
Why don't you dive into 3D?
I figured I'll put it in a new thread since it's different, too modern looking from what you had come up with. Yours is more like a classic maybe a Mini Superleggera type of styling which could make for a cool Alfa concept, if they went with something like that. I like that better, but somehow things got out of hand.
I would rather try a classic-modern approach like a Mini Superleggera. Will make some to see how it works.
Here are some rough of where I would like to go with this. I can't seem to figure out tho wheather it should be front or middle engine configuration.
Sure I would like to see that. I made some more also for the classic version. I did one for the front view of the original design. I wasn't able to place the pictures in correct order tho.
So we are moving towards modern interpretation judging by your sketch. Since everyone seems to like that better, I'll clean that view up. I was also thinking it could be a take on the GT6 for the Alfa design.
I like it, it has a 4c (haha I wrote c4) feel to it. Maybe because of the short wheel base, I think the front would need to be longer.
Funny you mentioned cc100, the top and side views are based on that car. I wanted to get the proportions down to something like that concept.Haven't done much lately, I feel like this is the general idea. It would be cool if someone tries to model it, or maybe I'll give it a try at some point in the future.
I would love to see RWB from you
I saw that you aimed for BMW, although mine turned out to be something different...VW probably.
After the wonderful work you did in the in the sketch, my own version.
I'm looking forward to seeing your new either
I posted some of my old in the , feel free to add some of yours or take mine to sketch over if you're inspired
Every is showing something a bit different, but I'll make sure to work with more perspective views in the future
Thank you , I really appreciate your comment. It is rewarding to hear you've been making good use of those techniques. Cheers!
it was a fun project. It's very nice to see how much you improved in a couple years. Cheers!
Thank you I really dig your ing techniques too!
YOU SHOULD BRING THIS FULL CIRCLE AND THIS SKETCH!! sketch!
Thanks Guys! I;have not been thought it rear)) for me it seems concept;outlines 90's. frankly, sometimes for inspiration;I;imagine cars on the contrary.like this...
It would be great if you will show own vision;:;)
Thank You For your comments &amp; ! I Find the resemblance very Interesting as i drew it with a very blank mind as sketching practice and with no car in particular on my mind. ;
I was wanting to give this to try as I love this sketch.
Sorry to disappoint, I just saw it on the netcarshow. D:
Thanks ! I remember this project you and braunarsch were working on some time ago. It's quite heavy on asymmetry not exactly what I saw in 's sketch, but it might spark an idea. Will see...
Why, do you use Catia?
let me know if you need underlays from specific angles, please.$
Thank you very much!! I'll use this theqnic and post very soon the result! thanks again
Wish i could pop in again and steal more tips, the layer mask technique you showed me in 2012 was part of the reason i passed my masters degree haha
Yes and I love your . Watching p85D videos for inspiration. Some formula E style next level aero.
It's for downforce not flight! lol
nice! I like the that main body surface doesn't go over the hoop volume, but gets broke into 2 pieces. I also wished I would've thought about the triangle side vent becease DUH ALFA ROMEO.;
Doesn't bother me at all as I do the same thing with many of the s I have done for the same reasons. Thanks again, it looks great. Should we continue to the front with this new direction?
I like where you are going with this. I have a couple I did by hand I will sacn and post soon.
I like the Mini Super Leggera style versions too, but the white one has such a strong presence. It looks like in certain elements we had similar ideas.
Yes yes I know, it was me dreaming out loud
I envisioned a negative curvature there based on the cutlines.
its in the discussion tab at the top of the main project page.
can I send it to you by Naver?
It might get crowded with rear light and break light that close together. I don't know.
The white one goes with the rear view the others were supposed to be more retro (I had something different in mind there). Thanks.
Great sketches! I like the softer touches on the front, I went pretty sharp on it. To answer your previous question it might be more like an Asize.Feel free to use any if you want, it's a anyways.
I love the version with the livery! Would have been better with red, green and white (because Italian) but I like it anyway. I love the bolt holes in the fender volumes, cool racer touch.
nice sketches. That Porsche butt is SWEET. I need to get back in the habit of sketching as i have been lacking lately. Having a pregnant wife and 5
I need to do some more Porsche as the proportions are really challenging and fun.
I think if it does, it would be because of the nose piece. The rest of you surfacing variant is very close to how I saw this in my mind. I will create a variant off of your sketch as the angle you chose is great for showing off the faceted surfaces.Nice sketch man!
Any ideas in taking the design further. Feel free to interpret it how you want
Yes, no Photoshop this time, just good old markers on paper
Freehand sketching on paper then Photoshop and a Wacom Tablet...
I say any practice is good practice. I practice on paper a lot too. I used to use magazines and online pictures as reference pieces and then sketch different cars in the same angle. That gave a me a better understanding of perspective and proportions, but I still have a lot to learn.;
Glad you like it! hoping to do another one of your soon!
I almost want to this, then, make a tuner version ;) Maybe I will make time to do both
It's been a pleasure using your sketch as a starting point. Would you feel like drawing the car from other angles and make it chrome?
I like your rear end surface treatment as it is a very unique way of looking at that area. The various different approaches to this 1 sketch have been amazing.
I kind of like the way the wheels are outside of the car as it makes it look nimble. You brought the (based on my best guess) beltline up a bat which sort of makes the main body volume a bit top heavy. I think, with what you have here, if you brought the beltline back down, it would look more solid.
fine work. His skills are quite impressive. So are yours!
Its Ipad only, and optimized for Ipad pro
I mean; my problem is that i can't make a decent color like the audi one. If someone can make a short tuto showing the steps, or just tell the steps (like: first a layer with a color, then the lights...)
No problem, i hope I gave you some insight into the car!
I do think I need to up the contrast quite a bit and get some stronger shaded areas going.
based on a similar idea but I do not know if you can get it separately from Catia at a reasonable price.
I already have another in progress but I'm open to any new;theme. I typically pick from the , that being said I'll definitely consider your;invite around;the;oneplusthree project... ;Cheers!
I like to use files at least 2000px in width as when you zoom in you can work on more details. Resolution is at standard 72ppi in RGB and it is multi layered. But thouse are my preferences, maybe
I typically work in a RGB color mode. I use very different amounts of layers depending on the technique I apply, from very few to a lot of them.
I made the sketch in Autodesk Sketchbook Pro using The base brushes in Sketchbook Pro are very close to their physical counterparts which allows a great sketching experience. For the colors, I used both Photoshop and Sketchbook Pro.
Thank you for your comment.;Here is the mesh file in IGES, STP and UMK formats. Have fun with it and let us know if you have any more;feedback!
As an example of my last point, I blurred your original with the dodgeburned one. Which looks more 3-dimensional?Fantastic job either way, that's just my 2 cents.
Thanks !!!, i appreciate, just with those reflections looks shiny, and changing the rims looks much better.The last point is a good one,i going to do this in my future s, i see clearly more volume in your edit.
I agree that this could have been worked a bit more in the reflections to give more depth. Still looks good.
I plan on learning 3D, and Studio Max seems to be very popular.
Thanks for the feedback. This is very conceptual and there is no intent to actualy build it, rather I thought it could make for a nice Grand from Alfa.
you dream for both of us because I would love to drive something like that car in the video, and also Extreme's design
lol thanks :D It's hard not to use erasers, though.
This is a great idea , I will have to get some designs for you to perform your wizardry on!
Not just the ing quality, but I like the idea of slightly modyfing designs of the car, giving some different perspectives of the car. Nice!
Really nice overlays! I loved the one you did for my Le Mans car.
<font><font>a very good idea. How can you have multiple projects and have time to make them ??? Wanting to be a lot .... DDD
textured layer is terrific!!! and also color range !
Very cool examples of s. I've been following both your Facebook and Youtube channels for a little while.
sorry that I can not translate the video into your language.
very sharp lines and design here... I will look into some of my old I like but never had time or motivation to develop further. I'd like to see how some of my ideas would translate through your style...
#2 is coming soon and it's based on your sketch
Oldies but goodies! I did not remember seeing the you made around . It looks gorgeous! In a different graphic style, your entry to the Bugatti Fleche Sketchwall Challenge was quite cool as well!
I remember most of these and I agree with that Alfa was super sexy. I also like that Toyota small car you sketched over. Do you remember the artist's who did the orignals besides me ;)
i like what you've done with bentleyboy's car! great to see the old brought back in your post! i remember your rendition of the alfa... it did help with the final design direction i went for
I like your version, very dynamic! Sangho's original design of the Rally Fighter was closer to a hatchback (vs. a coupe). I'd love to see such a version for the RF... I made a similar sketch a little while ago...;
Fabulous work! A great blending of vintage art, style and Photoshop;technique.;Cant' wait to see the prototypes.dp
love painted looking s. This is a technique I have done before more or less and I think it is really fun.
Amazing process ! i agree ;with on the painted look.
Unbeliveable that this was done by only 4 layers...:D
This is really excellent ! A great way to find a new type of style to . I will definetly be using this technique later on!;
I love your technique! You improved a lot within the last 2 years!Otherwise, thanks for your . It is very interesting to see how subjective can be a bare sketch when I see the difference of interpretation between you andon this example...;I would love to see more of your recent work as well!
Thank you very much I would like to find some more like this simple onethere should be some kind of library of we could pick from;
Anybody is free to pick and post in this library as long as credit is given. is a collaborative effort
Fantastic! I think I like your use of texture better than mine!
That's cool! I never thought that little sketch would inspire that many people
Nice!,;It is very interesting how different people are aproaching the sketch
Great version! I like the simplicity of the surfacing!
dude it looks sweet! :D it looks like a 'future druck' :-P
Always Loved the Druck. Sad that most of it is hidden and not accessible on the site. #fail
Once again excellent work. i always wondered about the Lock Transparent Pixel thing in sketches. I will be trying the here very soon.
Hello, what applications are used?
can you make similar technique for perspective view?
Cool! any way you can show us the process you used and talk about your inspiration?
Nice interpretation! I especially like the slight bend you added to the side panel.
great sense of going fast while sitting stillLove the simple change in direction to the body panels, creates a really nice easy-to-understand graphic element to the car.Could even turn that into a engine bay outlet
Your line is very graphic, I love it! It is great to see how different people interpret one same sketch in so many different ways!
:P;I forgot to correct the shade
Wow you really too the idea and ran with it!
That's craaaaaazy! That's one thing I like about s, you've seen a front-end where I though I drew a rear-end!
Very nice ! I never really liked the headlights, your change fits a lot better. I also like the hood scoop crease not going all the way to the windshield.;Neat touch with the aero kit in the front to match the side design and I like the subtle spoiler, not too big. Two thumbs up sir!;Now that you messed around with the front I kind of want to see what you can come up with on the back ;)
You're getting closer to my initial idea!;
The first one was just adding some color to it, and the second was to transform it into a Jaguar as it gave me a sense of a bit of Jaguar styling.
really professional perfomance! Great!;Of course , each designer's have own handwriting but anyway I aspire to something similar.. Thanks !
Wow it completely jumps off the page, well done!;
great mentioned you on g
Thanks a lot for the support guys! I look forward to playing with Sketchbook Pro a little more. It's a very simple, yet powerful, tool!
very cool. what steps did you take in photoshop? Specifically for the color change and the extra white highlights. And i guess you ;just brushed in the background horizon?;And what brush do you use for highlights in sketchbook pro? i've been using the 'hard airbrush' for this. Thanks!
I love it !! It is great to see this tehnique,I use also from time to time this ;background thing;(it is fun also to try multiple colors); and you can play over and over again the result can be very cool in th end.Great job with this! Keep it up!
Nice! way to update my sketch!;The front valance looks like an M car, which is pretty cool.;
Nice! Interesting change to the side surfacing, and strangely enough it gives me a Lexus feel.
interesting how a single sketch can interpreted to a;various;car maker's;design languages... ;))
Nice as usual! I hope next time we'll learn more about your secret process ;-)
perfectly! and also;color spectrum very well
I adore the shapes used here. The first image reminds me very much of a sculpture. And like what part9 said, I love the spectrum of colours used. Great work!
very moody shapes and coloring, I love it. The DLO really works with this one. I really like the shape exploration as it adds to the essence of the car. Great work man.
It has a bit of a Mitsubishi supercar feel
Aaaaaaaand... Another amazing sketch in the project! Anyone interested in; throwing a few colors at this beast? If nobody, I can take care of it as soon as I have a bit of free time!...
thank you so much! well, I feel like that should be my job, but I'm seriously lacking some ing practice, so yeah. I wouldn't mind anyone else doing it
Indeed, interesting shape on the bottom sketch !It inspired me, so I tried to do something more realistic through this 5min sketch ! Sorry for the ba drawing's level but I'm 17 and don't have enough experience... but Ihope ou will lik it ;)
Beautiful lines! Only thing that bothers me is the reflection is a bit too sharp, as it looks like it is caved inwards(or if that's what is intended, nothing to point out, though). Other than that, nice work!
man, I really do need to learn how to my properly. and;hopefully one day, they could look like this
i like the last one! my kind of favourite style! :D
did you post these in the ? If you are on the main page, it is embedded in the discussion tab. I REALLY like this second one as I had a similar idea for the 3D printed car competition. VERY cool looking.;
Thanks men !;Oh I didn't know the ! Should I post them on it ? And thanks for the second one ! Where;can i see your work about the 3D printed car ?
I think this one would be a great one for . as I am willing to be he would not only punch up the in the amazing way he does but also think of some adjustments in the forms that would be better than I would.
thank you ! i would like to see it too !! and you too
Nice version! i think you are just trying to show me up ;) kidding. Looks great!;
Nice work . I like what you have done and how you showed the process.;Sorry about the uploader not putting your images in the right order. I think our team is working on a fix for that.;
OH MY GOD !!! you make me so happy !! What a beautiful ! Thanks a lot, it will help me a lot for my s :D;
This is a beautiful and seems completed. Did you want someone to try to enhance it in some way, or is it a sketch from someone else you ed?;Either way I really like this. The color split on the rear into the c-pillar is clever. The whole thing flows quite well. Would be great as a 5 door hatch or wagon.;
Thx for your comment. This is my and of course I would love to see someone try to enhance it.;I think it is quite long, so maybe 5 door will be better and I will try move a bit a-pillar.
did you put these in the ?
ed the top one real quick in a fast painting type style. Will do more after the holiday.
That's an incredibly appealing interpretation, way better than I initially imagined it. I love it! Have a great holiday Derek!
Really cool! Nice to see something fresh from you!;
So wish we had a Like feature on this site!;
Thank you, i am glad you are digging this. Happy holidays to you my friends!
The first one has a classic spider look I am really liking.
car had great proportions, and I felt it had potential. I meant to just do a line sketch demonstrating my thoughts, but then it turned into more of a ing. Why not right?
Great ing technique, looks simple yet very efficient and quick, with great results.
So when I saw this I noticed a couple lines and shapes I found interesting. The thing I first focused on was to fix the proportion as the car is fairly long,
Thank you Designs.Thank you for taking the time for me =)
The is outstanding, but the rims don't quite match the level of skill displayed elsewhere in the . Might see if i can help with that ;);
cool Thx man, I think it does help when you change the rim.;Also the shutline on the hood gives the idea.;Cheers..;
It was a mashup of many other current supercars, but that's not saying I don't like it.;
are you in Detroit right now??? I did not like the GT in pics but it's a very different experience in person, it looks incredible. I'll be in Detroit for a few more days, let's try to meet if you're here as well!
I did a photoshop take on the GT as well, not sure if you saw....
It was a ropey sketch, but had so much potential in the forms. i cleaned up the sketch and went ahead and ed it to better demonstrate the forms. I really enjoyed this one.;
the butt is sexier than the face, but the face is still sexy. It's almost like the Iggy Azaelia of cars... lol
This would be a tough one with the Egoista type surfacing, but that doesn't mean we can't give it a try!!
Very clean sketch. Love the sexy curves.
Nice sketch. The design reminds me of the asterion concept.
Yes it looks like, particularly in the air intake.
So here I made fairly subtle changes to the base sketch and did a quick . Overall I like this and it would be cool to keep this exchange going!
Thanks for sharing this with us! I might take a crack at this one as i have some ideas for it
Could be a modern Jaguar XJ220 with WAY better proportions.
Nice. To me it has a;bit of VW look in the front and BMW in the side. That threw me off when I saw the sketch and I wanted to re-do the sketch and then it. I do like the the overall look seems more unified once you ed it now.;
Um, are you perhaps, TURISM000 ? (on deviantart)I don't mean to be rude, but; may I ask if you are?
I would really like to ask you a question via e-mail if you don't mind.
the best i've ever dream ! (sorry for my english)thank you so much !
Nice Which software did you use and what brush type did you use for the outline and colors?
This is pretty cool and would be great to see in carbon and one other color (in my mind I see yellow). Maybe I will take a stab at it.
So I decided to take this one step at ta time and demonstrate the steps I was taking.First, I wanted to adjust perspective and proportions by using a technique . showed me with lining up ellipses to show typical proportions, and it also helps with perspective.;Then I used a tool in Photoshop known as the Perspective grid, which is in the filters menu. I tried to make the grid match your original …
I like to push forward the glass away. This is convenient when getting in and out. It is safe .....
So nice to see the vision from 3 different people , I like the stance and compactness of your design.;I like your initial idea and I also believe there's definitely something interesting to do with different front and back rims.; I like the way you treated the surfaces and the way you ed your version...;I'll try to come up with my own version soon, probably featuring some of these aspects I like
I really like this sketch, especially the trailing edge of the body. For the side panel, is that a hole like on the CC;100 concept? If so, it would be a great addition to convey the image of the car being pure and lightweight.
A beautiful basic shape I think.But the contrast between the very shady and very bright areas appear a little too weak. But maybe I can't estimate it so goodKeep it up, don't give up. I also have much to learn. Very much (=
Nice , I like the asymmetry, but the name sounds more russian than italian, which was probably what you had in mind.
Yeah now that mention it I think you are right. could work too.;
I like the shapes and the asymmetry so I made a sketch trying to integrate the rollover hoop a bit more. Hope you like it.
more development go to this thread, you won't regret it.
That rear fin is so original. Imagine a bright red LED brake light on that...
SO much win with the white one (3rd image) That is my favorite. Great man. Big time improvement.
Frankly speaking I'm more of a fan of the front than the rear, and of course the white one. Amazing!
Perspective issues aside I was liking the direction I had of this sketch in the vein of something less retro and more modern like what was doing. I may get a chance to clean this up and it, but I thought I would post the sketch as it stands now so you can see what I had in mind.
GT version looks AMAZING. I just wonder how blg would it be - a size of a miata or a full-scale Aston Martin?
I'm in love with what's being done here! worked a couple years ago on a similar asymmetrical Alfa project. Can't wait for further developments, it's fascinating!
This is achingly beautiful and just gets better with every !
This most recent direction give me the chills of excitement. I am so humbled by the ness this project is turning into. The side view is gorgeous.
As it develops it reminds me of what did about a year ago, but I feel this (the Alfa) as a styling exercise is taking it much further and is much more progressive in styling. ALFA Y U NO MAKE THIS!!!!
Personally I'm not too fond of asymmetrical design for it is quite a task to reach an equilibrium, but these concepts are beautiful.What if this could be done on an existing chassis?
sweet job dude! the rear treatment reminds me of the XNR concept
Get familiar? Your 2nd name should be BIC All are amazing and the perspectivesproportionsvolumes are astonishing.
Nice work yet again! The only thing that seems a bit off to me is the upper side scoop, but other than that its nice!
It's a joy to watch these slides. Looks so simple but great effects
creating such an amazing ing! I am indeed ver happy to see my drawing transformed!
had mentioned that it didn't quite feel like an R8 to him, but rather a more muscular TT. I felt it could be an R8 with a slightly different graphic approach, so I gave it a quick to show him what I had in mind.
The original is quite good but your ing defines the idea beautifully.It will be difficult for the R8 to become independent from the side gills. The gill signature might become old even on a new model eventually. If Audi do not want to spoil their 1st supercar's charisma, their next iteration should assume a different naming I think...
I would DEFINITELY buy this version of R8. The newer version is just seems to be bland, it almost looks like an standard TT. The only thing I wish is to keep the side blades from the original and a bit more distinctive front grill, though.
Fantastic. Looks great and love the changes he made. Seems we have some similar techniques!
That's interesting!A similar technique I learned when I attended the ex School of Industrial Design and Fashion Florence-Italy - 2000-2002.Exercises 15 years ago (metro-regional train). The three light were corrected by Corel Draw 7 (C.Photo Paint)
,I'm to know your preferred working document file size specs?Also are you utilizing mulitple layers?
Great work!!! Can I share it here:
No idea why my version somehow looks like Laferrari.
You have this in a 3D model right? Might be interested if you add it to a 3D viewer online like www.p3d.in so people can manipulate it how they want for sketching on top of.
This could be the newer extension of my concept from like 7 years ago. It was my first project I completed when I got my Intous 3
Great ! I love the design and the smoothness of it all.The main thing that's stopping it from looking shiny and metallic is the lack of reflection. I'm by no means an expert at anything, but I took a minute to try a stab at it. The only other thing to note is that the level of detail on the wheels doesn't seem to match the rest of the vehicle. Either stylize them more or spend a little more time …
Thanks !!!, i appreciate, just with those reflections looks shiny, and changing the rims looks much better.The last point is a good one,i going to do this in my future s, i see clearly more volume in your edit.
Some intricate language going on here. I would love to see more views of this as the side surfacing is cool. Nice!
Is there a way to download the free;throught;PC Windows and then transfer it to;tablet?
Is there a similar program for PCWindows?
, hats off to another great ! Would be great if one of the next s could focus on the Vision GT project - win-win (great theme and great benefit for the GT development) - so in case you're looking for your next challenge;check out;the oneplusthree project! cheer$;
Incredible technology! I need umake detailed operation video, I am from China there are a lot of young people love the car design, I believe that if I back to the, caused a sensation.
Nice post i like it
i don't understand yuo rproblem?;Will you erase the colors of Audi?
One possible approach is to stack up layer;over layer;in multiply blending mode to sculpt the geometry and bring up the darker areas. The cleanliness of the will depend on how much time you spend refining your reflections.For more detail, you should look into s #1, #5 and #7.
Hi there! I stumbled onto your post, nicely done on the improved design, I really like your upgraded version! The sketch I did was around a year ago, so yeah, the proportions and perspective was;a bit off, but I've improved a bit;since then and started to colour in photoshop.;Will an eye out on this forum, cheers,Gary
do you think using a sketching with a computer would make my ings better? or should i sketch more on paper?
I will see what I can do! Are you considering embedding a red scanning light like the original KITT?
