# Supplementary material for: Robustness of open source community multi-project knowledge collaboration network based on structural hole theory
Source: PLoS One. 2024 Jan 2;19(1):e0292444. doi: 10.1371/journal.pone.0292444 (PMC10776177; doi:10.1371/journal.pone.0292444)
Supplement: S11 Data — (XLSX) [file pone.0292444.s011.xlsx]

## Sheet: Sheet1
description
Yes, regen was working. The disc brake is not installed perfectly, but certainly works a bit. Today I'll crank the regen to the max and see how it does.
I was toying with a similar clamp design, but with each type we thought of, a good amount of machining would be required. If we are to compete on cost, we need to keep the joint as simple as possible from a manufacturing standpoint.
LM has a CNCwater jet yes? Could we source a already existing wheel schematic and modify it to suit our purpose. Could LM manufacture the product in house with the right resources.;
i like the flat batteries for sure!! We'll have to investigate if that's something civvies can get their hands on.;A couple issues with the cylindrical batteries: one, it would be a difficult upgrade h for the existing trike design. Two, we would have to find extremely high amp hour batteries, as we would be limited to loading them in series, which would just continue to step up the voltage witho…
oh yeah, certainly could do it that way. I had been imagining loading them like you would a flashlight or a shotgun. If we found appropriate cells, we could 3d print a clip for them and slide the whole thing in
Here's a sweet picture that's sideways. Apple recently got really smart about reading camera meta data to automatically rotate images. Looking into doing something similar on localmotors.com .
Thank you for your reply, it's good news. Can we make dialog by e-mail or skype? I want to order 5 units. Regards.
Not sure! If we've got room in a truck, I'll certainly try to get it up there, and break in the new microfactory parking lot properly!
, that's been the plan all along! Gotta get us some electric power! My biggest concern in that regard is where to store the batteries controller, and how that should influence the frame design. Maybe you and can lay out what kind of space requirements we will have for those components?
Absolutely!! It would be helpful to know how long a period of operation would be desired... Then we can do a weight estimate and calculate the optimal battery capacity.... but as a ballpark SWAG it should be less than half the weight of the LWB Recumbent bicycle, but it will be wild and woolly operation (lots of wheel spin) so the energy suck might be a wash. Those are 12 Amp Hr packs I have now,…
Hi , I have a couple of questions about battery packs.Which internal components are susceptible to vibrational shock degradation?Can an internal failure cause any type of emission, explosion or meltdown harmful to the rider?Would neck location raise the center of gravity (CG) too much, making the trike roll over prone?CG of the drift pilot is approximately around belly button area and the CG of a…
Hi ,I'm not an expert, but I'll offer my opinion. Which internal components might be susceptible to vibration shock? My understanding of Lithium batteries is tare a sandwich of thin sheets of aluminum & copper with ultra thin coatings of lithium & iron phosphate with either a liquid electrolyte or a electrolyte impregnated mat layer between the sheets. So the inter-leaf connections to the anode &…
, I think the best plan of action will be to try to get a "naked" drift trike rollin' ASAP, then we will be able to see what speeds are required for serious fun on the flats. That speed will then be our driving variable for system voltage. I 't think long range will be needed at all ;-)
I'm curious, what's your thrust to weight ratio and wing loading with that electric plane? The small house I'm building is centered around an area just large enough to build a midget mustang, obviously I'm not married :)
My initial guestimate is that we are going to want to run a 48v system with about a 1 kw 20" hub motor. Running for an hour would be nice, but I would be totally surprised if we would have space for that much of a battery pack.
Yep, sure did! Got a bike frame, a 20" wheel, tire and tube for $48.
starter was $201.xx got e about 7:30... new starter spins motor noticeably faster. Doubt the solenoid had anything to do with that. Starts quicker now, (less time before it fires) but it wasn't ever "slow" to start with the other starter. Two bad I fergot about dat thin plastic castin'. Speakin' of castin', I was da fish dat got reeled in!! Souind like you got a good deal on the bike parts. I'm s…
I'm pretty well convinced that we are going to want a 1000w hub motor running off a 48v system. Any ideas for controllers motors?
There were 8 videos from yesterday... my favorite is uploading to Youtube now. Gonna let Kate use most of it for a blog post.Interesting tidbit, the new site, when it launches, will allow for direct upload of video... no more linking from youtube!
I definitely appreciate the towing! I was surprised how much we could actually move with that little 500w motor. That may be where we should start out with powering the trike itself, and see if it can make it up a hill, before going with the much more pricey 1000w motor.
So last week before Thanksgiving, we did extensive testing on drift trike dimensions. We left out any mechanism specifically for disconnect for the purpose of trying different wheelbases. We were trying to hone in the track width, wheelbase, and then head tube angle (the rake of the forks). Once we have that decided through some of the prototypes made, we will start trying some prototypes with th…
for posting this video here. i never would've seen it because it was on the live channel only!
cool. i'll dive into it and let you know. Thank you for your help.;
an fried motor. I will reach out to Is there a LM email for him or should I go through FB?;Thank you for all your help.
Ummm.... A drift trike company w the initials ML has them in several powder-coated versions, I also saw some at Tractor Supply. Had to drill the base plate, and used garden hose O rings (not flat rubber washers) to center and act as bushings and resistance at each of the four bolt holes. Hasn't even offered to rattle the first nut loose either.It has the advantage of being a no-bracket, no engine…
Given the right safety gear, I am confident of my ability to at least stay ON the closed course - now all I need is ride time in a pack, I am a lone wolf at the moment. Next road I plan to tackle is The Dragon, which is a tighter set of turns, so that should be good practice!
. I still want braking to be more definitive. Was regen working when I tested today?
Cranked it up to 116% regen, and now it definitely works, and stops pretty quickly. One thing we noticed in testing it is that when you go from hard regen to hard acceleration, the shifts a little in the hub... may not be good.
Heh, I'm glad you asked because I've been thinking of ideas for one to build myself. I'll sketch a few ideas tonight after work.
Torsional stiffness increases by the 4th power of the diameter meaning that if the diameter is doubled the torsional stiffness increases 16 times....Bigger tube? How much more rigidity do we need?
3D Metal print a lattice?
Are you wanting to keep it simple like that? There are two places where it looks like rigidity is a factor, the first is the front where you've added stuff, and the second is the rear, from underneath the seat to the back wheels. Probably the front flex is more noticeable when you're riding.
I modeled something similar to your second frame...I have two other ideas but tinvolve 3D printed parts and possibly square tubing. This frame is the only one I had time to do in CAD...Solid Edge is way tougher to pick up than I was expecting. Seems like the carry over between Creo, SolidWorks, NX, is pretty high but SE is a different approach. It took me awhile just to crank out this model. The …
I notice I left out the dimension for the headtube, it is 4" like yours. It should be pretty solid as far as torsion goes, the rear triangle will help reduce flexiness when leaning into turns and such.
You can bend that down tube right? right?
I agree with that tube up to like tubing and then just (carefully) squeeze it down where it meets the headtube
Yeah, Probably couldn't bend that downtube. Constant radius turns are pretty much where it's at given the tooling that we have. For example, for the 1.5" tubing I used, the die for the bender is 5" radius. We do have a new tubing roller, which would allow for much MUCH longer radius bends of pretty much any size you could want, but it does not allow for any kind of precise control over a changing…
I 't think we need any additional rigidity... this trike handles just fine like it is, it just doesn't have any really special flair to it. If anything larger, maybe 1.75," but most commercially available trikes are at 1.5."
Oh, another tip: If you create any flat parts as sheetmetal parts, it makes it super easy to export them as a .dxf that will go straight to the waterjet!
I can probably change the bends to be constant radius, the shape of the downtube was just freehand, I didn't really go for anything other than visually liking what I saw. I'm using a student version of SE so that I have all the features, so my models are probably useless because of the license. Maybe the frame tool is available in the basic package, this would be pretty cool.
That's a pretty cool one. Similar to what I made...back to the drawing board I guess.
For your models, just export and upload them in STEP format. Granted it wont have frames, but it's a decent start what with SE's direct modeling capability!
I think my vote would be for the tubular one with some additional elements. Or maybe if there was a small tube that framed out that plate with the LM logo. Just so that you 't have a sheet metal edge that you are able to slide into. :)
Well, of course it's elaborate, it's a Cadillac.
Cool! what do tlook like in the CAD model? "full speed ahead!"
As we are not currently planning on manufacturing the forks (though we probably will if the trike goes to production), I 't have a model of the fork, so the outs do not exist in the model of the trike frame.Here's what the cad model of the outs themselves looks like.
Did the outs make it onto the fork yet?
, wish I had been able to make it up there.
What about the entire wheel injection molded PVC? would be super cheap once you have the equipment and mold made right? ;Just reuse the bearings and maybe bearing sleeves. Basically the same concept as a very large skateboard wheel.;
No im saying we make them in house
we could do poured molds, and lathe off one side after, like tdo with skate wheels.
What if you cast a high durometer polyurethane into the PVC (that was inserted into a mold) to create something along the lines of a tweel? It would have some give to make the ride more comfortable and it would be easy to manufacture. ;
Here is a render of a urethane hub, i'll model an injection molded one tomorrow. If you make the hub out of a glass filled polymer it should hold up for quite some time.;
With this style of manufacturing you would have to replace the whole wheel, how long does the PVC last normally?;
We could use similar process to manufacture rear wheels for the Verrado.
I think once you wear down the pvc to less than 18" thick you could cut it and peal it off, then maybe use some kind of semi permanent glue to attach a new one over the core.;
I suspected that to be meaningful energy it would create a lot of drag. the lever is perfect.;
I guess you are right. If you end up with a 3 vs. 3 or 4 vs. 4 situation I do have 8 of these vests that I would be willing to lend .....
I think we would still be able to create parallel construction by wiring to each alternate battery in the tube. For example 135 are wired together and 246 are wired together. No?
as for availability of conformals. Tare basically pouch cells available to Renovo, Tesla, and many many others. Come in boxes from Taiwan and also made;At Oak Ridge I believe.
Just what I was thinking!!! This pic is probably in series but you get my point.
what do you think of this for battery placement? lower center of gravity, cleaner look, less weight over back wheels.
I am so bummed out that I am going to miss this one. Why can't the wife have her birthday on a different weekend?!?
Here's a contribution.
I think that's very close to what it's going to be, although I was probably going to waterjet a frame to hold my seat with multiple bolt holes to allow for adjustment, and then weld it to the frame. Going to hold off on making a battery mount until we have figured out the right size for the pack! 500w hub motor and see how well that pulls. It could be that the 1000w motors I have been looking at …
Just remember a larger OD tubing will yield higher torsional rigidity
Dis is true, but we've got 1.5" chromoly going un-used, so we may as well give it a shot.
WO-HOO! how cool is this? really looks like fun!! are you going to add an electric propulsion to the frontwheel? i'm looking forward to hear about the riding experience! great job! one suggestionquestion: would it make sense to add a brake to the rear tires? i mean for sliding?
It IS fun! Will definitely be looking into adding front wheel propulsion. As for a rear brake, this thing slides easily enough, you definitely 't need one, and it definitely wouldn't help you stop.
cool!! i noticed that you welded the foot pegs directly to the fork. usually on bmx bikes those pegs are screwed onto the front. did you do so for better ground clearance? does the higher position affect the handling? i can imagine that you might want to increase weight distribution on the frontwheel for better traction once the e-motor will be mounted. are you planning to experiment with differe…
Yep! Welding the pegs directly on the frame allows you to have your feet legs outside of the turning circle of the wheel for most drifts. If you watch the guys with pegs bolted to the , tALWAYS have to have their outside leg off the peg in a drift. On this one, you have to be in a pretty extreme drift before you have to take your feet off.
That looked really cool. I noticed in the video, that in the drift, there is residual PVC on the ground from friction. It looks like the small footprint is creating too much friction. I would like to suggest placing a second tire with a 6" separation bushing, on each side of the and increasing each PVC tube to 24". Using the snowshoe concept should increase the slide by decreasing friction by inc…
I am gonna have to go ahead and disagree with ya right there... I believe the contact surface does not deform enough due to the weight of the rider and the trike to be considered a "soft" interaction. For hard sliding surfaces, the surface area does not come into play at all; the equation governing friction is simply F = μN, where μ is the coefficient of friction and N is the normal force at the …
wow... mu does not render in our comment system. This could cause problems in future physics discussions. where you see μ, it is "mu"
Oh, and for posterity's sake, the PVC sections are 5" wide, 10" in diameter, and we start with schedule 40 pipe, which is approximately 0.385" thick. I've heard you can get a ridiculous amount of mileage out of it, but we shall see. Will probably be a good thing that we've got another 19 feet of pipe to cut up!
I ’t consider this to be a soft interaction (mechanical physics) either. I was using the term “Friction” as a generic all encompassing “Lay” word to describe the resistance of kinetic motion between two materials.You are correct that the Coefficient of Friction (symbolized by “mu” ) is a dimensionless scalar not dependent on the contact area, but instead a value determined by atomic structure.My …
Ah, so your proposal is intended to reduce the rate at which the PVC is worn away, not change the dynamics of the trike. We certainly have plenty to play with, but let's see how long the first set of sleeves last.I saw what you were talking about in the video, and I'm fairly sure it was dust. Doing what we were doing was a bit sketchy due to the inordinate amount of gravel and dust on the track, …
While in school my friends and I built a downhill street luge....This looks like more fun and considerably less likely to get the speed wobbles.
lol, nice photoshop there Master Chief.
No 'shop work here. Made that helmet about 6 years ago, fiberglassing over a paper model, pulled from Halo 3 model files.
How did you do the visor?
The visor was made from 2 HJC gold iridium faceshields. It is two layers, the top being cut in the tern from the Mjolnir MK VI model. Where toverlap, the bottom layer is counterbored to accept rivet heads which go into the fiberglass. I'll see if I can find some of my old pictures.
if you ever find your files on that helmet, I'd be interested in seeing them. I have this idea to build a custom hardhatface shield for the shop at work...
, I'll take a look at my computer at home. At least, I hope I still have the pepakura files... Scaled up the entire set of armor, spent 2 years building it all. Wore it once to a "halo"ween party, and it has since sat on a mannequin in my office.
Yeah that would be cool too. It might behave like the "cup and saucer" ride at the carnival, complete with High G side loads for the rider.
I wonder what it would feel like with such low friction on your rear wheels?? For a rear steer setup, we would probably want to consider other compounds to cover the tire in the PE plastic. Maybe you want ABS, something a little softer to provide SOME grip for steering, while still allowing you to slide out if you wanted.
I was thinking about the physics of slippery rear tires and the lack of friction required to change the direction of the front drive wheel. This concept presents an impossibility but we've seen the video. There is probably a velocity that is fast enough to make directional changes impossible, so as long as you never reach the "Never Exceed Speed" you have some maneuverability. One way to be certa…
I've seen some youtube videos of guys fooling around on adult sized green machine inspired trikes, and ttend to flip quite a lot, it seems.The Green Machine is quite popular for building a super cheap drift trike, but I 't think I'd ever use the steering system.
you are going to need to draw that... :) MS Paint style, nothing special lol
My bad. I put the sketches in the wrong location above, instead of here.shop.s3.
Wow! sketches! I think the problem is very smart to bring up: Everybody complains of tire burns, and yet tall keep welding their pegs on the forks! The only thing I worry about with extending the wheelbase is just that I believe it will make your trike more "straight-line-steady" which of course just really means higher speed drifts, but still... I would like to see first whether there is any way…
Maybe if we model your design to figure out the CG that will be a good way to evaluate how much we can extend the wheelbase. I think the main concern would be that you could extend the wheel base such that there would be very little weight on your front wheel and you would be at risk of "pushing" rather than gripping.
I like the highway peg Idea. Twould look cool and if textended outside the triangle of the wheels twould offer resistance to a roll over if the PVC pipe catches on something immovable while in an extreme angle of attack in a high speed slip.
I'm fairly sure that you'd have to be riding on a public road, downhill, in the oncoming lane to get hurt. Or, if you lost control downhill and flew off the road. In an open parking lot, it is pretty hard to get in a situation where you can hurt yourself.
I think that should be the official face for this sport =P
That is a good thought, the knobs cost $3.50 so it would not be that expensive to put those on all four corners. ;Would probably also get better clamping force on each of the clamps too. ;I added rubber to all the mounting locations today so no more towels (like in the video);to protect the powder coat. The one down side is the extra time to screw on and unscrew four knobs. ;I am also trying to l…
You want a solution that does not involve threaded fasteners, twill just loosen during transit due to vibration.;Also the current prototype is holding both trikes using what is essentially a pre-loaded cantilever beam. Although you used thick gauge steel those drift trikes might be;heavy enough to start slowly bending the mount during transit. You might want to consider tweaking the mount so that…
We need a BMX fender if we are to put a fender on it. I certainly want to experiment with that.
That is my favorite method aside from welding. The argument against it is that to put in an that changes your wheelbase requires the manufacture of an eccentric , which costs a bit more than a T- with a longer or shorter stem.
So.... how it's made on skateboard wheels?;
Semi-Permanent glue would in most cases be permanent in this type of application. Plus cutting off the PVC would most likely cut into the hub. I think I can modify the urethane design to use a center hard plastic core that will expand when the nut is tightened down. This way you would still have the option to take the pvc off and swap it for another. No air required and you would still have some …
It would certainly be a good option. The wheels currently used would not work with disc brakes. ;As far as whether it will be something offered in production is a question for .
I have thought about an idea like this. I think we still want to keep the solid rear , and have it be removable from the front. However, I think your center of gravity would actually be higher, because you are raising the rider by half the height of the battery, the same amount that you are lowering the battery. I guarantee you that the rider weighs more.
tdo not have to be cylinders. 10x mini 3.6v pouch cells are flat and will do it and fit well... Though tdo not like to be "squished" ;)
I agree, that sounds like a super simple upgrade. It would not, however, be an inexpensive thing to manufacture. ;I would like to rule out the off the shelf options first, in the name of keeping the price low for the customer.
That's pretty cool lookin'!I haven't forgotten about this project either, my time has just been sucked up by the cruiser. We did get in a shipment of hub motor kits this week! Hopefully we'll have the batteries for 'em in next week, and we'll be sliding around the parking lot under electric power.As for your frame, my one concern is the flexibility that you would have where you made the bends. It…
That's looking pretty cool! What is the radius of that big bend? Plenty of room in that space there to put in gussets with logos in them... or even have the gussets include brackets for holding the motor controller and batteries!I rode the trike around a bit on some RC batteries yesterday, while waiting for the correct batteries to come in, and holy cow.... this is going to be ridiculously fun. K…
The radius for the big bend is 9".
do you have dimensions for the batteries?
That's pretty fantastic looking ! I've had my head down in the cruiser fabrication so much that I missed this post. As the electric trike is such a hit, we may be running a more formal design challenge soon.
Cool Idea. I think the camming is perfect as casters at highspeed would be uncontrollable, but great at low speeds.
The other thing is that at low-speed we'd dissie a lot less energy sliding-out with the casters compared with scraping PVC. Drifting in the parking-lot under electric power led to some impressive spins, but in most cases, we lost so much energy that you finished the maneuver at a standstill and had to get the trike moving again to begin the next drift. Granted, this was with undersized barely-ade…
The added coolness of that tommy bar is that it would be like pulling the e-brake...haha
, Exactly. The insane sliding-out would feel just like a handbrake turn and you would recover the same way. I'm trying to think of a way to bribe into trying it., Can I interest you in a Rally Fighter poster? What about a hat?c
The hub motor that was being used on saturday was a 500W model from; Next we are going to try the MagicPie3, as soon as it gets in.
The thought was to use a ratchet strap around the front wheels to keep the trikes from swaying, but also to help keep the wheels from turning. I'll look into the toggle clamps, and see if it would be a cost effective solution
I've had a threaded fastener on the bike rack I used for years without any issues of it loosening because of vibration. ;The other nice thing about having a plate top;is a simple hole can be added an a lock for added security of the trikes.I am currently trying to think of an easier way to mount the racks that will not cause the user to have to lift the trikes as high. ;Used on a Rally Fighter th…
I think rigid would probably be ok, I just haven't tested it personally.
Sounds promising, though the rate at which we run through PVC, it may not be cost effective.
I'm pretty sure the PVC would die long before the hub. I just 't see how you would replace the sleeve without replacing the whole wheel.
Yeah. We didn't use sticks though... the general idea was just smacking the "puck" with the ;trike. For a puck, the game started using the wheel off of a PowerWheels Jeep!
8x8 is too many. We will certainly see what we can do as we get more trikes built. I'm thinking 3v3 may be the sweet spot, and 4v4 would be pushing the limits of insanity.
I'm pretty sure you rode the version with the on it... closest to what will be production.
Carson is starting to bang them out right now!
That's a cool idea. May have to be a couple different designs, depending on how development goes. We need to determine first what the battery solution will be, and then package around it... as an add on, or potentially a purpose built electric trike.
This is brilliant! could probably make one using a couple of EDFs from his rc stash.
One of the things we have been considering is machining a wheel out of solid PVC or HDPE. Instead of replacing the sleeve, you just replace the wheel.
That may work, if we could find a reliable source for them.
With a playing area that size would we be looking at 8 vs. 8?Do the Ref's get to ride drift trikes with flashing lights?
, maybe... dunno about larger. means you will get even more wheel hop when you hit it at speed with the front tire!
vintage and yet right on!! Love it. Did you have other ideas ? Would have loved to have seen the design history.
I think it would be better without the wheel and the swoosh, and reduce the;kerning between the two r's.
I am fully open to the idea of using an ebike batterypack! I've actually been experimenting with some trike designs that would incorporate a 12 amp hour 36V pack into the frame with a charger, usually. (The large RC LiPos we've been using require a lot of additional charging equipment, none of which is necessarily intuitive to use.<li><li>May come from manufacturer with a warranty.<li><li>usually…
.psm is a sheet metal part file specific to Solid Edge. Solid Edge or a comible CAD package is required to open it.
Go seats are certainly an option. I have seen guys run anything from these to tractor pan seats! For my bony butt though, I definitely need some padding, and I like to not have any bolstering on the back, as it allows you to lean easier, and weight transfer gets pretty crucial when you get into precision drifting!We would love to see some other options for seats, but the seats we use are a great …
The 3 motor we are using does do regenerative braking. If you just squeeze the brake lever a little bit, you can feel it kick in pretty hard.;My thinking is that if a 4th wheel was to provide any meaningful additional charging, it would inherently provide more drag than you would want. With the regen braking, you get charging when you want it, and freewheeling when you wanna go fast!With the batt…
It has a key, which is on the back of the battery pack.
Yep, we haven't supported IE in quite a while. Something of a internal controversy... everyone hates IE, but a significant portion of our potential community can't use the site because twork at engineering companies that wont permit the installation of alternative browsers on their networks.My thoughts on your ideas... I liked the idea of putting a flag holder on the trike, but got shot down. The…
for the find! That was a fun shoot... had a hard time getting people to slow down long enough to hear my riding instructions; tjust wanted to get on it and go!
I will once we get more info from the customer. He is supposed to come back once it is 100% completed. Will keep this updated as I get the info!
I'm fairly sure you would always tear up fairway grass, due to the torque of the motor and the relatively narrow front tire. It will fit a 20" bmx tire, so if you found one that was better suited to turf, you could probably give it a go.
The big issue is the Verrado without sleeves it still wants to flip over like the original 3 wheel golf cart. With the off camber hills and other aspects of golf course there would be a high potential of rolling a Verrado over especially with the raised CG with golf clubs on the back. Now doing some drift trike racing on a cart h would be
Add a cable in the center of the spring to provide a hard stop.
That is an idea, I've got this new design drawn up and here is a picture of it which involves using a better set of mountain bike shocks. ;I like you idea though of using extension springs though if the mountain bike springs do not work
The first prototype had no springs or dampening in it at all and it required a lot of abdominal strength to recenter the trike before the next drift. ;The next prototype had plastic compression springs which helped slow the tilting action down when angled but did not provide much centering force. ;Ideally what we are looking for is dampening into the drift then a spring force that would recenter …
Another solution could be using a coiled wire on a kill switch like what is on a jet ski so the bars could spin a bunch of times but not actually get disconnected.
Nothing a couple zip ties could not fix, if twere placed every 6 inches for example when it is not stretched out.
It would depend on a lot of variables, mainly the shape printed, the orientation of the print, and the material used. I've tried ABS wheels before, and did not like them, as tdidn't really slide at all. I have yet to see someone print with PVC, as melting PVC releases poisonous chlorine gas.That said, I was thinking yesterday that maybe printing a wheel in a shape like Shark Skateboard wheels wou…
The fact that it would be relying on one truck instead of two was the main reason why I did not pursue using a skateboard truck like the original idea stated. ;The rear steer was another factor that could potentially make for some uncontrolled drifts. Thanks for posting up the chart because so I can have it in the future or if someone decides to pick this project up.;
Found these 2 online
I want to convert my Verrado. Can you please post more info?How can I purchase those tires???
that verrado looks amazing.
I did when researching drift trikes in general. There are a number of companies out there doing interesting things with them. I wish would make a gas clip for the Verrado, like ML did for theirs. Two-bolts and a throttle connector to change between electric and gas...
That was a thought that came up originally and would be worth a try in the future. Ideally it would be great if a community member would try to build one. The reason for using the back was because LM was looking for different options to plug into the rear .
Maybe. I believe the 3 and 4 are the same motor, just a different controller. The wiring harness is a bit different though, so I am not sure if the same throttle would work either.
where did you get that seat?
Looks great, where can I get the lights and if you have a DIY guide or comments that would be great!
yeah help us out! Where can we get those lights?
This is how I ran mine. It runs the controller wire through the stem (by removing the stem bolt). I also use the XC90 connectors on the power wires from the battery. This allows the wires to "disconnect themselves" in the event of over-extension. It has worked well for me so far
there are apps for speedometers
Golden Motors makes a speedodisplay for the 4, with a lot of features, that I have seen on their website. I think it plugs in to the existing wiring harness and mounts on the handlebars. Haven't priced it, or tried it, but I saw it when looking into conversion kits for our bicycles. Thinking of turning ou Electra Townies into E-bike hybrids. Hers is a 21spd w front susp, mine is a hard-frame 24 c…
If it's a fried motor,may be able to make you a good deal on one that had a dead controller out of the box. ;If it's the throttle, tusually aren't too hard to fix if you are so inclined. The throttle works on a hall effect sensor, and I have seen faulty solder joints on the sensors a couple of times, though it's unlikely to have;broken;if you have a decent number of miles on the trike.Just for co…
Oh there is no link to anything... we just had a throttle that I knew was dead, so i took the case apart and found that one of the solder joints on the sensor was broken.
Unfortunately as of January;1st of this year tare no longer available for sale. Please read here for more info
Best way to get them right now would probably be via GroupGets provide shipping within the US, but I can help you out with getting them to Europe.
Sure, I have two Verrados myself and we love them!
I rotated the a further quarter turn from setup video, then mounted the junction on top, allowing the programmer wire to float freely on the left side, and the other wires ziptie under the handlebars. It's more than 380 degrees but I 't like to stretch them. This leaves room to mount lighting solutions and camera mounts as well.
No caution tape here, LOL! As u can see it is enough angle for reverse...if I can get the hang of it
Those clamps are very expensive although tlook simple.. big piece of material,
Any worries on repeatability of tab location?
I really like this one, but I think we'd be better off having the tabs mounted completely longitudinally, instead of at a 45. This would drastically simplify the weld joint, and make the jigging easier.
While this solution looks nice, and allows the easy swap out of multiple styles, There are some significant drawbacks. 1) The machining involved in such a joint increases the cost significantly. 2) The number of bolts used in the clamp makes it a time consuming process to install or remove your , which would become a common gripe of people who would be removing their for transporting the trike.
At that price use 2 wheel assemblies per plastic sleeve. Adjust the sleeve location of the tires with a steel bushing between the hubs. 't forget the hubs need bearings capable of withstanding the high RPMs.
Maybe even pair those wheels up per side so there is more surface area contacting the PVC tube.
Toggle clamps would be a good idea to make the mount more user friendly. Any plans to also constrain the frame in front of the seat section? Just seems like you are relying purely on friction to keep them from swinging on each turn.
The lock idea is a must, these things are expensive.
After the idea from ,I designed a tilt trike that the rider can lean the trike into drifts. ;The original idea was to make the rear attached like a skateboard truck, which is going to be looked into in the future. ;A rubber bushing was used as the pivot point, but maybe a bearing would be used in the future. ;Springs, bushings, or a sway bar will be needed on this trike to help recenter the rider…
Tried springs mounted under the seat today, but unfortunately the springs were too short. ;With the limited travel we tried mounting them close together but the springs ended up falling out and had little effect on the tilting force.
The next plan to help recenter the trike is to use a sway bar setup. ;This will require different thickness sway bars for different weight riders, but should be a simple and low cost way to help the rider recenter the trike after a drift.
After some thought and looking the next plan is to get some shock absorbing plastic compression springs to help recenter the trike. ;Different spring rates are available and will allow for various weight riders.;The reason for trying this before the sway;bar;is;that it would also work with the bicycle Verrado if it works to recenter the trike. ;The bicycle Verrado could then be drifted since the …
the plastic compression springs it is apparent that having them pre-compressed would make assembling the tilt trike rather difficult. ;This is the new CAD drawing of the tilt feature and will be cut on the water-jet this afternoon.
Tested out the new design today and the springs work, but after comparing part numbers the springs are rates are 700lb not 550lb like what was supposed to be ordered. ;Some new springs will need to be ordered will have a 250lb spring rate to promote more lean angle when drifting.
is currently looking for various ideas to control the travel of the tilt trike. ;If you have suggestions post them up here.
Some coil-over shocks were ordered and unfortunately due to the low cost, the shocks do not provide any damper. ;Some new shocks have been ordered that are a higher quality with rebound control to control the tilt on the trike.
how about some extension springs similar to this
Where do you need damping and where do you need springs? Is it totally linear, or is there an advantage to being almost no damping and no spring force in the middle with lots of both at the extremes of tilt? or the opposite? or all damping no spring force in the middle and all spring no damping at the extremes? Not having ridden one, my guess is that you would want spring force increasing with ti…
The pieces are coming together for the latest edition of the tilt trike, with hardware being the only thing preventing the tilt trike from being tested. ;After a quick stop at the hardware store the tilt trike should be up and running again. ;The bearing has a nice press fit inside the tilting mechanism, which will make it more stable than the previous version.
The tilt trike prototype 3.0 has been built and has been ridden. ;The 550lb springs allow for 18 degrees of tilt on each side when the springs are fully compressed. ;There is a decent amount of rebound force that wants to return the trike back to center. ;Riding the trike requires a decent amount of skill to have the trike tilt to the inside on the drift instead of flopping to the outside. ;Time …
I think swiveling it at the front point would give a much better outcome, check out my comment on that idea.
Just found out about LM and am fascinated by all the ideas!Totally dig the tilt trike idea and the design looks sic! I've been thinking about this for a while myself, (been wanting to weld up my one and probably will at some point);but I;still think that there is a lot of benefit (cost,;wieght and simplicity);to the original idea.Long time skateboarder and avid;longboarder now... and believe it o…
The results from the tilt trike using the mountain bike springs still required a different riding style that forced the rider to lean to the inside before the drift in order to complete the drift properly. ;Otherwise it would flop to the outside before the drift and make the trike really sketchy. ;Right now I put the tilt trike on the back burner so that I can focus on other projects. ; do you kn…
totally understand the whole thing about priorities... still think it'd be a great project to pick up again in the future. Anywho, if you try butt-boarding on a skateboardlongboard with standard bushings (something pretty hard like 92a), the short would actually have to supply the same torque, and then same compression on the bushing, as if you had a long . This is using the rebound from both set…
Step back and look at it from a different perspective - A tilt trike that handles like a motorcycle is what you are pursuing, so stop looking at a way to make the back wheels tilt - cut the frame in front of the seat, put it on a stopped swivel bearing. This will allow the front S bar and forks to lean left and right, while the rider uses his weight on the stable seat and rear for control. This w…
The front harness was;damaged during a friendly comp on the driveway with some friends;and the trike no longer works. ;Anyone have a source for repairs?
While riding my electric drifter a small;piece of metal got lodged by the hub an shredded all the wires;and even disconnected some from the motor. I 't think I will be able to rebuild it on my own especially since i am not sure;where the wires connected in the hub. Does anyone know which model of Golden Motor is used on the trike? I think I am going to have to repurchase.;
Seems like I maybe able to rescue it with this. Thoughts?
sorry I missed your comment for this long. The motor is the 3, and that is in fact the correct controller. I'm kind of amazed that something managed to get inside the controller housing, as it's fairly difficult to get in there.;If the wires that interface with the controller that go down into the motor are ok, you should be able to just replace the controller.if the 3 phase wires and hall effect…
Thank you for getting back to me! The bad news is that I replaced the controller and;still nada.;When the small piece of metal got in there, it was night,;I did see sparks.;I;am;beginning to suspect that the motor is caput. Do you know if I can ohm test the motor? Or any other alternative?;I modified the harness on;the new motor controller to fit;the existing harness and all lights come on. I am …
Thank you for the recommendations.;I will get my DVOM from work and check voltage on Monday, however I am fairly certain that is not the issue;since I saw;a spark while riding and the ;it died.;Do you know where I can find a link to the hall effect repair?;Again, thank you for your help.;
Hello! I want to buy Electric Drift Trike by Verrado, I'm looking 3-5 pcs. Who want to sale, please write me. I'm need in good technical condition with shipping to Europe.
Found this on Group Gets - factory fresh Verrado electric drift trikes! Hope this helps some people looking:;
Any recommendations on which speedometer works on the verrado? Obviously the standard bicycle ones 't work because there are no spokes.
There are many speedometers on the market that involve just mounting a magnet to the spokes... perhaps you could just glue the magnet to the wheel?said, I've always just used my phone.
Silly question but does the Verrado come with 4 or 3?
If one swapped out the controller in the 3 for one made for the 4, wouldn't the add-on speedo and interface work then? Golden says tare an easy replacement, wonder if someone at
I've e some gravity drifting on Triad and ridden the electric LM model.; I tend to use my hips a lot steer in to the drift.; A driver seat with higher formed sides may enable more driver control. Picture is a concept. too high for sure.; Really needs to only be about 4 inches to create the leverage.
the seat needs a back to;it that would be a major improvement;
After doing a couple of sessions in my electric verrado, I'd have to agree with the original post. ;After a few minutes, I find myself slowly shifting more to one side of;the seat and having to pause to readjust. ;i do appreciate the well padded seat though, with the solid pvc sleeves and solid frame construction,;the ride is definitely rough of the rider, even on smooth asphalt. ;I can't imagine…
I found when I first started drifting that I was throwing my hips around and falling off the seat, but after some seat time I ride a lot more neutral on the seat. ;To get the drift going I rely more on the the counter;steer and control the drift with the handlebars and throttle. ;This is especially true is tight drifting areas where there are of drifts going in both directions. ;Try riding more n…
Discovered a vast advantage to this type of seat - in traffic, at stop lights or crosswalks, it is easy to STAND ON!!! Gives a massive improvement in your visibility and ability to see. And with practice it is possible to even stand-drift the trike! Once across, I can even sit back down and move to regular riding position without slowing or stopping! The wide stable base makes it far more usable,…
These really look cool, even at dusk
These come in a ton of styles and colors. I chose these because twere longer than some, and wind up floating cloes to the center of the wheel, so tlight very evenly. Some have bad reviews, these were some of the better recommended, although the quality is as cheap as the price. I bought two fourpacks, orange and blue. I think these come in purple, red, green as well. Some come in rainbow flashing…
Ordered and I also ordered the Go .
Remove the brake caliper, remove the old pads. Place the inner brake pad ONLY into the caliper, magnetic so it stays easily. Hold the caliper on the mount in place, and using the adjustment cylinder on the back, adjust the pad to lay flush against the inside of the brake disc. Only then install the other pad, and remount the caliper. THIs will prevent warping of the disc and premature wear on the…
I believe I am the first person to take a drift trike of any kind, much less a Verrado down 441 from Newfound Gap. It was a Saturday so traffic was high and safety a major consideration. I had a chase vehicle, DOT approved helmet, drivers license and insurance, so this was legal as I could maintain a minimum speed within 5mph of the posted limit, and as safe as I could make it. I pulled off frequ…
Ok guys, so i had a simple idea in mind to help with the wires ripping out everything we wipe out and let go of the bars! much like a jet ski there is some type of leash to kill the power if you fall off. well we would'nt need to kill the power, but if we had a leash around our wrist, i think that would help. I t think that much force would be put on our wrist, but thats just me.imput?
The only issue I can possibly see with that. Is you would need two coil cords one for the power cord and one for the cord that hooks up to the control harness
If I have a chance here soon I will try to jump back on my slip-ring idea. Instead of not allowing the bars to spin, you allow the possibilty for barspins with an Electric Verrado!
I routed the wiring differently to allow for more range of motion, placing the junction on top of the bars facing backwards. This gives more play on the programmer wire. I can get 380 degreees without rippout. Now to perfect that reverse entry! Dunno about a wheel spin with a throttle on one side, especially a twist model. Ttend to dump you out of the seat when you drive them backwards! LOL
what would the options be for something like this? would it be a mix between pvc and pe for gripslip? Yes it may cost more to make then simply buying rims and pvc pipe. but there is a company over in Australia that has a solid hard plastic.wheels. due to the fact tuse 17mm stubs i am not able to use them. but it may be something we can look into possibly. so the question is, how well will 3D prin…
think the 3d wheels would work for the gas trike and for down hill racing if it has more grip?
Also need to consider impacts, I have deformed a steel rim and the tire still holds air and the PVC took no damage. How will the plastic version stand up to sharp 30mph side impacts? I would hate to have to carry spare wheels in the truck on drift day...
luge-style downhilling, and also a great stand when you have to trick or push.
Ok so i just ordered a disc hub that i am going to be using as an upgrade for the rim brake hub. it looks like it can be a simple upgrade and be able to be a good selling point down the road, as an upgrade option. the rim break is ok but nothing beats a disc brake. ill be using my hope 203mm disk with it and ill simply just unlace the stock stolen bike rim and get new laces that will be the size …
This beast is going to be the first off road Verrado.. I like to think of it as the RF
If I were a customer, I'd like to know the size of the Drift Trike shipping boxes.Here is the info….would be cool if we could add that info to our page.What is the size of the Verrado shipping box? What is the total weight?New box48in long x 26.75 inches wide x 13.5 inches tallOld Box48inches long x 31 inches wide x 15 inches tall
Hows it going guys? Ok, so coming;from the sport, where there are so many different types of frames, and parts. One type of always stands out, . Typically tare in a V shape, or have curved bends, but the purpose is to the trike lower to the ground. In my experience, having the trike sitting off the ground about 2 inches, gives it more control. On top of that, the gusset wouldn't have to be where …
is anyone else having a problem of the trike not working? II'llturn the key, ;and eeverythingturns on)(lights) ;but when iIapply throttle, ;nnothing happens... ;I took it out about 4 miles today and it just stopped working. ;PLEASE help
It might be the Hall effect sensor,should be able to help you get that issue solved. ;There have been some issues with the Golden Motor Hall effect sensors.
After having a Verrado for a couple months now the controller cover bolt have come loose and here is a how to on fixing that issue.
Just received and built a kickstarted green drift trike, and i;have to say, this thing is a BLAST!!! The build itself was fair, considering i had no stand, no help, and only 14 years old. The only problem I ran into while building it was sliding the battery into place as well as fitting the rear onto the body. Once built, i immediately took it out for a spin and was astonished on how this trike p…
In fact the light I was using is called a Bike or something and the shop happens to be selling then for $15
Glad to know your so happy with your trike. ;You should post some pictures of your trike at night with the Bike on so others can see what it looks like.
Glad to hear you got it together! I think the opportunity still exists to be the first customer to create a sweet GoPro video with a production trike!
Im interested in exploring;the possibilities in using the Verrado as a golf cart?Main challenges is tyre size and grip;(Must be able to handle landscape textures and not;damage;fairway grass);Battery life to complete 18 holesHold your golf clubs? I'm thinking of creating a rear;wing holder. Like a;merchandise;stand;instead;of a bag style.If someone can answer me on other tyre options. I'll buy on…
The idea behind the drift trike car rack is that one or two drift trikes could be easily transported using the receiver hitch on a vehicle. ;This would make it easy for transportation behind the Rally Fighter for demonstrations at various events.;The top has a swivel head so that it will work with one or two drift trikes. ;Open to all ideas and suggestions to make this an low cost transportation …
The updated revision of the drift trike car rack with a lock holes. ;No more round tubing but still the ability to carry one or two drift trikes. ;The bottom is supported by a 1 inch square tubing and the hole for the adjusting pin can be seen as well.
I was watching several drift trike videos on-line and many who were riding down roads that were not closed to traffic had a whip with an orange flag. This would be a really good idea since drift trikes sit so low and visibility to vehicles is next to none, not to mention that 99.9% of people will never expect to see a drift trike on the street - not that twill know what it is when tsee it! I plan…
Check out the Verrado on this TV show
I was sitting watching TV on my computer while doing some stuff for work at 1:00am on a Sunday night when;the show came on. I sent the link to all of my friends who can't understand why I would want a Verrado and tnow understand.; The clips of the faces of the cast while twere riding the Verrado was really great.; I can't wait to get mine!
I'd like to try to organize the testing data, so this topic is dedicated to the setup currently being tested, the 3, with the 48V 10Ah battery pack. ;The controller is programmed for 50A peak, 30A continuous, which is as powerful as the controller will let us go.
Right this minute, we haven't figured out how to get regen working, but the regen value on the controller is set for 50%. It just doesn't appear to be doing anything.Took the trike home this weekend to continue testing. On Saturday, Ben and I took the trike to the hill in Verrado, and it pulled each of us up the 0.4 mile run several times, with some additional scooting around the area before the …
Also, just found that it takes right about 3 hours to go from will not run to full charge, using the charger that comes with the 48V battery.
Got regen working... I think. Cranked the setting up to 102%, and it seems to brake harder, which I am attributing to regeneration.
I like the , the first time I tried the drift trike with the new motor, I half fell-off then ran over my own foot. ;Never did that with the old motor. ;Noticeable increase in torque, big fun.
Ever wonder what the controller inside the motor looks like?
Instead of using the r12 CBDS fork and having to drill the hole for the anti-spin on the hub motor, the;R12 D fork could be bought for a couple more dollars with the hole drilled in it already and there are two more options for colors.;
just thinking If the Verrado where to have front wheel guard what are the options? ;steel? plastic? 3d printing? off the shelf part? custom made in house?
this is an image of a front fender from a old school 20" Schwinn, thave them on ebay for $25. the style would go good with the Verrado, and I think the key is to get a fender that goes down over the side of the tires a little, because a narrower fender might still allow your leg to rub on the tire.
What about rear wheel fenders that are part of a stylish battery housingcover over the rear ?
Every time I ride through the stream in front of the production area, I wish for a fender.
This would make an interesting commuter vehicle. ;I think it would need fenders, two battery packs in parallel for range, and maybe a spring-loaded seat arm to make it easier for old guys like me to get up from the low ride. ;Maybe too much of a stretch.
Drift trikes are a fairly new form of hoonage that we have noticed recently, one which started in New Zealand, and quickly has spread to Australia and the US. The basic premise is that a drift trike is an adult sized tricycle, typically with the front fork from a BMX bike, and the rear wheels from a go-kart. The rear wheels are often lined with PVC pipe, to allow for super easy drifting. There ar…
have any ideas for a good looking, unique frame that would provide decent torsional rigidity?
Here are a couple simple ideas I've been playing with…
As a general rule, I would suggest that any sketches or cad drawings for frame ideas get uploaded as a new comment, as opposed to a reply, so that we can keep the discussion easy to follow. If you really want to go in-depth with your design, feel free to create a linked project to this one.The new website (which will be going live in the next month or so) will make this immensely easier!
Here's one of the more elaborate trikes I've seen:
I haven't forgotten about this project, just on the road for the last few days. I sketched up another idea for the drift trike frame, let me know what you think. The quality of the sketch is low, I'm not a skilled artist or industrial design guy, sorry about that. However, the sketches are very roughly to scale, using the major dimensions in your design days I'll probably be able to get the frame…
I think I like this one a little better…
Here's a CAD model, checking out the frame feature....it's cool. Still have some stuff to add in though.
Alright I think this is what I've settled on. The big 9" radius is gone, and in place is a 5" which earlier in this project you mentioned was within the capability of the bender setup. Over the weekend I should be able to add in some flair. A .STP of the model should be in my library as well.
I was at the park today and I spotted a miniature drift trike for the kids. Instead of using PVC over rubber wheels, it had casters in the rear. The trike was parked, so I tracked down the kid that owned it so I could see it in-action (yeah, I was the creepy guy at the park). Anyway, it drifted like crazy and at quite low speeds. It made me wonder about the feasibility of a drift trike with two s…
Now that I think about it, the casters would have to pivot down from the rear to keep the linkage simple. Here's a quick sketch, I didn't have a napkin so I had to use paper ;)
Just cut out the new outs to get welded on the trike forks. This should make the wheel secure enough for full speed electric triking!
Here are a few "in progress" pictures, and the rebuilt fork on the trike. Time for testing!!
took the drift trike out for a few minutes this morning to test the new battery, check it out!
I have no interest in owning, or even riding one of these, I know my own tenancies to get hurt, and this is just asking to put me in a hospital bed. But i gotta admit, it is pretty freaking !
It made it to SEMA and was a blast. Thank you for letting me ride it some. It was even more fun watching and Michael and others sliding around the new Micro-Factory with it! It is definitely living up to its expectations if not surpassing them. Keep up the great work.
Favorite picture from SEMA.
you need to come with me and my friends out in the east valley. or we should meet up with you out there. were still working out the kinks in our trikes too. haha. we want to go out there though.
latest picture of the jig!
Another batch of frames!is an example of the time that goes into these. Carson is putting a dual action finish on the parts before heading to powder. Avoiding those nice tig welds ofcourse! The smooth even texture results in glass smooth powder coat finish.
accomplishing clean cuts on multiple sets of PVC sleeves for these babies. The sleeves are very thick for countless hours of drifting, and a cool robin egg teal.
So, we would really like to have the rear be removable from the trike, so that people can easily transport their trike, without having to have a pickup truck. We are toying around with some different ideas, from having a square tubing sleeve, to having a square section of the rear that would bolt into a C-channel on the main frame, to just sleeving the round tube with some through bolts. Anyone h…
Something like this with a sleeve that slides over once it is straight?
Here is the design we are trying to match in simplicity. It has 3 key advantages:1. Easycheap to manufacture2. Allows User to purchasechange different rear s easily for different track width AND wheelbase options3. Allows for different wheelbase s SIMPLY by having a longer lead tube coming off the to the chassis.These are the functions and features needed to match.The design has a major flaw thou…
One idea is to still have an internal sleeve welded to one side, and then use external tabs, which help control twist and rotation. These tabs are easy to waterjet, and can be bolted together when welded on their tubes, which keeps the alignment as true as needed.
Another alternative is to use a clamping system as shown. The parts are easily available. This is a very sturdy method, but it has an important setback:If the user wants other wheelbases, the rear can't just be a straight bar anymore, it needs to have a "jog" or "z-bend" in it to get the wheels further back than the clamp. this makes the alternative rear s harder to manufacture. If there was anot…
The way Madazz trikes does there connection looks like it's tried and true, and just two bolts.
Some more images of connection methods.
A couple new drift trikes got put together this week, right? Does anyone have pictures of the rear connector? Looked like we went with a little bit simpler version for this iteration.
I'm ready to build one. ;Time to ghetto bend something up and slide my way into freedom! ;Are the plans up for the electric hub motor? ;What product was that? ;I got to try these at the open house and with a little practice t would be a great time. ;Warning, 't let them undo any training anyone has with drifting a rear wheel drive car, it is not the same!
So, we made a test the other day to see if we could modify how the bolts fasten the rear on the drift trike. You can see on the prototype that we have the bolts oriented vertically. This provides good positive clamping, and it also made it so that you could, if you wanted, switch this out with other options from other brands.;The problem is that from a production standpoint, drilling from vertica…
One of the elements we are concerned about is actually just that you could now hit your ankles on the bolts if you were standing up and kicking the Verrado around. Does anybody share this concern or have an idea how we could solve it? We partially solve it if we put the bolts in from the back and nuts on the front, so you 't have excess bolt sticking out, but that is a process thing that could ea…
So, using used, which has been the standard for drift trikes worldwide, is not scalable past a certain point, and involves a significant amount of variation in the amount of wear on each used tire. As such, I'd like to use this discussion to highlight alternatives.
why not build a hub that attaches to the PVC sleeve directly.
has a point that some sort of bladder that friction attaches to a PVC sleeve is good for replace ability. But I rather like the idea of partnering with a PVC company or wheel;Company to make finished wheels out of a PVC compound with sa
just added an idea that would work;
I'm thinking we could experiment with a wheel that hard mounts the PVC! we could waterjet steel plates that would weld together and hold the PVC... so that it only overlaps the PVC sidewall by about 18"... I'll see if I can't draw this out in Solid Edge.
would using a PVC coupler enable you to sandwich the plates onto the internal flange? I believe t also have a slightly larger OD making them more durable.
The more I think about it, the more I 't like my original idea of having steel plates hold the side of the PVC. The sleeves would have to be cut incredibly precisely in order to be held securely.
what about using a PVC flat cap that was drilled and reinforced with plates to be the wheel itself? A cap is considerably thicker than standard PVC pipe also.
Check this out.
Does the core need to be flexible for even that minimal amount of suspension?;I have a few ideas to make them modular and easy to swap out, but t will have a pretty rigid core.;
came through! He found some super thick PVC where the inside diameter of the pipe is the right size for the front tires we are getting from Octane raceway! Gonna be testing the crap outta this stuff!
Here's what the new wheel setup looks like on the test mule bit, as the spacing between the bearings in these wheels is a bit larger.
talks about the new wheels, see how t drift:
So far, the production trikes have been running "v" brakes. With the 3 we've been testing, we have the option of putting on a disc brake, so we've been testing a 160mm Avid brake. It's a vast improvement, in my opinion.
The disc brake makes it vastly more controllable when using the brakes to initiate or control drift angle. We also did not get much noticeable action from the regen braking, in fact, it seemed like none at all. If anybody has used a before, we have the regen set at 50%. Any ideas? Is that enough to notice it? ;
Question, is the plan to add disc brakes or a disk brake option to the Verado non-electric too? It makes sense, especially if you plan drifting steep and long grades where you get above 30mph.;
The 160mm disc brake we have been running with a caliper have been working great! So great, that we've decided to include them with the production electric trike.;The challenge there is that BMX forks for 20" wheels with caliper mounts are incredibly expensive. With the prototype, I just ground off the powder coat, and welded on a tab. For production, we would like to avoid grinding, welding, and…
what about looking at regenerative charging beyond the brakes. What if we mounted a;4th small wheel;on;a caster (or a round sphere type;wheel on a fixed mount);on the rear of the frame that made contact with the ground. As the trike drives the wheel is turned and that energy goes back to the battery.; My thinking is that net net the increased friction by having the 4th wheel drag;on the;flats and…
Nothing can really prevent someone from loading the trike in to;a pickup and driving away, but what about the concept of;an ignition;key or;hidden kill switch to keep;unwanted riders from riding it. It could even apply to kids jumping on when we turn our backs.; Maybe it's a sequence of throttle open and button flip versus the trike in the always on setting.
Ok, so drift trike hockey has a fantastic amount of potential. In order to realize this potential, we need to standardize a set of rules. How many players? How big is the goal? How large is the field? What constitutes an illegal hit? Is contact allowed at all? What are the penalties?I've got a lot of ideas that combine hockey, soccer, and football, but I want to hear what kind of ideas everyone e…
We're going to need a drift trike , of course. Something to clear all the stones and stray nails from the parking lot area. I'm thinking: drift trike with several leaf blowers attached.
I think a lot of theses could be easily adapted...The puck definitely needs to be larger and .We should mark off a 85'x200' space in the parking lot and see if it works. I'm sure hockey players can at least skate 20mph so it might be a good size as is.
So we finally got the charger in for our Golden Motor 36V battery! I charged it up the other day, and got it mounted on the trike. I then reprogrammed the wheel for 36V, with 70A peak current draw, and 30A continuous.With this setup, the average operation time is right about an hour and twenty minutes, which is significantly more riding than my butt wants to endure. From an endurance point of vie…
The drift trike is even more fun than it looks! I 't know which version Alex let me ride, I was surprised at how much torque that hub motor can put out being so thin. work!
Made an with 12 mm shafts to test out the Triad wheels from Australia as an alternative to using go-wheels. ;So far, not terribly impressed. The sleeves on the wheels we are testing appear to be ABS, and t have far more grip than our PVC sleeves. Also, it seems that t cannot stand up to "bicycling" or riding up ;on two wheels; this caused one of the bolts holding the 'tire' on to pop off.
While these wheels provided better grip, allowing for higher speed slides, t had a very small "Sweet spot" for drift angle as a result. While the PVC sleeves allow you to adjust your drift angle smoothly, the triads only drift smooth in a small zone, and when you fall outside that zone it either hooks up and stops drifting, or you slide out too far.
here is another idea... We should make our electric upgrade kit universal, try to make it able to mount on any existing trike;
Finally have all the connectors and the charger needed to get our Golden Motor battery and 3 hub motor going. ;So far, it has been showing a lot of promise, and it looks great!
With the setup, and even that HUGE LiFePo battery, most of our responses have been that it is easier to control, and nobody was conscious of the added weight on the back. While the 500w motor is fun, this particular setup resulted in an ability to maintain higher speed drifts without the motor bogging down. ;
, your right about the solid rear and center of gravity.;An elegant option may be to integrate the battery into the seat, that way the look and simplicity of the bike stays the same, the frame stays the same, and the seat is removable.This option would make it super simple to upgrade a standard trike (non-powered) to electric, all t would need to buy is the seat battery and the wheel motor.The tr…
i am not designer. first i hear about and learn t share all informations i was very excited. i thought there will be office or browser documents. but i think all of the documents are ;modelling files. i tried to open .psm and others but can't. anyone here to help?
Check out the new logo for the Verrado Drift Trike!
This is what bob and I came up with
Pros and Cons with ebike batterypack?
First run of drift trikes (non-powered) are at the powder coater and will be for sale shortly.. We hope to determine the best motor and offer both a powered version and the upgrade kit to convert non powered trikes.
! The world cannot wait to see them! What colors are t?
Check out this preview of this weekend's Drift Trike Time Trials! shows us the track for this weekend's Open House, taking place at the Chandler Microfactory. ;Join us Saturday December 14th from 12pm to 3pm!<div class="embed-container"><iframe src="www.youtube.comembedPHIaQsOjFn0?wmode=transparent" frameborder="0" allowfullscreen wmode="Opaque"><iframe><div>
As I announce in the video..be running a couple of electric drift trikes around the open house. We'll be setting out a course for those that think t've got it down, and see who can set down the best time! Stay tuned!
Excited to see the jig! ;When can we be expecting some of these bad boys to make it down to sin city!? :)
Just found this over on the live channel
So we are in the process of deciding three aspects to the bike: Track Width, Wheelbase, and Head Tube Angle (or the rake of the front forks).The very first thing we worked on was the track width. This was a pretty straight forward decision, because we found that track width did not make a huge noticeable difference in behavior except for making it harder to two-wheel the bike. Our final decision …
Next, as shown in the video, Carson created a prototype bike that had an that could be bolted either forward or back from the original prototype's length. While not a solution for the actual "detachable " it's purpose was testing only. We tried extending the length out as far as 4" longer than the original prototype dimensions (found earlier in this project), and as short as 7" under that origina…
We actually have a set of corner weight scales for the racecar, only one scale is broken. Not a problem if you are "corner" weighting Trikes!! So, we took the prototype with the final wheelbase setup, and set it on the scales. The final read (with 180lb rider) came out Front: 87lbs Left Rear: 80lbs Right Rear: 80lbs. So a little to the front, but still very balanced.
Drift trikes are a fairly new form of hoonage that we have noticed recently, one which started in New Zealand, and quickly has spread to Australia and the US. The basic premise is that a drift trike is an adult sized tricycle, typically with the front fork from a BMX bike, and the rear wheels from a go-kart. The rear wheels are often lined with PVC pipe, to allow for super easy drifting. There ar…
The drifter's in the video had pegs instead of pedals, but both systems have a design flaw even with 20" tires. To get maximum angle of attack for drifting, the rotating wheel intersects the operator's calf muscle. The big exhaust tube drifter in the video had to keep removing one foot from the peg during the downhill assault. For flatlanders with an electric hub, I'd suggest extending the trike …
Ok, so we know t are thinner, but t should be able to hold a plastic PE tube very effectively ... and t are only 5 dollars at harbor freight! And cheap is gooooood. it is perfect for grabbing a pipe sleeve! It also comes with bearings already installed, so for 5 dollars this wheel is basically ready to go!
OK here is a very quick and ugly pencil sketch. I used 14" drive socket wrench universal joints instead of ball socket aircraft linkages, after the below discussion of budget. This should explain the concept, but 't forget to CAD everything before you start welding. I have to get back to Truck design, You Maniacs be careful and 't use the LM Mechanic's good universal socket joints shop.s3.amazona…
rear steering could be interesting as well...?
I ated the aluminum frame from this women's step through bike and a 16" front wheel fork to (the purple one in the photo) as the start of a Drift Trike... , I got an idea...how about an electric drive front wheel powered Drift Trike? And we could have parking lot races around a course of hazard warning cones?!?!? Winners could be "Cone Heads"!! Spectators & crews would be protected by hay bales i…
So, as I am building my own trike as part of the LM trike R&D effort, here's what I've purchased to date:I bought some at first, these were on sale for $5 each. These are used by a lot of people, but not recommended if you are intending to go above 20 mph, as the bearings are pretty much crap.Today I ordered a set of Azusalite wheels from
My Avid Flyer weighed 519 lbs when it was finished and wet. Here's the old specs: STOL version Wing Span.....29 ft. 10.5 in.Wing Area......122.46 sq. ft.Wing Chord.....42 in.wFlaperons.....51 in.Aspect Ratio....7.1Wing Loading...9.39 lbs. (at gross)Length.............17 ft. 11 in.Wings folded....19 ft. 9.5 in.Width folded.....7 ft. 9.5 in.Height..............71 in. (depending on Landing Gear...mi…
That was supposed to read:Gross weight....1150 lbs. (rated at 4.4 Positive "G"s & 2.2 Negative "G"s)
Here are the basic frame dimensions we are playing with right now. I think this is probably what my first manufactured frame will look like, as it is easy, and I am anxious to get rollin'. You guys have any crazy ideas for a frame on these same dimensions?
Went out to Verrado early Sunday morning, and met up with some Arizona Drift Trikers... Here's a few pictures of the trikes that showed up.I took a run down the hill on each of these trikes, and it is amazing how differently each one handles. There is a lot going on here with the dynamics of these things, primarily driven by rake angle and wheelbase, I think.
Getting close to rolling a rev on this project, as the prototype is sooooo close to being complete. Here's how she sits right now, only missing brakes, a few gussets, and paint.
Here's my favorite of the videos shot yesterday evening..
Sure was fun pulling your Drifter Trike with my LWB Recumbent E-bike!! Pedaling to assist the motor get to full speed (you can hear the camera car accelerate and shift to keep up...at appropriate distance) was more effective with the rigid seat back enabling me to pedal quite hard, and right from the start, as compared to only being able use leg offset by seated weight with the conventional bike,…
Just put some pretty weak brakes, but brakes nonetheless, on the front wheel! I now feel ready to tackle the hill, so I'm headed out to the west side of the city on Saturday evening to give 'er a try. Stay tuned!
Residual PVC on the ground...?? Maybe that's tiny pieces of gravel &or dirt.... I think if Drifting was grinding off enough PVC that you could actually see a "trail
"trail" visible as we round the lamp pole after 17 seconds and on the right through to about 32 seconds. And observing closely I can see bands or swaths of light color (dusty dirt) on the parking lot, deposited by blowing winds... We are currently in the "monsoon" season here, (wind & cloud tern, not necessarily including rain) and we have had some "Haboobs" come through last week, which are inte…
Here's footage from the bottom of the hill on my first run down... definitely was still working on getting the hang of it
We did some towing of the trike behind the Tandem yesterday. Here's some footage I shot of having a bit of fun.
Went out testing the trike downhill again last night, had to call in some reinforcement
The original Verrado wheels were for a superlight, I can't remember if the s are the same size, but I figure it would be an easy swap.
I am sure if the PVC sleeves were put on it would slide like crazy........Different tires for different terrains.......Sort of like a quad and having sand tires and desert tires...Dual purpose
Here is a flag mount that is integrated into the battery bracket. ;This flag threads into the mount so it can be removed for easy transport. ;These brackets could be made easily and combined with the flag would make a great optional product for the Verrado.
Sure, but maybe we should try pedals out and see if its a better riding experience, it may be just a preference issue but it may be that the pedals have advantages we are not aware of. And it may be that the freewheeling hubs and pedals are too cost prohibitive. At least we can say we tested it out and made an informed decision when it comes the the usability and user experience of pedals vs no p…
if we can make a kid version from less expensive parts and make it smaller maybe we can shave off the cost a little.
maybe;avoid the typical aftermarket bike flags that come with a mount due to price, requiring tools to put it up and down and aesthetics.; How about just drill a hole in the;rear of the frame behind the batt box, put in a rubber bushing and this 6mm diameter flag from alibaba.; The flags can be customized to put the VErrado logo on the flag and the price is .5 to 1.5 USD each. Min quantity is 500…
This is a low mount used for a marine seat;application. ;It has 7 inches of travel and cost around 90 bucks. ;I sent it to Nick, but I think I am just going to have to order one for myself and try it out.
Did you guys try it with PE? I have noticed the only way to get any grip what so ever is to use PE for a rear moto trike. For drifting that is.;
Thats just what I expect a decent shape to be, getting a human butt into it should force some changes to the shape of the seating area itself. Or I expect that to happen, I put the tall back on it to keep someone forward and to prevent One's lower back from hitting the battery while drifting. That was a problem my tall body has.I volunteer my butt and personal trike for the testing by the way...
I t have a CAD file but I do have a .max file from 3DSMax where I made the object. I also have the original .stl file I uploaded to thingiverse.Hopefully one of those be converted, if so I'll email you the file.
Here is a flag mount that was e by combining the mount into the battery bracket. The flag is then mounted to the side of the battery, allowing the battery to be removed if necessary.;
By notching both tracks for the battery. I was able to remove and replace the battery without having to take one of the rear wheels......Ideal for a quick change battery if you have more than one battery.
no..it is a front fender cut down and reversed.....motorcycle superstore. will only fit on fat tire fork and modified
, our interior guy, created sleeves out of seatbelt fabric so that t can be installed like the PVC sleeves. We also wanted to experiment with a leather wrapped front wheel to prevent scuffing (like on a gym floor).
is working on a gas rear that would bolt onto a Verrado. ;I am fairly excited to see if it has a prayer of keeping up with the electric around a track.
Here is what has been working on for a few days.We had first rides on it today. Needs some fine tuning, this was very quick and rough just to see what it would be like. Does not accelerate as quickly as the electric, as you are waiting for the wheels to stop spinning. You cannot accelerate while drifting, throttle just increases the drift angle. ;Was still fun, it's just a very different experien…
It's a 50cc Huashengtaishen Honda clone, with the transmission that ;designed for the cruiser. About 2 hp.It gets going pretty good with PVC. Have not tried HDPE, as the only HDPE that we have is drastically out of round.
It is going to need a longer throttle cable, or an electronic throttle. There has been talk of using an electric Verrado throttle, running the signal to an arduino, and using that to drive a servo on the carburetor. ;That would mean we could also run a front hub motor, and make it easy to add a second gas motor.All wheel drive drift trike, anyone?
I am going to start modifying my Trike(s) in the coming weeks. I'll post here as I go.
finished mock up of rear suspension for The Rally Trike......
got tired of the front wheel flopping from side to side all the time..especially when loading into the back of my truck...just snaps into place!!
added a 203mm front disc brake for much better stopping power
the radius is smaller because the tire does not spin like the drift version...So you can really turn on a dime
Can you post the native CAD file? I'd like to scale it and verify that the overhangs would be printable in human scale.
tSo initial feedback is that I could not feel a difference in normal drifting situations, but when sliding over small cracks there was no chance of getting hung up. My main concern now is when I go to ride skateparks, and there is now a better chance of the rubber tire contacting the transition, and flipping you over. I will try to test that out tomorrow.
Update. My suspicions were correct. The bevel on the edges does great at negating the affects of small cracks and other obstacle that could catch you while drifting, but it also leaves the rubber more exposed if sliding into a transition (as what will happen at a skatepark). Long story short, if you are using your trike just for drifting, and particularly on rough surfaces with multiple cracks, t…
any reason why you can't use a three ring and just not use one line? If so, have you looked at these?www.sparkfun.comproducts13063
Hmm, it is only rated for 10A though. Max current for us is nominal 21A, right? Something like this might be a better choice, as it is rated for 25A and is a 2 pin slip ring.
I'm tempted to bevel the edges on the sleeves on my new trike.... I got thrown off for the first time today after hitting a crack in the parking lot at about 60 degrees.
maybe lowering the center of gravity? making it wider?;
I prefer to have the pegs higher up, and just add electric power.
I worry that if you have to countersteer a lot in a turn, you have to take your leg off anyway, and pedals will be harder to find again with your feet (not to mention the inside foot may slop down surprisingly when you take you outside foot off).
big angel long drifts, and 360s and can can drifts, you take your foot feet off completly as to not get burned by the tire, or have your feet in the way of the trick. the pedals would be harder to find back again. straight pegs about 4-5 inches long are perfect.
pedals do have a purpose of their own. when coming into a hard turn and your just a little to far off, a couple good pumps gets you out of your turn. your drifting then gassing it out of the drift in sense
we use harbor freight 27 led magnet lights, about 3-5 bucks. and some duct tape. also we have the truck follow us down with its lights on. but the harbor freight lights work great.
That's a great idea! i think making them threaded would be ok because once you find your preferred height you probably wont need to move it around anymore, and it may be more rigid that a quick disconnect.
This would be ! ;Portability is always a plus!
Wow... now that would be some scary stuff. Passenger has to be super trusting, and driver needs lots of experience to be able to handle the steering not being the same both directions.
Great idea, we could have it as an "add on" accessory, maybe do some prototyping for it on the 3d printer? or make it out of steel? ;I definitely think it's a small thing that will make a big difference in usability.
revisiting this because I still think it would be a great addition to the verrado. Many demo riders scuff up their pants, or legs because there is nothing protecting them when t turn the wheel.
T need a quarter fender, like a skirt, wraps around the rear quarter only, a couple of inches off the ground with a slope up cutout at the back. This would protect the leg, deflect gravel and debris, without adding too much sail to the top of the wheel, which would increase drag more.
This would be great for younger kids if you added foot pegs on that lower bar.
Make 3 versions, a Good, Better, and Best. that way people can get what t want, and upgrade when t start doing faster more extreme downhill drifting.;
Sure thing, just get that "how-to" section of the site up and running!
We are planning on updating the seat bracket to allow the seat to be adjusted a few inches. Would help out shorter taller people a bit. The big problem with offering a "kid" version, is that kids quickly grow out of things sized for them. ;I dunno... maybe parents will still $500 on a toy that may last a year or two?
we need to do this it's amazing how many kids during open house love this thing, but can't reach the pegs.
The big problem is there is still the inherent risk of flipping the trike over when spun around backwards so that is the liability risk we have with younger riders that will need to be addressed.;
Have looked into metal wheels. The ones you have in the picture are also Azuslites, much like the nylon wheels we run now. ;A bit more expensive, but t 't have any greater pressure rating, and are still 2 piece wheels.;The other option is a full on go wheel with removable hub. Certainly an option, but would significantly increase the price of the trike. We'd be spending in the $40-50 range per wh…
I found;these fancy ones on ebay for $30.
Tightening the bolts around the outside rings will compress the rubber washer and in turn press up against the PVC securing it to the wheel, similar setup as bead locks but the idea is to compress the rubber so it expands and holds the PVC in place.;All components except the bearings and bolts can be made in house.
only problem is lets say you've been running pretty hard on those wheels and 't check them youyr drifting and your pvc finnaly cracks and gives out your gunna go right to those steel rims which wouldn't be very good
You could even insert the PVC sleeve into the mold before you pour and use a different plastic for the inside of the wheel.;
This is a good idea, and something that definitely needs to be investigated. There have been a couple sketchy moments on public roads for sure... you can see the drivers looking right over you.
We have a seat bracket with multiple holes on it already drawn up. I think all that will be required to incorporate this is a thumb screw the right size!
Yeah, I'm a fan of this style of seat as well. ;Bolstering and cushions!
it can sit level with the tires, you can raise it 2" or you can give it a 2 inch the thing I 't like about them is the clamp has been known to loosen and cause its completely round
I'm assuming it would consist of a different outlet plugs?
The only thing that is needed is a european power cord and a charger that can handle the difference in voltage. This is already in the works.
It's in work! and I came up with some good ideas for how to do it on Friday.
after trying this version out i can definitely see some potential because of the increase in skill it would need to ride but i like it!;
there had been discussion of a wheelbarrow wheel or a Lawnmower front wheel for the same type of reason, however the superlight wheel might work better
guys, anyone know where I can get additional back tires for my Verrado?
I purchased a seat slider for my Verrado with 6 inches of travel and I am going to try mounting it once it is delivered.
Here is the seat slider mounted onto the drift trike. ;If offers 6 inches of travel and bolts directly to the Verrado seat. ;There are slider stops and the forward and back motion is controlled by a twist lock on the side of the seat.
Here is a prototype er with a flag mount in the center. ;Version 2 will need to have a little more bend and be a little longer so the lower tube will hit a curb first in the event of an impact. ;The key is now protected though in the event of a collision with a curb or another trike.
idea.;When can i get mine? Also, would it be possible to have the LM logo or the Verrado logo welded in the center to give it more of a branding design?
are there any other features you would want in a er like this besides the LM logo?
Not that i can think of. It looks like it would be perfect for a handle bar gopro mount which would be for some killer follow video. Also looks like it would be perfect for some bike tail lights for night riding too! I think the LM logo or the Verrado logo in the center would make it look tho.;
Standing on the back was a very popular method of pushing gravity trikes around the event.
Interesting idea.... How much lower would you want the grips? If we had risers come directly off the fork, it would also function as a stop to keep the wheel from turning more than 90 degrees or so in either direction.
It already sits somewhat low as far as the seating angle while holding the handlebars. Making them lower means you could lose control easier. Might be good to have clip on bars for the Verrado Bike attachment though. ;are the Verrado guys around here so t would know better.
One issue with having the handle bars lower is the potential to hit you knees while drifting especially for taller riders. Below is a photo of the a set a handlebars that are bolted onto the forks, but a new riding position is required to ride like this.;;This position makes the rider much more vulnerable to injury though since the trike is ridden head first. This design worked really well and he…
I agree how about an adjustable seat a slower motor and ;lower price point.
The big reason for using that motor was the internal controller... not the power. The motor is programmable, so reducing the power is not a big issue. ;In this case, less power does not = less expensive.
Ok, so if it came down to a lower price point, but people still wanted to have on a Verrado. Have you guys thought about taking a used gravity Verrado that's just laying , and possibly putting an idea together for a rear mounted gas motor live ? Would have a low price point. You could have the adjustable seat like rick is talking about, and to top it off. For a little added LM feel, you guys coul…
That's . I wonder if I'll get a version of it for my gravity as well. Fingers crossed.;
Ok, . Now that the "proto" type is started, what other changes have you seen that will need to be changed?
If you guys did that, that would be a FIRST!!!!! ;I have never seen that. question is tho..... Would it drift like an;all wheel drive car, like an STI? how hard would it be to test it out using say.... a throttle and brake lever on each hand? Just for proto and trials!
;Here would be an extremely easy type a design for a as well.;
We tried something very similar at the knoxville;store. We removed the pvc and wrapped microfiber around the wheels and it worked great on the hardwood floor.;;
Yep. It tends to handle seams in the pavement way better that way. I've had the sharp edge catch on me a couple times and nearly cause a flip.
Yes I know the rider over on the East Coast that does that, it is very helpful especially around brick pavement. I do believe should start doing this. Just make sure that you bevel of the sleeve. But as I stated above I only know one person that does this
tAbout to test this out today. The sleeves I am using are actually the ends of the the PVC pipe, so t came pre-beveled!tI will post the results soon
t1 I couldn't find it on the website you listed. Do you mind sharing a direct link
tOk I had the wrong site. But I found the right one for you
I have made an effort in this by routing my wires for the controller through the headtubeforks, but I still have the wires from the battery going to the motor
If anyone can tell me where I can buy a 2-wire electrical slip ring, that I can modify for this application, that would be fantastic!
Tony let me take a picture of some parts he 3D printed for this project.
You should make a How To so other people can follow the steps on how to swap grips.
By adding a 4 inch knobby tire and a wider fork along with a 1000w hub motor I had the beginning of a rally trike. I'm using a thumb throttle with softer grips and a different stem set-up. The fender and peg position are great for trail riding. The springer seat absorbs some shock on y terrain. I have off-road rear tires as well (not pictured) but t 't slide as well on dirt as the regular Verrado…
Looks like a good set-up - smart idea about the notching, I will have to do that for my street version. My only questionconcern would be with the steering radius: with the wide knobby, do you find that it widens your radius? And does it tend to dig in if crossed up, causing high-side tip over? That's a lot of front grip on a trike.
could you let us know where you are getting some of your parts? I have been looking for some off road tires and haven't had much luck. Any help?
front tire is a 16" motorcycle knobby from motorcycle superstore and rear tires are from godepot
This thing was really fun to ride, and surprisingly comfortable. Thing is, I wanted to get it sideways on the dirt, and I couldn't. Other than that it has some cool potential!
thx so much! How about that fender? It looks like a combo frontrear fender.
good luck...if you look at the posts...I put front shocks on the Verrado and a knobby tire
This is super cool. Love to see this project developing. Keep the updates coming.
If there was ever a Mad Max version of the Verrado, it would be this....
We've experimented with the ends of the tubes t are cut from... which come beveled. It does go over cracks a bit smoother.I completely agree that beveling the edges removes some element of risk. The only concern is cost. Sticking each and every sleeve on a lathe is an expensive proposition, and to date, we haven't been willing to do anything that makes the trike more expensive. Just like the fron…
a lot easier if you use a table router.. only take a few minutes
Yeah we tried this last year at the Knoxville store and it worked out quite well.
I have been running beveled sleeves on my trike for a while now, and it is very adventageous in most situations
Yeah I have beveled ones on mine too with grip tape on the inside as well.
That's really cool... kinda surprised we hadn't thought of that already. Now I want to try printing one on the BAAM!
Underneath that blue outer layer;there are standard tires. When you deflate the tires the blue part will come off. Simply 't put the blue part back on for a drift-less experience.Warning:;some drift make occur at high speeds and I haven't actually tried this solution.;
We have e extensive running without the sleeves. It is actually significantly more erous when the rear wheels 't slide, because it becomes super easy to flip the trike, unless you lean really hard into the turns.
Springs were tried last week, but t were not long enough and had little effect on re-centering because of their close location to the pivot. ;The next plan is a sway bar or to use some stiff bushings like said. ;
tDefinitely agree, front wheel drive is key. Had a chance to ride a rather large gas powered trike at an event we were at and the guy said it would run like 40mph but you were seriously lucky to hit 10mph. The trike would just sit there and spin. Much easier to control drifts with fwd. He was running the HDPE pipe as well.
I agree completely. Should make that suggestion on the discussion thread for the Verrado project.;HERE
The thought was to use a ratchet strap around the front wheels to keep the trikes from swaying, but also to help keep the wheels from turning. ;I'll look into the toggle clamps, and see if it would be a cost effective solution
That would be a really interesting idea and something that should get added to the ideas page since we are looking to come up with different ideas from the community to make the Verrado modular.
That would be interesting to be almost on one knee drifting and shifting your weight around.
Price wise, should be around $1500. Top speed from the factory should be about 20 mph on flat ground.
What do you mean by a swivel seater?
Hello, my name is . We currently own a store in Michigan named Urban Cycles. (Urbanecycles.com) We carry these specific drift trikes that are manufactured by. If you are still interested please let us know we are selling them quickly because t are new to Michigan! ()
- if you have anyone asking, you can check out Group Gets that has the Verrado Electric Drift Trike strait from the factory! It's a group buy too, so it's almost 50% off the original price
We currently own a store in Michigan named Urban Cycles. (Urbanecycles.com) We carry these specific drift trikes that are manufactured by. If you are still interested please let us know we are selling them quickly because t are new to Michigan! ()
I'm a 13 years old girl and I have a question.. Is a verrado drift bike too much money ;(too expensive ) for a young girl;? But I want a verrado drift bike 😣❤
Hello, my name is . We currently own a store in Michigan named Urban Cycles. (Urbanecycles.com) We carry these specific drift trikes that are manufactured by. If you are still interested please let us know we are selling them quickly because t are new to Michigan! ()
Wow! That had to hurt them. T changed direction and you're removing their bookmark because of it. Admit it. You 't have anything saved up for one of their trikes. You're all hat. I;hope you get cancer of the knob and fall off a cliff.
we purchased them from with their understanding that we were going to market them with our own name on them.;T were totally on board with what we were doing. ;
Absolutely! ;I have guys asking me where t can get one every time t see me out on mine. ;I have a pair of them and would buy a third if I could. ;My friend and I were drifting a parking lot a couple of days this week, and I had my 285lb friend on my older Verrado with a full year of solid use on the battery, and he still got over half an hour of fast sliding with it. ;T last me an hour, a spare b…
I 't believe sells these any longer, but our store in Michigan has these same trikes currently for sale. Urbanecycles.com- please let me know if you are interested or have any questions.;
Hello, my name is . We currently own a store in Michigan named Urban Cycles. (Urbanecycles.com) We carry these specific drift trikes that are manufactured by. If you are still interested please let us know we are selling them quickly because t are new to Michigan! ()
ahmedaldawood07 - you can get new ones that are strait from the factory on Group Gets
for the info. ;Great to know. ;Mind if I ask what under what category you list it in ebay? ;and what does shipping typically run? ;I know it's location based but figured I'd ask if there is an avg. cost. ;Thanks!!
Hello . If the price is right I would be interested in purchasing from you. Shoot me an e-mail,
Doc Where in NJ and how much? this looks fun for me and my 3 year old? Fellow Doc here btw haha. :) Ps also in NJ
We have been selling these on Ebay and privately for $750 plus shipping if this give you any indication of what you can get for it. ;And people are paying it. Some have even purchased more than 1;
I believe that I put them under sports or toys and going through Ebay the shipping was approx $80-$90 depending on where t were being shipped to.;Ebay gives you a break on UPS;shipping. But even going directly on UPS;website its about the same unless its international. ;Message me at for any other questions you have about shipping and pricing.
What are you trying to get out of them? ;I am looking at gravity trikes for the future, possibly gas clip for one of my current Verrados. ;The batteries are the breakdown on these things, the 2yr old one with 5-600 charge cycles gone wears out pretty quickly.
Bearing ring under the seat;; but use only 60 degree for body mouvement
what do you think we'll be looking at price wise and whats about the top speed on flat ground?
despite of the nice photograph i suppose the trike is still a prototype, right? so in case not everything is finalized on the bike wouldnt it be cool if the cables (motor&gt;&gt;&lt;&lt;battery) could be integrated in the main tube?
Of course I would be happy to help support a Kickstarter campaign!; Having had a successful Kickstarter project myself, I would encourage you to just get real creative with the rewards--especially for those who back the project below the reward amount for actually owning a Verrado.
I was hoping to see this go live today, 33114. I want to be first in line. When do you think?Gary;
I am so glad we;are routing the wires;through frame, it looks much cleaner now.;;
Have you seen the news about "Alcoa and Phinergy debut electric car with aluminum-air battery"?; What might be a battery to look into as it becomes available.
Toggle clamps would be a good idea to make the mount more user friendly. Any plans to also constrain the frame in;front of the seat section? Just seems like you are relying purely on friction to keep them from swinging on each turn
Verrado build status has been quiet this week.; Are you guys close to shipping any of the KickStarter units?
Heath. We have been busy with the QC and documentation side of things as of late, but are ready to roll on full blown;production. Guys are grinding them out as we speak and will start shipping as each order is built.
After trying the two wheeled version i have to say its surprisingly fun. i love drift triking as well after seeing the mono wheel with pvc not;slide so well i wondered if you could do a skateboard truck inspired rear to combine both actions. well e boys!
This thing is a blast to ride. I could definitely see outfitting it with custom ape-hanger handlebars, a sissy bar, and anything else that would make it the st, lowest 'chopper' around.
Haha, that's pretty funny.;Instead of single electric wheel in the back, it could be sweet to hook up a gas engine and do burn outs. ;I guess with the plastic sleeve in the back it will accomplish the same thing, but no burning rubber. Drifting on two wheels.....that's gonna be cool to see.;
absolutely springs or rubber bushings to provide return to center. This is going to be an amazing evo when tuned right.;
;Some stiff;bushings would provide a firm return might be less complicated to make assemble. The added challenge driving this version was interesting.
How about if we ditch the seat, extend the frame out a little, and put stomp-pads with grip-tape on the back to stand on? Get all your body weight into the drift with more leverage to lean against it.
How about make a swivel seater;;
That long rear fender is screaming for a retro-style tail light.
Yes! Heard someone else say it at the open house and forgot who but, throw some skateboard wheels on the end of the skid plates so if you hit them by leaning too far you can roll out of it.;
Maybe put a metal or;pvc cover under and around where the seat hits the ground.
has a good point, raise the battery, or if its possible, turn the battery 90 degrees and make the rear wheel bracket longer.
Looking forward to what it is going to be like with those springs in place.; , I wonder if those kind of springs would have worked on that "Dynamic Skidpad" of mine from way back.
The springs shown in the video are 700lb springs instead of 550lbs. ; mixed up the spring rates when shipping which resulted in the trike not having much tilt. ;New springs have been delivered that are 250lb springs and will be tested in the tilt trike this afternoon.
0:46 gets me every time!
As for the , I would go with Ceramic or Carbon. And ObviouslyYES!! I would drive the heck out of one !!
as for the , I will give it a thought. As for power, front wheel drive is critical to the experience... So EV most likely
Corey and I were also having a lot of fun on the Verrado track only running one sleeve on the gas and my electric Verrado.;It allowed for a go-racing feeling while turning towards the side without the sleeve, and would drift easil
Very sad day for sure..... Have had many great hours on my verrado and was planning on purchasing another verrado or two in the spring. Kicking myself for not getting one during the holiday sale!! Is there a reason that there is not going to be a distributor in the states? Also will you guys continue to offer parts, such as replacement pvc, on your online store?
While I will be sad to see the Verrado part company with, we all understand that it was a relatively small market. ;In order for to grow and progress in the automotive industry, this admittedly fun toy must be moved out of the family and allowed to succeed on it's own. ;I am sure another distributor or two will appear, allowing others to enjoy the drifting ease of a Verrado. ;I am glad I grabbed …
when i see Fast ´n Loud.. this toy... i love it.... fantastic...
well i was saving to get one but i guess ill just remove this page from my bookmarks :(
If a US;based supplier was to begin selling again do you believe there is still interest?
Just found this and figured it would get some people stoked - Group Gets got 10 of these strait from, factory sealed. I hear t might have more after this first buy too - here's the link
Hi All,I picked one of these up at a charity event and never took it out of the box. Not sure it's for me so considering selling it. Is there a market to sell these and if so what would be an appropriate price? ;I live in NJ.Thanks,
guys. I have a few brand new trikes in the box. T are black frame with black wheels and charcoal seats. Let me know if anybody is interested in purchasing.
En realidad a mi me encantaría comprar este vehículo no importando que este en México,, ojala lo vuelvan a vender para poder comprarlo,,,Please I want buy...
here is the fender and forks........cant wait to try it....will have to do that tomorrow
That looks cool. I'd like to try that on the Rally Trike as well. Could be too much grip for the street.
one more slight modification......FRONT SUSPENSION!!!!
Want more traction? tired of wearing out front tires? This set up is not for beginners.......Fender and different forks coming soon
It has about 40hrs on it now, still can make out tread, though barely. I figure I can get another 10 out of it, but I am rough on rubber. I use it for transportation on rough surface streets as well as lot drifting and downhill. It is a pretty hard compound.This is more than 10x the life of the original tire
Looks ! Slightly different feeling but drifts really nice.
So far my favorite as well. Plus it comes in red, white, and blue optional colors.
Yes, I ran it on my Electric Verrado, and it had great grip and a long life (but it is a bit pricey)
After the first ride on a 2.4" tire there is good traction from the tires, similar the Animal GLH. I will report more though as I wear the tire down more.
I am currently testing this tire, after having gotten over 50 hours out of the . SO far, impressions are that it does have terrific grip, more than I really want. Flat 360 spins at full speed rip at the tread and require more body language, and although it tracks OK through the curves, is not as much a precision tire as the . It feels slower to react. I prefer a harder compound, even with a littl…
The motor is on the front wheel, to make the power delivery a rubber tire, not though the PVC wheels which have a low coefficient of friction. ;Some advantages of the electric hub motor in the front is that it is quiet for neighborhood riding, can be classified as an electric bicycle and the front wheel pulls the rider through the drift in a more controlled manner. ;LM has been experimenting with…
How to explain this in a way that slow people can understand is that if you add the power to the back wheels instead of the front the tires will just spin and you won't be moving that much
To me, the best tire for the electric verrado has to be the odyssey chase hawk, so far with kicking it sideways and holding it, there has been no treat wear at all, and thats with doing a few burnouts to.
